# Supplementary material for: Efficient Calculation of the Negative Thermal Expansion in ZrW2O8
Source: Front Chem. 2018 Jul 30;6:296. doi: 10.3389/fchem.2018.00296 (PMC6077204; doi:10.3389/fchem.2018.00296)
Supplement: Supplementary Data Sheet 1 — Numerical data for all plots in this work. [file Data_Sheet_1.ZIP]

Archive with 8 entries (8 files):
- Figures_Data/Fig03.agr
- Figures_Data/Fig04.agr
- Figures_Data/Fig05.agr
- Figures_Data/Fig06.agr
- Figures_Data/Fig07.agr
- Figures_Data/Fig08.agr
- Figures_Data/Fig09.agr
- Figures_Data/Fig10.agr
