# Supplementary material for: Efficient Calculation of the Negative Thermal Expansion in ZrW2O8
Source: Front Chem. 2018 Jul 30;6:296. doi: 10.3389/fchem.2018.00296 (PMC6077204; doi:10.3389/fchem.2018.00296)
Supplement: Supplementary Data Sheet 1 — Numerical data for all plots in this work. [file Data_Sheet_1.ZIP › Figures_Data/Fig04.agr]

# Grace project file
#
@version 50125
@page size 792, 1836
@page scroll 5%
@page inout 5%
@link page off
@map font 0 to "Times-Roman", "Times-Roman"
@map font 1 to "Times-Italic", "Times-Italic"
@map font 2 to "Times-Bold", "Times-Bold"
@map font 3 to "Times-BoldItalic", "Times-BoldItalic"
@map font 4 to "Helvetica", "Helvetica"
@map font 5 to "Helvetica-Oblique", "Helvetica-Oblique"
@map font 6 to "Helvetica-Bold", "Helvetica-Bold"
@map font 7 to "Helvetica-BoldOblique", "Helvetica-BoldOblique"
@map font 8 to "Courier", "Courier"
@map font 9 to "Courier-Oblique", "Courier-Oblique"
@map font 10 to "Courier-Bold", "Courier-Bold"
@map font 11 to "Courier-BoldOblique", "Courier-BoldOblique"
@map font 12 to "Symbol", "Symbol"
@map font 13 to "ZapfDingbats", "ZapfDingbats"
@map color 0 to (255, 255, 255), "white"
@map color 1 to (0, 0, 0), "black"
@map color 2 to (255, 0, 0), "red"
@map color 3 to (0, 255, 0), "green"
@map color 4 to (0, 0, 255), "blue"
@map color 5 to (255, 255, 0), "yellow"
@map color 6 to (188, 143, 143), "brown"
@map color 7 to (220, 220, 220), "grey"
@map color 8 to (148, 0, 211), "violet"
@map color 9 to (0, 255, 255), "cyan"
@map color 10 to (255, 0, 255), "magenta"
@map color 11 to (255, 165, 0), "orange"
@map color 12 to (114, 33, 188), "indigo"
@map color 13 to (103, 7, 72), "maroon"
@map color 14 to (64, 224, 208), "turquoise"
@map color 15 to (0, 139, 0), "green4"
@reference date 0
@date wrap off
@date wrap year 1950
@default linewidth 1.0
@default linestyle 1
@default color 1
@default pattern 1
@default font 0
@default char size 1.000000
@default symbol size 1.000000
@default sformat "%.8g"
@background color 0
@page background fill on
@timestamp off
@timestamp 0.03, 0.03
@timestamp color 1
@timestamp rot 0
@timestamp font 0
@timestamp char size 1.000000
@timestamp def "Wed Feb 21 09:29:56 2018"
@with string
@    string on
@    string loctype view
@    string 0.438, 0.89
@    string color 1
@    string rot 0
@    string font 6
@    string just 14
@    string char size 1.000000
@    string def "U(a)"
@with string
@    string on
@    string loctype view
@    string 0.53, 0.89
@    string color 1
@    string rot 0
@    string font 6
@    string just 14
@    string char size 1.000000
@    string def "F(a,T)"
@with string
@    string on
@    string loctype view
@    string 0.629, 0.89
@    string color 1
@    string rot 0
@    string font 6
@    string just 14
@    string char size 1.000000
@    string def "A(a,T)"
@with string
@    string on
@    string loctype view
@    string 0.382643939394, 0.36
@    string color 1
@    string rot 0
@    string font 6
@    string just 14
@    string char size 1.000000
@    string def "Total"
@with string
@    string on
@    string loctype view
@    string 0.483636363636, 0.36
@    string color 1
@    string rot 0
@    string font 6
@    string just 14
@    string char size 1.000000
@    string def "O"
@with string
@    string on
@    string loctype view
@    string 0.582416666667, 0.36
@    string color 1
@    string rot 0
@    string font 6
@    string just 14
@    string char size 1.000000
@    string def "W"
@with string
@    string on
@    string loctype view
@    string 0.679621212121, 0.36
@    string color 1
@    string rot 0
@    string font 6
@    string just 14
@    string char size 1.000000
@    string def "Zr"
@r0 off
@link r0 to g3
@r0 type above
@r0 linestyle 1
@r0 linewidth 1.0
@r0 color 1
@r0 line 0, 0, 0, 0
@r1 off
@link r1 to g3
@r1 type above
@r1 linestyle 1
@r1 linewidth 1.0
@r1 color 1
@r1 line 0, 0, 0, 0
@r2 off
@link r2 to g3
@r2 type above
@r2 linestyle 1
@r2 linewidth 1.0
@r2 color 1
@r2 line 0, 0, 0, 0
@r3 off
@link r3 to g3
@r3 type above
@r3 linestyle 1
@r3 linewidth 1.0
@r3 color 1
@r3 line 0, 0, 0, 0
@r4 off
@link r4 to g3
@r4 type above
@r4 linestyle 1
@r4 linewidth 1.0
@r4 color 1
@r4 line 0, 0, 0, 0
@g0 on
@g0 hidden false
@g0 type XY
@g0 stacked false
@g0 bar hgap 0.000000
@g0 fixedpoint off
@g0 fixedpoint type 0
@g0 fixedpoint xy 0.000000, 0.000000
@g0 fixedpoint format general general
@g0 fixedpoint prec 6, 6
@with g0
@    world -0.1, 0, 0.1, 4
@    stack world 0, 0, 0, 0
@    znorm 1
@    view 0.150000, 0.710000, 0.950000, 1.270000
@    title ""
@    title font 6
@    title size 1.500000
@    title color 1
@    subtitle ""
@    subtitle font 6
@    subtitle size 1.250000
@    subtitle color 1
@    xaxes scale Normal
@    yaxes scale Normal
@    xaxes invert off
@    yaxes invert off
@    xaxis  on
@    xaxis  type zero false
@    xaxis  offset 0.000000 , 0.000000
@    xaxis  bar on
@    xaxis  bar color 1
@    xaxis  bar linestyle 1
@    xaxis  bar linewidth 1.0
@    xaxis  label ""
@    xaxis  label layout para
@    xaxis  label place auto
@    xaxis  label char size 1.250000
@    xaxis  label font 6
@    xaxis  label color 1
@    xaxis  label place normal
@    xaxis  tick on
@    xaxis  tick major 0.05
@    xaxis  tick minor ticks 4
@    xaxis  tick default 6
@    xaxis  tick place rounded true
@    xaxis  tick in
@    xaxis  tick major size 1.000000
@    xaxis  tick major color 1
@    xaxis  tick major linewidth 1.0
@    xaxis  tick major linestyle 1
@    xaxis  tick major grid off
@    xaxis  tick minor color 1
@    xaxis  tick minor linewidth 1.0
@    xaxis  tick minor linestyle 1
@    xaxis  tick minor grid off
@    xaxis  tick minor size 0.500000
@    xaxis  ticklabel off
@    xaxis  ticklabel format decimal
@    xaxis  ticklabel prec 2
@    xaxis  ticklabel formula ""
@    xaxis  ticklabel append ""
@    xaxis  ticklabel prepend ""
@    xaxis  ticklabel angle 0
@    xaxis  ticklabel skip 0
@    xaxis  ticklabel stagger 0
@    xaxis  ticklabel place normal
@    xaxis  ticklabel offset auto
@    xaxis  ticklabel offset 0.000000 , 0.010000
@    xaxis  ticklabel start type auto
@    xaxis  ticklabel start 0.000000
@    xaxis  ticklabel stop type auto
@    xaxis  ticklabel stop 0.000000
@    xaxis  ticklabel char size 1.000000
@    xaxis  ticklabel font 6
@    xaxis  ticklabel color 1
@    xaxis  tick place both
@    xaxis  tick spec type none
@    yaxis  on
@    yaxis  type zero false
@    yaxis  offset 0.000000 , 0.000000
@    yaxis  bar on
@    yaxis  bar color 1
@    yaxis  bar linestyle 1
@    yaxis  bar linewidth 1.0
@    yaxis  label "Energy (eV)"
@    yaxis  label layout para
@    yaxis  label place auto
@    yaxis  label char size 1.250000
@    yaxis  label font 6
@    yaxis  label color 1
@    yaxis  label place normal
@    yaxis  tick on
@    yaxis  tick major 1
@    yaxis  tick minor ticks 3
@    yaxis  tick default 6
@    yaxis  tick place rounded true
@    yaxis  tick in
@    yaxis  tick major size 1.000000
@    yaxis  tick major color 1
@    yaxis  tick major linewidth 1.0
@    yaxis  tick major linestyle 1
@    yaxis  tick major grid off
@    yaxis  tick minor color 1
@    yaxis  tick minor linewidth 1.0
@    yaxis  tick minor linestyle 1
@    yaxis  tick minor grid off
@    yaxis  tick minor size 0.500000
@    yaxis  ticklabel on
@    yaxis  ticklabel format general
@    yaxis  ticklabel prec 5
@    yaxis  ticklabel formula ""
@    yaxis  ticklabel append ""
@    yaxis  ticklabel prepend ""
@    yaxis  ticklabel angle 0
@    yaxis  ticklabel skip 0
@    yaxis  ticklabel stagger 0
@    yaxis  ticklabel place normal
@    yaxis  ticklabel offset auto
@    yaxis  ticklabel offset 0.000000 , 0.010000
@    yaxis  ticklabel start type auto
@    yaxis  ticklabel start 0.000000
@    yaxis  ticklabel stop type auto
@    yaxis  ticklabel stop 0.000000
@    yaxis  ticklabel char size 1.000000
@    yaxis  ticklabel font 6
@    yaxis  ticklabel color 1
@    yaxis  tick place both
@    yaxis  tick spec type none
@    altxaxis  off
@    altyaxis  off
@    legend on
@    legend loctype view
@    legend 0.5, 0.88
@    legend box color 1
@    legend box pattern 1
@    legend box linewidth 1.0
@    legend box linestyle 0
@    legend box fill color 0
@    legend box fill pattern 1
@    legend font 6
@    legend char size 1.000000
@    legend color 1
@    legend length 4
@    legend vgap 1
@    legend hgap 1
@    legend invert false
@    frame type 0
@    frame linestyle 1
@    frame linewidth 1.0
@    frame color 1
@    frame pattern 1
@    frame background color 0
@    frame background pattern 0
@    s8 hidden false
@    s8 type xy
@    s8 symbol 1
@    s8 symbol size 0.250000
@    s8 symbol color 1
@    s8 symbol pattern 1
@    s8 symbol fill color 1
@    s8 symbol fill pattern 1
@    s8 symbol linewidth 1.0
@    s8 symbol linestyle 1
@    s8 symbol char 65
@    s8 symbol char font 0
@    s8 symbol skip 1
@    s8 line type 0
@    s8 line linestyle 2
@    s8 line linewidth 3.5
@    s8 line color 1
@    s8 line pattern 1
@    s8 baseline type 0
@    s8 baseline off
@    s8 dropline off
@    s8 fill type 0
@    s8 fill rule 0
@    s8 fill color 1
@    s8 fill pattern 1
@    s8 avalue off
@    s8 avalue type 2
@    s8 avalue char size 1.000000
@    s8 avalue font 0
@    s8 avalue color 1
@    s8 avalue rot 0
@    s8 avalue format general
@    s8 avalue prec 3
@    s8 avalue prepend ""
@    s8 avalue append ""
@    s8 avalue offset 0.000000 , 0.000000
@    s8 errorbar on
@    s8 errorbar place both
@    s8 errorbar color 1
@    s8 errorbar pattern 1
@    s8 errorbar size 1.000000
@    s8 errorbar linewidth 1.0
@    s8 errorbar linestyle 1
@    s8 errorbar riser linewidth 1.0
@    s8 errorbar riser linestyle 1
@    s8 errorbar riser clip off
@    s8 errorbar riser clip length 0.100000
@    s8 comment "Interpolated from G0.S7 using cubic spline"
@    s8 legend  ""
@    s9 hidden false
@    s9 type xy
@    s9 symbol 0
@    s9 symbol size 1.000000
@    s9 symbol color 4
@    s9 symbol pattern 1
@    s9 symbol fill color 4
@    s9 symbol fill pattern 0
@    s9 symbol linewidth 1.0
@    s9 symbol linestyle 1
@    s9 symbol char 65
@    s9 symbol char font 0
@    s9 symbol skip 0
@    s9 line type 1
@    s9 line linestyle 4
@    s9 line linewidth 1.5
@    s9 line color 4
@    s9 line pattern 1
@    s9 baseline type 0
@    s9 baseline off
@    s9 dropline off
@    s9 fill type 0
@    s9 fill rule 0
@    s9 fill color 1
@    s9 fill pattern 1
@    s9 avalue off
@    s9 avalue type 2
@    s9 avalue char size 1.000000
@    s9 avalue font 0
@    s9 avalue color 1
@    s9 avalue rot 0
@    s9 avalue format general
@    s9 avalue prec 3
@    s9 avalue prepend ""
@    s9 avalue append ""
@    s9 avalue offset 0.000000 , 0.000000
@    s9 errorbar on
@    s9 errorbar place both
@    s9 errorbar color 4
@    s9 errorbar pattern 1
@    s9 errorbar size 1.000000
@    s9 errorbar linewidth 1.0
@    s9 errorbar linestyle 1
@    s9 errorbar riser linewidth 1.0
@    s9 errorbar riser linestyle 1
@    s9 errorbar riser clip off
@    s9 errorbar riser clip length 0.100000
@    s9 comment "/home/fdv/Results/ZrW2O8_New/Pots_New/F.000.dat"
@    s9 legend  "\R{white}0 K\R{}"
@    s10 hidden true
@    s10 type xy
@    s10 symbol 0
@    s10 symbol size 1.000000
@    s10 symbol color 12
@    s10 symbol pattern 1
@    s10 symbol fill color 12
@    s10 symbol fill pattern 0
@    s10 symbol linewidth 1.0
@    s10 symbol linestyle 1
@    s10 symbol char 65
@    s10 symbol char font 0
@    s10 symbol skip 0
@    s10 line type 1
@    s10 line linestyle 3
@    s10 line linewidth 1.5
@    s10 line color 12
@    s10 line pattern 1
@    s10 baseline type 0
@    s10 baseline off
@    s10 dropline off
@    s10 fill type 0
@    s10 fill rule 0
@    s10 fill color 1
@    s10 fill pattern 1
@    s10 avalue off
@    s10 avalue type 2
@    s10 avalue char size 1.000000
@    s10 avalue font 0
@    s10 avalue color 1
@    s10 avalue rot 0
@    s10 avalue format general
@    s10 avalue prec 3
@    s10 avalue prepend ""
@    s10 avalue append ""
@    s10 avalue offset 0.000000 , 0.000000
@    s10 errorbar on
@    s10 errorbar place both
@    s10 errorbar color 12
@    s10 errorbar pattern 1
@    s10 errorbar size 1.000000
@    s10 errorbar linewidth 1.0
@    s10 errorbar linestyle 1
@    s10 errorbar riser linewidth 1.0
@    s10 errorbar riser linestyle 1
@    s10 errorbar riser clip off
@    s10 errorbar riser clip length 0.100000
@    s10 comment "/home/fdv/Results/ZrW2O8_New/Pots_New/F.050.dat"
@    s10 legend  ""
@    s11 hidden false
@    s11 type xy
@    s11 symbol 0
@    s11 symbol size 1.000000
@    s11 symbol color 15
@    s11 symbol pattern 1
@    s11 symbol fill color 15
@    s11 symbol fill pattern 0
@    s11 symbol linewidth 1.0
@    s11 symbol linestyle 1
@    s11 symbol char 65
@    s11 symbol char font 0
@    s11 symbol skip 0
@    s11 line type 1
@    s11 line linestyle 4
@    s11 line linewidth 1.5
@    s11 line color 15
@    s11 line pattern 1
@    s11 baseline type 0
@    s11 baseline off
@    s11 dropline off
@    s11 fill type 0
@    s11 fill rule 0
@    s11 fill color 1
@    s11 fill pattern 1
@    s11 avalue off
@    s11 avalue type 2
@    s11 avalue char size 1.000000
@    s11 avalue font 0
@    s11 avalue color 1
@    s11 avalue rot 0
@    s11 avalue format general
@    s11 avalue prec 3
@    s11 avalue prepend ""
@    s11 avalue append ""
@    s11 avalue offset 0.000000 , 0.000000
@    s11 errorbar on
@    s11 errorbar place both
@    s11 errorbar color 15
@    s11 errorbar pattern 1
@    s11 errorbar size 1.000000
@    s11 errorbar linewidth 1.0
@    s11 errorbar linestyle 1
@    s11 errorbar riser linewidth 1.0
@    s11 errorbar riser linestyle 1
@    s11 errorbar riser clip off
@    s11 errorbar riser clip length 0.100000
@    s11 comment "/home/fdv/Results/ZrW2O8_New/Pots_New/F.100.dat"
@    s11 legend  "\R{white}100 K\R{}"
@    s12 hidden true
@    s12 type xy
@    s12 symbol 0
@    s12 symbol size 1.000000
@    s12 symbol color 13
@    s12 symbol pattern 1
@    s12 symbol fill color 13
@    s12 symbol fill pattern 0
@    s12 symbol linewidth 1.0
@    s12 symbol linestyle 1
@    s12 symbol char 65
@    s12 symbol char font 0
@    s12 symbol skip 0
@    s12 line type 1
@    s12 line linestyle 3
@    s12 line linewidth 1.5
@    s12 line color 13
@    s12 line pattern 1
@    s12 baseline type 0
@    s12 baseline off
@    s12 dropline off
@    s12 fill type 0
@    s12 fill rule 0
@    s12 fill color 1
@    s12 fill pattern 1
@    s12 avalue off
@    s12 avalue type 2
@    s12 avalue char size 1.000000
@    s12 avalue font 0
@    s12 avalue color 1
@    s12 avalue rot 0
@    s12 avalue format general
@    s12 avalue prec 3
@    s12 avalue prepend ""
@    s12 avalue append ""
@    s12 avalue offset 0.000000 , 0.000000
@    s12 errorbar on
@    s12 errorbar place both
@    s12 errorbar color 13
@    s12 errorbar pattern 1
@    s12 errorbar size 1.000000
@    s12 errorbar linewidth 1.0
@    s12 errorbar linestyle 1
@    s12 errorbar riser linewidth 1.0
@    s12 errorbar riser linestyle 1
@    s12 errorbar riser clip off
@    s12 errorbar riser clip length 0.100000
@    s12 comment "/home/fdv/Results/ZrW2O8_New/Pots_New/F.150.dat"
@    s12 legend  ""
@    s13 hidden false
@    s13 type xy
@    s13 symbol 0
@    s13 symbol size 1.000000
@    s13 symbol color 11
@    s13 symbol pattern 1
@    s13 symbol fill color 11
@    s13 symbol fill pattern 0
@    s13 symbol linewidth 1.0
@    s13 symbol linestyle 1
@    s13 symbol char 65
@    s13 symbol char font 0
@    s13 symbol skip 0
@    s13 line type 1
@    s13 line linestyle 4
@    s13 line linewidth 1.5
@    s13 line color 11
@    s13 line pattern 1
@    s13 baseline type 0
@    s13 baseline off
@    s13 dropline off
@    s13 fill type 0
@    s13 fill rule 0
@    s13 fill color 1
@    s13 fill pattern 1
@    s13 avalue off
@    s13 avalue type 2
@    s13 avalue char size 1.000000
@    s13 avalue font 0
@    s13 avalue color 1
@    s13 avalue rot 0
@    s13 avalue format general
@    s13 avalue prec 3
@    s13 avalue prepend ""
@    s13 avalue append ""
@    s13 avalue offset 0.000000 , 0.000000
@    s13 errorbar on
@    s13 errorbar place both
@    s13 errorbar color 11
@    s13 errorbar pattern 1
@    s13 errorbar size 1.000000
@    s13 errorbar linewidth 1.0
@    s13 errorbar linestyle 1
@    s13 errorbar riser linewidth 1.0
@    s13 errorbar riser linestyle 1
@    s13 errorbar riser clip off
@    s13 errorbar riser clip length 0.100000
@    s13 comment "/home/fdv/Results/ZrW2O8_New/Pots_New/F.200.dat"
@    s13 legend  "\R{white}200 K\R{}"
@    s14 hidden true
@    s14 type xy
@    s14 symbol 0
@    s14 symbol size 1.000000
@    s14 symbol color 11
@    s14 symbol pattern 1
@    s14 symbol fill color 11
@    s14 symbol fill pattern 0
@    s14 symbol linewidth 1.0
@    s14 symbol linestyle 1
@    s14 symbol char 65
@    s14 symbol char font 0
@    s14 symbol skip 0
@    s14 line type 1
@    s14 line linestyle 3
@    s14 line linewidth 1.5
@    s14 line color 11
@    s14 line pattern 1
@    s14 baseline type 0
@    s14 baseline off
@    s14 dropline off
@    s14 fill type 0
@    s14 fill rule 0
@    s14 fill color 1
@    s14 fill pattern 1
@    s14 avalue off
@    s14 avalue type 2
@    s14 avalue char size 1.000000
@    s14 avalue font 0
@    s14 avalue color 1
@    s14 avalue rot 0
@    s14 avalue format general
@    s14 avalue prec 3
@    s14 avalue prepend ""
@    s14 avalue append ""
@    s14 avalue offset 0.000000 , 0.000000
@    s14 errorbar on
@    s14 errorbar place both
@    s14 errorbar color 11
@    s14 errorbar pattern 1
@    s14 errorbar size 1.000000
@    s14 errorbar linewidth 1.0
@    s14 errorbar linestyle 1
@    s14 errorbar riser linewidth 1.0
@    s14 errorbar riser linestyle 1
@    s14 errorbar riser clip off
@    s14 errorbar riser clip length 0.100000
@    s14 comment "/home/fdv/Results/ZrW2O8_New/Pots_New/F.250.dat"
@    s14 legend  ""
@    s15 hidden false
@    s15 type xy
@    s15 symbol 0
@    s15 symbol size 1.000000
@    s15 symbol color 2
@    s15 symbol pattern 1
@    s15 symbol fill color 2
@    s15 symbol fill pattern 0
@    s15 symbol linewidth 1.0
@    s15 symbol linestyle 1
@    s15 symbol char 65
@    s15 symbol char font 0
@    s15 symbol skip 0
@    s15 line type 1
@    s15 line linestyle 4
@    s15 line linewidth 1.5
@    s15 line color 2
@    s15 line pattern 1
@    s15 baseline type 0
@    s15 baseline off
@    s15 dropline off
@    s15 fill type 0
@    s15 fill rule 0
@    s15 fill color 1
@    s15 fill pattern 1
@    s15 avalue off
@    s15 avalue type 2
@    s15 avalue char size 1.000000
@    s15 avalue font 0
@    s15 avalue color 1
@    s15 avalue rot 0
@    s15 avalue format general
@    s15 avalue prec 3
@    s15 avalue prepend ""
@    s15 avalue append ""
@    s15 avalue offset 0.000000 , 0.000000
@    s15 errorbar on
@    s15 errorbar place both
@    s15 errorbar color 2
@    s15 errorbar pattern 1
@    s15 errorbar size 1.000000
@    s15 errorbar linewidth 1.0
@    s15 errorbar linestyle 1
@    s15 errorbar riser linewidth 1.0
@    s15 errorbar riser linestyle 1
@    s15 errorbar riser clip off
@    s15 errorbar riser clip length 0.100000
@    s15 comment "/home/fdv/Results/ZrW2O8_New/Pots_New/F.300.dat"
@    s15 legend  "\R{white}300 K\R{}"
@g1 on
@g1 hidden false
@g1 type XY
@g1 stacked false
@g1 bar hgap 0.000000
@g1 fixedpoint off
@g1 fixedpoint type 0
@g1 fixedpoint xy 0.000000, 0.000000
@g1 fixedpoint format general general
@g1 fixedpoint prec 6, 6
@with g1
@    world -0.1, 0, 0.1, 4
@    stack world 0, 0, 0, 0
@    znorm 1
@    view 0.150000, 0.710000, 0.950000, 1.270000
@    title ""
@    title font 0
@    title size 1.500000
@    title color 1
@    subtitle ""
@    subtitle font 0
@    subtitle size 1.000000
@    subtitle color 1
@    xaxes scale Normal
@    yaxes scale Normal
@    xaxes invert off
@    yaxes invert off
@    xaxis  off
@    yaxis  off
@    altxaxis  off
@    altyaxis  off
@    legend on
@    legend loctype view
@    legend 0.595, 0.88
@    legend box color 1
@    legend box pattern 1
@    legend box linewidth 1.0
@    legend box linestyle 0
@    legend box fill color 0
@    legend box fill pattern 1
@    legend font 6
@    legend char size 1.000000
@    legend color 1
@    legend length 3
@    legend vgap 1
@    legend hgap 1
@    legend invert false
@    frame type 0
@    frame linestyle 1
@    frame linewidth 1.0
@    frame color 1
@    frame pattern 1
@    frame background color 0
@    frame background pattern 0
@    s0 hidden false
@    s0 type xy
@    s0 symbol 8
@    s0 symbol size 1.000000
@    s0 symbol color 4
@    s0 symbol pattern 1
@    s0 symbol fill color 4
@    s0 symbol fill pattern 0
@    s0 symbol linewidth 1.5
@    s0 symbol linestyle 1
@    s0 symbol char 65
@    s0 symbol char font 0
@    s0 symbol skip 116
@    s0 line type 1
@    s0 line linestyle 1
@    s0 line linewidth 1.5
@    s0 line color 4
@    s0 line pattern 1
@    s0 baseline type 0
@    s0 baseline off
@    s0 dropline off
@    s0 fill type 0
@    s0 fill rule 0
@    s0 fill color 1
@    s0 fill pattern 1
@    s0 avalue off
@    s0 avalue type 2
@    s0 avalue char size 1.000000
@    s0 avalue font 0
@    s0 avalue color 1
@    s0 avalue rot 0
@    s0 avalue format general
@    s0 avalue prec 3
@    s0 avalue prepend ""
@    s0 avalue append ""
@    s0 avalue offset 0.000000 , 0.000000
@    s0 errorbar on
@    s0 errorbar place both
@    s0 errorbar color 4
@    s0 errorbar pattern 1
@    s0 errorbar size 1.000000
@    s0 errorbar linewidth 1.0
@    s0 errorbar linestyle 1
@    s0 errorbar riser linewidth 1.0
@    s0 errorbar riser linestyle 1
@    s0 errorbar riser clip off
@    s0 errorbar riser clip length 0.100000
@    s0 comment "/home/fdv/Results/ZrW2O8_New/Pots_New/A.000.dat"
@    s0 legend  "\R{white}00\R{}0 K"
@    s1 hidden true
@    s1 type xy
@    s1 symbol 8
@    s1 symbol size 1.000000
@    s1 symbol color 12
@    s1 symbol pattern 1
@    s1 symbol fill color 12
@    s1 symbol fill pattern 0
@    s1 symbol linewidth 1.5
@    s1 symbol linestyle 1
@    s1 symbol char 65
@    s1 symbol char font 0
@    s1 symbol skip 116
@    s1 line type 1
@    s1 line linestyle 1
@    s1 line linewidth 1.5
@    s1 line color 12
@    s1 line pattern 1
@    s1 baseline type 0
@    s1 baseline off
@    s1 dropline off
@    s1 fill type 0
@    s1 fill rule 0
@    s1 fill color 1
@    s1 fill pattern 1
@    s1 avalue off
@    s1 avalue type 2
@    s1 avalue char size 1.000000
@    s1 avalue font 0
@    s1 avalue color 1
@    s1 avalue rot 0
@    s1 avalue format general
@    s1 avalue prec 3
@    s1 avalue prepend ""
@    s1 avalue append ""
@    s1 avalue offset 0.000000 , 0.000000
@    s1 errorbar on
@    s1 errorbar place both
@    s1 errorbar color 12
@    s1 errorbar pattern 1
@    s1 errorbar size 1.000000
@    s1 errorbar linewidth 1.0
@    s1 errorbar linestyle 1
@    s1 errorbar riser linewidth 1.0
@    s1 errorbar riser linestyle 1
@    s1 errorbar riser clip off
@    s1 errorbar riser clip length 0.100000
@    s1 comment "/home/fdv/Results/ZrW2O8_New/Pots_New/A.050.dat"
@    s1 legend  ""
@    s2 hidden false
@    s2 type xy
@    s2 symbol 8
@    s2 symbol size 1.000000
@    s2 symbol color 15
@    s2 symbol pattern 1
@    s2 symbol fill color 15
@    s2 symbol fill pattern 0
@    s2 symbol linewidth 1.5
@    s2 symbol linestyle 1
@    s2 symbol char 65
@    s2 symbol char font 0
@    s2 symbol skip 116
@    s2 line type 1
@    s2 line linestyle 1
@    s2 line linewidth 1.5
@    s2 line color 15
@    s2 line pattern 1
@    s2 baseline type 0
@    s2 baseline off
@    s2 dropline off
@    s2 fill type 0
@    s2 fill rule 0
@    s2 fill color 1
@    s2 fill pattern 1
@    s2 avalue off
@    s2 avalue type 2
@    s2 avalue char size 1.000000
@    s2 avalue font 0
@    s2 avalue color 1
@    s2 avalue rot 0
@    s2 avalue format general
@    s2 avalue prec 3
@    s2 avalue prepend ""
@    s2 avalue append ""
@    s2 avalue offset 0.000000 , 0.000000
@    s2 errorbar on
@    s2 errorbar place both
@    s2 errorbar color 15
@    s2 errorbar pattern 1
@    s2 errorbar size 1.000000
@    s2 errorbar linewidth 1.0
@    s2 errorbar linestyle 1
@    s2 errorbar riser linewidth 1.0
@    s2 errorbar riser linestyle 1
@    s2 errorbar riser clip off
@    s2 errorbar riser clip length 0.100000
@    s2 comment "/home/fdv/Results/ZrW2O8_New/Pots_New/A.100.dat"
@    s2 legend  "100 K"
@    s3 hidden true
@    s3 type xy
@    s3 symbol 8
@    s3 symbol size 1.000000
@    s3 symbol color 13
@    s3 symbol pattern 1
@    s3 symbol fill color 13
@    s3 symbol fill pattern 0
@    s3 symbol linewidth 1.5
@    s3 symbol linestyle 1
@    s3 symbol char 65
@    s3 symbol char font 0
@    s3 symbol skip 116
@    s3 line type 1
@    s3 line linestyle 1
@    s3 line linewidth 1.5
@    s3 line color 13
@    s3 line pattern 1
@    s3 baseline type 0
@    s3 baseline off
@    s3 dropline off
@    s3 fill type 0
@    s3 fill rule 0
@    s3 fill color 1
@    s3 fill pattern 1
@    s3 avalue off
@    s3 avalue type 2
@    s3 avalue char size 1.000000
@    s3 avalue font 0
@    s3 avalue color 1
@    s3 avalue rot 0
@    s3 avalue format general
@    s3 avalue prec 3
@    s3 avalue prepend ""
@    s3 avalue append ""
@    s3 avalue offset 0.000000 , 0.000000
@    s3 errorbar on
@    s3 errorbar place both
@    s3 errorbar color 13
@    s3 errorbar pattern 1
@    s3 errorbar size 1.000000
@    s3 errorbar linewidth 1.0
@    s3 errorbar linestyle 1
@    s3 errorbar riser linewidth 1.0
@    s3 errorbar riser linestyle 1
@    s3 errorbar riser clip off
@    s3 errorbar riser clip length 0.100000
@    s3 comment "/home/fdv/Results/ZrW2O8_New/Pots_New/A.150.dat"
@    s3 legend  ""
@    s4 hidden false
@    s4 type xy
@    s4 symbol 8
@    s4 symbol size 1.000000
@    s4 symbol color 11
@    s4 symbol pattern 1
@    s4 symbol fill color 11
@    s4 symbol fill pattern 0
@    s4 symbol linewidth 1.5
@    s4 symbol linestyle 1
@    s4 symbol char 65
@    s4 symbol char font 0
@    s4 symbol skip 116
@    s4 line type 1
@    s4 line linestyle 1
@    s4 line linewidth 1.5
@    s4 line color 11
@    s4 line pattern 1
@    s4 baseline type 0
@    s4 baseline off
@    s4 dropline off
@    s4 fill type 0
@    s4 fill rule 0
@    s4 fill color 1
@    s4 fill pattern 1
@    s4 avalue off
@    s4 avalue type 2
@    s4 avalue char size 1.000000
@    s4 avalue font 0
@    s4 avalue color 1
@    s4 avalue rot 0
@    s4 avalue format general
@    s4 avalue prec 3
@    s4 avalue prepend ""
@    s4 avalue append ""
@    s4 avalue offset 0.000000 , 0.000000
@    s4 errorbar on
@    s4 errorbar place both
@    s4 errorbar color 11
@    s4 errorbar pattern 1
@    s4 errorbar size 1.000000
@    s4 errorbar linewidth 1.0
@    s4 errorbar linestyle 1
@    s4 errorbar riser linewidth 1.0
@    s4 errorbar riser linestyle 1
@    s4 errorbar riser clip off
@    s4 errorbar riser clip length 0.100000
@    s4 comment "/home/fdv/Results/ZrW2O8_New/Pots_New/A.200.dat"
@    s4 legend  "200 K"
@    s5 hidden true
@    s5 type xy
@    s5 symbol 8
@    s5 symbol size 1.000000
@    s5 symbol color 11
@    s5 symbol pattern 1
@    s5 symbol fill color 11
@    s5 symbol fill pattern 0
@    s5 symbol linewidth 1.5
@    s5 symbol linestyle 1
@    s5 symbol char 65
@    s5 symbol char font 0
@    s5 symbol skip 116
@    s5 line type 1
@    s5 line linestyle 1
@    s5 line linewidth 1.5
@    s5 line color 11
@    s5 line pattern 1
@    s5 baseline type 0
@    s5 baseline off
@    s5 dropline off
@    s5 fill type 0
@    s5 fill rule 0
@    s5 fill color 1
@    s5 fill pattern 1
@    s5 avalue off
@    s5 avalue type 2
@    s5 avalue char size 1.000000
@    s5 avalue font 0
@    s5 avalue color 1
@    s5 avalue rot 0
@    s5 avalue format general
@    s5 avalue prec 3
@    s5 avalue prepend ""
@    s5 avalue append ""
@    s5 avalue offset 0.000000 , 0.000000
@    s5 errorbar on
@    s5 errorbar place both
@    s5 errorbar color 11
@    s5 errorbar pattern 1
@    s5 errorbar size 1.000000
@    s5 errorbar linewidth 1.0
@    s5 errorbar linestyle 1
@    s5 errorbar riser linewidth 1.0
@    s5 errorbar riser linestyle 1
@    s5 errorbar riser clip off
@    s5 errorbar riser clip length 0.100000
@    s5 comment "/home/fdv/Results/ZrW2O8_New/Pots_New/A.250.dat"
@    s5 legend  ""
@    s6 hidden false
@    s6 type xy
@    s6 symbol 8
@    s6 symbol size 1.000000
@    s6 symbol color 2
@    s6 symbol pattern 1
@    s6 symbol fill color 2
@    s6 symbol fill pattern 0
@    s6 symbol linewidth 1.5
@    s6 symbol linestyle 1
@    s6 symbol char 65
@    s6 symbol char font 0
@    s6 symbol skip 116
@    s6 line type 1
@    s6 line linestyle 1
@    s6 line linewidth 1.5
@    s6 line color 2
@    s6 line pattern 1
@    s6 baseline type 0
@    s6 baseline off
@    s6 dropline off
@    s6 fill type 0
@    s6 fill rule 0
@    s6 fill color 1
@    s6 fill pattern 1
@    s6 avalue off
@    s6 avalue type 2
@    s6 avalue char size 1.000000
@    s6 avalue font 0
@    s6 avalue color 1
@    s6 avalue rot 0
@    s6 avalue format general
@    s6 avalue prec 3
@    s6 avalue prepend ""
@    s6 avalue append ""
@    s6 avalue offset 0.000000 , 0.000000
@    s6 errorbar on
@    s6 errorbar place both
@    s6 errorbar color 2
@    s6 errorbar pattern 1
@    s6 errorbar size 1.000000
@    s6 errorbar linewidth 1.0
@    s6 errorbar linestyle 1
@    s6 errorbar riser linewidth 1.0
@    s6 errorbar riser linestyle 1
@    s6 errorbar riser clip off
@    s6 errorbar riser clip length 0.100000
@    s6 comment "/home/fdv/Results/ZrW2O8_New/Pots_New/A.300.dat"
@    s6 legend  "300 K"
@    s7 hidden true
@    s7 type xy
@    s7 symbol 0
@    s7 symbol size 1.000000
@    s7 symbol color 1
@    s7 symbol pattern 1
@    s7 symbol fill color 1
@    s7 symbol fill pattern 0
@    s7 symbol linewidth 1.0
@    s7 symbol linestyle 1
@    s7 symbol char 65
@    s7 symbol char font 0
@    s7 symbol skip 0
@    s7 line type 1
@    s7 line linestyle 2
@    s7 line linewidth 3.5
@    s7 line color 1
@    s7 line pattern 1
@    s7 baseline type 0
@    s7 baseline off
@    s7 dropline off
@    s7 fill type 0
@    s7 fill rule 0
@    s7 fill color 1
@    s7 fill pattern 1
@    s7 avalue off
@    s7 avalue type 2
@    s7 avalue char size 1.000000
@    s7 avalue font 0
@    s7 avalue color 1
@    s7 avalue rot 0
@    s7 avalue format general
@    s7 avalue prec 3
@    s7 avalue prepend ""
@    s7 avalue append ""
@    s7 avalue offset 0.000000 , 0.000000
@    s7 errorbar on
@    s7 errorbar place both
@    s7 errorbar color 1
@    s7 errorbar pattern 1
@    s7 errorbar size 1.000000
@    s7 errorbar linewidth 1.0
@    s7 errorbar linestyle 1
@    s7 errorbar riser linewidth 1.0
@    s7 errorbar riser linestyle 1
@    s7 errorbar riser clip off
@    s7 errorbar riser clip length 0.100000
@    s7 comment "/home/fdv/Results/ZrW2O8_New/Pots_New/Min.dat"
@    s7 legend  ""
@g2 on
@g2 hidden false
@g2 type XY
@g2 stacked false
@g2 bar hgap 0.000000
@g2 fixedpoint off
@g2 fixedpoint type 0
@g2 fixedpoint xy 0.000000, 0.000000
@g2 fixedpoint format general general
@g2 fixedpoint prec 6, 6
@with g2
@    world -0.1, 0, 0.1, 4
@    stack world 0, 0, 0, 0
@    znorm 1
@    view 0.150000, 0.710000, 0.950000, 1.270000
@    title ""
@    title font 0
@    title size 1.500000
@    title color 1
@    subtitle ""
@    subtitle font 0
@    subtitle size 1.000000
@    subtitle color 1
@    xaxes scale Normal
@    yaxes scale Normal
@    xaxes invert off
@    yaxes invert off
@    xaxis  off
@    yaxis  off
@    altxaxis  off
@    altyaxis  off
@    legend on
@    legend loctype view
@    legend 0.4, 0.88
@    legend box color 1
@    legend box pattern 1
@    legend box linewidth 1.0
@    legend box linestyle 0
@    legend box fill color 0
@    legend box fill pattern 1
@    legend font 6
@    legend char size 1.000000
@    legend color 1
@    legend length 3
@    legend vgap 1
@    legend hgap 1
@    legend invert false
@    frame type 0
@    frame linestyle 1
@    frame linewidth 1.0
@    frame color 1
@    frame pattern 1
@    frame background color 0
@    frame background pattern 0
@    s0 hidden false
@    s0 type xy
@    s0 symbol 8
@    s0 symbol size 1.000000
@    s0 symbol color 1
@    s0 symbol pattern 1
@    s0 symbol fill color 1
@    s0 symbol fill pattern 0
@    s0 symbol linewidth 1.5
@    s0 symbol linestyle 1
@    s0 symbol char 65
@    s0 symbol char font 0
@    s0 symbol skip 116
@    s0 line type 1
@    s0 line linestyle 1
@    s0 line linewidth 1.5
@    s0 line color 1
@    s0 line pattern 1
@    s0 baseline type 0
@    s0 baseline off
@    s0 dropline off
@    s0 fill type 0
@    s0 fill rule 0
@    s0 fill color 1
@    s0 fill pattern 1
@    s0 avalue off
@    s0 avalue type 2
@    s0 avalue char size 1.000000
@    s0 avalue font 0
@    s0 avalue color 1
@    s0 avalue rot 0
@    s0 avalue format general
@    s0 avalue prec 3
@    s0 avalue prepend ""
@    s0 avalue append ""
@    s0 avalue offset 0.000000 , 0.000000
@    s0 errorbar on
@    s0 errorbar place both
@    s0 errorbar color 1
@    s0 errorbar pattern 1
@    s0 errorbar size 1.000000
@    s0 errorbar linewidth 1.0
@    s0 errorbar linestyle 1
@    s0 errorbar riser linewidth 1.0
@    s0 errorbar riser linestyle 1
@    s0 errorbar riser clip off
@    s0 errorbar riser clip length 0.100000
@    s0 comment "/home/fdv/Results/ZrW2O8_New/Pots_New/U.dat"
@    s0 legend  " "
@g3 on
@g3 hidden false
@g3 type XY
@g3 stacked false
@g3 bar hgap 0.000000
@g3 fixedpoint off
@g3 fixedpoint type 0
@g3 fixedpoint xy 0.000000, 0.000000
@g3 fixedpoint format general general
@g3 fixedpoint prec 6, 6
@with g3
@    world -0.1, -0.2, 0.1, 3.4
@    stack world 0, 0, 0, 0
@    znorm 1
@    view 0.150000, 0.150000, 0.950000, 0.710000
@    title ""
@    title font 6
@    title size 1.500000
@    title color 1
@    subtitle ""
@    subtitle font 6
@    subtitle size 1.250000
@    subtitle color 1
@    xaxes scale Normal
@    yaxes scale Normal
@    xaxes invert off
@    yaxes invert off
@    xaxis  on
@    xaxis  type zero false
@    xaxis  offset 0.000000 , 0.000000
@    xaxis  bar on
@    xaxis  bar color 1
@    xaxis  bar linestyle 1
@    xaxis  bar linewidth 1.0
@    xaxis  label "a - a\s0\N (�)"
@    xaxis  label layout para
@    xaxis  label place auto
@    xaxis  label char size 1.250000
@    xaxis  label font 6
@    xaxis  label color 1
@    xaxis  label place normal
@    xaxis  tick on
@    xaxis  tick major 0.05
@    xaxis  tick minor ticks 4
@    xaxis  tick default 6
@    xaxis  tick place rounded true
@    xaxis  tick in
@    xaxis  tick major size 1.000000
@    xaxis  tick major color 1
@    xaxis  tick major linewidth 1.0
@    xaxis  tick major linestyle 1
@    xaxis  tick major grid off
@    xaxis  tick minor color 1
@    xaxis  tick minor linewidth 1.0
@    xaxis  tick minor linestyle 1
@    xaxis  tick minor grid off
@    xaxis  tick minor size 0.500000
@    xaxis  ticklabel on
@    xaxis  ticklabel format decimal
@    xaxis  ticklabel prec 2
@    xaxis  ticklabel formula ""
@    xaxis  ticklabel append ""
@    xaxis  ticklabel prepend ""
@    xaxis  ticklabel angle 0
@    xaxis  ticklabel skip 0
@    xaxis  ticklabel stagger 0
@    xaxis  ticklabel place normal
@    xaxis  ticklabel offset auto
@    xaxis  ticklabel offset 0.000000 , 0.010000
@    xaxis  ticklabel start type auto
@    xaxis  ticklabel start 0.000000
@    xaxis  ticklabel stop type auto
@    xaxis  ticklabel stop 0.000000
@    xaxis  ticklabel char size 1.000000
@    xaxis  ticklabel font 6
@    xaxis  ticklabel color 1
@    xaxis  tick place both
@    xaxis  tick spec type none
@    yaxis  on
@    yaxis  type zero false
@    yaxis  offset 0.000000 , 0.000000
@    yaxis  bar on
@    yaxis  bar color 1
@    yaxis  bar linestyle 1
@    yaxis  bar linewidth 1.0
@    yaxis  label "F(a,T) (eV)"
@    yaxis  label layout para
@    yaxis  label place auto
@    yaxis  label char size 1.250000
@    yaxis  label font 6
@    yaxis  label color 1
@    yaxis  label place normal
@    yaxis  tick on
@    yaxis  tick major 1
@    yaxis  tick minor ticks 3
@    yaxis  tick default 6
@    yaxis  tick place rounded true
@    yaxis  tick in
@    yaxis  tick major size 1.000000
@    yaxis  tick major color 1
@    yaxis  tick major linewidth 1.0
@    yaxis  tick major linestyle 1
@    yaxis  tick major grid off
@    yaxis  tick minor color 1
@    yaxis  tick minor linewidth 1.0
@    yaxis  tick minor linestyle 1
@    yaxis  tick minor grid off
@    yaxis  tick minor size 0.500000
@    yaxis  ticklabel on
@    yaxis  ticklabel format general
@    yaxis  ticklabel prec 1
@    yaxis  ticklabel formula ""
@    yaxis  ticklabel append ""
@    yaxis  ticklabel prepend ""
@    yaxis  ticklabel angle 0
@    yaxis  ticklabel skip 0
@    yaxis  ticklabel stagger 0
@    yaxis  ticklabel place normal
@    yaxis  ticklabel offset auto
@    yaxis  ticklabel offset 0.000000 , 0.010000
@    yaxis  ticklabel start type auto
@    yaxis  ticklabel start 0.000000
@    yaxis  ticklabel stop type auto
@    yaxis  ticklabel stop 0.000000
@    yaxis  ticklabel char size 1.000000
@    yaxis  ticklabel font 6
@    yaxis  ticklabel color 1
@    yaxis  tick place both
@    yaxis  tick spec type none
@    altxaxis  off
@    altyaxis  off
@    legend on
@    legend loctype view
@    legend 0.345, 0.35
@    legend box color 1
@    legend box pattern 1
@    legend box linewidth 1.0
@    legend box linestyle 0
@    legend box fill color 0
@    legend box fill pattern 1
@    legend font 6
@    legend char size 1.000000
@    legend color 1
@    legend length 4
@    legend vgap 1
@    legend hgap 1
@    legend invert false
@    frame type 0
@    frame linestyle 1
@    frame linewidth 1.0
@    frame color 1
@    frame pattern 1
@    frame background color 0
@    frame background pattern 0
@    s0 hidden false
@    s0 type xy
@    s0 symbol 8
@    s0 symbol size 0.750000
@    s0 symbol color 4
@    s0 symbol pattern 1
@    s0 symbol fill color 4
@    s0 symbol fill pattern 0
@    s0 symbol linewidth 1.5
@    s0 symbol linestyle 1
@    s0 symbol char 65
@    s0 symbol char font 0
@    s0 symbol skip 116
@    s0 line type 1
@    s0 line linestyle 1
@    s0 line linewidth 1.5
@    s0 line color 4
@    s0 line pattern 1
@    s0 baseline type 0
@    s0 baseline off
@    s0 dropline off
@    s0 fill type 0
@    s0 fill rule 0
@    s0 fill color 1
@    s0 fill pattern 1
@    s0 avalue off
@    s0 avalue type 2
@    s0 avalue char size 1.000000
@    s0 avalue font 0
@    s0 avalue color 1
@    s0 avalue rot 0
@    s0 avalue format general
@    s0 avalue prec 3
@    s0 avalue prepend ""
@    s0 avalue append ""
@    s0 avalue offset 0.000000 , 0.000000
@    s0 errorbar on
@    s0 errorbar place both
@    s0 errorbar color 4
@    s0 errorbar pattern 1
@    s0 errorbar size 1.000000
@    s0 errorbar linewidth 1.0
@    s0 errorbar linestyle 1
@    s0 errorbar riser linewidth 1.0
@    s0 errorbar riser linestyle 1
@    s0 errorbar riser clip off
@    s0 errorbar riser clip length 0.100000
@    s0 comment "4 deg fit of set 0"
@    s0 legend  "\R{white}000 K\R{}"
@    s1 hidden false
@    s1 type xy
@    s1 symbol 8
@    s1 symbol size 0.750000
@    s1 symbol color 2
@    s1 symbol pattern 1
@    s1 symbol fill color 2
@    s1 symbol fill pattern 0
@    s1 symbol linewidth 1.5
@    s1 symbol linestyle 1
@    s1 symbol char 65
@    s1 symbol char font 0
@    s1 symbol skip 116
@    s1 line type 1
@    s1 line linestyle 1
@    s1 line linewidth 1.5
@    s1 line color 2
@    s1 line pattern 1
@    s1 baseline type 0
@    s1 baseline off
@    s1 dropline off
@    s1 fill type 0
@    s1 fill rule 0
@    s1 fill color 1
@    s1 fill pattern 1
@    s1 avalue off
@    s1 avalue type 2
@    s1 avalue char size 1.000000
@    s1 avalue font 0
@    s1 avalue color 1
@    s1 avalue rot 0
@    s1 avalue format general
@    s1 avalue prec 3
@    s1 avalue prepend ""
@    s1 avalue append ""
@    s1 avalue offset 0.000000 , 0.000000
@    s1 errorbar on
@    s1 errorbar place both
@    s1 errorbar color 2
@    s1 errorbar pattern 1
@    s1 errorbar size 1.000000
@    s1 errorbar linewidth 1.0
@    s1 errorbar linestyle 1
@    s1 errorbar riser linewidth 1.0
@    s1 errorbar riser linestyle 1
@    s1 errorbar riser clip off
@    s1 errorbar riser clip length 0.100000
@    s1 comment "4 deg fit of set 1"
@    s1 legend  " \R{white}300 K\R{}"
@g4 on
@g4 hidden false
@g4 type XY
@g4 stacked false
@g4 bar hgap 0.000000
@g4 fixedpoint off
@g4 fixedpoint type 0
@g4 fixedpoint xy 0.000000, 0.000000
@g4 fixedpoint format general general
@g4 fixedpoint prec 6, 6
@with g4
@    world -0.1, -0.2, 0.1, 3.4
@    stack world 0, 0, 0, 0
@    znorm 1
@    view 0.150000, 0.150000, 0.950000, 0.710000
@    title ""
@    title font 0
@    title size 1.500000
@    title color 1
@    subtitle ""
@    subtitle font 0
@    subtitle size 1.000000
@    subtitle color 1
@    xaxes scale Normal
@    yaxes scale Normal
@    xaxes invert off
@    yaxes invert off
@    xaxis  off
@    yaxis  off
@    altxaxis  off
@    altyaxis  off
@    legend on
@    legend loctype view
@    legend 0.445, 0.35
@    legend box color 1
@    legend box pattern 1
@    legend box linewidth 1.0
@    legend box linestyle 0
@    legend box fill color 0
@    legend box fill pattern 1
@    legend font 6
@    legend char size 1.000000
@    legend color 1
@    legend length 4
@    legend vgap 1
@    legend hgap 1
@    legend invert false
@    frame type 0
@    frame linestyle 1
@    frame linewidth 1.0
@    frame color 1
@    frame pattern 1
@    frame background color 0
@    frame background pattern 0
@    s0 hidden false
@    s0 type xy
@    s0 symbol 1
@    s0 symbol size 0.750000
@    s0 symbol color 4
@    s0 symbol pattern 1
@    s0 symbol fill color 4
@    s0 symbol fill pattern 1
@    s0 symbol linewidth 1.5
@    s0 symbol linestyle 1
@    s0 symbol char 65
@    s0 symbol char font 0
@    s0 symbol skip 116
@    s0 line type 1
@    s0 line linestyle 1
@    s0 line linewidth 1.5
@    s0 line color 4
@    s0 line pattern 1
@    s0 baseline type 0
@    s0 baseline off
@    s0 dropline off
@    s0 fill type 0
@    s0 fill rule 0
@    s0 fill color 1
@    s0 fill pattern 1
@    s0 avalue off
@    s0 avalue type 2
@    s0 avalue char size 1.000000
@    s0 avalue font 0
@    s0 avalue color 1
@    s0 avalue rot 0
@    s0 avalue format general
@    s0 avalue prec 3
@    s0 avalue prepend ""
@    s0 avalue append ""
@    s0 avalue offset 0.000000 , 0.000000
@    s0 errorbar on
@    s0 errorbar place both
@    s0 errorbar color 4
@    s0 errorbar pattern 1
@    s0 errorbar size 1.000000
@    s0 errorbar linewidth 1.0
@    s0 errorbar linestyle 1
@    s0 errorbar riser linewidth 1.0
@    s0 errorbar riser linestyle 1
@    s0 errorbar riser clip off
@    s0 errorbar riser clip length 0.100000
@    s0 comment "4 deg fit of set 0"
@    s0 legend  " \R{white}000 K\R{}"
@    s1 hidden false
@    s1 type xy
@    s1 symbol 1
@    s1 symbol size 0.750000
@    s1 symbol color 2
@    s1 symbol pattern 1
@    s1 symbol fill color 2
@    s1 symbol fill pattern 1
@    s1 symbol linewidth 1.5
@    s1 symbol linestyle 1
@    s1 symbol char 65
@    s1 symbol char font 0
@    s1 symbol skip 116
@    s1 line type 1
@    s1 line linestyle 1
@    s1 line linewidth 1.5
@    s1 line color 2
@    s1 line pattern 1
@    s1 baseline type 0
@    s1 baseline off
@    s1 dropline off
@    s1 fill type 0
@    s1 fill rule 0
@    s1 fill color 1
@    s1 fill pattern 1
@    s1 avalue off
@    s1 avalue type 2
@    s1 avalue char size 1.000000
@    s1 avalue font 0
@    s1 avalue color 1
@    s1 avalue rot 0
@    s1 avalue format general
@    s1 avalue prec 3
@    s1 avalue prepend ""
@    s1 avalue append ""
@    s1 avalue offset 0.000000 , 0.000000
@    s1 errorbar on
@    s1 errorbar place both
@    s1 errorbar color 2
@    s1 errorbar pattern 1
@    s1 errorbar size 1.000000
@    s1 errorbar linewidth 1.0
@    s1 errorbar linestyle 1
@    s1 errorbar riser linewidth 1.0
@    s1 errorbar riser linestyle 1
@    s1 errorbar riser clip off
@    s1 errorbar riser clip length 0.100000
@    s1 comment "4 deg fit of set 1"
@    s1 legend  "\R{white}300 K\R{}"
@g5 on
@g5 hidden false
@g5 type XY
@g5 stacked false
@g5 bar hgap 0.000000
@g5 fixedpoint off
@g5 fixedpoint type 0
@g5 fixedpoint xy 0.000000, 0.000000
@g5 fixedpoint format general general
@g5 fixedpoint prec 6, 6
@with g5
@    world -0.1, -0.2, 0.1, 3.4
@    stack world 0, 0, 0, 0
@    znorm 1
@    view 0.150000, 0.150000, 0.950000, 0.710000
@    title ""
@    title font 0
@    title size 1.500000
@    title color 1
@    subtitle ""
@    subtitle font 0
@    subtitle size 1.000000
@    subtitle color 1
@    xaxes scale Normal
@    yaxes scale Normal
@    xaxes invert off
@    yaxes invert off
@    xaxis  off
@    yaxis  off
@    altxaxis  off
@    altyaxis  off
@    legend on
@    legend loctype view
@    legend 0.545, 0.35
@    legend box color 1
@    legend box pattern 1
@    legend box linewidth 1.0
@    legend box linestyle 0
@    legend box fill color 0
@    legend box fill pattern 1
@    legend font 6
@    legend char size 1.000000
@    legend color 1
@    legend length 4
@    legend vgap 1
@    legend hgap 1
@    legend invert false
@    frame type 0
@    frame linestyle 1
@    frame linewidth 1.0
@    frame color 1
@    frame pattern 1
@    frame background color 0
@    frame background pattern 0
@    s0 hidden false
@    s0 type xy
@    s0 symbol 9
@    s0 symbol size 0.750000
@    s0 symbol color 4
@    s0 symbol pattern 1
@    s0 symbol fill color 4
@    s0 symbol fill pattern 1
@    s0 symbol linewidth 1.5
@    s0 symbol linestyle 1
@    s0 symbol char 65
@    s0 symbol char font 0
@    s0 symbol skip 116
@    s0 line type 1
@    s0 line linestyle 1
@    s0 line linewidth 1.5
@    s0 line color 4
@    s0 line pattern 1
@    s0 baseline type 0
@    s0 baseline off
@    s0 dropline off
@    s0 fill type 0
@    s0 fill rule 0
@    s0 fill color 1
@    s0 fill pattern 1
@    s0 avalue off
@    s0 avalue type 2
@    s0 avalue char size 1.000000
@    s0 avalue font 0
@    s0 avalue color 1
@    s0 avalue rot 0
@    s0 avalue format general
@    s0 avalue prec 3
@    s0 avalue prepend ""
@    s0 avalue append ""
@    s0 avalue offset 0.000000 , 0.000000
@    s0 errorbar on
@    s0 errorbar place both
@    s0 errorbar color 4
@    s0 errorbar pattern 1
@    s0 errorbar size 1.000000
@    s0 errorbar linewidth 1.0
@    s0 errorbar linestyle 1
@    s0 errorbar riser linewidth 1.0
@    s0 errorbar riser linestyle 1
@    s0 errorbar riser clip off
@    s0 errorbar riser clip length 0.100000
@    s0 comment "4 deg fit of set 0"
@    s0 legend  " \R{white}000 K\R{}"
@    s1 hidden false
@    s1 type xy
@    s1 symbol 9
@    s1 symbol size 0.750000
@    s1 symbol color 2
@    s1 symbol pattern 1
@    s1 symbol fill color 2
@    s1 symbol fill pattern 1
@    s1 symbol linewidth 1.5
@    s1 symbol linestyle 1
@    s1 symbol char 65
@    s1 symbol char font 0
@    s1 symbol skip 116
@    s1 line type 1
@    s1 line linestyle 1
@    s1 line linewidth 1.5
@    s1 line color 2
@    s1 line pattern 1
@    s1 baseline type 0
@    s1 baseline off
@    s1 dropline off
@    s1 fill type 0
@    s1 fill rule 0
@    s1 fill color 1
@    s1 fill pattern 1
@    s1 avalue off
@    s1 avalue type 2
@    s1 avalue char size 1.000000
@    s1 avalue font 0
@    s1 avalue color 1
@    s1 avalue rot 0
@    s1 avalue format general
@    s1 avalue prec 3
@    s1 avalue prepend ""
@    s1 avalue append ""
@    s1 avalue offset 0.000000 , 0.000000
@    s1 errorbar on
@    s1 errorbar place both
@    s1 errorbar color 2
@    s1 errorbar pattern 1
@    s1 errorbar size 1.000000
@    s1 errorbar linewidth 1.0
@    s1 errorbar linestyle 1
@    s1 errorbar riser linewidth 1.0
@    s1 errorbar riser linestyle 1
@    s1 errorbar riser clip off
@    s1 errorbar riser clip length 0.100000
@    s1 comment "4 deg fit of set 1"
@    s1 legend  "\R{white}300 K\R{}"
@g6 on
@g6 hidden false
@g6 type XY
@g6 stacked false
@g6 bar hgap 0.000000
@g6 fixedpoint off
@g6 fixedpoint type 0
@g6 fixedpoint xy 0.000000, 0.000000
@g6 fixedpoint format general general
@g6 fixedpoint prec 6, 6
@with g6
@    world -0.1, -0.2, 0.1, 3.4
@    stack world 0, 0, 0, 0
@    znorm 1
@    view 0.150000, 0.150000, 0.950000, 0.710000
@    title ""
@    title font 0
@    title size 1.500000
@    title color 1
@    subtitle ""
@    subtitle font 0
@    subtitle size 1.000000
@    subtitle color 1
@    xaxes scale Normal
@    yaxes scale Normal
@    xaxes invert off
@    yaxes invert off
@    xaxis  off
@    yaxis  off
@    altxaxis  off
@    altyaxis  off
@    legend on
@    legend loctype view
@    legend 0.64, 0.35
@    legend box color 1
@    legend box pattern 1
@    legend box linewidth 1.0
@    legend box linestyle 0
@    legend box fill color 0
@    legend box fill pattern 1
@    legend font 6
@    legend char size 1.000000
@    legend color 1
@    legend length 4
@    legend vgap 1
@    legend hgap 1
@    legend invert false
@    frame type 0
@    frame linestyle 1
@    frame linewidth 1.0
@    frame color 1
@    frame pattern 1
@    frame background color 0
@    frame background pattern 0
@    s0 hidden false
@    s0 type xy
@    s0 symbol 3
@    s0 symbol size 0.750000
@    s0 symbol color 4
@    s0 symbol pattern 1
@    s0 symbol fill color 4
@    s0 symbol fill pattern 1
@    s0 symbol linewidth 1.5
@    s0 symbol linestyle 1
@    s0 symbol char 65
@    s0 symbol char font 0
@    s0 symbol skip 116
@    s0 line type 1
@    s0 line linestyle 1
@    s0 line linewidth 1.5
@    s0 line color 4
@    s0 line pattern 1
@    s0 baseline type 0
@    s0 baseline off
@    s0 dropline off
@    s0 fill type 0
@    s0 fill rule 0
@    s0 fill color 1
@    s0 fill pattern 1
@    s0 avalue off
@    s0 avalue type 2
@    s0 avalue char size 1.000000
@    s0 avalue font 0
@    s0 avalue color 1
@    s0 avalue rot 0
@    s0 avalue format general
@    s0 avalue prec 3
@    s0 avalue prepend ""
@    s0 avalue append ""
@    s0 avalue offset 0.000000 , 0.000000
@    s0 errorbar on
@    s0 errorbar place both
@    s0 errorbar color 4
@    s0 errorbar pattern 1
@    s0 errorbar size 1.000000
@    s0 errorbar linewidth 1.0
@    s0 errorbar linestyle 1
@    s0 errorbar riser linewidth 1.0
@    s0 errorbar riser linestyle 1
@    s0 errorbar riser clip off
@    s0 errorbar riser clip length 0.100000
@    s0 comment "4 deg fit of set 0"
@    s0 legend  " \R{white}00\R{}0 K"
@    s1 hidden false
@    s1 type xy
@    s1 symbol 3
@    s1 symbol size 0.750000
@    s1 symbol color 2
@    s1 symbol pattern 1
@    s1 symbol fill color 2
@    s1 symbol fill pattern 1
@    s1 symbol linewidth 1.5
@    s1 symbol linestyle 1
@    s1 symbol char 65
@    s1 symbol char font 0
@    s1 symbol skip 116
@    s1 line type 1
@    s1 line linestyle 1
@    s1 line linewidth 1.5
@    s1 line color 2
@    s1 line pattern 1
@    s1 baseline type 0
@    s1 baseline off
@    s1 dropline off
@    s1 fill type 0
@    s1 fill rule 0
@    s1 fill color 1
@    s1 fill pattern 1
@    s1 avalue off
@    s1 avalue type 2
@    s1 avalue char size 1.000000
@    s1 avalue font 0
@    s1 avalue color 1
@    s1 avalue rot 0
@    s1 avalue format general
@    s1 avalue prec 3
@    s1 avalue prepend ""
@    s1 avalue append ""
@    s1 avalue offset 0.000000 , 0.000000
@    s1 errorbar on
@    s1 errorbar place both
@    s1 errorbar color 2
@    s1 errorbar pattern 1
@    s1 errorbar size 1.000000
@    s1 errorbar linewidth 1.0
@    s1 errorbar linestyle 1
@    s1 errorbar riser linewidth 1.0
@    s1 errorbar riser linestyle 1
@    s1 errorbar riser clip off
@    s1 errorbar riser clip length 0.100000
@    s1 comment "4 deg fit of set 1"
@    s1 legend  " 300 K"
@target G0.S8
@type xy
-0.0160028 1.6494271
-0.015502064 1.6971893
-0.015001328 1.7450273
-0.014500592 1.7928938
-0.013999856 1.8407416
-0.013499121 1.8885231
-0.012998385 1.9361912
-0.012497649 1.9836985
-0.011996913 2.0309977
-0.011496177 2.0780414
-0.010995441 2.1247823
-0.010494705 2.1711736
-0.0099939692 2.2171702
-0.0094932333 2.2627271
-0.0089924974 2.3077995
-0.0084917615 2.3523424
-0.0079910256 2.396311
-0.0074902897 2.4396605
-0.0069895538 2.4823458
-0.0064888179 2.5243221
-0.0059880821 2.5655392
-0.0054873462 2.6059389
-0.0049866103 2.6454622
-0.0044858744 2.6840502
-0.0039851385 2.721644
-0.0034844026 2.7581845
-0.0029836667 2.7936129
-0.0024829308 2.8278699
-0.0019821949 2.8608908
-0.001481459 2.8926053
-0.00098072308 2.9229427
-0.00047998718 2.9518324
2.0748718e-05 2.9792038
0.00052148462 3.0049864
0.0010222205 3.0290942
0.0015229564 3.051316
0.0020236923 3.0713784
0.0025244282 3.0890076
0.0030251641 3.1039299
0.0035259 3.1158812
&
@target G0.S9
@type xy
-0.137319 3.114968
-0.1369261 3.115334
-0.1365332 3.1156968
-0.1361403 3.1160562
-0.13574739 3.1164124
-0.13535449 3.1167654
-0.13496159 3.117115
-0.13456869 3.1174615
-0.13417579 3.1178047
-0.13378289 3.1181447
-0.13338999 3.1184816
-0.13299709 3.1188152
-0.13260418 3.1191457
-0.13221128 3.119473
-0.13181838 3.1197972
-0.13142548 3.1201183
-0.13103258 3.1204362
-0.13063968 3.120751
-0.13024678 3.1210628
-0.12985388 3.1213714
-0.12946097 3.121677
-0.12906807 3.1219796
-0.12867517 3.1222791
-0.12828227 3.1225755
-0.12788937 3.122869
-0.12749647 3.1231594
-0.12710357 3.1234469
-0.12671067 3.1237314
-0.12631776 3.1240129
-0.12592486 3.1242914
-0.12553196 3.1245671
-0.12513906 3.1248397
-0.12474616 3.1251095
-0.12435326 3.1253764
-0.12396036 3.1256403
-0.12356745 3.1259014
-0.12317455 3.1261596
-0.12278165 3.126415
-0.12238875 3.1266675
-0.12199585 3.1269171
-0.12160295 3.127164
-0.12121005 3.127408
-0.12081715 3.1276493
-0.12042424 3.1278877
-0.12003134 3.1281234
-0.11963844 3.1283563
-0.11924554 3.1285865
-0.11885264 3.1288139
-0.11845974 3.1290386
-0.11806684 3.1292606
-0.11767394 3.1294799
-0.11728103 3.1296965
-0.11688813 3.1299104
-0.11649523 3.1301216
-0.11610233 3.1303302
-0.11570943 3.1305361
-0.11531653 3.1307394
-0.11492363 3.1309401
-0.11453073 3.1311382
-0.11413782 3.1313337
-0.11374492 3.1315265
-0.11335202 3.1317168
-0.11295912 3.1319046
-0.11256622 3.1320897
-0.11217332 3.1322724
-0.11178042 3.1324525
-0.11138751 3.13263
-0.11099461 3.1328051
-0.11060171 3.1329777
-0.11020881 3.1331478
-0.10981591 3.1333154
-0.10942301 3.1334805
-0.10903011 3.1336432
-0.10863721 3.1338034
-0.1082443 3.1339613
-0.1078514 3.1341166
-0.1074585 3.1342696
-0.1070656 3.1344202
-0.1066727 3.1345684
-0.1062798 3.1347142
-0.1058869 3.1348576
-0.105494 3.1349987
-0.10510109 3.1351374
-0.10470819 3.1352738
-0.10431529 3.1354079
-0.10392239 3.1355397
-0.10352949 3.1356691
-0.10313659 3.1357963
-0.10274369 3.1359212
-0.10235079 3.1360438
-0.10195788 3.1361641
-0.10156498 3.1362822
-0.10117208 3.1363981
-0.10077918 3.1365117
-0.10038628 3.1366231
-0.09999338 3.1367323
-0.09960048 3.1368393
-0.09920758 3.1369442
-0.09881467 3.1370468
-0.09842177 3.1371472
-0.09802887 3.1372456
-0.09763597 3.1373417
-0.09724307 3.1374357
-0.09685017 3.1375276
-0.09645727 3.1376174
-0.09606436 3.1377051
-0.09567146 3.1377906
-0.09527856 3.1378741
-0.09488566 3.1379555
-0.09449276 3.1380349
-0.09409986 3.1381121
-0.09370696 3.1381874
-0.09331406 3.1382606
-0.09292115 3.1383317
-0.09252825 3.1384009
-0.09213535 3.138468
-0.09174245 3.1385332
-0.09134955 3.1385963
-0.09095665 3.1386575
-0.09056375 3.1387167
-0.09017085 3.138774
-0.08977794 3.1388292
-0.08938504 3.1388826
-0.08899214 3.138934
-0.08859924 3.1389835
-0.08820634 3.1390311
-0.08781344 3.1390768
-0.08742054 3.1391206
-0.08702764 3.1391625
-0.08663473 3.1392025
-0.08624183 3.1392407
-0.08584893 3.139277
-0.08545603 3.1393114
-0.08506313 3.1393441
-0.08467023 3.1393749
-0.08427733 3.1394038
-0.08388442 3.139431
-0.08349152 3.1394564
-0.08309862 3.1394799
-0.08270572 3.1395017
-0.08231282 3.1395217
-0.08191992 3.13954
-0.08152702 3.1395565
-0.08113412 3.1395712
-0.08074121 3.1395842
-0.08034831 3.1395955
-0.07995541 3.1396051
-0.07956251 3.1396129
-0.07916961 3.1396191
-0.07877671 3.1396235
-0.07838381 3.1396263
-0.07799091 3.1396274
-0.077598 3.1396268
-0.0772051 3.1396246
-0.0768122 3.1396207
-0.0764193 3.1396152
-0.0760264 3.139608
-0.0756335 3.1395992
-0.0752406 3.1395888
-0.0748477 3.1395768
-0.07445479 3.1395632
-0.07406189 3.139548
-0.07366899 3.1395312
-0.07327609 3.1395129
-0.07288319 3.1394929
-0.07249029 3.1394715
-0.07209739 3.1394484
-0.07170448 3.1394239
-0.07131158 3.1393978
-0.07091868 3.1393701
-0.07052578 3.139341
-0.07013288 3.1393103
-0.06973998 3.1392782
-0.06934708 3.1392445
-0.06895418 3.1392094
-0.06856127 3.1391728
-0.06816837 3.1391347
-0.06777547 3.1390952
-0.06738257 3.1390542
-0.06698967 3.1390118
-0.06659677 3.1389679
-0.06620387 3.1389226
-0.06581097 3.1388759
-0.06541806 3.1388278
-0.06502516 3.1387782
-0.06463226 3.1387273
-0.06423936 3.138675
-0.06384646 3.1386213
-0.06345356 3.1385662
-0.06306066 3.1385097
-0.06266776 3.1384519
-0.06227485 3.1383928
-0.06188195 3.1383323
-0.06148905 3.1382705
-0.06109615 3.1382073
-0.06070325 3.1381428
-0.06031035 3.138077
-0.05991745 3.1380099
-0.05952455 3.1379415
-0.05913164 3.1378718
-0.05873874 3.1378008
-0.05834584 3.1377285
-0.05795294 3.137655
-0.05756004 3.1375802
-0.05716714 3.1375041
-0.05677424 3.1374268
-0.05638133 3.1373483
-0.05598843 3.1372685
-0.05559553 3.1371874
-0.05520263 3.1371052
-0.05480973 3.1370218
-0.05441683 3.1369371
-0.05402393 3.1368512
-0.05363103 3.1367642
-0.05323812 3.136676
-0.05284522 3.1365866
-0.05245232 3.136496
-0.05205942 3.1364042
-0.05166652 3.1363113
-0.05127362 3.1362172
-0.05088072 3.136122
-0.05048782 3.1360257
-0.05009491 3.1359282
-0.04970201 3.1358296
-0.04930911 3.1357299
-0.04891621 3.135629
-0.04852331 3.1355271
-0.04813041 3.135424
-0.04773751 3.1353199
-0.04734461 3.1352146
-0.0469517 3.1351083
-0.0465588 3.135001
-0.0461659 3.1348925
-0.045773 3.134783
-0.0453801 3.1346724
-0.0449872 3.1345608
-0.0445943 3.1344482
-0.04420139 3.1343345
-0.04380849 3.1342197
-0.04341559 3.134104
-0.04302269 3.1339872
-0.04262979 3.1338695
-0.04223689 3.1337507
-0.04184399 3.1336309
-0.04145109 3.1335101
-0.04105818 3.1333883
-0.04066528 3.1332656
-0.04027238 3.1331419
-0.03987948 3.1330172
-0.03948658 3.1328915
-0.03909368 3.1327649
-0.03870078 3.1326373
-0.03830788 3.1325088
-0.03791497 3.1323793
-0.03752207 3.132249
-0.03712917 3.1321176
-0.03673627 3.1319854
-0.03634337 3.1318522
-0.03595047 3.1317181
-0.03555757 3.1315832
-0.03516467 3.1314473
-0.03477176 3.1313105
-0.03437886 3.1311728
-0.03398596 3.1310342
-0.03359306 3.1308948
-0.03320016 3.1307545
-0.03280726 3.1306133
-0.03241436 3.1304713
-0.03202145 3.1303284
-0.03162855 3.1301846
-0.03123565 3.13004
-0.03084275 3.1298945
-0.03044985 3.1297482
-0.03005695 3.1296011
-0.02966405 3.1294532
-0.02927115 3.1293044
-0.02887824 3.1291548
-0.02848534 3.1290044
-0.02809244 3.1288532
-0.02769954 3.1287012
-0.02730664 3.1285484
-0.02691374 3.1283948
-0.02652084 3.1282404
-0.02612794 3.1280852
-0.02573503 3.1279292
-0.02534213 3.1277725
-0.02494923 3.127615
-0.02455633 3.1274568
-0.02416343 3.1272977
-0.02377053 3.127138
-0.02337763 3.1269775
-0.02298473 3.1268162
-0.02259182 3.1266542
-0.02219892 3.1264914
-0.02180602 3.126328
-0.02141312 3.1261638
-0.02102022 3.1259989
-0.02062732 3.1258332
-0.02023442 3.1256669
-0.01984152 3.1254998
-0.01944861 3.125332
-0.01905571 3.1251636
-0.01866281 3.1249944
-0.01826991 3.1248245
-0.01787701 3.124654
-0.01748411 3.1244828
-0.01709121 3.1243109
-0.0166983 3.1241383
-0.0163054 3.123965
-0.0159125 3.1237911
-0.0155196 3.1236165
-0.0151267 3.1234413
-0.0147338 3.1232654
-0.0143409 3.1230889
-0.013948 3.1229117
-0.01355509 3.1227338
-0.01316219 3.1225554
-0.01276929 3.1223762
-0.01237639 3.1221965
-0.01198349 3.1220161
-0.01159059 3.1218351
-0.01119769 3.1216535
-0.01080479 3.1214713
-0.01041188 3.1212885
-0.01001898 3.121105
-0.00962608 3.1209209
-0.00923318 3.1207363
-0.00884028 3.120551
-0.00844738 3.1203652
-0.00805448 3.1201788
-0.00766158 3.1199917
-0.00726867 3.1198041
-0.00687577 3.1196159
-0.00648287 3.1194271
-0.00608997 3.1192378
-0.00569707 3.1190479
-0.00530417 3.1188574
-0.00491127 3.1186664
-0.00451836 3.1184748
-0.00412546 3.1182826
-0.00373256 3.1180899
-0.00333966 3.1178966
-0.00294676 3.1177028
-0.00255386 3.1175084
-0.00216096 3.1173135
-0.00176806 3.1171181
-0.00137515 3.1169221
-0.00098225 3.1167256
-0.00058935 3.1165285
-0.00019645 3.116331
0.00019645 3.1161329
0.00058935 3.1159343
0.00098225 3.1157351
0.00137515 3.1155355
0.00176806 3.1153353
0.00216096 3.1151347
0.00255386 3.1149335
0.00294676 3.1147318
0.00333966 3.1145296
0.00373256 3.1143269
0.00412546 3.1141238
0.00451836 3.1139201
0.00491127 3.1137159
0.00530417 3.1135113
0.00569707 3.1133061
0.00608997 3.1131005
0.00648287 3.1128944
0.00687577 3.1126878
0.00726867 3.1124808
0.00766158 3.1122732
0.00805448 3.1120652
0.00844738 3.1118567
0.00884028 3.1116478
0.00923318 3.1114384
0.00962608 3.1112285
0.01001898 3.1110182
0.01041188 3.1108074
0.01080479 3.1105961
0.01119769 3.1103844
0.01159059 3.1101722
0.01198349 3.1099596
0.01237639 3.1097466
0.01276929 3.1095331
0.01316219 3.1093191
0.01355509 3.1091047
0.013948 3.1088899
0.0143409 3.1086746
0.0147338 3.1084589
0.0151267 3.1082428
0.0155196 3.1080262
0.0159125 3.1078092
0.0163054 3.1075917
0.0166983 3.1073739
0.01709121 3.1071556
0.01748411 3.1069368
0.01787701 3.1067177
0.01826991 3.1064981
0.01866281 3.1062781
0.01905571 3.1060577
0.01944861 3.1058369
0.01984152 3.1056157
0.02023442 3.105394
0.02062732 3.1051719
0.02102022 3.1049494
0.02141312 3.1047266
0.02180602 3.1045032
0.02219892 3.1042795
0.02259182 3.1040554
0.02298473 3.1038309
0.02337763 3.103606
0.02377053 3.1033806
0.02416343 3.1031549
0.02455633 3.1029288
0.02494923 3.1027022
0.02534213 3.1024753
0.02573503 3.1022479
0.02612794 3.1020202
0.02652084 3.1017921
0.02691374 3.1015636
0.02730664 3.1013346
0.02769954 3.1011053
0.02809244 3.1008756
0.02848534 3.1006455
0.02887824 3.100415
0.02927115 3.1001842
0.02966405 3.0999529
0.03005695 3.0997212
0.03044985 3.0994892
0.03084275 3.0992567
0.03123565 3.0990239
0.03162855 3.0987907
0.03202145 3.0985571
0.03241436 3.0983231
0.03280726 3.0980888
0.03320016 3.097854
0.03359306 3.0976189
0.03398596 3.0973834
0.03437886 3.0971475
0.03477176 3.0969112
0.03516467 3.0966745
0.03555757 3.0964375
0.03595047 3.0962
0.03634337 3.0959622
0.03673627 3.095724
0.03712917 3.0954854
0.03752207 3.0952465
0.03791497 3.0950071
0.03830788 3.0947674
0.03870078 3.0945273
0.03909368 3.0942868
0.03948658 3.0940459
0.03987948 3.0938047
0.04027238 3.0935631
0.04066528 3.0933211
0.04105818 3.0930787
0.04145109 3.0928359
0.04184399 3.0925927
0.04223689 3.0923492
0.04262979 3.0921052
0.04302269 3.0918609
0.04341559 3.0916162
0.04380849 3.0913712
0.04420139 3.0911257
0.0445943 3.0908798
0.0449872 3.0906336
0.0453801 3.090387
0.045773 3.09014
0.0461659 3.0898926
0.0465588 3.0896448
0.0469517 3.0893967
0.04734461 3.0891481
0.04773751 3.0888992
0.04813041 3.0886498
0.04852331 3.0884001
0.04891621 3.08815
0.04930911 3.0878995
0.04970201 3.0876486
0.05009491 3.0873973
0.05048782 3.0871457
0.05088072 3.0868936
0.05127362 3.0866411
0.05166652 3.0863882
0.05205942 3.086135
0.05245232 3.0858813
0.05284522 3.0856272
0.05323812 3.0853728
0.05363103 3.0851179
0.05402393 3.0848626
0.05441683 3.0846069
0.05480973 3.0843509
0.05520263 3.0840944
0.05559553 3.0838375
0.05598843 3.0835802
0.05638133 3.0833225
0.05677424 3.0830643
0.05716714 3.0828058
0.05756004 3.0825469
0.05795294 3.0822875
0.05834584 3.0820277
0.05873874 3.0817675
0.05913164 3.0815069
0.05952455 3.0812458
0.05991745 3.0809844
0.06031035 3.0807225
0.06070325 3.0804602
0.06109615 3.0801974
0.06148905 3.0799342
0.06188195 3.0796706
0.06227485 3.0794066
0.06266776 3.0791421
0.06306066 3.0788772
0.06345356 3.0786119
0.06384646 3.0783461
0.06423936 3.0780798
0.06463226 3.0778132
0.06502516 3.0775461
0.06541806 3.0772785
0.06581097 3.0770105
0.06620387 3.076742
0.06659677 3.0764731
0.06698967 3.0762037
0.06738257 3.0759339
0.06777547 3.0756636
0.06816837 3.0753928
0.06856127 3.0751216
0.06895418 3.0748499
0.06934708 3.0745778
0.06973998 3.0743051
0.07013288 3.074032
0.07052578 3.0737585
0.07091868 3.0734844
0.07131158 3.0732099
0.07170448 3.0729349
0.07209739 3.0726594
0.07249029 3.0723834
0.07288319 3.0721069
0.07327609 3.0718299
0.07366899 3.0715524
0.07406189 3.0712745
0.07445479 3.070996
0.0748477 3.0707171
0.0752406 3.0704376
0.0756335 3.0701576
0.0760264 3.0698771
0.0764193 3.0695961
0.0768122 3.0693146
0.0772051 3.0690325
0.077598 3.06875
0.07799091 3.0684669
0.07838381 3.0681833
0.07877671 3.0678991
0.07916961 3.0676144
0.07956251 3.0673292
0.07995541 3.0670434
0.08034831 3.0667571
0.08074121 3.0664703
0.08113412 3.0661829
0.08152702 3.0658949
0.08191992 3.0656064
0.08231282 3.0653173
0.08270572 3.0650277
0.08309862 3.0647375
0.08349152 3.0644467
0.08388442 3.0641554
0.08427733 3.0638635
0.08467023 3.063571
0.08506313 3.0632779
0.08545603 3.0629843
0.08584893 3.06269
0.08624183 3.0623952
0.08663473 3.0620997
0.08702764 3.0618037
0.08742054 3.0615071
0.08781344 3.0612098
0.08820634 3.060912
0.08859924 3.0606135
0.08899214 3.0603144
0.08938504 3.0600147
0.08977794 3.0597144
0.09017085 3.0594134
0.09056375 3.0591118
0.09095665 3.0588096
0.09134955 3.0585067
0.09174245 3.0582032
0.09213535 3.057899
0.09252825 3.0575942
0.09292115 3.0572887
0.09331406 3.0569825
0.09370696 3.0566758
0.09409986 3.0563683
0.09449276 3.0560601
0.09488566 3.0557513
0.09527856 3.0554418
0.09567146 3.0551316
0.09606436 3.0548208
0.09645727 3.0545092
0.09685017 3.0541969
0.09724307 3.0538839
0.09763597 3.0535703
0.09802887 3.0532559
0.09842177 3.0529408
0.09881467 3.0526249
0.09920758 3.0523084
0.09960048 3.0519911
0.09999338 3.0516731
0.10038628 3.0513544
0.10077918 3.0510349
0.10117208 3.0507146
0.10156498 3.0503937
0.10195788 3.0500719
0.10235079 3.0497494
0.10274369 3.0494261
0.10313659 3.0491021
0.10352949 3.0487773
0.10392239 3.0484517
0.10431529 3.0481253
0.10470819 3.0477981
0.10510109 3.0474701
0.105494 3.0471414
0.1058869 3.0468118
0.1062798 3.0464814
0.1066727 3.0461502
0.1070656 3.0458182
0.1074585 3.0454854
0.1078514 3.0451517
0.1082443 3.0448172
0.10863721 3.0444819
0.10903011 3.0441457
0.10942301 3.0438086
0.10981591 3.0434707
0.11020881 3.043132
0.11060171 3.0427924
0.11099461 3.0424519
0.11138751 3.0421105
0.11178042 3.0417682
0.11217332 3.0414251
0.11256622 3.0410811
0.11295912 3.0407361
0.11335202 3.0403903
0.11374492 3.0400435
0.11413782 3.0396959
0.11453073 3.0393473
0.11492363 3.0389978
0.11531653 3.0386473
0.11570943 3.038296
0.11610233 3.0379436
0.11649523 3.0375904
0.11688813 3.0372361
0.11728103 3.0368809
0.11767394 3.0365248
0.11806684 3.0361676
0.11845974 3.0358096
0.11885264 3.0354505
0.11924554 3.0350904
0.11963844 3.0347293
0.12003134 3.0343672
0.12042424 3.0340041
0.12081715 3.03364
0.12121005 3.0332749
0.12160295 3.0329088
0.12199585 3.0325416
0.12238875 3.0321733
0.12278165 3.0318041
0.12317455 3.0314338
0.12356745 3.0310624
0.12396036 3.0306899
0.12435326 3.0303164
0.12474616 3.0299418
0.12513906 3.0295662
0.12553196 3.0291894
0.12592486 3.0288115
0.12631776 3.0284326
0.12671067 3.0280525
0.12710357 3.0276713
0.12749647 3.027289
0.12788937 3.0269056
0.12828227 3.026521
0.12867517 3.0261353
0.12906807 3.0257485
0.12946097 3.0253604
0.12985388 3.0249713
0.13024678 3.0245809
0.13063968 3.0241894
0.13103258 3.0237967
0.13142548 3.0234028
0.13181838 3.0230077
0.13221128 3.0226114
0.13260418 3.0222139
0.13299709 3.0218152
0.13338999 3.0214153
0.13378289 3.0210141
0.13417579 3.0206117
0.13456869 3.020208
0.13496159 3.0198031
0.13535449 3.019397
0.13574739 3.0189895
0.1361403 3.0185808
0.1365332 3.0181708
0.1369261 3.0177596
0.137319 3.017347
&
@target G0.S10
@type xy
-0.137319 3.0606006
-0.1369261 3.0613213
-0.1365332 3.0620364
-0.1361403 3.0627459
-0.13574739 3.0634498
-0.13535449 3.0641482
-0.13496159 3.0648411
-0.13456869 3.0655285
-0.13417579 3.0662104
-0.13378289 3.0668869
-0.13338999 3.0675579
-0.13299709 3.0682236
-0.13260418 3.0688839
-0.13221128 3.0695388
-0.13181838 3.0701884
-0.13142548 3.0708327
-0.13103258 3.0714717
-0.13063968 3.0721054
-0.13024678 3.0727339
-0.12985388 3.0733572
-0.12946097 3.0739753
-0.12906807 3.0745882
-0.12867517 3.075196
-0.12828227 3.0757986
-0.12788937 3.0763962
-0.12749647 3.0769886
-0.12710357 3.077576
-0.12671067 3.0781584
-0.12631776 3.0787358
-0.12592486 3.0793081
-0.12553196 3.0798755
-0.12513906 3.080438
-0.12474616 3.0809955
-0.12435326 3.0815481
-0.12396036 3.0820958
-0.12356745 3.0826387
-0.12317455 3.0831767
-0.12278165 3.08371
-0.12238875 3.0842384
-0.12199585 3.084762
-0.12160295 3.0852809
-0.12121005 3.0857951
-0.12081715 3.0863046
-0.12042424 3.0868094
-0.12003134 3.0873095
-0.11963844 3.0878049
-0.11924554 3.0882958
-0.11885264 3.088782
-0.11845974 3.0892637
-0.11806684 3.0897408
-0.11767394 3.0902134
-0.11728103 3.0906814
-0.11688813 3.091145
-0.11649523 3.0916041
-0.11610233 3.0920587
-0.11570943 3.0925089
-0.11531653 3.0929547
-0.11492363 3.0933961
-0.11453073 3.0938331
-0.11413782 3.0942658
-0.11374492 3.0946941
-0.11335202 3.0951182
-0.11295912 3.0955379
-0.11256622 3.0959534
-0.11217332 3.0963646
-0.11178042 3.0967716
-0.11138751 3.0971744
-0.11099461 3.097573
-0.11060171 3.0979674
-0.11020881 3.0983577
-0.10981591 3.0987439
-0.10942301 3.0991259
-0.10903011 3.0995039
-0.10863721 3.0998778
-0.1082443 3.1002477
-0.1078514 3.1006135
-0.1074585 3.1009753
-0.1070656 3.1013331
-0.1066727 3.101687
-0.1062798 3.1020369
-0.1058869 3.1023829
-0.105494 3.102725
-0.10510109 3.1030632
-0.10470819 3.1033975
-0.10431529 3.1037279
-0.10392239 3.1040545
-0.10352949 3.1043773
-0.10313659 3.1046964
-0.10274369 3.1050116
-0.10235079 3.1053231
-0.10195788 3.1056308
-0.10156498 3.1059348
-0.10117208 3.1062351
-0.10077918 3.1065318
-0.10038628 3.1068248
-0.09999338 3.1071141
-0.09960048 3.1073998
-0.09920758 3.1076819
-0.09881467 3.1079604
-0.09842177 3.1082353
-0.09802887 3.1085067
-0.09763597 3.1087746
-0.09724307 3.1090389
-0.09685017 3.1092998
-0.09645727 3.1095571
-0.09606436 3.109811
-0.09567146 3.1100615
-0.09527856 3.1103085
-0.09488566 3.1105522
-0.09449276 3.1107924
-0.09409986 3.1110293
-0.09370696 3.1112628
-0.09331406 3.111493
-0.09292115 3.1117198
-0.09252825 3.1119434
-0.09213535 3.1121637
-0.09174245 3.1123807
-0.09134955 3.1125945
-0.09095665 3.112805
-0.09056375 3.1130123
-0.09017085 3.1132165
-0.08977794 3.1134175
-0.08938504 3.1136152
-0.08899214 3.1138099
-0.08859924 3.1140014
-0.08820634 3.1141898
-0.08781344 3.1143752
-0.08742054 3.1145574
-0.08702764 3.1147366
-0.08663473 3.1149128
-0.08624183 3.1150859
-0.08584893 3.115256
-0.08545603 3.1154231
-0.08506313 3.1155873
-0.08467023 3.1157485
-0.08427733 3.1159067
-0.08388442 3.1160621
-0.08349152 3.1162145
-0.08309862 3.116364
-0.08270572 3.1165107
-0.08231282 3.1166545
-0.08191992 3.1167954
-0.08152702 3.1169335
-0.08113412 3.1170688
-0.08074121 3.1172014
-0.08034831 3.1173311
-0.07995541 3.1174581
-0.07956251 3.1175823
-0.07916961 3.1177038
-0.07877671 3.1178226
-0.07838381 3.1179387
-0.07799091 3.1180521
-0.077598 3.1181628
-0.0772051 3.1182709
-0.0768122 3.1183763
-0.0764193 3.1184791
-0.0760264 3.1185793
-0.0756335 3.1186769
-0.0752406 3.118772
-0.0748477 3.1188644
-0.07445479 3.1189544
-0.07406189 3.1190418
-0.07366899 3.1191267
-0.07327609 3.1192091
-0.07288319 3.119289
-0.07249029 3.1193664
-0.07209739 3.1194414
-0.07170448 3.1195139
-0.07131158 3.119584
-0.07091868 3.1196517
-0.07052578 3.119717
-0.07013288 3.1197799
-0.06973998 3.1198405
-0.06934708 3.1198987
-0.06895418 3.1199545
-0.06856127 3.120008
-0.06816837 3.1200593
-0.06777547 3.1201082
-0.06738257 3.1201548
-0.06698967 3.1201992
-0.06659677 3.1202413
-0.06620387 3.1202812
-0.06581097 3.1203189
-0.06541806 3.1203543
-0.06502516 3.1203876
-0.06463226 3.1204186
-0.06423936 3.1204476
-0.06384646 3.1204743
-0.06345356 3.1204989
-0.06306066 3.1205214
-0.06266776 3.1205417
-0.06227485 3.12056
-0.06188195 3.1205761
-0.06148905 3.1205902
-0.06109615 3.1206023
-0.06070325 3.1206122
-0.06031035 3.1206202
-0.05991745 3.1206261
-0.05952455 3.12063
-0.05913164 3.1206319
-0.05873874 3.1206319
-0.05834584 3.1206299
-0.05795294 3.1206259
-0.05756004 3.12062
-0.05716714 3.1206121
-0.05677424 3.1206023
-0.05638133 3.1205906
-0.05598843 3.1205771
-0.05559553 3.1205616
-0.05520263 3.1205443
-0.05480973 3.1205251
-0.05441683 3.1205041
-0.05402393 3.1204812
-0.05363103 3.1204566
-0.05323812 3.1204301
-0.05284522 3.1204018
-0.05245232 3.1203718
-0.05205942 3.1203399
-0.05166652 3.1203064
-0.05127362 3.1202711
-0.05088072 3.120234
-0.05048782 3.1201952
-0.05009491 3.1201548
-0.04970201 3.1201126
-0.04930911 3.1200687
-0.04891621 3.1200232
-0.04852331 3.119976
-0.04813041 3.1199271
-0.04773751 3.1198766
-0.04734461 3.1198245
-0.0469517 3.1197708
-0.0465588 3.1197154
-0.0461659 3.1196585
-0.045773 3.1196
-0.0453801 3.1195399
-0.0449872 3.1194783
-0.0445943 3.1194151
-0.04420139 3.1193503
-0.04380849 3.1192841
-0.04341559 3.1192163
-0.04302269 3.119147
-0.04262979 3.1190763
-0.04223689 3.119004
-0.04184399 3.1189303
-0.04145109 3.1188551
-0.04105818 3.1187785
-0.04066528 3.1187004
-0.04027238 3.1186209
-0.03987948 3.11854
-0.03948658 3.1184576
-0.03909368 3.1183739
-0.03870078 3.1182888
-0.03830788 3.1182022
-0.03791497 3.1181144
-0.03752207 3.1180251
-0.03712917 3.1179346
-0.03673627 3.1178427
-0.03634337 3.1177494
-0.03595047 3.1176548
-0.03555757 3.117559
-0.03516467 3.1174618
-0.03477176 3.1173634
-0.03437886 3.1172636
-0.03398596 3.1171626
-0.03359306 3.1170604
-0.03320016 3.1169568
-0.03280726 3.1168521
-0.03241436 3.1167461
-0.03202145 3.1166389
-0.03162855 3.1165305
-0.03123565 3.1164209
-0.03084275 3.1163101
-0.03044985 3.116198
-0.03005695 3.1160849
-0.02966405 3.1159705
-0.02927115 3.115855
-0.02887824 3.1157384
-0.02848534 3.1156206
-0.02809244 3.1155017
-0.02769954 3.1153817
-0.02730664 3.1152605
-0.02691374 3.1151383
-0.02652084 3.1150149
-0.02612794 3.1148905
-0.02573503 3.114765
-0.02534213 3.1146384
-0.02494923 3.1145107
-0.02455633 3.114382
-0.02416343 3.1142523
-0.02377053 3.1141215
-0.02337763 3.1139897
-0.02298473 3.1138569
-0.02259182 3.113723
-0.02219892 3.1135882
-0.02180602 3.1134523
-0.02141312 3.1133155
-0.02102022 3.1131777
-0.02062732 3.1130389
-0.02023442 3.1128992
-0.01984152 3.1127584
-0.01944861 3.1126168
-0.01905571 3.1124742
-0.01866281 3.1123307
-0.01826991 3.1121862
-0.01787701 3.1120408
-0.01748411 3.1118945
-0.01709121 3.1117473
-0.0166983 3.1115993
-0.0163054 3.1114503
-0.0159125 3.1113004
-0.0155196 3.1111497
-0.0151267 3.1109981
-0.0147338 3.1108456
-0.0143409 3.1106923
-0.013948 3.1105381
-0.01355509 3.1103831
-0.01316219 3.1102273
-0.01276929 3.1100706
-0.01237639 3.1099131
-0.01198349 3.1097548
-0.01159059 3.1095957
-0.01119769 3.1094358
-0.01080479 3.1092751
-0.01041188 3.1091136
-0.01001898 3.1089513
-0.00962608 3.1087883
-0.00923318 3.1086244
-0.00884028 3.1084599
-0.00844738 3.1082945
-0.00805448 3.1081284
-0.00766158 3.1079616
-0.00726867 3.107794
-0.00687577 3.1076257
-0.00648287 3.1074567
-0.00608997 3.107287
-0.00569707 3.1071165
-0.00530417 3.1069453
-0.00491127 3.1067735
-0.00451836 3.1066009
-0.00412546 3.1064276
-0.00373256 3.1062537
-0.00333966 3.1060791
-0.00294676 3.1059038
-0.00255386 3.1057278
-0.00216096 3.1055512
-0.00176806 3.1053739
-0.00137515 3.1051959
-0.00098225 3.1050173
-0.00058935 3.1048381
-0.00019645 3.1046582
0.00019645 3.1044777
0.00058935 3.1042965
0.00098225 3.1041147
0.00137515 3.1039324
0.00176806 3.1037494
0.00216096 3.1035657
0.00255386 3.1033815
0.00294676 3.1031967
0.00333966 3.1030113
0.00373256 3.1028253
0.00412546 3.1026387
0.00451836 3.1024515
0.00491127 3.1022638
0.00530417 3.1020754
0.00569707 3.1018866
0.00608997 3.1016971
0.00648287 3.1015071
0.00687577 3.1013165
0.00726867 3.1011254
0.00766158 3.1009337
0.00805448 3.1007414
0.00844738 3.1005487
0.00884028 3.1003554
0.00923318 3.1001615
0.00962608 3.0999672
0.01001898 3.0997723
0.01041188 3.0995768
0.01080479 3.0993809
0.01119769 3.0991845
0.01159059 3.0989875
0.01198349 3.09879
0.01237639 3.098592
0.01276929 3.0983935
0.01316219 3.0981946
0.01355509 3.0979951
0.013948 3.0977951
0.0143409 3.0975947
0.0147338 3.0973937
0.0151267 3.0971923
0.0155196 3.0969904
0.0159125 3.096788
0.0163054 3.0965851
0.0166983 3.0963818
0.01709121 3.096178
0.01748411 3.0959737
0.01787701 3.095769
0.01826991 3.0955637
0.01866281 3.0953581
0.01905571 3.095152
0.01944861 3.0949454
0.01984152 3.0947384
0.02023442 3.0945309
0.02062732 3.094323
0.02102022 3.0941146
0.02141312 3.0939058
0.02180602 3.0936965
0.02219892 3.0934868
0.02259182 3.0932767
0.02298473 3.0930661
0.02337763 3.0928551
0.02377053 3.0926437
0.02416343 3.0924318
0.02455633 3.0922195
0.02494923 3.0920068
0.02534213 3.0917937
0.02573503 3.0915801
0.02612794 3.0913661
0.02652084 3.0911517
0.02691374 3.0909369
0.02730664 3.0907216
0.02769954 3.0905059
0.02809244 3.0902899
0.02848534 3.0900733
0.02887824 3.0898564
0.02927115 3.0896391
0.02966405 3.0894214
0.03005695 3.0892032
0.03044985 3.0889846
0.03084275 3.0887657
0.03123565 3.0885463
0.03162855 3.0883265
0.03202145 3.0881063
0.03241436 3.0878857
0.03280726 3.0876647
0.03320016 3.0874433
0.03359306 3.0872215
0.03398596 3.0869992
0.03437886 3.0867766
0.03477176 3.0865536
0.03516467 3.0863302
0.03555757 3.0861063
0.03595047 3.0858821
0.03634337 3.0856574
0.03673627 3.0854324
0.03712917 3.0852069
0.03752207 3.0849811
0.03791497 3.0847548
0.03830788 3.0845281
0.03870078 3.0843011
0.03909368 3.0840736
0.03948658 3.0838457
0.03987948 3.0836174
0.04027238 3.0833887
0.04066528 3.0831596
0.04105818 3.0829301
0.04145109 3.0827002
0.04184399 3.0824699
0.04223689 3.0822391
0.04262979 3.082008
0.04302269 3.0817765
0.04341559 3.0815445
0.04380849 3.0813121
0.04420139 3.0810793
0.0445943 3.0808461
0.0449872 3.0806125
0.0453801 3.0803785
0.045773 3.080144
0.0461659 3.0799091
0.0465588 3.0796738
0.0469517 3.0794381
0.04734461 3.079202
0.04773751 3.0789654
0.04813041 3.0787284
0.04852331 3.078491
0.04891621 3.0782531
0.04930911 3.0780149
0.04970201 3.0777761
0.05009491 3.077537
0.05048782 3.0772974
0.05088072 3.0770574
0.05127362 3.0768169
0.05166652 3.076576
0.05205942 3.0763346
0.05245232 3.0760928
0.05284522 3.0758506
0.05323812 3.0756079
0.05363103 3.0753647
0.05402393 3.0751211
0.05441683 3.074877
0.05480973 3.0746325
0.05520263 3.0743875
0.05559553 3.074142
0.05598843 3.0738961
0.05638133 3.0736497
0.05677424 3.0734028
0.05716714 3.0731554
0.05756004 3.0729076
0.05795294 3.0726593
0.05834584 3.0724105
0.05873874 3.0721612
0.05913164 3.0719114
0.05952455 3.0716611
0.05991745 3.0714103
0.06031035 3.0711591
0.06070325 3.0709073
0.06109615 3.070655
0.06148905 3.0704022
0.06188195 3.0701489
0.06227485 3.069895
0.06266776 3.0696407
0.06306066 3.0693858
0.06345356 3.0691304
0.06384646 3.0688744
0.06423936 3.068618
0.06463226 3.0683609
0.06502516 3.0681034
0.06541806 3.0678453
0.06581097 3.0675866
0.06620387 3.0673274
0.06659677 3.0670676
0.06698967 3.0668073
0.06738257 3.0665464
0.06777547 3.0662849
0.06816837 3.0660228
0.06856127 3.0657602
0.06895418 3.065497
0.06934708 3.0652332
0.06973998 3.0649687
0.07013288 3.0647037
0.07052578 3.0644381
0.07091868 3.0641719
0.07131158 3.0639051
0.07170448 3.0636376
0.07209739 3.0633696
0.07249029 3.0631009
0.07288319 3.0628315
0.07327609 3.0625616
0.07366899 3.062291
0.07406189 3.0620197
0.07445479 3.0617478
0.0748477 3.0614752
0.0752406 3.061202
0.0756335 3.0609281
0.0760264 3.0606535
0.0764193 3.0603783
0.0768122 3.0601024
0.0772051 3.0598257
0.077598 3.0595484
0.07799091 3.0592704
0.07838381 3.0589917
0.07877671 3.0587123
0.07916961 3.0584321
0.07956251 3.0581512
0.07995541 3.0578696
0.08034831 3.0575873
0.08074121 3.0573042
0.08113412 3.0570203
0.08152702 3.0567358
0.08191992 3.0564504
0.08231282 3.0561643
0.08270572 3.0558774
0.08309862 3.0555897
0.08349152 3.0553013
0.08388442 3.0550121
0.08427733 3.054722
0.08467023 3.0544312
0.08506313 3.0541395
0.08545603 3.053847
0.08584893 3.0535537
0.08624183 3.0532596
0.08663473 3.0529647
0.08702764 3.0526688
0.08742054 3.0523722
0.08781344 3.0520747
0.08820634 3.0517763
0.08859924 3.051477
0.08899214 3.0511769
0.08938504 3.0508758
0.08977794 3.0505739
0.09017085 3.0502711
0.09056375 3.0499674
0.09095665 3.0496627
0.09134955 3.0493571
0.09174245 3.0490506
0.09213535 3.0487432
0.09252825 3.0484348
0.09292115 3.0481255
0.09331406 3.0478151
0.09370696 3.0475039
0.09409986 3.0471916
0.09449276 3.0468784
0.09488566 3.0465642
0.09527856 3.0462489
0.09567146 3.0459327
0.09606436 3.0456154
0.09645727 3.0452972
0.09685017 3.0449778
0.09724307 3.0446575
0.09763597 3.0443361
0.09802887 3.0440136
0.09842177 3.0436901
0.09881467 3.0433655
0.09920758 3.0430398
0.09960048 3.042713
0.09999338 3.0423851
0.10038628 3.0420561
0.10077918 3.041726
0.10117208 3.0413948
0.10156498 3.0410624
0.10195788 3.0407289
0.10235079 3.0403942
0.10274369 3.0400583
0.10313659 3.0397213
0.10352949 3.0393831
0.10392239 3.0390438
0.10431529 3.0387032
0.10470819 3.0383614
0.10510109 3.0380184
0.105494 3.0376741
0.1058869 3.0373287
0.1062798 3.036982
0.1066727 3.036634
0.1070656 3.0362848
0.1074585 3.0359342
0.1078514 3.0355824
0.1082443 3.0352293
0.10863721 3.0348749
0.10903011 3.0345192
0.10942301 3.0341622
0.10981591 3.0338038
0.11020881 3.0334441
0.11060171 3.0330831
0.11099461 3.0327206
0.11138751 3.0323568
0.11178042 3.0319916
0.11217332 3.0316251
0.11256622 3.0312571
0.11295912 3.0308877
0.11335202 3.0305168
0.11374492 3.0301446
0.11413782 3.0297709
0.11453073 3.0293957
0.11492363 3.0290191
0.11531653 3.0286409
0.11570943 3.0282613
0.11610233 3.0278802
0.11649523 3.0274976
0.11688813 3.0271135
0.11728103 3.0267278
0.11767394 3.0263406
0.11806684 3.0259518
0.11845974 3.0255615
0.11885264 3.0251696
0.11924554 3.0247761
0.11963844 3.0243809
0.12003134 3.0239842
0.12042424 3.0235859
0.12081715 3.0231859
0.12121005 3.0227843
0.12160295 3.022381
0.12199585 3.0219761
0.12238875 3.0215694
0.12278165 3.0211611
0.12317455 3.0207511
0.12356745 3.0203393
0.12396036 3.0199259
0.12435326 3.0195107
0.12474616 3.0190937
0.12513906 3.018675
0.12553196 3.0182545
0.12592486 3.0178322
0.12631776 3.0174081
0.12671067 3.0169822
0.12710357 3.0165545
0.12749647 3.0161249
0.12788937 3.0156935
0.12828227 3.0152602
0.12867517 3.0148251
0.12906807 3.014388
0.12946097 3.0139491
0.12985388 3.0135083
0.13024678 3.0130655
0.13063968 3.0126208
0.13103258 3.0121741
0.13142548 3.0117255
0.13181838 3.0112749
0.13221128 3.0108223
0.13260418 3.0103677
0.13299709 3.0099111
0.13338999 3.0094524
0.13378289 3.0089917
0.13417579 3.008529
0.13456869 3.0080642
0.13496159 3.0075973
0.13535449 3.0071283
0.13574739 3.0066572
0.1361403 3.006184
0.1365332 3.0057086
0.1369261 3.0052311
0.137319 3.0047514
&
@target G0.S11
@type xy
-0.137319 2.8531055
-0.1369261 2.854648
-0.1365332 2.8561801
-0.1361403 2.8577019
-0.13574739 2.8592134
-0.13535449 2.8607145
-0.13496159 2.8622055
-0.13456869 2.8636863
-0.13417579 2.8651569
-0.13378289 2.8666175
-0.13338999 2.868068
-0.13299709 2.8695085
-0.13260418 2.870939
-0.13221128 2.8723596
-0.13181838 2.8737703
-0.13142548 2.8751712
-0.13103258 2.8765623
-0.13063968 2.8779437
-0.13024678 2.8793154
-0.12985388 2.8806774
-0.12946097 2.8820298
-0.12906807 2.8833726
-0.12867517 2.8847059
-0.12828227 2.8860296
-0.12788937 2.887344
-0.12749647 2.8886489
-0.12710357 2.8899445
-0.12671067 2.8912307
-0.12631776 2.8925077
-0.12592486 2.8937754
-0.12553196 2.895034
-0.12513906 2.8962833
-0.12474616 2.8975236
-0.12435326 2.8987548
-0.12396036 2.899977
-0.12356745 2.9011901
-0.12317455 2.9023944
-0.12278165 2.9035897
-0.12238875 2.9047761
-0.12199585 2.9059538
-0.12160295 2.9071226
-0.12121005 2.9082827
-0.12081715 2.9094341
-0.12042424 2.9105768
-0.12003134 2.9117109
-0.11963844 2.9128364
-0.11924554 2.9139534
-0.11885264 2.9150619
-0.11845974 2.9161619
-0.11806684 2.9172535
-0.11767394 2.9183367
-0.11728103 2.9194116
-0.11688813 2.9204782
-0.11649523 2.9215365
-0.11610233 2.9225865
-0.11570943 2.9236284
-0.11531653 2.9246622
-0.11492363 2.9256878
-0.11453073 2.9267054
-0.11413782 2.9277149
-0.11374492 2.9287164
-0.11335202 2.92971
-0.11295912 2.9306957
-0.11256622 2.9316735
-0.11217332 2.9326434
-0.11178042 2.9336056
-0.11138751 2.93456
-0.11099461 2.9355067
-0.11060171 2.9364457
-0.11020881 2.937377
-0.10981591 2.9383007
-0.10942301 2.9392169
-0.10903011 2.9401255
-0.10863721 2.9410266
-0.1082443 2.9419203
-0.1078514 2.9428065
-0.1074585 2.9436854
-0.1070656 2.9445569
-0.1066727 2.9454211
-0.1062798 2.946278
-0.1058869 2.9471277
-0.105494 2.9479701
-0.10510109 2.9488054
-0.10470819 2.9496336
-0.10431529 2.9504547
-0.10392239 2.9512687
-0.10352949 2.9520757
-0.10313659 2.9528758
-0.10274369 2.9536688
-0.10235079 2.954455
-0.10195788 2.9552343
-0.10156498 2.9560067
-0.10117208 2.9567723
-0.10077918 2.9575312
-0.10038628 2.9582833
-0.09999338 2.9590287
-0.09960048 2.9597675
-0.09920758 2.9604996
-0.09881467 2.9612252
-0.09842177 2.9619441
-0.09802887 2.9626566
-0.09763597 2.9633625
-0.09724307 2.964062
-0.09685017 2.9647551
-0.09645727 2.9654418
-0.09606436 2.9661221
-0.09567146 2.9667961
-0.09527856 2.9674638
-0.09488566 2.9681253
-0.09449276 2.9687805
-0.09409986 2.9694296
-0.09370696 2.9700725
-0.09331406 2.9707093
-0.09292115 2.97134
-0.09252825 2.9719646
-0.09213535 2.9725833
-0.09174245 2.9731959
-0.09134955 2.9738026
-0.09095665 2.9744034
-0.09056375 2.9749983
-0.09017085 2.9755873
-0.08977794 2.9761705
-0.08938504 2.9767479
-0.08899214 2.9773196
-0.08859924 2.9778855
-0.08820634 2.9784458
-0.08781344 2.9790004
-0.08742054 2.9795493
-0.08702764 2.9800927
-0.08663473 2.9806305
-0.08624183 2.9811628
-0.08584893 2.9816895
-0.08545603 2.9822108
-0.08506313 2.9827267
-0.08467023 2.9832371
-0.08427733 2.9837422
-0.08388442 2.9842419
-0.08349152 2.9847363
-0.08309862 2.9852254
-0.08270572 2.9857093
-0.08231282 2.9861879
-0.08191992 2.9866614
-0.08152702 2.9871297
-0.08113412 2.9875928
-0.08074121 2.9880509
-0.08034831 2.9885039
-0.07995541 2.9889518
-0.07956251 2.9893948
-0.07916961 2.9898327
-0.07877671 2.9902657
-0.07838381 2.9906938
-0.07799091 2.991117
-0.077598 2.9915353
-0.0772051 2.9919488
-0.0768122 2.9923575
-0.0764193 2.9927614
-0.0760264 2.9931606
-0.0756335 2.993555
-0.0752406 2.9939448
-0.0748477 2.9943299
-0.07445479 2.9947104
-0.07406189 2.9950862
-0.07366899 2.9954575
-0.07327609 2.9958243
-0.07288319 2.9961865
-0.07249029 2.9965442
-0.07209739 2.9968975
-0.07170448 2.9972464
-0.07131158 2.9975908
-0.07091868 2.9979309
-0.07052578 2.9982666
-0.07013288 2.998598
-0.06973998 2.9989251
-0.06934708 2.9992479
-0.06895418 2.9995665
-0.06856127 2.9998809
-0.06816837 3.000191
-0.06777547 3.0004971
-0.06738257 3.000799
-0.06698967 3.0010967
-0.06659677 3.0013904
-0.06620387 3.0016801
-0.06581097 3.0019657
-0.06541806 3.0022474
-0.06502516 3.002525
-0.06463226 3.0027987
-0.06423936 3.0030685
-0.06384646 3.0033344
-0.06345356 3.0035964
-0.06306066 3.0038546
-0.06266776 3.0041089
-0.06227485 3.0043595
-0.06188195 3.0046063
-0.06148905 3.0048493
-0.06109615 3.0050886
-0.06070325 3.0053243
-0.06031035 3.0055562
-0.05991745 3.0057846
-0.05952455 3.0060093
-0.05913164 3.0062304
-0.05873874 3.0064479
-0.05834584 3.0066619
-0.05795294 3.0068724
-0.05756004 3.0070794
-0.05716714 3.0072829
-0.05677424 3.007483
-0.05638133 3.0076796
-0.05598843 3.0078729
-0.05559553 3.0080627
-0.05520263 3.0082493
-0.05480973 3.0084324
-0.05441683 3.0086123
-0.05402393 3.0087889
-0.05363103 3.0089623
-0.05323812 3.0091324
-0.05284522 3.0092993
-0.05245232 3.009463
-0.05205942 3.0096236
-0.05166652 3.009781
-0.05127362 3.0099352
-0.05088072 3.0100864
-0.05048782 3.0102345
-0.05009491 3.0103796
-0.04970201 3.0105216
-0.04930911 3.0106606
-0.04891621 3.0107967
-0.04852331 3.0109297
-0.04813041 3.0110598
-0.04773751 3.011187
-0.04734461 3.0113114
-0.0469517 3.0114328
-0.0465588 3.0115513
-0.0461659 3.0116671
-0.045773 3.01178
-0.0453801 3.0118901
-0.0449872 3.0119975
-0.0445943 3.0121021
-0.04420139 3.012204
-0.04380849 3.0123032
-0.04341559 3.0123996
-0.04302269 3.0124934
-0.04262979 3.0125846
-0.04223689 3.0126732
-0.04184399 3.0127591
-0.04145109 3.0128424
-0.04105818 3.0129232
-0.04066528 3.0130015
-0.04027238 3.0130772
-0.03987948 3.0131504
-0.03948658 3.0132211
-0.03909368 3.0132894
-0.03870078 3.0133552
-0.03830788 3.0134185
-0.03791497 3.0134795
-0.03752207 3.0135381
-0.03712917 3.0135943
-0.03673627 3.0136481
-0.03634337 3.0136997
-0.03595047 3.0137489
-0.03555757 3.0137958
-0.03516467 3.0138404
-0.03477176 3.0138828
-0.03437886 3.0139229
-0.03398596 3.0139609
-0.03359306 3.0139966
-0.03320016 3.0140301
-0.03280726 3.0140615
-0.03241436 3.0140907
-0.03202145 3.0141177
-0.03162855 3.0141427
-0.03123565 3.0141656
-0.03084275 3.0141864
-0.03044985 3.0142051
-0.03005695 3.0142217
-0.02966405 3.0142364
-0.02927115 3.014249
-0.02887824 3.0142597
-0.02848534 3.0142684
-0.02809244 3.0142751
-0.02769954 3.0142798
-0.02730664 3.0142827
-0.02691374 3.0142836
-0.02652084 3.0142826
-0.02612794 3.0142798
-0.02573503 3.0142751
-0.02534213 3.0142685
-0.02494923 3.0142602
-0.02455633 3.01425
-0.02416343 3.014238
-0.02377053 3.0142242
-0.02337763 3.0142087
-0.02298473 3.0141914
-0.02259182 3.0141723
-0.02219892 3.0141516
-0.02180602 3.0141291
-0.02141312 3.014105
-0.02102022 3.0140792
-0.02062732 3.0140517
-0.02023442 3.0140225
-0.01984152 3.0139918
-0.01944861 3.0139594
-0.01905571 3.0139254
-0.01866281 3.0138898
-0.01826991 3.0138527
-0.01787701 3.013814
-0.01748411 3.0137737
-0.01709121 3.013732
-0.0166983 3.0136887
-0.0163054 3.0136439
-0.0159125 3.0135976
-0.0155196 3.0135498
-0.0151267 3.0135006
-0.0147338 3.0134499
-0.0143409 3.0133978
-0.013948 3.0133442
-0.01355509 3.0132893
-0.01316219 3.0132329
-0.01276929 3.0131751
-0.01237639 3.013116
-0.01198349 3.0130556
-0.01159059 3.0129937
-0.01119769 3.0129306
-0.01080479 3.0128661
-0.01041188 3.0128003
-0.01001898 3.0127332
-0.00962608 3.0126648
-0.00923318 3.0125952
-0.00884028 3.0125243
-0.00844738 3.0124521
-0.00805448 3.0123787
-0.00766158 3.0123041
-0.00726867 3.0122282
-0.00687577 3.0121512
-0.00648287 3.0120729
-0.00608997 3.0119935
-0.00569707 3.0119129
-0.00530417 3.0118311
-0.00491127 3.0117482
-0.00451836 3.0116642
-0.00412546 3.011579
-0.00373256 3.0114927
-0.00333966 3.0114053
-0.00294676 3.0113168
-0.00255386 3.0112272
-0.00216096 3.0111365
-0.00176806 3.0110448
-0.00137515 3.010952
-0.00098225 3.0108581
-0.00058935 3.0107632
-0.00019645 3.0106673
0.00019645 3.0105704
0.00058935 3.0104725
0.00098225 3.0103735
0.00137515 3.0102736
0.00176806 3.0101727
0.00216096 3.0100708
0.00255386 3.009968
0.00294676 3.0098642
0.00333966 3.0097594
0.00373256 3.0096538
0.00412546 3.0095471
0.00451836 3.0094396
0.00491127 3.0093312
0.00530417 3.0092218
0.00569707 3.0091116
0.00608997 3.0090004
0.00648287 3.0088884
0.00687577 3.0087755
0.00726867 3.0086618
0.00766158 3.0085472
0.00805448 3.0084317
0.00844738 3.0083154
0.00884028 3.0081983
0.00923318 3.0080803
0.00962608 3.0079615
0.01001898 3.0078419
0.01041188 3.0077215
0.01080479 3.0076003
0.01119769 3.0074783
0.01159059 3.0073555
0.01198349 3.007232
0.01237639 3.0071076
0.01276929 3.0069825
0.01316219 3.0068566
0.01355509 3.00673
0.013948 3.0066026
0.0143409 3.0064745
0.0147338 3.0063457
0.0151267 3.0062161
0.0155196 3.0060858
0.0159125 3.0059547
0.0163054 3.005823
0.0166983 3.0056905
0.01709121 3.0055574
0.01748411 3.0054235
0.01787701 3.0052889
0.01826991 3.0051537
0.01866281 3.0050177
0.01905571 3.0048811
0.01944861 3.0047438
0.01984152 3.0046058
0.02023442 3.0044672
0.02062732 3.0043279
0.02102022 3.004188
0.02141312 3.0040474
0.02180602 3.0039061
0.02219892 3.0037642
0.02259182 3.0036216
0.02298473 3.0034784
0.02337763 3.0033346
0.02377053 3.0031902
0.02416343 3.0030451
0.02455633 3.0028993
0.02494923 3.002753
0.02534213 3.0026061
0.02573503 3.0024585
0.02612794 3.0023103
0.02652084 3.0021615
0.02691374 3.0020121
0.02730664 3.0018621
0.02769954 3.0017114
0.02809244 3.0015602
0.02848534 3.0014084
0.02887824 3.001256
0.02927115 3.001103
0.02966405 3.0009494
0.03005695 3.0007952
0.03044985 3.0006404
0.03084275 3.000485
0.03123565 3.0003291
0.03162855 3.0001726
0.03202145 3.0000154
0.03241436 2.9998577
0.03280726 2.9996994
0.03320016 2.9995406
0.03359306 2.9993811
0.03398596 2.9992211
0.03437886 2.9990605
0.03477176 2.9988993
0.03516467 2.9987376
0.03555757 2.9985753
0.03595047 2.9984124
0.03634337 2.9982489
0.03673627 2.9980849
0.03712917 2.9979202
0.03752207 2.997755
0.03791497 2.9975893
0.03830788 2.9974229
0.03870078 2.997256
0.03909368 2.9970885
0.03948658 2.9969204
0.03987948 2.9967518
0.04027238 2.9965825
0.04066528 2.9964127
0.04105818 2.9962423
0.04145109 2.9960714
0.04184399 2.9958998
0.04223689 2.9957277
0.04262979 2.995555
0.04302269 2.9953817
0.04341559 2.9952078
0.04380849 2.9950333
0.04420139 2.9948582
0.0445943 2.9946826
0.0449872 2.9945063
0.0453801 2.9943294
0.045773 2.994152
0.0461659 2.9939739
0.0465588 2.9937953
0.0469517 2.993616
0.04734461 2.9934361
0.04773751 2.9932557
0.04813041 2.9930746
0.04852331 2.9928929
0.04891621 2.9927105
0.04930911 2.9925276
0.04970201 2.992344
0.05009491 2.9921598
0.05048782 2.9919749
0.05088072 2.9917894
0.05127362 2.9916033
0.05166652 2.9914165
0.05205942 2.9912291
0.05245232 2.9910411
0.05284522 2.9908523
0.05323812 2.990663
0.05363103 2.9904729
0.05402393 2.9902822
0.05441683 2.9900908
0.05480973 2.9898988
0.05520263 2.9897061
0.05559553 2.9895126
0.05598843 2.9893185
0.05638133 2.9891237
0.05677424 2.9889282
0.05716714 2.988732
0.05756004 2.988535
0.05795294 2.9883374
0.05834584 2.988139
0.05873874 2.9879399
0.05913164 2.9877401
0.05952455 2.9875396
0.05991745 2.9873383
0.06031035 2.9871362
0.06070325 2.9869334
0.06109615 2.9867298
0.06148905 2.9865255
0.06188195 2.9863204
0.06227485 2.9861145
0.06266776 2.9859078
0.06306066 2.9857003
0.06345356 2.985492
0.06384646 2.985283
0.06423936 2.9850731
0.06463226 2.9848623
0.06502516 2.9846508
0.06541806 2.9844384
0.06581097 2.9842252
0.06620387 2.9840111
0.06659677 2.9837962
0.06698967 2.9835804
0.06738257 2.9833637
0.06777547 2.9831462
0.06816837 2.9829277
0.06856127 2.9827084
0.06895418 2.9824882
0.06934708 2.982267
0.06973998 2.9820449
0.07013288 2.9818219
0.07052578 2.981598
0.07091868 2.9813731
0.07131158 2.9811472
0.07170448 2.9809204
0.07209739 2.9806926
0.07249029 2.9804639
0.07288319 2.9802341
0.07327609 2.9800034
0.07366899 2.9797716
0.07406189 2.9795388
0.07445479 2.979305
0.0748477 2.9790702
0.0752406 2.9788343
0.0756335 2.9785973
0.0760264 2.9783593
0.0764193 2.9781202
0.0768122 2.97788
0.0772051 2.9776387
0.077598 2.9773963
0.07799091 2.9771528
0.07838381 2.9769082
0.07877671 2.9766624
0.07916961 2.9764155
0.07956251 2.9761674
0.07995541 2.9759181
0.08034831 2.9756677
0.08074121 2.975416
0.08113412 2.9751632
0.08152702 2.9749091
0.08191992 2.9746538
0.08231282 2.9743973
0.08270572 2.9741395
0.08309862 2.9738804
0.08349152 2.9736201
0.08388442 2.9733585
0.08427733 2.9730956
0.08467023 2.9728314
0.08506313 2.9725658
0.08545603 2.9722989
0.08584893 2.9720307
0.08624183 2.9717611
0.08663473 2.9714902
0.08702764 2.9712178
0.08742054 2.9709441
0.08781344 2.9706689
0.08820634 2.9703923
0.08859924 2.9701143
0.08899214 2.9698349
0.08938504 2.9695539
0.08977794 2.9692715
0.09017085 2.9689876
0.09056375 2.9687022
0.09095665 2.9684153
0.09134955 2.9681268
0.09174245 2.9678368
0.09213535 2.9675452
0.09252825 2.9672521
0.09292115 2.9669574
0.09331406 2.966661
0.09370696 2.9663631
0.09409986 2.9660635
0.09449276 2.9657623
0.09488566 2.9654594
0.09527856 2.9651548
0.09567146 2.9648486
0.09606436 2.9645406
0.09645727 2.9642309
0.09685017 2.9639195
0.09724307 2.9636063
0.09763597 2.9632914
0.09802887 2.9629747
0.09842177 2.9626561
0.09881467 2.9623358
0.09920758 2.9620136
0.09960048 2.9616896
0.09999338 2.9613637
0.10038628 2.961036
0.10077918 2.9607064
0.10117208 2.9603748
0.10156498 2.9600413
0.10195788 2.9597059
0.10235079 2.9593685
0.10274369 2.9590291
0.10313659 2.9586878
0.10352949 2.9583444
0.10392239 2.957999
0.10431529 2.9576516
0.10470819 2.9573021
0.10510109 2.9569505
0.105494 2.9565968
0.1058869 2.956241
0.1062798 2.9558831
0.1066727 2.955523
0.1070656 2.9551607
0.1074585 2.9547963
0.1078514 2.9544297
0.1082443 2.9540608
0.10863721 2.9536897
0.10903011 2.9533163
0.10942301 2.9529407
0.10981591 2.9525628
0.11020881 2.9521825
0.11060171 2.9517999
0.11099461 2.951415
0.11138751 2.9510277
0.11178042 2.950638
0.11217332 2.9502459
0.11256622 2.9498514
0.11295912 2.9494544
0.11335202 2.9490549
0.11374492 2.948653
0.11413782 2.9482486
0.11453073 2.9478416
0.11492363 2.9474321
0.11531653 2.94702
0.11570943 2.9466053
0.11610233 2.9461881
0.11649523 2.9457682
0.11688813 2.9453456
0.11728103 2.9449204
0.11767394 2.9444925
0.11806684 2.9440619
0.11845974 2.9436286
0.11885264 2.9431925
0.11924554 2.9427536
0.11963844 2.942312
0.12003134 2.9418675
0.12042424 2.9414202
0.12081715 2.9409701
0.12121005 2.940517
0.12160295 2.9400611
0.12199585 2.9396022
0.12238875 2.9391404
0.12278165 2.9386757
0.12317455 2.9382079
0.12356745 2.9377372
0.12396036 2.9372634
0.12435326 2.9367866
0.12474616 2.9363067
0.12513906 2.9358236
0.12553196 2.9353375
0.12592486 2.9348482
0.12631776 2.9343558
0.12671067 2.9338602
0.12710357 2.9333613
0.12749647 2.9328592
0.12788937 2.9323539
0.12828227 2.9318453
0.12867517 2.9313334
0.12906807 2.9308181
0.12946097 2.9302995
0.12985388 2.9297776
0.13024678 2.9292522
0.13063968 2.9287234
0.13103258 2.9281911
0.13142548 2.9276554
0.13181838 2.9271162
0.13221128 2.9265735
0.13260418 2.9260272
0.13299709 2.9254774
0.13338999 2.924924
0.13378289 2.9243669
0.13417579 2.9238062
0.13456869 2.9232419
0.13496159 2.9226738
0.13535449 2.922102
0.13574739 2.9215265
0.1361403 2.9209472
0.1365332 2.9203642
0.1369261 2.9197773
0.137319 2.9191865
&
@target G0.S12
@type xy
-0.137319 2.5247673
-0.1369261 2.5272
-0.1365332 2.5296173
-0.1361403 2.5320192
-0.13574739 2.534406
-0.13535449 2.5367775
-0.13496159 2.5391339
-0.13456869 2.5414752
-0.13417579 2.5438015
-0.13378289 2.5461128
-0.13338999 2.5484093
-0.13299709 2.550691
-0.13260418 2.5529579
-0.13221128 2.5552102
-0.13181838 2.5574478
-0.13142548 2.5596709
-0.13103258 2.5618795
-0.13063968 2.5640737
-0.13024678 2.5662535
-0.12985388 2.568419
-0.12946097 2.5705702
-0.12906807 2.5727073
-0.12867517 2.5748304
-0.12828227 2.5769393
-0.12788937 2.5790343
-0.12749647 2.5811153
-0.12710357 2.5831825
-0.12671067 2.5852359
-0.12631776 2.5872756
-0.12592486 2.5893016
-0.12553196 2.591314
-0.12513906 2.5933128
-0.12474616 2.5952982
-0.12435326 2.5972701
-0.12396036 2.5992287
-0.12356745 2.6011739
-0.12317455 2.603106
-0.12278165 2.6050248
-0.12238875 2.6069305
-0.12199585 2.6088232
-0.12160295 2.6107029
-0.12121005 2.6125696
-0.12081715 2.6144234
-0.12042424 2.6162645
-0.12003134 2.6180928
-0.11963844 2.6199083
-0.11924554 2.6217113
-0.11885264 2.6235016
-0.11845974 2.6252795
-0.11806684 2.6270449
-0.11767394 2.6287978
-0.11728103 2.6305385
-0.11688813 2.6322668
-0.11649523 2.6339829
-0.11610233 2.6356869
-0.11570943 2.6373787
-0.11531653 2.6390585
-0.11492363 2.6407263
-0.11453073 2.6423822
-0.11413782 2.6440262
-0.11374492 2.6456583
-0.11335202 2.6472787
-0.11295912 2.6488874
-0.11256622 2.6504844
-0.11217332 2.6520699
-0.11178042 2.6536438
-0.11138751 2.6552062
-0.11099461 2.6567572
-0.11060171 2.6582968
-0.11020881 2.6598251
-0.10981591 2.6613422
-0.10942301 2.6628481
-0.10903011 2.6643428
-0.10863721 2.6658264
-0.1082443 2.667299
-0.1078514 2.6687606
-0.1074585 2.6702113
-0.1070656 2.6716511
-0.1066727 2.6730801
-0.1062798 2.6744984
-0.1058869 2.6759059
-0.105494 2.6773028
-0.10510109 2.6786891
-0.10470819 2.6800649
-0.10431529 2.6814301
-0.10392239 2.682785
-0.10352949 2.6841294
-0.10313659 2.6854635
-0.10274369 2.6867874
-0.10235079 2.688101
-0.10195788 2.6894045
-0.10156498 2.6906978
-0.10117208 2.6919811
-0.10077918 2.6932543
-0.10038628 2.6945176
-0.09999338 2.695771
-0.09960048 2.6970146
-0.09920758 2.6982483
-0.09881467 2.6994723
-0.09842177 2.7006866
-0.09802887 2.7018912
-0.09763597 2.7030863
-0.09724307 2.7042718
-0.09685017 2.7054478
-0.09645727 2.7066143
-0.09606436 2.7077715
-0.09567146 2.7089193
-0.09527856 2.7100579
-0.09488566 2.7111871
-0.09449276 2.7123072
-0.09409986 2.7134182
-0.09370696 2.7145201
-0.09331406 2.7156129
-0.09292115 2.7166967
-0.09252825 2.7177716
-0.09213535 2.7188376
-0.09174245 2.7198947
-0.09134955 2.7209431
-0.09095665 2.7219827
-0.09056375 2.7230136
-0.09017085 2.7240358
-0.08977794 2.7250495
-0.08938504 2.7260546
-0.08899214 2.7270512
-0.08859924 2.7280393
-0.08820634 2.729019
-0.08781344 2.7299904
-0.08742054 2.7309534
-0.08702764 2.7319082
-0.08663473 2.7328547
-0.08624183 2.7337931
-0.08584893 2.7347234
-0.08545603 2.7356456
-0.08506313 2.7365597
-0.08467023 2.7374658
-0.08427733 2.738364
-0.08388442 2.7392543
-0.08349152 2.7401368
-0.08309862 2.7410115
-0.08270572 2.7418784
-0.08231282 2.7427376
-0.08191992 2.7435891
-0.08152702 2.744433
-0.08113412 2.7452693
-0.08074121 2.7460981
-0.08034831 2.7469194
-0.07995541 2.7477332
-0.07956251 2.7485397
-0.07916961 2.7493388
-0.07877671 2.7501306
-0.07838381 2.7509151
-0.07799091 2.7516924
-0.077598 2.7524626
-0.0772051 2.7532256
-0.0768122 2.7539814
-0.0764193 2.7547303
-0.0760264 2.7554721
-0.0756335 2.756207
-0.0752406 2.756935
-0.0748477 2.7576561
-0.07445479 2.7583703
-0.07406189 2.7590778
-0.07366899 2.7597785
-0.07327609 2.7604725
-0.07288319 2.7611598
-0.07249029 2.7618406
-0.07209739 2.7625147
-0.07170448 2.7631823
-0.07131158 2.7638434
-0.07091868 2.764498
-0.07052578 2.7651462
-0.07013288 2.765788
-0.06973998 2.7664235
-0.06934708 2.7670527
-0.06895418 2.7676757
-0.06856127 2.7682924
-0.06816837 2.768903
-0.06777547 2.7695074
-0.06738257 2.7701057
-0.06698967 2.770698
-0.06659677 2.7712842
-0.06620387 2.7718645
-0.06581097 2.7724389
-0.06541806 2.7730073
-0.06502516 2.7735699
-0.06463226 2.7741267
-0.06423936 2.7746777
-0.06384646 2.7752229
-0.06345356 2.7757624
-0.06306066 2.7762963
-0.06266776 2.7768245
-0.06227485 2.7773472
-0.06188195 2.7778643
-0.06148905 2.7783759
-0.06109615 2.778882
-0.06070325 2.7793826
-0.06031035 2.7798779
-0.05991745 2.7803677
-0.05952455 2.7808523
-0.05913164 2.7813316
-0.05873874 2.7818056
-0.05834584 2.7822744
-0.05795294 2.782738
-0.05756004 2.7831964
-0.05716714 2.7836498
-0.05677424 2.784098
-0.05638133 2.7845413
-0.05598843 2.7849795
-0.05559553 2.7854127
-0.05520263 2.785841
-0.05480973 2.7862644
-0.05441683 2.786683
-0.05402393 2.7870967
-0.05363103 2.7875056
-0.05323812 2.7879098
-0.05284522 2.7883092
-0.05245232 2.788704
-0.05205942 2.7890941
-0.05166652 2.7894795
-0.05127362 2.7898604
-0.05088072 2.7902367
-0.05048782 2.7906085
-0.05009491 2.7909758
-0.04970201 2.7913386
-0.04930911 2.791697
-0.04891621 2.792051
-0.04852331 2.7924007
-0.04813041 2.792746
-0.04773751 2.7930871
-0.04734461 2.7934239
-0.0469517 2.7937564
-0.0465588 2.7940848
-0.0461659 2.794409
-0.045773 2.794729
-0.0453801 2.7950449
-0.0449872 2.7953568
-0.0445943 2.7956646
-0.04420139 2.7959685
-0.04380849 2.7962683
-0.04341559 2.7965642
-0.04302269 2.7968562
-0.04262979 2.7971443
-0.04223689 2.7974285
-0.04184399 2.7977089
-0.04145109 2.7979855
-0.04105818 2.7982584
-0.04066528 2.7985275
-0.04027238 2.7987929
-0.03987948 2.7990546
-0.03948658 2.7993127
-0.03909368 2.7995671
-0.03870078 2.799818
-0.03830788 2.8000652
-0.03791497 2.800309
-0.03752207 2.8005493
-0.03712917 2.800786
-0.03673627 2.8010194
-0.03634337 2.8012493
-0.03595047 2.8014758
-0.03555757 2.801699
-0.03516467 2.8019188
-0.03477176 2.8021353
-0.03437886 2.8023485
-0.03398596 2.8025584
-0.03359306 2.8027652
-0.03320016 2.8029687
-0.03280726 2.8031691
-0.03241436 2.8033663
-0.03202145 2.8035604
-0.03162855 2.8037514
-0.03123565 2.8039393
-0.03084275 2.8041242
-0.03044985 2.804306
-0.03005695 2.8044849
-0.02966405 2.8046608
-0.02927115 2.8048338
-0.02887824 2.8050038
-0.02848534 2.8051709
-0.02809244 2.8053352
-0.02769954 2.8054967
-0.02730664 2.8056553
-0.02691374 2.8058111
-0.02652084 2.8059642
-0.02612794 2.8061145
-0.02573503 2.8062621
-0.02534213 2.806407
-0.02494923 2.8065493
-0.02455633 2.8066888
-0.02416343 2.8068258
-0.02377053 2.8069602
-0.02337763 2.8070919
-0.02298473 2.8072212
-0.02259182 2.8073478
-0.02219892 2.807472
-0.02180602 2.8075937
-0.02141312 2.8077129
-0.02102022 2.8078297
-0.02062732 2.8079441
-0.02023442 2.808056
-0.01984152 2.8081656
-0.01944861 2.8082728
-0.01905571 2.8083777
-0.01866281 2.8084803
-0.01826991 2.8085806
-0.01787701 2.8086786
-0.01748411 2.8087744
-0.01709121 2.8088679
-0.0166983 2.8089592
-0.0163054 2.8090484
-0.0159125 2.8091353
-0.0155196 2.8092202
-0.0151267 2.8093028
-0.0147338 2.8093834
-0.0143409 2.8094619
-0.013948 2.8095384
-0.01355509 2.8096127
-0.01316219 2.8096851
-0.01276929 2.8097554
-0.01237639 2.8098238
-0.01198349 2.8098902
-0.01159059 2.8099546
-0.01119769 2.8100171
-0.01080479 2.8100776
-0.01041188 2.8101363
-0.01001898 2.8101931
-0.00962608 2.810248
-0.00923318 2.8103011
-0.00884028 2.8103523
-0.00844738 2.8104018
-0.00805448 2.8104494
-0.00766158 2.8104953
-0.00726867 2.8105394
-0.00687577 2.8105817
-0.00648287 2.8106224
-0.00608997 2.8106613
-0.00569707 2.8106985
-0.00530417 2.8107341
-0.00491127 2.810768
-0.00451836 2.8108003
-0.00412546 2.8108309
-0.00373256 2.8108599
-0.00333966 2.8108873
-0.00294676 2.8109132
-0.00255386 2.8109374
-0.00216096 2.8109601
-0.00176806 2.8109813
-0.00137515 2.811001
-0.00098225 2.8110191
-0.00058935 2.8110358
-0.00019645 2.811051
0.00019645 2.8110647
0.00058935 2.8110769
0.00098225 2.8110878
0.00137515 2.8110972
0.00176806 2.8111052
0.00216096 2.8111118
0.00255386 2.811117
0.00294676 2.8111209
0.00333966 2.8111233
0.00373256 2.8111245
0.00412546 2.8111243
0.00451836 2.8111228
0.00491127 2.81112
0.00530417 2.8111159
0.00569707 2.8111105
0.00608997 2.8111039
0.00648287 2.811096
0.00687577 2.8110868
0.00726867 2.8110764
0.00766158 2.8110649
0.00805448 2.811052
0.00844738 2.811038
0.00884028 2.8110228
0.00923318 2.8110064
0.00962608 2.8109889
0.01001898 2.8109701
0.01041188 2.8109503
0.01080479 2.8109293
0.01119769 2.8109071
0.01159059 2.8108839
0.01198349 2.8108595
0.01237639 2.8108341
0.01276929 2.8108076
0.01316219 2.8107799
0.01355509 2.8107512
0.013948 2.8107215
0.0143409 2.8106907
0.0147338 2.8106588
0.0151267 2.8106259
0.0155196 2.810592
0.0159125 2.8105571
0.0163054 2.8105212
0.0166983 2.8104842
0.01709121 2.8104463
0.01748411 2.8104073
0.01787701 2.8103674
0.01826991 2.8103266
0.01866281 2.8102847
0.01905571 2.8102419
0.01944861 2.8101981
0.01984152 2.8101534
0.02023442 2.8101078
0.02062732 2.8100612
0.02102022 2.8100137
0.02141312 2.8099653
0.02180602 2.809916
0.02219892 2.8098657
0.02259182 2.8098146
0.02298473 2.8097626
0.02337763 2.8097096
0.02377053 2.8096558
0.02416343 2.8096011
0.02455633 2.8095456
0.02494923 2.8094891
0.02534213 2.8094318
0.02573503 2.8093737
0.02612794 2.8093146
0.02652084 2.8092548
0.02691374 2.809194
0.02730664 2.8091324
0.02769954 2.80907
0.02809244 2.8090068
0.02848534 2.8089427
0.02887824 2.8088778
0.02927115 2.8088121
0.02966405 2.8087455
0.03005695 2.8086781
0.03044985 2.8086099
0.03084275 2.8085408
0.03123565 2.808471
0.03162855 2.8084004
0.03202145 2.8083289
0.03241436 2.8082566
0.03280726 2.8081835
0.03320016 2.8081097
0.03359306 2.808035
0.03398596 2.8079595
0.03437886 2.8078832
0.03477176 2.8078061
0.03516467 2.8077282
0.03555757 2.8076496
0.03595047 2.8075701
0.03634337 2.8074898
0.03673627 2.8074087
0.03712917 2.8073269
0.03752207 2.8072442
0.03791497 2.8071608
0.03830788 2.8070765
0.03870078 2.8069915
0.03909368 2.8069056
0.03948658 2.806819
0.03987948 2.8067315
0.04027238 2.8066433
0.04066528 2.8065542
0.04105818 2.8064644
0.04145109 2.8063737
0.04184399 2.8062823
0.04223689 2.80619
0.04262979 2.806097
0.04302269 2.8060031
0.04341559 2.8059084
0.04380849 2.8058129
0.04420139 2.8057165
0.0445943 2.8056194
0.0449872 2.8055214
0.0453801 2.8054226
0.045773 2.805323
0.0461659 2.8052225
0.0465588 2.8051212
0.0469517 2.8050191
0.04734461 2.8049161
0.04773751 2.8048123
0.04813041 2.8047076
0.04852331 2.8046021
0.04891621 2.8044957
0.04930911 2.8043885
0.04970201 2.8042803
0.05009491 2.8041713
0.05048782 2.8040615
0.05088072 2.8039507
0.05127362 2.8038391
0.05166652 2.8037265
0.05205942 2.8036131
0.05245232 2.8034987
0.05284522 2.8033835
0.05323812 2.8032673
0.05363103 2.8031502
0.05402393 2.8030322
0.05441683 2.8029132
0.05480973 2.8027933
0.05520263 2.8026725
0.05559553 2.8025507
0.05598843 2.8024279
0.05638133 2.8023042
0.05677424 2.8021795
0.05716714 2.8020538
0.05756004 2.8019271
0.05795294 2.8017994
0.05834584 2.8016707
0.05873874 2.801541
0.05913164 2.8014103
0.05952455 2.8012786
0.05991745 2.8011457
0.06031035 2.8010119
0.06070325 2.800877
0.06109615 2.800741
0.06148905 2.800604
0.06188195 2.8004659
0.06227485 2.8003266
0.06266776 2.8001863
0.06306066 2.8000449
0.06345356 2.7999023
0.06384646 2.7997586
0.06423936 2.7996138
0.06463226 2.7994678
0.06502516 2.7993206
0.06541806 2.7991723
0.06581097 2.7990228
0.06620387 2.7988721
0.06659677 2.7987202
0.06698967 2.798567
0.06738257 2.7984127
0.06777547 2.7982571
0.06816837 2.7981003
0.06856127 2.7979421
0.06895418 2.7977827
0.06934708 2.7976221
0.06973998 2.7974601
0.07013288 2.7972968
0.07052578 2.7971322
0.07091868 2.7969663
0.07131158 2.7967989
0.07170448 2.7966303
0.07209739 2.7964603
0.07249029 2.7962888
0.07288319 2.796116
0.07327609 2.7959418
0.07366899 2.7957661
0.07406189 2.795589
0.07445479 2.7954104
0.0748477 2.7952304
0.0752406 2.7950488
0.0756335 2.7948658
0.0760264 2.7946813
0.0764193 2.7944952
0.0768122 2.7943076
0.0772051 2.7941184
0.077598 2.7939277
0.07799091 2.7937353
0.07838381 2.7935414
0.07877671 2.7933458
0.07916961 2.7931486
0.07956251 2.7929498
0.07995541 2.7927492
0.08034831 2.7925471
0.08074121 2.7923432
0.08113412 2.7921375
0.08152702 2.7919302
0.08191992 2.7917211
0.08231282 2.7915102
0.08270572 2.7912975
0.08309862 2.7910831
0.08349152 2.7908668
0.08388442 2.7906487
0.08427733 2.7904287
0.08467023 2.7902069
0.08506313 2.7899831
0.08545603 2.7897575
0.08584893 2.7895299
0.08624183 2.7893004
0.08663473 2.7890689
0.08702764 2.7888355
0.08742054 2.7886
0.08781344 2.7883625
0.08820634 2.788123
0.08859924 2.7878814
0.08899214 2.7876378
0.08938504 2.787392
0.08977794 2.7871442
0.09017085 2.7868942
0.09056375 2.786642
0.09095665 2.7863876
0.09134955 2.7861311
0.09174245 2.7858723
0.09213535 2.7856113
0.09252825 2.7853481
0.09292115 2.7850825
0.09331406 2.7848147
0.09370696 2.7845445
0.09409986 2.784272
0.09449276 2.7839971
0.09488566 2.7837199
0.09527856 2.7834402
0.09567146 2.7831581
0.09606436 2.7828735
0.09645727 2.7825865
0.09685017 2.782297
0.09724307 2.7820049
0.09763597 2.7817103
0.09802887 2.7814131
0.09842177 2.7811134
0.09881467 2.780811
0.09920758 2.780506
0.09960048 2.7801983
0.09999338 2.779888
0.10038628 2.7795749
0.10077918 2.7792591
0.10117208 2.7789406
0.10156498 2.7786192
0.10195788 2.7782951
0.10235079 2.7779681
0.10274369 2.7776383
0.10313659 2.7773056
0.10352949 2.77697
0.10392239 2.7766315
0.10431529 2.7762901
0.10470819 2.7759456
0.10510109 2.7755981
0.105494 2.7752476
0.1058869 2.7748941
0.1062798 2.7745375
0.1066727 2.7741777
0.1070656 2.7738149
0.1074585 2.7734488
0.1078514 2.7730796
0.1082443 2.7727072
0.10863721 2.7723315
0.10903011 2.7719526
0.10942301 2.7715703
0.10981591 2.7711848
0.11020881 2.7707959
0.11060171 2.7704036
0.11099461 2.7700079
0.11138751 2.7696087
0.11178042 2.7692062
0.11217332 2.7688001
0.11256622 2.7683905
0.11295912 2.7679773
0.11335202 2.7675606
0.11374492 2.7671403
0.11413782 2.7667163
0.11453073 2.7662887
0.11492363 2.7658574
0.11531653 2.7654223
0.11570943 2.7649836
0.11610233 2.764541
0.11649523 2.7640946
0.11688813 2.7636444
0.11728103 2.7631903
0.11767394 2.7627323
0.11806684 2.7622704
0.11845974 2.7618045
0.11885264 2.7613346
0.11924554 2.7608607
0.11963844 2.7603828
0.12003134 2.7599007
0.12042424 2.7594145
0.12081715 2.7589242
0.12121005 2.7584297
0.12160295 2.757931
0.12199585 2.7574281
0.12238875 2.7569209
0.12278165 2.7564093
0.12317455 2.7558934
0.12356745 2.7553732
0.12396036 2.7548485
0.12435326 2.7543194
0.12474616 2.7537859
0.12513906 2.7532478
0.12553196 2.7527052
0.12592486 2.752158
0.12631776 2.7516062
0.12671067 2.7510498
0.12710357 2.7504886
0.12749647 2.7499228
0.12788937 2.7493523
0.12828227 2.7487769
0.12867517 2.7481968
0.12906807 2.7476118
0.12946097 2.7470219
0.12985388 2.7464272
0.13024678 2.7458274
0.13063968 2.7452227
0.13103258 2.744613
0.13142548 2.7439981
0.13181838 2.7433783
0.13221128 2.7427532
0.13260418 2.7421231
0.13299709 2.7414877
0.13338999 2.7408471
0.13378289 2.7402011
0.13417579 2.73955
0.13456869 2.7388934
0.13496159 2.7382315
0.13535449 2.7375641
0.13574739 2.7368913
0.1361403 2.736213
0.1365332 2.7355292
0.1369261 2.7348398
0.137319 2.7341447
&
@target G0.S13
@type xy
-0.137319 2.092394
-0.1369261 2.0957372
-0.1365332 2.0990599
-0.1361403 2.1023623
-0.13574739 2.1056443
-0.13535449 2.1089062
-0.13496159 2.112148
-0.13456869 2.1153698
-0.13417579 2.1185717
-0.13378289 2.1217537
-0.13338999 2.1249159
-0.13299709 2.1280585
-0.13260418 2.1311815
-0.13221128 2.134285
-0.13181838 2.1373691
-0.13142548 2.1404339
-0.13103258 2.1434794
-0.13063968 2.1465058
-0.13024678 2.1495131
-0.12985388 2.1525014
-0.12946097 2.1554708
-0.12906807 2.1584214
-0.12867517 2.1613532
-0.12828227 2.1642664
-0.12788937 2.167161
-0.12749647 2.1700371
-0.12710357 2.1728949
-0.12671067 2.1757343
-0.12631776 2.1785554
-0.12592486 2.1813585
-0.12553196 2.1841434
-0.12513906 2.1869104
-0.12474616 2.1896594
-0.12435326 2.1923906
-0.12396036 2.1951041
-0.12356745 2.1977999
-0.12317455 2.2004781
-0.12278165 2.2031388
-0.12238875 2.2057821
-0.12199585 2.2084081
-0.12160295 2.2110167
-0.12121005 2.2136083
-0.12081715 2.2161826
-0.12042424 2.21874
-0.12003134 2.2212805
-0.11963844 2.2238041
-0.11924554 2.2263108
-0.11885264 2.2288009
-0.11845974 2.2312744
-0.11806684 2.2337313
-0.11767394 2.2361717
-0.11728103 2.2385958
-0.11688813 2.2410035
-0.11649523 2.243395
-0.11610233 2.2457703
-0.11570943 2.2481296
-0.11531653 2.2504728
-0.11492363 2.2528002
-0.11453073 2.2551116
-0.11413782 2.2574073
-0.11374492 2.2596873
-0.11335202 2.2619517
-0.11295912 2.2642005
-0.11256622 2.2664338
-0.11217332 2.2686518
-0.11178042 2.2708544
-0.11138751 2.2730418
-0.11099461 2.2752141
-0.11060171 2.2773712
-0.11020881 2.2795133
-0.10981591 2.2816404
-0.10942301 2.2837527
-0.10903011 2.2858502
-0.10863721 2.287933
-0.1082443 2.2900011
-0.1078514 2.2920546
-0.1074585 2.2940936
-0.1070656 2.2961182
-0.1066727 2.2981285
-0.1062798 2.3001244
-0.1058869 2.3021061
-0.105494 2.3040737
-0.10510109 2.3060272
-0.10470819 2.3079667
-0.10431529 2.3098923
-0.10392239 2.3118041
-0.10352949 2.313702
-0.10313659 2.3155863
-0.10274369 2.3174569
-0.10235079 2.3193139
-0.10195788 2.3211574
-0.10156498 2.3229875
-0.10117208 2.3248042
-0.10077918 2.3266076
-0.10038628 2.3283978
-0.09999338 2.3301749
-0.09960048 2.3319388
-0.09920758 2.3336898
-0.09881467 2.3354278
-0.09842177 2.3371529
-0.09802887 2.3388652
-0.09763597 2.3405648
-0.09724307 2.3422517
-0.09685017 2.343926
-0.09645727 2.3455878
-0.09606436 2.347237
-0.09567146 2.3488739
-0.09527856 2.3504985
-0.09488566 2.3521107
-0.09449276 2.3537108
-0.09409986 2.3552987
-0.09370696 2.3568746
-0.09331406 2.3584385
-0.09292115 2.3599904
-0.09252825 2.3615304
-0.09213535 2.3630587
-0.09174245 2.3645751
-0.09134955 2.36608
-0.09095665 2.3675732
-0.09056375 2.3690548
-0.09017085 2.370525
-0.08977794 2.3719837
-0.08938504 2.3734311
-0.08899214 2.3748672
-0.08859924 2.3762921
-0.08820634 2.3777058
-0.08781344 2.3791084
-0.08742054 2.3804999
-0.08702764 2.3818805
-0.08663473 2.3832502
-0.08624183 2.384609
-0.08584893 2.385957
-0.08545603 2.3872943
-0.08506313 2.388621
-0.08467023 2.389937
-0.08427733 2.3912425
-0.08388442 2.3925375
-0.08349152 2.3938221
-0.08309862 2.3950964
-0.08270572 2.3963603
-0.08231282 2.397614
-0.08191992 2.3988575
-0.08152702 2.4000909
-0.08113412 2.4013143
-0.08074121 2.4025276
-0.08034831 2.403731
-0.07995541 2.4049245
-0.07956251 2.4061082
-0.07916961 2.4072822
-0.07877671 2.4084464
-0.07838381 2.409601
-0.07799091 2.4107461
-0.077598 2.4118815
-0.0772051 2.4130076
-0.0768122 2.4141242
-0.0764193 2.4152314
-0.0760264 2.4163294
-0.0756335 2.4174181
-0.0752406 2.4184976
-0.0748477 2.419568
-0.07445479 2.4206293
-0.07406189 2.4216816
-0.07366899 2.422725
-0.07327609 2.4237594
-0.07288319 2.4247851
-0.07249029 2.4258019
-0.07209739 2.4268099
-0.07170448 2.4278093
-0.07131158 2.4288001
-0.07091868 2.4297823
-0.07052578 2.430756
-0.07013288 2.4317212
-0.06973998 2.4326781
-0.06934708 2.4336265
-0.06895418 2.4345667
-0.06856127 2.4354986
-0.06816837 2.4364223
-0.06777547 2.4373379
-0.06738257 2.4382454
-0.06698967 2.4391448
-0.06659677 2.4400363
-0.06620387 2.4409199
-0.06581097 2.4417955
-0.06541806 2.4426634
-0.06502516 2.4435234
-0.06463226 2.4443758
-0.06423936 2.4452204
-0.06384646 2.4460575
-0.06345356 2.446887
-0.06306066 2.4477089
-0.06266776 2.4485234
-0.06227485 2.4493305
-0.06188195 2.4501302
-0.06148905 2.4509226
-0.06109615 2.4517077
-0.06070325 2.4524856
-0.06031035 2.4532564
-0.05991745 2.45402
-0.05952455 2.4547766
-0.05913164 2.4555261
-0.05873874 2.4562686
-0.05834584 2.4570043
-0.05795294 2.457733
-0.05756004 2.4584549
-0.05716714 2.4591701
-0.05677424 2.4598785
-0.05638133 2.4605802
-0.05598843 2.4612753
-0.05559553 2.4619638
-0.05520263 2.4626457
-0.05480973 2.4633212
-0.05441683 2.4639901
-0.05402393 2.4646527
-0.05363103 2.465309
-0.05323812 2.4659589
-0.05284522 2.4666025
-0.05245232 2.4672399
-0.05205942 2.4678712
-0.05166652 2.4684963
-0.05127362 2.4691153
-0.05088072 2.4697283
-0.05048782 2.4703353
-0.05009491 2.4709363
-0.04970201 2.4715314
-0.04930911 2.4721207
-0.04891621 2.4727041
-0.04852331 2.4732817
-0.04813041 2.4738536
-0.04773751 2.4744198
-0.04734461 2.4749804
-0.0469517 2.4755354
-0.0465588 2.4760848
-0.0461659 2.4766286
-0.045773 2.477167
-0.0453801 2.4776999
-0.0449872 2.4782275
-0.0445943 2.4787497
-0.04420139 2.4792666
-0.04380849 2.4797782
-0.04341559 2.4802845
-0.04302269 2.4807857
-0.04262979 2.4812817
-0.04223689 2.4817726
-0.04184399 2.4822585
-0.04145109 2.4827392
-0.04105818 2.4832151
-0.04066528 2.4836859
-0.04027238 2.4841519
-0.03987948 2.4846129
-0.03948658 2.4850692
-0.03909368 2.4855206
-0.03870078 2.4859673
-0.03830788 2.4864092
-0.03791497 2.4868465
-0.03752207 2.4872791
-0.03712917 2.4877072
-0.03673627 2.4881306
-0.03634337 2.4885496
-0.03595047 2.488964
-0.03555757 2.489374
-0.03516467 2.4897795
-0.03477176 2.4901807
-0.03437886 2.4905775
-0.03398596 2.49097
-0.03359306 2.4913582
-0.03320016 2.4917422
-0.03280726 2.492122
-0.03241436 2.4924976
-0.03202145 2.4928691
-0.03162855 2.4932365
-0.03123565 2.4935998
-0.03084275 2.493959
-0.03044985 2.4943143
-0.03005695 2.4946657
-0.02966405 2.495013
-0.02927115 2.4953565
-0.02887824 2.4956962
-0.02848534 2.496032
-0.02809244 2.496364
-0.02769954 2.4966923
-0.02730664 2.4970168
-0.02691374 2.4973376
-0.02652084 2.4976548
-0.02612794 2.4979683
-0.02573503 2.4982783
-0.02534213 2.4985847
-0.02494923 2.4988875
-0.02455633 2.4991868
-0.02416343 2.4994827
-0.02377053 2.4997751
-0.02337763 2.5000641
-0.02298473 2.5003497
-0.02259182 2.5006319
-0.02219892 2.5009109
-0.02180602 2.5011865
-0.02141312 2.5014589
-0.02102022 2.5017281
-0.02062732 2.501994
-0.02023442 2.5022568
-0.01984152 2.5025165
-0.01944861 2.502773
-0.01905571 2.5030264
-0.01866281 2.5032768
-0.01826991 2.5035242
-0.01787701 2.5037685
-0.01748411 2.5040099
-0.01709121 2.5042483
-0.0166983 2.5044838
-0.0163054 2.5047164
-0.0159125 2.5049462
-0.0155196 2.5051731
-0.0151267 2.5053972
-0.0147338 2.5056185
-0.0143409 2.505837
-0.013948 2.5060529
-0.01355509 2.506266
-0.01316219 2.5064764
-0.01276929 2.5066842
-0.01237639 2.5068893
-0.01198349 2.5070919
-0.01159059 2.5072918
-0.01119769 2.5074892
-0.01080479 2.5076841
-0.01041188 2.5078764
-0.01001898 2.5080663
-0.00962608 2.5082537
-0.00923318 2.5084387
-0.00884028 2.5086213
-0.00844738 2.5088014
-0.00805448 2.5089793
-0.00766158 2.5091547
-0.00726867 2.5093279
-0.00687577 2.5094987
-0.00648287 2.5096673
-0.00608997 2.5098336
-0.00569707 2.5099977
-0.00530417 2.5101596
-0.00491127 2.5103192
-0.00451836 2.5104768
-0.00412546 2.5106321
-0.00373256 2.5107854
-0.00333966 2.5109365
-0.00294676 2.5110856
-0.00255386 2.5112325
-0.00216096 2.5113775
-0.00176806 2.5115204
-0.00137515 2.5116613
-0.00098225 2.5118002
-0.00058935 2.5119372
-0.00019645 2.5120722
0.00019645 2.5122053
0.00058935 2.5123365
0.00098225 2.5124658
0.00137515 2.5125932
0.00176806 2.5127187
0.00216096 2.5128424
0.00255386 2.5129644
0.00294676 2.5130845
0.00333966 2.5132028
0.00373256 2.5133193
0.00412546 2.5134341
0.00451836 2.5135472
0.00491127 2.5136585
0.00530417 2.5137682
0.00569707 2.5138761
0.00608997 2.5139824
0.00648287 2.5140871
0.00687577 2.5141901
0.00726867 2.5142915
0.00766158 2.5143913
0.00805448 2.5144894
0.00844738 2.514586
0.00884028 2.5146811
0.00923318 2.5147746
0.00962608 2.5148665
0.01001898 2.514957
0.01041188 2.5150459
0.01080479 2.5151334
0.01119769 2.5152193
0.01159059 2.5153038
0.01198349 2.5153869
0.01237639 2.5154685
0.01276929 2.5155486
0.01316219 2.5156274
0.01355509 2.5157048
0.013948 2.5157807
0.0143409 2.5158553
0.0147338 2.5159285
0.0151267 2.5160004
0.0155196 2.5160709
0.0159125 2.5161401
0.0163054 2.516208
0.0166983 2.5162745
0.01709121 2.5163398
0.01748411 2.5164037
0.01787701 2.5164664
0.01826991 2.5165278
0.01866281 2.5165879
0.01905571 2.5166468
0.01944861 2.5167044
0.01984152 2.5167608
0.02023442 2.516816
0.02062732 2.5168699
0.02102022 2.5169227
0.02141312 2.5169742
0.02180602 2.5170246
0.02219892 2.5170737
0.02259182 2.5171217
0.02298473 2.5171685
0.02337763 2.5172142
0.02377053 2.5172587
0.02416343 2.517302
0.02455633 2.5173442
0.02494923 2.5173853
0.02534213 2.5174252
0.02573503 2.517464
0.02612794 2.5175017
0.02652084 2.5175383
0.02691374 2.5175738
0.02730664 2.5176082
0.02769954 2.5176414
0.02809244 2.5176736
0.02848534 2.5177047
0.02887824 2.5177347
0.02927115 2.5177637
0.02966405 2.5177915
0.03005695 2.5178183
0.03044985 2.517844
0.03084275 2.5178687
0.03123565 2.5178923
0.03162855 2.5179148
0.03202145 2.5179363
0.03241436 2.5179568
0.03280726 2.5179761
0.03320016 2.5179945
0.03359306 2.5180118
0.03398596 2.518028
0.03437886 2.5180432
0.03477176 2.5180574
0.03516467 2.5180706
0.03555757 2.5180826
0.03595047 2.5180937
0.03634337 2.5181037
0.03673627 2.5181127
0.03712917 2.5181207
0.03752207 2.5181276
0.03791497 2.5181335
0.03830788 2.5181383
0.03870078 2.5181421
0.03909368 2.5181449
0.03948658 2.5181467
0.03987948 2.5181474
0.04027238 2.518147
0.04066528 2.5181457
0.04105818 2.5181432
0.04145109 2.5181398
0.04184399 2.5181353
0.04223689 2.5181297
0.04262979 2.5181231
0.04302269 2.5181154
0.04341559 2.5181067
0.04380849 2.5180969
0.04420139 2.5180861
0.0445943 2.5180742
0.0449872 2.5180612
0.0453801 2.5180471
0.045773 2.518032
0.0461659 2.5180158
0.0465588 2.5179985
0.0469517 2.5179801
0.04734461 2.5179606
0.04773751 2.51794
0.04813041 2.5179183
0.04852331 2.5178955
0.04891621 2.5178716
0.04930911 2.5178465
0.04970201 2.5178204
0.05009491 2.517793
0.05048782 2.5177646
0.05088072 2.517735
0.05127362 2.5177042
0.05166652 2.5176723
0.05205942 2.5176392
0.05245232 2.5176049
0.05284522 2.5175695
0.05323812 2.5175328
0.05363103 2.517495
0.05402393 2.5174559
0.05441683 2.5174157
0.05480973 2.5173742
0.05520263 2.5173314
0.05559553 2.5172875
0.05598843 2.5172423
0.05638133 2.5171958
0.05677424 2.517148
0.05716714 2.517099
0.05756004 2.5170486
0.05795294 2.516997
0.05834584 2.5169441
0.05873874 2.5168898
0.05913164 2.5168342
0.05952455 2.5167772
0.05991745 2.5167189
0.06031035 2.5166593
0.06070325 2.5165982
0.06109615 2.5165358
0.06148905 2.516472
0.06188195 2.5164067
0.06227485 2.51634
0.06266776 2.5162719
0.06306066 2.5162024
0.06345356 2.5161313
0.06384646 2.5160588
0.06423936 2.5159848
0.06463226 2.5159093
0.06502516 2.5158323
0.06541806 2.5157538
0.06581097 2.5156737
0.06620387 2.515592
0.06659677 2.5155088
0.06698967 2.5154239
0.06738257 2.5153375
0.06777547 2.5152495
0.06816837 2.5151598
0.06856127 2.5150685
0.06895418 2.5149755
0.06934708 2.5148808
0.06973998 2.5147844
0.07013288 2.5146863
0.07052578 2.5145865
0.07091868 2.5144849
0.07131158 2.5143816
0.07170448 2.5142764
0.07209739 2.5141695
0.07249029 2.5140608
0.07288319 2.5139502
0.07327609 2.5138378
0.07366899 2.5137235
0.07406189 2.5136073
0.07445479 2.5134892
0.0748477 2.5133692
0.0752406 2.5132473
0.0756335 2.5131233
0.0760264 2.5129974
0.0764193 2.5128695
0.0768122 2.5127396
0.0772051 2.5126076
0.077598 2.5124736
0.07799091 2.5123375
0.07838381 2.5121993
0.07877671 2.512059
0.07916961 2.5119165
0.07956251 2.5117718
0.07995541 2.511625
0.08034831 2.5114759
0.08074121 2.5113247
0.08113412 2.5111712
0.08152702 2.5110154
0.08191992 2.5108573
0.08231282 2.5106969
0.08270572 2.5105341
0.08309862 2.510369
0.08349152 2.5102015
0.08388442 2.5100316
0.08427733 2.5098593
0.08467023 2.5096845
0.08506313 2.5095072
0.08545603 2.5093274
0.08584893 2.5091451
0.08624183 2.5089602
0.08663473 2.5087728
0.08702764 2.5085828
0.08742054 2.5083901
0.08781344 2.5081948
0.08820634 2.5079968
0.08859924 2.5077961
0.08899214 2.5075926
0.08938504 2.5073865
0.08977794 2.5071775
0.09017085 2.5069657
0.09056375 2.5067511
0.09095665 2.5065336
0.09134955 2.5063133
0.09174245 2.50609
0.09213535 2.5058638
0.09252825 2.5056346
0.09292115 2.5054024
0.09331406 2.5051672
0.09370696 2.5049289
0.09409986 2.5046876
0.09449276 2.5044431
0.09488566 2.5041955
0.09527856 2.5039448
0.09567146 2.5036908
0.09606436 2.5034336
0.09645727 2.5031732
0.09685017 2.5029094
0.09724307 2.5026424
0.09763597 2.502372
0.09802887 2.5020982
0.09842177 2.501821
0.09881467 2.5015404
0.09920758 2.5012563
0.09960048 2.5009687
0.09999338 2.5006776
0.10038628 2.5003829
0.10077918 2.5000847
0.10117208 2.4997828
0.10156498 2.4994772
0.10195788 2.4991679
0.10235079 2.498855
0.10274369 2.4985382
0.10313659 2.4982177
0.10352949 2.4978934
0.10392239 2.4975652
0.10431529 2.4972331
0.10470819 2.4968971
0.10510109 2.4965571
0.105494 2.4962131
0.1058869 2.4958652
0.1062798 2.4955131
0.1066727 2.495157
0.1070656 2.4947967
0.1074585 2.4944323
0.1078514 2.4940637
0.1082443 2.4936908
0.10863721 2.4933137
0.10903011 2.4929322
0.10942301 2.4925464
0.10981591 2.4921563
0.11020881 2.4917617
0.11060171 2.4913627
0.11099461 2.4909592
0.11138751 2.4905511
0.11178042 2.4901385
0.11217332 2.4897213
0.11256622 2.4892995
0.11295912 2.488873
0.11335202 2.4884417
0.11374492 2.4880057
0.11413782 2.487565
0.11453073 2.4871194
0.11492363 2.4866689
0.11531653 2.4862135
0.11570943 2.4857532
0.11610233 2.4852879
0.11649523 2.4848176
0.11688813 2.4843422
0.11728103 2.4838617
0.11767394 2.483376
0.11806684 2.4828852
0.11845974 2.4823891
0.11885264 2.4818878
0.11924554 2.4813811
0.11963844 2.4808692
0.12003134 2.4803518
0.12042424 2.479829
0.12081715 2.4793007
0.12121005 2.4787669
0.12160295 2.4782275
0.12199585 2.4776826
0.12238875 2.477132
0.12278165 2.4765757
0.12317455 2.4760137
0.12356745 2.4754459
0.12396036 2.4748723
0.12435326 2.4742928
0.12474616 2.4737075
0.12513906 2.4731162
0.12553196 2.4725189
0.12592486 2.4719155
0.12631776 2.4713061
0.12671067 2.4706906
0.12710357 2.4700689
0.12749647 2.4694409
0.12788937 2.4688068
0.12828227 2.4681663
0.12867517 2.4675194
0.12906807 2.4668662
0.12946097 2.4662065
0.12985388 2.4655403
0.13024678 2.4648676
0.13063968 2.4641883
0.13103258 2.4635024
0.13142548 2.4628098
0.13181838 2.4621105
0.13221128 2.4614044
0.13260418 2.4606915
0.13299709 2.4599717
0.13338999 2.459245
0.13378289 2.4585114
0.13417579 2.4577707
0.13456869 2.457023
0.13496159 2.4562681
0.13535449 2.4555061
0.13574739 2.4547369
0.1361403 2.4539604
0.1365332 2.4531767
0.1369261 2.4523855
0.137319 2.451587
&
@target G0.S14
@type xy
-0.137319 1.5700768
-0.1369261 1.5743374
-0.1365332 1.5785725
-0.1361403 1.5827822
-0.13574739 1.5869666
-0.13535449 1.5911258
-0.13496159 1.5952599
-0.13456869 1.599369
-0.13417579 1.6034532
-0.13378289 1.6075127
-0.13338999 1.6115475
-0.13299709 1.6155577
-0.13260418 1.6195435
-0.13221128 1.623505
-0.13181838 1.6274422
-0.13142548 1.6313553
-0.13103258 1.6352444
-0.13063968 1.6391096
-0.13024678 1.6429509
-0.12985388 1.6467686
-0.12946097 1.6505627
-0.12906807 1.6543332
-0.12867517 1.6580804
-0.12828227 1.6618043
-0.12788937 1.665505
-0.12749647 1.6691826
-0.12710357 1.6728373
-0.12671067 1.6764691
-0.12631776 1.6800781
-0.12592486 1.6836645
-0.12553196 1.6872283
-0.12513906 1.6907696
-0.12474616 1.6942886
-0.12435326 1.6977853
-0.12396036 1.7012599
-0.12356745 1.7047125
-0.12317455 1.708143
-0.12278165 1.7115518
-0.12238875 1.7149387
-0.12199585 1.7183041
-0.12160295 1.7216479
-0.12121005 1.7249702
-0.12081715 1.7282712
-0.12042424 1.7315509
-0.12003134 1.7348095
-0.11963844 1.7380471
-0.11924554 1.7412637
-0.11885264 1.7444594
-0.11845974 1.7476344
-0.11806684 1.7507887
-0.11767394 1.7539225
-0.11728103 1.7570358
-0.11688813 1.7601287
-0.11649523 1.7632014
-0.11610233 1.7662538
-0.11570943 1.7692863
-0.11531653 1.7722987
-0.11492363 1.7752912
-0.11453073 1.778264
-0.11413782 1.7812171
-0.11374492 1.7841506
-0.11335202 1.7870646
-0.11295912 1.7899591
-0.11256622 1.7928344
-0.11217332 1.7956904
-0.11178042 1.7985274
-0.11138751 1.8013452
-0.11099461 1.8041442
-0.11060171 1.8069243
-0.11020881 1.8096857
-0.10981591 1.8124284
-0.10942301 1.8151525
-0.10903011 1.8178581
-0.10863721 1.8205454
-0.1082443 1.8232144
-0.1078514 1.8258652
-0.1074585 1.8284979
-0.1070656 1.8311126
-0.1066727 1.8337093
-0.1062798 1.8362882
-0.1058869 1.8388494
-0.105494 1.8413929
-0.10510109 1.8439188
-0.10470819 1.8464273
-0.10431529 1.8489184
-0.10392239 1.8513922
-0.10352949 1.8538488
-0.10313659 1.8562882
-0.10274369 1.8587107
-0.10235079 1.8611162
-0.10195788 1.8635048
-0.10156498 1.8658767
-0.10117208 1.8682319
-0.10077918 1.8705705
-0.10038628 1.8728926
-0.09999338 1.8751982
-0.09960048 1.8774876
-0.09920758 1.8797607
-0.09881467 1.8820176
-0.09842177 1.8842585
-0.09802887 1.8864833
-0.09763597 1.8886923
-0.09724307 1.8908854
-0.09685017 1.8930628
-0.09645727 1.8952246
-0.09606436 1.8973708
-0.09567146 1.8995015
-0.09527856 1.9016168
-0.09488566 1.9037168
-0.09449276 1.9058016
-0.09409986 1.9078712
-0.09370696 1.9099257
-0.09331406 1.9119652
-0.09292115 1.9139899
-0.09252825 1.9159997
-0.09213535 1.9179948
-0.09174245 1.9199753
-0.09134955 1.9219411
-0.09095665 1.9238925
-0.09056375 1.9258294
-0.09017085 1.927752
-0.08977794 1.9296604
-0.08938504 1.9315545
-0.08899214 1.9334346
-0.08859924 1.9353007
-0.08820634 1.9371528
-0.08781344 1.9389911
-0.08742054 1.9408156
-0.08702764 1.9426264
-0.08663473 1.9444236
-0.08624183 1.9462072
-0.08584893 1.9479773
-0.08545603 1.9497341
-0.08506313 1.9514776
-0.08467023 1.9532078
-0.08427733 1.9549249
-0.08388442 1.9566288
-0.08349152 1.9583198
-0.08309862 1.9599979
-0.08270572 1.9616631
-0.08231282 1.9633155
-0.08191992 1.9649552
-0.08152702 1.9665823
-0.08113412 1.9681968
-0.08074121 1.9697988
-0.08034831 1.9713885
-0.07995541 1.9729658
-0.07956251 1.9745309
-0.07916961 1.9760837
-0.07877671 1.9776245
-0.07838381 1.9791532
-0.07799091 1.98067
-0.077598 1.9821748
-0.0772051 1.9836679
-0.0768122 1.9851492
-0.0764193 1.9866188
-0.0760264 1.9880768
-0.0756335 1.9895233
-0.0752406 1.9909583
-0.0748477 1.9923819
-0.07445479 1.9937942
-0.07406189 1.9951953
-0.07366899 1.9965851
-0.07327609 1.9979639
-0.07288319 1.9993316
-0.07249029 2.0006884
-0.07209739 2.0020342
-0.07170448 2.0033692
-0.07131158 2.0046935
-0.07091868 2.006007
-0.07052578 2.0073099
-0.07013288 2.0086023
-0.06973998 2.0098841
-0.06934708 2.0111556
-0.06895418 2.0124167
-0.06856127 2.0136674
-0.06816837 2.014908
-0.06777547 2.0161384
-0.06738257 2.0173587
-0.06698967 2.0185689
-0.06659677 2.0197692
-0.06620387 2.0209597
-0.06581097 2.0221402
-0.06541806 2.0233111
-0.06502516 2.0244722
-0.06463226 2.0256236
-0.06423936 2.0267655
-0.06384646 2.0278979
-0.06345356 2.0290209
-0.06306066 2.0301344
-0.06266776 2.0312386
-0.06227485 2.0323336
-0.06188195 2.0334194
-0.06148905 2.0344961
-0.06109615 2.0355636
-0.06070325 2.0366222
-0.06031035 2.0376718
-0.05991745 2.0387126
-0.05952455 2.0397445
-0.05913164 2.0407676
-0.05873874 2.0417821
-0.05834584 2.0427879
-0.05795294 2.0437851
-0.05756004 2.0447738
-0.05716714 2.045754
-0.05677424 2.0467259
-0.05638133 2.0476894
-0.05598843 2.0486446
-0.05559553 2.0495916
-0.05520263 2.0505304
-0.05480973 2.0514611
-0.05441683 2.0523837
-0.05402393 2.0532984
-0.05363103 2.0542051
-0.05323812 2.0551039
-0.05284522 2.0559949
-0.05245232 2.0568782
-0.05205942 2.0577537
-0.05166652 2.0586216
-0.05127362 2.0594819
-0.05088072 2.0603347
-0.05048782 2.0611799
-0.05009491 2.0620177
-0.04970201 2.0628482
-0.04930911 2.0636713
-0.04891621 2.0644872
-0.04852331 2.0652959
-0.04813041 2.0660974
-0.04773751 2.0668917
-0.04734461 2.0676791
-0.0469517 2.0684594
-0.0465588 2.0692328
-0.0461659 2.0699993
-0.045773 2.070759
-0.0453801 2.0715119
-0.0449872 2.072258
-0.0445943 2.0729975
-0.04420139 2.0737303
-0.04380849 2.0744565
-0.04341559 2.0751763
-0.04302269 2.0758895
-0.04262979 2.0765963
-0.04223689 2.0772967
-0.04184399 2.0779908
-0.04145109 2.0786787
-0.04105818 2.0793602
-0.04066528 2.0800357
-0.04027238 2.0807049
-0.03987948 2.0813681
-0.03948658 2.0820253
-0.03909368 2.0826765
-0.03870078 2.0833217
-0.03830788 2.0839611
-0.03791497 2.0845946
-0.03752207 2.0852223
-0.03712917 2.0858443
-0.03673627 2.0864605
-0.03634337 2.0870712
-0.03595047 2.0876762
-0.03555757 2.0882756
-0.03516467 2.0888695
-0.03477176 2.089458
-0.03437886 2.090041
-0.03398596 2.0906187
-0.03359306 2.091191
-0.03320016 2.0917581
-0.03280726 2.0923198
-0.03241436 2.0928764
-0.03202145 2.0934278
-0.03162855 2.0939742
-0.03123565 2.0945154
-0.03084275 2.0950516
-0.03044985 2.0955828
-0.03005695 2.0961091
-0.02966405 2.0966305
-0.02927115 2.097147
-0.02887824 2.0976587
-0.02848534 2.0981657
-0.02809244 2.0986679
-0.02769954 2.0991654
-0.02730664 2.0996583
-0.02691374 2.1001465
-0.02652084 2.1006302
-0.02612794 2.1011094
-0.02573503 2.101584
-0.02534213 2.1020542
-0.02494923 2.10252
-0.02455633 2.1029815
-0.02416343 2.1034386
-0.02377053 2.1038914
-0.02337763 2.1043399
-0.02298473 2.1047843
-0.02259182 2.1052244
-0.02219892 2.1056604
-0.02180602 2.1060923
-0.02141312 2.1065202
-0.02102022 2.106944
-0.02062732 2.1073638
-0.02023442 2.1077797
-0.01984152 2.1081916
-0.01944861 2.1085996
-0.01905571 2.1090039
-0.01866281 2.1094042
-0.01826991 2.1098009
-0.01787701 2.1101937
-0.01748411 2.1105829
-0.01709121 2.1109684
-0.0166983 2.1113502
-0.0163054 2.1117285
-0.0159125 2.1121031
-0.0155196 2.1124743
-0.0151267 2.1128419
-0.0147338 2.1132061
-0.0143409 2.1135668
-0.013948 2.1139241
-0.01355509 2.114278
-0.01316219 2.1146286
-0.01276929 2.1149759
-0.01237639 2.1153199
-0.01198349 2.1156606
-0.01159059 2.1159981
-0.01119769 2.1163325
-0.01080479 2.1166637
-0.01041188 2.1169917
-0.01001898 2.1173167
-0.00962608 2.1176386
-0.00923318 2.1179575
-0.00884028 2.1182733
-0.00844738 2.1185862
-0.00805448 2.1188961
-0.00766158 2.1192032
-0.00726867 2.1195073
-0.00687577 2.1198085
-0.00648287 2.1201069
-0.00608997 2.1204026
-0.00569707 2.1206954
-0.00530417 2.1209855
-0.00491127 2.1212728
-0.00451836 2.1215574
-0.00412546 2.1218394
-0.00373256 2.1221187
-0.00333966 2.1223954
-0.00294676 2.1226695
-0.00255386 2.1229411
-0.00216096 2.12321
-0.00176806 2.1234765
-0.00137515 2.1237405
-0.00098225 2.1240019
-0.00058935 2.124261
-0.00019645 2.1245176
0.00019645 2.1247718
0.00058935 2.1250236
0.00098225 2.1252731
0.00137515 2.1255203
0.00176806 2.1257651
0.00216096 2.1260077
0.00255386 2.126248
0.00294676 2.126486
0.00333966 2.1267218
0.00373256 2.1269554
0.00412546 2.1271869
0.00451836 2.1274162
0.00491127 2.1276433
0.00530417 2.1278683
0.00569707 2.1280913
0.00608997 2.1283121
0.00648287 2.1285309
0.00687577 2.1287477
0.00726867 2.1289624
0.00766158 2.1291752
0.00805448 2.129386
0.00844738 2.1295948
0.00884028 2.1298016
0.00923318 2.1300066
0.00962608 2.1302096
0.01001898 2.1304107
0.01041188 2.13061
0.01080479 2.1308074
0.01119769 2.1310029
0.01159059 2.1311967
0.01198349 2.1313886
0.01237639 2.1315787
0.01276929 2.1317671
0.01316219 2.1319537
0.01355509 2.1321386
0.013948 2.1323217
0.0143409 2.1325031
0.0147338 2.1326828
0.0151267 2.1328608
0.0155196 2.1330372
0.0159125 2.1332118
0.0163054 2.1333849
0.0166983 2.1335563
0.01709121 2.1337261
0.01748411 2.1338943
0.01787701 2.1340609
0.01826991 2.1342259
0.01866281 2.1343893
0.01905571 2.1345512
0.01944861 2.1347116
0.01984152 2.1348704
0.02023442 2.1350276
0.02062732 2.1351834
0.02102022 2.1353377
0.02141312 2.1354904
0.02180602 2.1356417
0.02219892 2.1357915
0.02259182 2.1359399
0.02298473 2.1360868
0.02337763 2.1362322
0.02377053 2.1363763
0.02416343 2.1365188
0.02455633 2.13666
0.02494923 2.1367998
0.02534213 2.1369381
0.02573503 2.1370751
0.02612794 2.1372107
0.02652084 2.1373448
0.02691374 2.1374777
0.02730664 2.1376091
0.02769954 2.1377392
0.02809244 2.1378679
0.02848534 2.1379953
0.02887824 2.1381214
0.02927115 2.1382461
0.02966405 2.1383694
0.03005695 2.1384915
0.03044985 2.1386122
0.03084275 2.1387316
0.03123565 2.1388497
0.03162855 2.1389664
0.03202145 2.1390819
0.03241436 2.139196
0.03280726 2.1393089
0.03320016 2.1394204
0.03359306 2.1395307
0.03398596 2.1396397
0.03437886 2.1397473
0.03477176 2.1398537
0.03516467 2.1399588
0.03555757 2.1400626
0.03595047 2.1401652
0.03634337 2.1402664
0.03673627 2.1403664
0.03712917 2.140465
0.03752207 2.1405624
0.03791497 2.1406585
0.03830788 2.1407534
0.03870078 2.1408469
0.03909368 2.1409392
0.03948658 2.1410301
0.03987948 2.1411198
0.04027238 2.1412082
0.04066528 2.1412953
0.04105818 2.1413811
0.04145109 2.1414657
0.04184399 2.1415489
0.04223689 2.1416308
0.04262979 2.1417114
0.04302269 2.1417907
0.04341559 2.1418687
0.04380849 2.1419454
0.04420139 2.1420208
0.0445943 2.1420948
0.0449872 2.1421676
0.0453801 2.1422389
0.045773 2.142309
0.0461659 2.1423777
0.0465588 2.1424451
0.0469517 2.1425111
0.04734461 2.1425757
0.04773751 2.142639
0.04813041 2.142701
0.04852331 2.1427615
0.04891621 2.1428206
0.04930911 2.1428784
0.04970201 2.1429348
0.05009491 2.1429897
0.05048782 2.1430432
0.05088072 2.1430954
0.05127362 2.143146
0.05166652 2.1431953
0.05205942 2.1432431
0.05245232 2.1432894
0.05284522 2.1433343
0.05323812 2.1433777
0.05363103 2.1434195
0.05402393 2.14346
0.05441683 2.1434988
0.05480973 2.1435362
0.05520263 2.143572
0.05559553 2.1436063
0.05598843 2.1436391
0.05638133 2.1436703
0.05677424 2.1436999
0.05716714 2.1437279
0.05756004 2.1437543
0.05795294 2.1437791
0.05834584 2.1438023
0.05873874 2.1438238
0.05913164 2.1438437
0.05952455 2.1438619
0.05991745 2.1438784
0.06031035 2.1438933
0.06070325 2.1439064
0.06109615 2.1439178
0.06148905 2.1439275
0.06188195 2.1439354
0.06227485 2.1439415
0.06266776 2.1439459
0.06306066 2.1439484
0.06345356 2.1439492
0.06384646 2.1439481
0.06423936 2.1439451
0.06463226 2.1439403
0.06502516 2.1439336
0.06541806 2.143925
0.06581097 2.1439145
0.06620387 2.143902
0.06659677 2.1438876
0.06698967 2.1438713
0.06738257 2.1438529
0.06777547 2.1438325
0.06816837 2.1438101
0.06856127 2.1437856
0.06895418 2.1437591
0.06934708 2.1437305
0.06973998 2.1436998
0.07013288 2.1436669
0.07052578 2.1436319
0.07091868 2.1435947
0.07131158 2.1435554
0.07170448 2.1435138
0.07209739 2.14347
0.07249029 2.1434239
0.07288319 2.1433756
0.07327609 2.1433249
0.07366899 2.143272
0.07406189 2.1432166
0.07445479 2.143159
0.0748477 2.1430989
0.0752406 2.1430364
0.0756335 2.1429715
0.0760264 2.1429041
0.0764193 2.1428342
0.0768122 2.1427618
0.0772051 2.1426869
0.077598 2.1426095
0.07799091 2.1425294
0.07838381 2.1424467
0.07877671 2.1423614
0.07916961 2.1422734
0.07956251 2.1421827
0.07995541 2.1420894
0.08034831 2.1419932
0.08074121 2.1418943
0.08113412 2.1417926
0.08152702 2.1416881
0.08191992 2.1415807
0.08231282 2.1414705
0.08270572 2.1413573
0.08309862 2.1412412
0.08349152 2.1411222
0.08388442 2.1410001
0.08427733 2.140875
0.08467023 2.1407469
0.08506313 2.1406157
0.08545603 2.1404813
0.08584893 2.1403439
0.08624183 2.1402032
0.08663473 2.1400594
0.08702764 2.1399123
0.08742054 2.1397619
0.08781344 2.1396083
0.08820634 2.1394513
0.08859924 2.139291
0.08899214 2.1391272
0.08938504 2.1389601
0.08977794 2.1387894
0.09017085 2.1386153
0.09056375 2.1384377
0.09095665 2.1382565
0.09134955 2.1380717
0.09174245 2.1378833
0.09213535 2.1376913
0.09252825 2.1374955
0.09292115 2.137296
0.09331406 2.1370928
0.09370696 2.1368857
0.09409986 2.1366749
0.09449276 2.1364601
0.09488566 2.1362415
0.09527856 2.1360189
0.09567146 2.1357923
0.09606436 2.1355617
0.09645727 2.1353271
0.09685017 2.1350884
0.09724307 2.1348455
0.09763597 2.1345985
0.09802887 2.1343473
0.09842177 2.1340918
0.09881467 2.1338321
0.09920758 2.1335681
0.09960048 2.1332997
0.09999338 2.1330269
0.10038628 2.1327497
0.10077918 2.132468
0.10117208 2.1321818
0.10156498 2.131891
0.10195788 2.1315957
0.10235079 2.1312957
0.10274369 2.130991
0.10313659 2.1306817
0.10352949 2.1303675
0.10392239 2.1300486
0.10431529 2.1297249
0.10470819 2.1293962
0.10510109 2.1290626
0.105494 2.1287241
0.1058869 2.1283806
0.1062798 2.128032
0.1066727 2.1276783
0.1070656 2.1273195
0.1074585 2.1269555
0.1078514 2.1265862
0.1082443 2.1262117
0.10863721 2.1258319
0.10903011 2.1254467
0.10942301 2.1250562
0.10981591 2.1246601
0.11020881 2.1242586
0.11060171 2.1238515
0.11099461 2.1234389
0.11138751 2.1230206
0.11178042 2.1225966
0.11217332 2.1221669
0.11256622 2.1217315
0.11295912 2.1212902
0.11335202 2.120843
0.11374492 2.12039
0.11413782 2.119931
0.11453073 2.1194659
0.11492363 2.1189948
0.11531653 2.1185176
0.11570943 2.1180342
0.11610233 2.1175447
0.11649523 2.1170488
0.11688813 2.1165467
0.11728103 2.1160382
0.11767394 2.1155233
0.11806684 2.115002
0.11845974 2.1144741
0.11885264 2.1139397
0.11924554 2.1133987
0.11963844 2.112851
0.12003134 2.1122966
0.12042424 2.1117355
0.12081715 2.1111675
0.12121005 2.1105926
0.12160295 2.1100109
0.12199585 2.1094221
0.12238875 2.1088264
0.12278165 2.1082235
0.12317455 2.1076136
0.12356745 2.1069964
0.12396036 2.106372
0.12435326 2.1057403
0.12474616 2.1051013
0.12513906 2.1044548
0.12553196 2.1038009
0.12592486 2.1031395
0.12631776 2.1024705
0.12671067 2.1017938
0.12710357 2.1011095
0.12749647 2.1004175
0.12788937 2.0997176
0.12828227 2.0990099
0.12867517 2.0982943
0.12906807 2.0975708
0.12946097 2.0968392
0.12985388 2.0960995
0.13024678 2.0953517
0.13063968 2.0945956
0.13103258 2.0938313
0.13142548 2.0930587
0.13181838 2.0922778
0.13221128 2.0914884
0.13260418 2.0906905
0.13299709 2.089884
0.13338999 2.089069
0.13378289 2.0882452
0.13417579 2.0874128
0.13456869 2.0865715
0.13496159 2.0857214
0.13535449 2.0848623
0.13574739 2.0839943
0.1361403 2.0831173
0.1365332 2.0822311
0.1369261 2.0813358
0.137319 2.0804312
&
@target G0.S15
@type xy
-0.137319 0.96886153
-0.1369261 0.97404135
-0.1365332 0.97919055
-0.1361403 0.98430926
-0.13574739 0.98939761
-0.13535449 0.99445574
-0.13496159 0.99948377
-0.13456869 1.0044818
-0.13417579 1.0094501
-0.13378289 1.0143886
-0.13338999 1.0192975
-0.13299709 1.024177
-0.13260418 1.0290272
-0.13221128 1.0338481
-0.13181838 1.03864
-0.13142548 1.043403
-0.13103258 1.0481372
-0.13063968 1.0528427
-0.13024678 1.0575196
-0.12985388 1.062168
-0.12946097 1.0667882
-0.12906807 1.0713802
-0.12867517 1.0759442
-0.12828227 1.0804802
-0.12788937 1.0849884
-0.12749647 1.089469
-0.12710357 1.0939219
-0.12671067 1.0983475
-0.12631776 1.1027457
-0.12592486 1.1071168
-0.12553196 1.1114608
-0.12513906 1.1157779
-0.12474616 1.1200681
-0.12435326 1.1243317
-0.12396036 1.1285687
-0.12356745 1.1327792
-0.12317455 1.1369634
-0.12278165 1.1411214
-0.12238875 1.1452533
-0.12199585 1.1493593
-0.12160295 1.1534393
-0.12121005 1.1574937
-0.12081715 1.1615225
-0.12042424 1.1655258
-0.12003134 1.1695037
-0.11963844 1.1734563
-0.11924554 1.1773839
-0.11885264 1.1812864
-0.11845974 1.185164
-0.11806684 1.1890169
-0.11767394 1.192845
-0.11728103 1.1966487
-0.11688813 1.2004279
-0.11649523 1.2041828
-0.11610233 1.2079135
-0.11570943 1.2116201
-0.11531653 1.2153028
-0.11492363 1.2189616
-0.11453073 1.2225967
-0.11413782 1.2262081
-0.11374492 1.2297961
-0.11335202 1.2333607
-0.11295912 1.2369019
-0.11256622 1.2404201
-0.11217332 1.2439151
-0.11178042 1.2473873
-0.11138751 1.2508366
-0.11099461 1.2542632
-0.11060171 1.2576671
-0.11020881 1.2610486
-0.10981591 1.2644077
-0.10942301 1.2677446
-0.10903011 1.2710593
-0.10863721 1.2743519
-0.1082443 1.2776226
-0.1078514 1.2808715
-0.1074585 1.2840987
-0.1070656 1.2873042
-0.1066727 1.2904883
-0.1062798 1.2936509
-0.1058869 1.2967923
-0.105494 1.2999125
-0.10510109 1.3030116
-0.10470819 1.3060898
-0.10431529 1.3091471
-0.10392239 1.3121837
-0.10352949 1.3151996
-0.10313659 1.318195
-0.10274369 1.32117
-0.10235079 1.3241246
-0.10195788 1.3270591
-0.10156498 1.3299734
-0.10117208 1.3328677
-0.10077918 1.3357421
-0.10038628 1.3385967
-0.09999338 1.3414316
-0.09960048 1.344247
-0.09920758 1.3470428
-0.09881467 1.3498193
-0.09842177 1.3525764
-0.09802887 1.3553144
-0.09763597 1.3580333
-0.09724307 1.3607333
-0.09685017 1.3634143
-0.09645727 1.3660766
-0.09606436 1.3687202
-0.09567146 1.3713453
-0.09527856 1.3739518
-0.09488566 1.37654
-0.09449276 1.37911
-0.09409986 1.3816617
-0.09370696 1.3841954
-0.09331406 1.3867111
-0.09292115 1.3892089
-0.09252825 1.391689
-0.09213535 1.3941514
-0.09174245 1.3965962
-0.09134955 1.3990235
-0.09095665 1.4014334
-0.09056375 1.403826
-0.09017085 1.4062014
-0.08977794 1.4085598
-0.08938504 1.4109011
-0.08899214 1.4132255
-0.08859924 1.4155332
-0.08820634 1.4178241
-0.08781344 1.4200983
-0.08742054 1.4223561
-0.08702764 1.4245974
-0.08663473 1.4268223
-0.08624183 1.4290311
-0.08584893 1.4312236
-0.08545603 1.4334001
-0.08506313 1.4355607
-0.08467023 1.4377054
-0.08427733 1.4398342
-0.08388442 1.4419474
-0.08349152 1.444045
-0.08309862 1.4461271
-0.08270572 1.4481937
-0.08231282 1.4502451
-0.08191992 1.4522812
-0.08152702 1.4543021
-0.08113412 1.456308
-0.08074121 1.4582989
-0.08034831 1.460275
-0.07995541 1.4622362
-0.07956251 1.4641827
-0.07916961 1.4661147
-0.07877671 1.4680321
-0.07838381 1.469935
-0.07799091 1.4718236
-0.077598 1.473698
-0.0772051 1.4755582
-0.0768122 1.4774042
-0.0764193 1.4792363
-0.0760264 1.4810545
-0.0756335 1.4828588
-0.0752406 1.4846493
-0.0748477 1.4864262
-0.07445479 1.4881895
-0.07406189 1.4899394
-0.07366899 1.4916758
-0.07327609 1.4933989
-0.07288319 1.4951087
-0.07249029 1.4968054
-0.07209739 1.498489
-0.07170448 1.5001596
-0.07131158 1.5018173
-0.07091868 1.5034621
-0.07052578 1.5050942
-0.07013288 1.5067137
-0.06973998 1.5083205
-0.06934708 1.5099148
-0.06895418 1.5114968
-0.06856127 1.5130663
-0.06816837 1.5146236
-0.06777547 1.5161687
-0.06738257 1.5177017
-0.06698967 1.5192227
-0.06659677 1.5207317
-0.06620387 1.5222289
-0.06581097 1.5237142
-0.06541806 1.5251879
-0.06502516 1.5266499
-0.06463226 1.5281003
-0.06423936 1.5295393
-0.06384646 1.5309668
-0.06345356 1.532383
-0.06306066 1.533788
-0.06266776 1.5351818
-0.06227485 1.5365645
-0.06188195 1.5379361
-0.06148905 1.5392968
-0.06109615 1.5406466
-0.06070325 1.5419856
-0.06031035 1.5433139
-0.05991745 1.5446315
-0.05952455 1.5459385
-0.05913164 1.5472351
-0.05873874 1.5485211
-0.05834584 1.5497969
-0.05795294 1.5510623
-0.05756004 1.5523175
-0.05716714 1.5535625
-0.05677424 1.5547975
-0.05638133 1.5560224
-0.05598843 1.5572374
-0.05559553 1.5584426
-0.05520263 1.5596379
-0.05480973 1.5608236
-0.05441683 1.5619995
-0.05402393 1.5631659
-0.05363103 1.5643228
-0.05323812 1.5654702
-0.05284522 1.5666082
-0.05245232 1.5677369
-0.05205942 1.5688563
-0.05166652 1.5699666
-0.05127362 1.5710678
-0.05088072 1.5721599
-0.05048782 1.573243
-0.05009491 1.5743172
-0.04970201 1.5753826
-0.04930911 1.5764392
-0.04891621 1.5774871
-0.04852331 1.5785263
-0.04813041 1.5795569
-0.04773751 1.580579
-0.04734461 1.5815927
-0.0469517 1.582598
-0.0465588 1.5835949
-0.0461659 1.5845835
-0.045773 1.585564
-0.0453801 1.5865363
-0.0449872 1.5875006
-0.0445943 1.5884568
-0.04420139 1.589405
-0.04380849 1.5903454
-0.04341559 1.5912779
-0.04302269 1.5922027
-0.04262979 1.5931197
-0.04223689 1.5940291
-0.04184399 1.5949309
-0.04145109 1.5958252
-0.04105818 1.596712
-0.04066528 1.5975914
-0.04027238 1.5984635
-0.03987948 1.5993282
-0.03948658 1.6001857
-0.03909368 1.601036
-0.03870078 1.6018792
-0.03830788 1.6027154
-0.03791497 1.6035445
-0.03752207 1.6043667
-0.03712917 1.605182
-0.03673627 1.6059904
-0.03634337 1.6067921
-0.03595047 1.607587
-0.03555757 1.6083753
-0.03516467 1.609157
-0.03477176 1.609932
-0.03437886 1.6107006
-0.03398596 1.6114628
-0.03359306 1.6122185
-0.03320016 1.6129679
-0.03280726 1.613711
-0.03241436 1.6144478
-0.03202145 1.6151785
-0.03162855 1.615903
-0.03123565 1.6166215
-0.03084275 1.6173339
-0.03044985 1.6180403
-0.03005695 1.6187408
-0.02966405 1.6194355
-0.02927115 1.6201243
-0.02887824 1.6208073
-0.02848534 1.6214846
-0.02809244 1.6221562
-0.02769954 1.6228222
-0.02730664 1.6234827
-0.02691374 1.6241375
-0.02652084 1.624787
-0.02612794 1.6254309
-0.02573503 1.6260695
-0.02534213 1.6267028
-0.02494923 1.6273307
-0.02455633 1.6279534
-0.02416343 1.628571
-0.02377053 1.6291833
-0.02337763 1.6297906
-0.02298473 1.6303928
-0.02259182 1.63099
-0.02219892 1.6315822
-0.02180602 1.6321695
-0.02141312 1.632752
-0.02102022 1.6333295
-0.02062732 1.6339023
-0.02023442 1.6344704
-0.01984152 1.6350337
-0.01944861 1.6355924
-0.01905571 1.6361465
-0.01866281 1.636696
-0.01826991 1.637241
-0.01787701 1.6377815
-0.01748411 1.6383175
-0.01709121 1.6388491
-0.0166983 1.6393764
-0.0163054 1.6398993
-0.0159125 1.640418
-0.0155196 1.6409323
-0.0151267 1.6414426
-0.0147338 1.6419486
-0.0143409 1.6424505
-0.013948 1.6429483
-0.01355509 1.6434421
-0.01316219 1.6439318
-0.01276929 1.6444176
-0.01237639 1.6448995
-0.01198349 1.6453775
-0.01159059 1.6458516
-0.01119769 1.6463218
-0.01080479 1.6467883
-0.01041188 1.6472511
-0.01001898 1.6477101
-0.00962608 1.6481655
-0.00923318 1.6486172
-0.00884028 1.6490653
-0.00844738 1.6495098
-0.00805448 1.6499508
-0.00766158 1.6503883
-0.00726867 1.6508223
-0.00687577 1.6512529
-0.00648287 1.6516801
-0.00608997 1.6521039
-0.00569707 1.6525244
-0.00530417 1.6529416
-0.00491127 1.6533555
-0.00451836 1.6537662
-0.00412546 1.6541736
-0.00373256 1.6545779
-0.00333966 1.6549791
-0.00294676 1.6553771
-0.00255386 1.655772
-0.00216096 1.6561639
-0.00176806 1.6565528
-0.00137515 1.6569386
-0.00098225 1.6573215
-0.00058935 1.6577015
-0.00019645 1.6580785
0.00019645 1.6584527
0.00058935 1.658824
0.00098225 1.6591925
0.00137515 1.6595583
0.00176806 1.6599212
0.00216096 1.6602814
0.00255386 1.6606388
0.00294676 1.6609936
0.00333966 1.6613457
0.00373256 1.6616952
0.00412546 1.6620421
0.00451836 1.6623864
0.00491127 1.6627281
0.00530417 1.6630673
0.00569707 1.6634039
0.00608997 1.6637381
0.00648287 1.6640698
0.00687577 1.6643991
0.00726867 1.6647259
0.00766158 1.6650504
0.00805448 1.6653725
0.00844738 1.6656922
0.00884028 1.6660096
0.00923318 1.6663246
0.00962608 1.6666374
0.01001898 1.6669479
0.01041188 1.6672562
0.01080479 1.6675623
0.01119769 1.6678661
0.01159059 1.6681678
0.01198349 1.6684673
0.01237639 1.6687646
0.01276929 1.6690598
0.01316219 1.6693529
0.01355509 1.6696439
0.013948 1.6699329
0.0143409 1.6702197
0.0147338 1.6705046
0.0151267 1.6707874
0.0155196 1.6710682
0.0159125 1.671347
0.0163054 1.6716239
0.0166983 1.6718987
0.01709121 1.6721717
0.01748411 1.6724427
0.01787701 1.6727118
0.01826991 1.6729791
0.01866281 1.6732444
0.01905571 1.6735079
0.01944861 1.6737695
0.01984152 1.6740293
0.02023442 1.6742872
0.02062732 1.6745433
0.02102022 1.6747977
0.02141312 1.6750502
0.02180602 1.675301
0.02219892 1.67555
0.02259182 1.6757972
0.02298473 1.6760427
0.02337763 1.6762865
0.02377053 1.6765286
0.02416343 1.6767689
0.02455633 1.6770076
0.02494923 1.6772445
0.02534213 1.6774798
0.02573503 1.6777134
0.02612794 1.6779453
0.02652084 1.6781756
0.02691374 1.6784042
0.02730664 1.6786312
0.02769954 1.6788566
0.02809244 1.6790803
0.02848534 1.6793024
0.02887824 1.6795229
0.02927115 1.6797419
0.02966405 1.6799592
0.03005695 1.6801749
0.03044985 1.680389
0.03084275 1.6806016
0.03123565 1.6808125
0.03162855 1.6810219
0.03202145 1.6812298
0.03241436 1.6814361
0.03280726 1.6816408
0.03320016 1.6818439
0.03359306 1.6820455
0.03398596 1.6822456
0.03437886 1.6824441
0.03477176 1.6826411
0.03516467 1.6828365
0.03555757 1.6830304
0.03595047 1.6832227
0.03634337 1.6834135
0.03673627 1.6836028
0.03712917 1.6837905
0.03752207 1.6839767
0.03791497 1.6841614
0.03830788 1.6843445
0.03870078 1.6845261
0.03909368 1.6847061
0.03948658 1.6848846
0.03987948 1.6850616
0.04027238 1.685237
0.04066528 1.6854108
0.04105818 1.6855832
0.04145109 1.6857539
0.04184399 1.6859232
0.04223689 1.6860908
0.04262979 1.6862569
0.04302269 1.6864215
0.04341559 1.6865844
0.04380849 1.6867458
0.04420139 1.6869056
0.0445943 1.6870639
0.0449872 1.6872205
0.0453801 1.6873756
0.045773 1.687529
0.0461659 1.6876808
0.0465588 1.6878311
0.0469517 1.6879797
0.04734461 1.6881267
0.04773751 1.688272
0.04813041 1.6884157
0.04852331 1.6885578
0.04891621 1.6886982
0.04930911 1.6888369
0.04970201 1.688974
0.05009491 1.6891093
0.05048782 1.689243
0.05088072 1.6893749
0.05127362 1.6895052
0.05166652 1.6896337
0.05205942 1.6897605
0.05245232 1.6898856
0.05284522 1.6900088
0.05323812 1.6901304
0.05363103 1.6902501
0.05402393 1.690368
0.05441683 1.6904842
0.05480973 1.6905985
0.05520263 1.6907109
0.05559553 1.6908216
0.05598843 1.6909304
0.05638133 1.6910372
0.05677424 1.6911423
0.05716714 1.6912454
0.05756004 1.6913466
0.05795294 1.6914458
0.05834584 1.6915431
0.05873874 1.6916385
0.05913164 1.6917318
0.05952455 1.6918232
0.05991745 1.6919126
0.06031035 1.6919999
0.06070325 1.6920852
0.06109615 1.6921684
0.06148905 1.6922495
0.06188195 1.6923286
0.06227485 1.6924055
0.06266776 1.6924803
0.06306066 1.6925529
0.06345356 1.6926233
0.06384646 1.6926916
0.06423936 1.6927576
0.06463226 1.6928214
0.06502516 1.692883
0.06541806 1.6929422
0.06581097 1.6929992
0.06620387 1.6930539
0.06659677 1.6931062
0.06698967 1.6931561
0.06738257 1.6932037
0.06777547 1.6932488
0.06816837 1.6932916
0.06856127 1.6933318
0.06895418 1.6933696
0.06934708 1.6934049
0.06973998 1.6934377
0.07013288 1.6934679
0.07052578 1.6934956
0.07091868 1.6935206
0.07131158 1.693543
0.07170448 1.6935628
0.07209739 1.6935799
0.07249029 1.6935943
0.07288319 1.693606
0.07327609 1.6936149
0.07366899 1.693621
0.07406189 1.6936244
0.07445479 1.6936249
0.0748477 1.6936225
0.0752406 1.6936172
0.0756335 1.693609
0.0760264 1.6935979
0.0764193 1.6935838
0.0768122 1.6935667
0.0772051 1.6935465
0.077598 1.6935233
0.07799091 1.693497
0.07838381 1.6934675
0.07877671 1.6934349
0.07916961 1.6933991
0.07956251 1.6933601
0.07995541 1.6933178
0.08034831 1.6932723
0.08074121 1.6932234
0.08113412 1.6931711
0.08152702 1.6931155
0.08191992 1.6930565
0.08231282 1.692994
0.08270572 1.6929281
0.08309862 1.6928586
0.08349152 1.6927856
0.08388442 1.692709
0.08427733 1.6926287
0.08467023 1.6925448
0.08506313 1.6924572
0.08545603 1.6923659
0.08584893 1.6922708
0.08624183 1.692172
0.08663473 1.6920692
0.08702764 1.6919627
0.08742054 1.6918521
0.08781344 1.6917377
0.08820634 1.6916192
0.08859924 1.6914968
0.08899214 1.6913702
0.08938504 1.6912396
0.08977794 1.6911048
0.09017085 1.6909659
0.09056375 1.6908227
0.09095665 1.6906752
0.09134955 1.6905235
0.09174245 1.6903674
0.09213535 1.6902069
0.09252825 1.690042
0.09292115 1.6898727
0.09331406 1.6896988
0.09370696 1.6895204
0.09409986 1.6893374
0.09449276 1.6891498
0.09488566 1.6889574
0.09527856 1.6887604
0.09567146 1.6885586
0.09606436 1.688352
0.09645727 1.6881405
0.09685017 1.6879241
0.09724307 1.6877028
0.09763597 1.6874765
0.09802887 1.6872452
0.09842177 1.6870088
0.09881467 1.6867673
0.09920758 1.6865206
0.09960048 1.6862686
0.09999338 1.6860115
0.10038628 1.685749
0.10077918 1.6854811
0.10117208 1.6852079
0.10156498 1.6849292
0.10195788 1.684645
0.10235079 1.6843552
0.10274369 1.6840599
0.10313659 1.6837589
0.10352949 1.6834522
0.10392239 1.6831397
0.10431529 1.6828215
0.10470819 1.6824974
0.10510109 1.6821674
0.105494 1.6818315
0.1058869 1.6814895
0.1062798 1.6811415
0.1066727 1.6807874
0.1070656 1.6804272
0.1074585 1.6800607
0.1078514 1.679688
0.1082443 1.679309
0.10863721 1.6789236
0.10903011 1.6785318
0.10942301 1.6781335
0.10981591 1.6777286
0.11020881 1.6773172
0.11060171 1.6768992
0.11099461 1.6764744
0.11138751 1.6760429
0.11178042 1.6756046
0.11217332 1.6751595
0.11256622 1.6747074
0.11295912 1.6742484
0.11335202 1.6737823
0.11374492 1.6733091
0.11413782 1.6728288
0.11453073 1.6723413
0.11492363 1.6718465
0.11531653 1.6713444
0.11570943 1.6708349
0.11610233 1.670318
0.11649523 1.6697936
0.11688813 1.6692617
0.11728103 1.6687221
0.11767394 1.6681748
0.11806684 1.6676199
0.11845974 1.6670571
0.11885264 1.6664864
0.11924554 1.6659079
0.11963844 1.6653214
0.12003134 1.6647268
0.12042424 1.6641241
0.12081715 1.6635132
0.12121005 1.6628942
0.12160295 1.6622668
0.12199585 1.661631
0.12238875 1.6609869
0.12278165 1.6603343
0.12317455 1.6596731
0.12356745 1.6590033
0.12396036 1.6583248
0.12435326 1.6576376
0.12474616 1.6569416
0.12513906 1.6562367
0.12553196 1.6555229
0.12592486 1.6548
0.12631776 1.6540681
0.12671067 1.6533271
0.12710357 1.6525768
0.12749647 1.6518173
0.12788937 1.6510484
0.12828227 1.6502701
0.12867517 1.6494824
0.12906807 1.6486851
0.12946097 1.6478781
0.12985388 1.6470615
0.13024678 1.6462352
0.13063968 1.645399
0.13103258 1.6445529
0.13142548 1.6436968
0.13181838 1.6428308
0.13221128 1.6419546
0.13260418 1.6410682
0.13299709 1.6401716
0.13338999 1.6392646
0.13378289 1.6383473
0.13417579 1.6374195
0.13456869 1.6364812
0.13496159 1.6355322
0.13535449 1.6345726
0.13574739 1.6336022
0.1361403 1.6326209
0.1365332 1.6316288
0.1369261 1.6306257
0.137319 1.6296115
&
@target G1.S0
@type xy
-0.137319 3.9650987
-0.1369261 3.9608459
-0.1365332 3.9565988
-0.1361403 3.9523574
-0.13574739 3.9481216
-0.13535449 3.9438917
-0.13496159 3.9396675
-0.13456869 3.9354493
-0.13417579 3.9312369
-0.13378289 3.9270307
-0.13338999 3.9228304
-0.13299709 3.9186363
-0.13260418 3.9144484
-0.13221128 3.9102668
-0.13181838 3.9060914
-0.13142548 3.9019224
-0.13103258 3.8977598
-0.13063968 3.8936038
-0.13024678 3.8894542
-0.12985388 3.8853112
-0.12946097 3.8811749
-0.12906807 3.8770453
-0.12867517 3.8729225
-0.12828227 3.8688064
-0.12788937 3.8646973
-0.12749647 3.8605951
-0.12710357 3.8564999
-0.12671067 3.8524117
-0.12631776 3.8483306
-0.12592486 3.8442567
-0.12553196 3.84019
-0.12513906 3.8361305
-0.12474616 3.8320784
-0.12435326 3.8280337
-0.12396036 3.8239963
-0.12356745 3.8199665
-0.12317455 3.8159442
-0.12278165 3.8119295
-0.12238875 3.8079224
-0.12199585 3.803923
-0.12160295 3.7999314
-0.12121005 3.7959475
-0.12081715 3.7919715
-0.12042424 3.7880035
-0.12003134 3.7840433
-0.11963844 3.7800912
-0.11924554 3.7761472
-0.11885264 3.7722112
-0.11845974 3.7682835
-0.11806684 3.7643639
-0.11767394 3.7604526
-0.11728103 3.7565496
-0.11688813 3.752655
-0.11649523 3.7487688
-0.11610233 3.744891
-0.11570943 3.7410218
-0.11531653 3.7371612
-0.11492363 3.7333091
-0.11453073 3.7294657
-0.11413782 3.725631
-0.11374492 3.7218051
-0.11335202 3.717988
-0.11295912 3.7141798
-0.11256622 3.7103804
-0.11217332 3.70659
-0.11178042 3.7028086
-0.11138751 3.6990362
-0.11099461 3.695273
-0.11060171 3.6915189
-0.11020881 3.6877739
-0.10981591 3.6840382
-0.10942301 3.6803118
-0.10903011 3.6765947
-0.10863721 3.6728869
-0.1082443 3.6691886
-0.1078514 3.6654998
-0.1074585 3.6618204
-0.1070656 3.6581506
-0.1066727 3.6544904
-0.1062798 3.6508398
-0.1058869 3.6471989
-0.105494 3.6435678
-0.10510109 3.6399464
-0.10470819 3.6363348
-0.10431529 3.6327331
-0.10392239 3.6291413
-0.10352949 3.6255595
-0.10313659 3.6219876
-0.10274369 3.6184257
-0.10235079 3.614874
-0.10195788 3.6113323
-0.10156498 3.6078008
-0.10117208 3.6042795
-0.10077918 3.6007684
-0.10038628 3.5972677
-0.09999338 3.5937772
-0.09960048 3.5902971
-0.09920758 3.5868274
-0.09881467 3.5833681
-0.09842177 3.5799194
-0.09802887 3.5764811
-0.09763597 3.5730534
-0.09724307 3.5696363
-0.09685017 3.5662299
-0.09645727 3.5628341
-0.09606436 3.5594491
-0.09567146 3.5560748
-0.09527856 3.5527113
-0.09488566 3.5493587
-0.09449276 3.5460169
-0.09409986 3.542686
-0.09370696 3.5393661
-0.09331406 3.5360571
-0.09292115 3.5327592
-0.09252825 3.5294724
-0.09213535 3.5261966
-0.09174245 3.522932
-0.09134955 3.5196785
-0.09095665 3.5164363
-0.09056375 3.5132052
-0.09017085 3.5099855
-0.08977794 3.5067771
-0.08938504 3.50358
-0.08899214 3.5003943
-0.08859924 3.49722
-0.08820634 3.4940572
-0.08781344 3.4909058
-0.08742054 3.487766
-0.08702764 3.4846377
-0.08663473 3.481521
-0.08624183 3.478416
-0.08584893 3.4753225
-0.08545603 3.4722408
-0.08506313 3.4691708
-0.08467023 3.4661125
-0.08427733 3.4630661
-0.08388442 3.4600314
-0.08349152 3.4570086
-0.08309862 3.4539976
-0.08270572 3.4509986
-0.08231282 3.4480115
-0.08191992 3.4450364
-0.08152702 3.4420733
-0.08113412 3.4391223
-0.08074121 3.4361833
-0.08034831 3.4332564
-0.07995541 3.4303416
-0.07956251 3.427439
-0.07916961 3.4245485
-0.07877671 3.4216703
-0.07838381 3.4188043
-0.07799091 3.4159506
-0.077598 3.4131092
-0.0772051 3.4102802
-0.0768122 3.4074634
-0.0764193 3.4046591
-0.0760264 3.4018672
-0.0756335 3.3990877
-0.0752406 3.3963207
-0.0748477 3.3935662
-0.07445479 3.3908242
-0.07406189 3.3880948
-0.07366899 3.385378
-0.07327609 3.3826737
-0.07288319 3.3799821
-0.07249029 3.3773031
-0.07209739 3.3746368
-0.07170448 3.3719832
-0.07131158 3.3693424
-0.07091868 3.3667143
-0.07052578 3.364099
-0.07013288 3.3614965
-0.06973998 3.3589068
-0.06934708 3.35633
-0.06895418 3.353766
-0.06856127 3.351215
-0.06816837 3.3486769
-0.06777547 3.3461517
-0.06738257 3.3436395
-0.06698967 3.3411403
-0.06659677 3.3386542
-0.06620387 3.336181
-0.06581097 3.333721
-0.06541806 3.331274
-0.06502516 3.3288401
-0.06463226 3.3264193
-0.06423936 3.3240117
-0.06384646 3.3216173
-0.06345356 3.3192361
-0.06306066 3.316868
-0.06266776 3.3145132
-0.06227485 3.3121717
-0.06188195 3.3098434
-0.06148905 3.3075284
-0.06109615 3.3052268
-0.06070325 3.3029385
-0.06031035 3.3006635
-0.05991745 3.2984019
-0.05952455 3.2961536
-0.05913164 3.2939188
-0.05873874 3.2916975
-0.05834584 3.2894895
-0.05795294 3.287295
-0.05756004 3.2851141
-0.05716714 3.2829466
-0.05677424 3.2807926
-0.05638133 3.2786521
-0.05598843 3.2765252
-0.05559553 3.2744119
-0.05520263 3.2723121
-0.05480973 3.270226
-0.05441683 3.2681535
-0.05402393 3.2660946
-0.05363103 3.2640493
-0.05323812 3.2620177
-0.05284522 3.2599998
-0.05245232 3.2579955
-0.05205942 3.256005
-0.05166652 3.2540282
-0.05127362 3.2520651
-0.05088072 3.2501158
-0.05048782 3.2481803
-0.05009491 3.2462585
-0.04970201 3.2443505
-0.04930911 3.2424563
-0.04891621 3.2405759
-0.04852331 3.2387094
-0.04813041 3.2368567
-0.04773751 3.2350179
-0.04734461 3.2331929
-0.0469517 3.2313818
-0.0465588 3.2295846
-0.0461659 3.2278013
-0.045773 3.2260319
-0.0453801 3.2242764
-0.0449872 3.2225348
-0.0445943 3.2208072
-0.04420139 3.2190936
-0.04380849 3.2173939
-0.04341559 3.2157082
-0.04302269 3.2140365
-0.04262979 3.2123788
-0.04223689 3.2107351
-0.04184399 3.2091054
-0.04145109 3.2074897
-0.04105818 3.2058881
-0.04066528 3.2043005
-0.04027238 3.2027269
-0.03987948 3.2011674
-0.03948658 3.199622
-0.03909368 3.1980906
-0.03870078 3.1965733
-0.03830788 3.1950701
-0.03791497 3.193581
-0.03752207 3.192106
-0.03712917 3.1906451
-0.03673627 3.1891983
-0.03634337 3.1877656
-0.03595047 3.1863471
-0.03555757 3.1849427
-0.03516467 3.1835524
-0.03477176 3.1821762
-0.03437886 3.1808142
-0.03398596 3.1794664
-0.03359306 3.1781327
-0.03320016 3.1768132
-0.03280726 3.1755078
-0.03241436 3.1742166
-0.03202145 3.1729396
-0.03162855 3.1716768
-0.03123565 3.1704281
-0.03084275 3.1691936
-0.03044985 3.1679733
-0.03005695 3.1667672
-0.02966405 3.1655752
-0.02927115 3.1643975
-0.02887824 3.163234
-0.02848534 3.1620846
-0.02809244 3.1609495
-0.02769954 3.1598285
-0.02730664 3.1587218
-0.02691374 3.1576292
-0.02652084 3.1565509
-0.02612794 3.1554867
-0.02573503 3.1544368
-0.02534213 3.1534011
-0.02494923 3.1523795
-0.02455633 3.1513722
-0.02416343 3.1503791
-0.02377053 3.1494001
-0.02337763 3.1484354
-0.02298473 3.1474849
-0.02259182 3.1465485
-0.02219892 3.1456264
-0.02180602 3.1447184
-0.02141312 3.1438247
-0.02102022 3.1429451
-0.02062732 3.1420797
-0.02023442 3.1412285
-0.01984152 3.1403915
-0.01944861 3.1395687
-0.01905571 3.13876
-0.01866281 3.1379655
-0.01826991 3.1371852
-0.01787701 3.136419
-0.01748411 3.135667
-0.01709121 3.1349292
-0.0166983 3.1342055
-0.0163054 3.1334959
-0.0159125 3.1328005
-0.0155196 3.1321192
-0.0151267 3.1314521
-0.0147338 3.1307991
-0.0143409 3.1301602
-0.013948 3.1295354
-0.01355509 3.1289247
-0.01316219 3.1283281
-0.01276929 3.1277456
-0.01237639 3.1271772
-0.01198349 3.1266228
-0.01159059 3.1260825
-0.01119769 3.1255563
-0.01080479 3.1250442
-0.01041188 3.1245461
-0.01001898 3.124062
-0.00962608 3.123592
-0.00923318 3.1231359
-0.00884028 3.1226939
-0.00844738 3.1222659
-0.00805448 3.1218519
-0.00766158 3.1214519
-0.00726867 3.1210658
-0.00687577 3.1206938
-0.00648287 3.1203356
-0.00608997 3.1199914
-0.00569707 3.1196612
-0.00530417 3.1193448
-0.00491127 3.1190424
-0.00451836 3.1187539
-0.00412546 3.1184792
-0.00373256 3.1182185
-0.00333966 3.1179716
-0.00294676 3.1177385
-0.00255386 3.1175193
-0.00216096 3.1173139
-0.00176806 3.1171223
-0.00137515 3.1169446
-0.00098225 3.1167806
-0.00058935 3.1166304
-0.00019645 3.1164939
0.00019645 3.1163712
0.00058935 3.1162623
0.00098225 3.116167
0.00137515 3.1160854
0.00176806 3.1160176
0.00216096 3.1159634
0.00255386 3.1159229
0.00294676 3.115896
0.00333966 3.1158827
0.00373256 3.1158831
0.00412546 3.115897
0.00451836 3.1159245
0.00491127 3.1159656
0.00530417 3.1160203
0.00569707 3.1160884
0.00608997 3.1161701
0.00648287 3.1162653
0.00687577 3.1163739
0.00726867 3.116496
0.00766158 3.1166316
0.00805448 3.1167806
0.00844738 3.1169429
0.00884028 3.1171187
0.00923318 3.1173078
0.00962608 3.1175103
0.01001898 3.1177261
0.01041188 3.1179552
0.01080479 3.1181976
0.01119769 3.1184533
0.01159059 3.1187223
0.01198349 3.1190044
0.01237639 3.1192998
0.01276929 3.1196083
0.01316219 3.11993
0.01355509 3.1202649
0.013948 3.1206129
0.0143409 3.120974
0.0147338 3.1213481
0.0151267 3.1217354
0.0155196 3.1221356
0.0159125 3.1225489
0.0163054 3.1229752
0.0166983 3.1234144
0.01709121 3.1238666
0.01748411 3.1243317
0.01787701 3.1248097
0.01826991 3.1253006
0.01866281 3.1258043
0.01905571 3.1263208
0.01944861 3.1268502
0.01984152 3.1273923
0.02023442 3.1279472
0.02062732 3.1285148
0.02102022 3.1290951
0.02141312 3.1296881
0.02180602 3.1302937
0.02219892 3.130912
0.02259182 3.1315428
0.02298473 3.1321862
0.02337763 3.1328422
0.02377053 3.1335107
0.02416343 3.1341917
0.02455633 3.1348851
0.02494923 3.135591
0.02534213 3.1363093
0.02573503 3.1370399
0.02612794 3.137783
0.02652084 3.1385383
0.02691374 3.1393059
0.02730664 3.1400859
0.02769954 3.140878
0.02809244 3.1416823
0.02848534 3.1424989
0.02887824 3.1433276
0.02927115 3.1441684
0.02966405 3.1450213
0.03005695 3.1458862
0.03044985 3.1467632
0.03084275 3.1476521
0.03123565 3.1485531
0.03162855 3.149466
0.03202145 3.1503908
0.03241436 3.1513274
0.03280726 3.1522759
0.03320016 3.1532362
0.03359306 3.1542083
0.03398596 3.1551921
0.03437886 3.1561877
0.03477176 3.1571949
0.03516467 3.1582138
0.03555757 3.1592443
0.03595047 3.1602863
0.03634337 3.1613399
0.03673627 3.1624051
0.03712917 3.1634817
0.03752207 3.1645697
0.03791497 3.1656692
0.03830788 3.16678
0.03870078 3.1679021
0.03909368 3.1690356
0.03948658 3.1701803
0.03987948 3.1713363
0.04027238 3.1725035
0.04066528 3.1736818
0.04105818 3.1748713
0.04145109 3.1760718
0.04184399 3.1772834
0.04223689 3.178506
0.04262979 3.1797396
0.04302269 3.1809841
0.04341559 3.1822395
0.04380849 3.1835058
0.04420139 3.1847829
0.0445943 3.1860708
0.0449872 3.1873695
0.0453801 3.1886788
0.045773 3.1899989
0.0461659 3.1913295
0.0465588 3.1926708
0.0469517 3.1940226
0.04734461 3.1953849
0.04773751 3.1967577
0.04813041 3.198141
0.04852331 3.1995346
0.04891621 3.2009386
0.04930911 3.2023529
0.04970201 3.2037774
0.05009491 3.2052122
0.05048782 3.2066572
0.05088072 3.2081123
0.05127362 3.2095776
0.05166652 3.2110529
0.05205942 3.2125382
0.05245232 3.2140335
0.05284522 3.2155387
0.05323812 3.2170539
0.05363103 3.2185789
0.05402393 3.2201136
0.05441683 3.2216582
0.05480973 3.2232124
0.05520263 3.2247764
0.05559553 3.2263499
0.05598843 3.2279331
0.05638133 3.2295258
0.05677424 3.231128
0.05716714 3.2327396
0.05756004 3.2343607
0.05795294 3.235991
0.05834584 3.2376308
0.05873874 3.2392798
0.05913164 3.240938
0.05952455 3.2426054
0.05991745 3.2442819
0.06031035 3.2459675
0.06070325 3.2476621
0.06109615 3.2493657
0.06148905 3.2510782
0.06188195 3.2527997
0.06227485 3.25453
0.06266776 3.2562691
0.06306066 3.2580169
0.06345356 3.2597734
0.06384646 3.2615386
0.06423936 3.2633124
0.06463226 3.2650948
0.06502516 3.2668856
0.06541806 3.2686849
0.06581097 3.2704926
0.06620387 3.2723087
0.06659677 3.274133
0.06698967 3.2759656
0.06738257 3.2778064
0.06777547 3.2796554
0.06816837 3.2815125
0.06856127 3.2833776
0.06895418 3.2852507
0.06934708 3.2871317
0.06973998 3.2890206
0.07013288 3.2909174
0.07052578 3.292822
0.07091868 3.2947343
0.07131158 3.2966543
0.07170448 3.2985819
0.07209739 3.3005171
0.07249029 3.3024598
0.07288319 3.30441
0.07327609 3.3063676
0.07366899 3.3083326
0.07406189 3.3103049
0.07445479 3.3122844
0.0748477 3.3142711
0.0752406 3.3162649
0.0756335 3.3182659
0.0760264 3.3202739
0.0764193 3.3222888
0.0768122 3.3243107
0.0772051 3.3263394
0.077598 3.328375
0.07799091 3.3304172
0.07838381 3.3324662
0.07877671 3.3345219
0.07916961 3.3365841
0.07956251 3.3386528
0.07995541 3.340728
0.08034831 3.3428096
0.08074121 3.3448975
0.08113412 3.3469917
0.08152702 3.3490922
0.08191992 3.3511989
0.08231282 3.3533116
0.08270572 3.3554304
0.08309862 3.3575552
0.08349152 3.359686
0.08388442 3.3618226
0.08427733 3.363965
0.08467023 3.3661132
0.08506313 3.3682671
0.08545603 3.3704266
0.08584893 3.3725917
0.08624183 3.3747623
0.08663473 3.3769384
0.08702764 3.3791198
0.08742054 3.3813066
0.08781344 3.3834987
0.08820634 3.3856959
0.08859924 3.3878983
0.08899214 3.3901058
0.08938504 3.3923183
0.08977794 3.3945357
0.09017085 3.3967581
0.09056375 3.3989852
0.09095665 3.4012172
0.09134955 3.4034538
0.09174245 3.4056951
0.09213535 3.4079409
0.09252825 3.4101912
0.09292115 3.412446
0.09331406 3.4147052
0.09370696 3.4169687
0.09409986 3.4192364
0.09449276 3.4215083
0.09488566 3.4237843
0.09527856 3.4260644
0.09567146 3.4283484
0.09606436 3.4306364
0.09645727 3.4329282
0.09685017 3.4352238
0.09724307 3.4375231
0.09763597 3.4398261
0.09802887 3.4421326
0.09842177 3.4444427
0.09881467 3.4467562
0.09920758 3.449073
0.09960048 3.4513932
0.09999338 3.4537167
0.10038628 3.4560433
0.10077918 3.458373
0.10117208 3.4607057
0.10156498 3.4630414
0.10195788 3.46538
0.10235079 3.4677214
0.10274369 3.4700656
0.10313659 3.4724125
0.10352949 3.4747619
0.10392239 3.4771139
0.10431529 3.4794684
0.10470819 3.4818253
0.10510109 3.4841845
0.105494 3.486546
0.1058869 3.4889096
0.1062798 3.4912754
0.1066727 3.4936432
0.1070656 3.496013
0.1074585 3.4983847
0.1078514 3.5007581
0.1082443 3.5031334
0.10863721 3.5055103
0.10903011 3.5078888
0.10942301 3.5102689
0.10981591 3.5126504
0.11020881 3.5150333
0.11060171 3.5174175
0.11099461 3.5198029
0.11138751 3.5221895
0.11178042 3.5245771
0.11217332 3.5269658
0.11256622 3.5293554
0.11295912 3.5317459
0.11335202 3.5341371
0.11374492 3.536529
0.11413782 3.5389216
0.11453073 3.5413147
0.11492363 3.5437083
0.11531653 3.5461023
0.11570943 3.5484966
0.11610233 3.5508912
0.11649523 3.5532859
0.11688813 3.5556807
0.11728103 3.5580755
0.11767394 3.5604702
0.11806684 3.5628648
0.11845974 3.5652592
0.11885264 3.5676532
0.11924554 3.5700469
0.11963844 3.5724401
0.12003134 3.5748328
0.12042424 3.5772248
0.12081715 3.5796161
0.12121005 3.5820067
0.12160295 3.5843963
0.12199585 3.5867851
0.12238875 3.5891728
0.12278165 3.5915594
0.12317455 3.5939448
0.12356745 3.5963289
0.12396036 3.5987117
0.12435326 3.6010931
0.12474616 3.6034729
0.12513906 3.6058512
0.12553196 3.6082277
0.12592486 3.6106025
0.12631776 3.6129755
0.12671067 3.6153465
0.12710357 3.6177155
0.12749647 3.6200824
0.12788937 3.6224471
0.12828227 3.6248096
0.12867517 3.6271697
0.12906807 3.6295274
0.12946097 3.6318825
0.12985388 3.6342351
0.13024678 3.6365849
0.13063968 3.638932
0.13103258 3.6412762
0.13142548 3.6436175
0.13181838 3.6459557
0.13221128 3.6482909
0.13260418 3.6506228
0.13299709 3.6529514
0.13338999 3.6552767
0.13378289 3.6575985
0.13417579 3.6599167
0.13456869 3.6622313
0.13496159 3.6645421
0.13535449 3.6668492
0.13574739 3.6691523
0.1361403 3.6714515
0.1365332 3.6737465
0.1369261 3.6760374
0.137319 3.6783241
&
@target G1.S1
@type xy
-0.137319 3.9107312
-0.1369261 3.9068332
-0.1365332 3.9029384
-0.1361403 3.899047
-0.13574739 3.895159
-0.13535449 3.8912745
-0.13496159 3.8873936
-0.13456869 3.8835163
-0.13417579 3.8796427
-0.13378289 3.8757728
-0.13338999 3.8719068
-0.13299709 3.8680447
-0.13260418 3.8641866
-0.13221128 3.8603325
-0.13181838 3.8564826
-0.13142548 3.8526368
-0.13103258 3.8487953
-0.13063968 3.8449581
-0.13024678 3.8411253
-0.12985388 3.837297
-0.12946097 3.8334732
-0.12906807 3.829654
-0.12867517 3.8258394
-0.12828227 3.8220295
-0.12788937 3.8182245
-0.12749647 3.8144243
-0.12710357 3.810629
-0.12671067 3.8068387
-0.12631776 3.8030535
-0.12592486 3.7992734
-0.12553196 3.7954985
-0.12513906 3.7917288
-0.12474616 3.7879644
-0.12435326 3.7842054
-0.12396036 3.7804518
-0.12356745 3.7767038
-0.12317455 3.7729613
-0.12278165 3.7692245
-0.12238875 3.7654933
-0.12199585 3.7617679
-0.12160295 3.7580483
-0.12121005 3.7543346
-0.12081715 3.7506269
-0.12042424 3.7469251
-0.12003134 3.7432294
-0.11963844 3.7395398
-0.11924554 3.7358565
-0.11885264 3.7321794
-0.11845974 3.7285085
-0.11806684 3.7248441
-0.11767394 3.7211861
-0.11728103 3.7175346
-0.11688813 3.7138896
-0.11649523 3.7102513
-0.11610233 3.7066196
-0.11570943 3.7029946
-0.11531653 3.6993764
-0.11492363 3.6957651
-0.11453073 3.6921606
-0.11413782 3.6885632
-0.11374492 3.6849727
-0.11335202 3.6813893
-0.11295912 3.6778131
-0.11256622 3.674244
-0.11217332 3.6706823
-0.11178042 3.6671277
-0.11138751 3.6635806
-0.11099461 3.6600409
-0.11060171 3.6565086
-0.11020881 3.6529839
-0.10981591 3.6494667
-0.10942301 3.6459572
-0.10903011 3.6424554
-0.10863721 3.6389613
-0.1082443 3.6354751
-0.1078514 3.6319966
-0.1074585 3.6285261
-0.1070656 3.6250636
-0.1066727 3.621609
-0.1062798 3.6181626
-0.1058869 3.6147242
-0.105494 3.6112941
-0.10510109 3.6078721
-0.10470819 3.6044585
-0.10431529 3.6010531
-0.10392239 3.5976562
-0.10352949 3.5942677
-0.10313659 3.5908876
-0.10274369 3.5875161
-0.10235079 3.5841532
-0.10195788 3.580799
-0.10156498 3.5774534
-0.10117208 3.5741166
-0.10077918 3.5707885
-0.10038628 3.5674693
-0.09999338 3.5641589
-0.09960048 3.5608576
-0.09920758 3.5575651
-0.09881467 3.5542818
-0.09842177 3.5510075
-0.09802887 3.5477423
-0.09763597 3.5444863
-0.09724307 3.5412395
-0.09685017 3.538002
-0.09645727 3.5347739
-0.09606436 3.5315551
-0.09567146 3.5283457
-0.09527856 3.5251457
-0.09488566 3.5219553
-0.09449276 3.5187744
-0.09409986 3.5156031
-0.09370696 3.5124415
-0.09331406 3.5092895
-0.09292115 3.5061473
-0.09252825 3.5030149
-0.09213535 3.4998923
-0.09174245 3.4967795
-0.09134955 3.4936767
-0.09095665 3.4905838
-0.09056375 3.4875009
-0.09017085 3.484428
-0.08977794 3.4813653
-0.08938504 3.4783126
-0.08899214 3.4752702
-0.08859924 3.4722379
-0.08820634 3.4692159
-0.08781344 3.4662042
-0.08742054 3.4632028
-0.08702764 3.4602118
-0.08663473 3.4572313
-0.08624183 3.4542612
-0.08584893 3.4513016
-0.08545603 3.4483525
-0.08506313 3.445414
-0.08467023 3.4424862
-0.08427733 3.4395689
-0.08388442 3.4366625
-0.08349152 3.4337667
-0.08309862 3.4308817
-0.08270572 3.4280076
-0.08231282 3.4251443
-0.08191992 3.4222919
-0.08152702 3.4194504
-0.08113412 3.4166199
-0.08074121 3.4138004
-0.08034831 3.410992
-0.07995541 3.4081946
-0.07956251 3.4054083
-0.07916961 3.4026333
-0.07877671 3.3998694
-0.07838381 3.3971167
-0.07799091 3.3943753
-0.077598 3.3916452
-0.0772051 3.3889264
-0.0768122 3.386219
-0.0764193 3.383523
-0.0760264 3.3808385
-0.0756335 3.3781654
-0.0752406 3.3755039
-0.0748477 3.3728539
-0.07445479 3.3702154
-0.07406189 3.3675886
-0.07366899 3.3649734
-0.07327609 3.3623699
-0.07288319 3.3597781
-0.07249029 3.357198
-0.07209739 3.3546297
-0.07170448 3.3520733
-0.07131158 3.3495286
-0.07091868 3.3469959
-0.07052578 3.344475
-0.07013288 3.341966
-0.06973998 3.3394691
-0.06934708 3.3369841
-0.06895418 3.3345111
-0.06856127 3.3320502
-0.06816837 3.3296014
-0.06777547 3.3271647
-0.06738257 3.3247402
-0.06698967 3.3223278
-0.06659677 3.3199276
-0.06620387 3.3175396
-0.06581097 3.3151639
-0.06541806 3.3128005
-0.06502516 3.3104494
-0.06463226 3.3081107
-0.06423936 3.3057843
-0.06384646 3.3034703
-0.06345356 3.3011687
-0.06306066 3.2988796
-0.06266776 3.296603
-0.06227485 3.2943389
-0.06188195 3.2920873
-0.06148905 3.2898482
-0.06109615 3.2876218
-0.06070325 3.2854079
-0.06031035 3.2832067
-0.05991745 3.2810181
-0.05952455 3.2788422
-0.05913164 3.276679
-0.05873874 3.2745286
-0.05834584 3.2723909
-0.05795294 3.270266
-0.05756004 3.2681538
-0.05716714 3.2660545
-0.05677424 3.2639681
-0.05638133 3.2618945
-0.05598843 3.2598338
-0.05559553 3.257786
-0.05520263 3.2557512
-0.05480973 3.2537293
-0.05441683 3.2517204
-0.05402393 3.2497245
-0.05363103 3.2477416
-0.05323812 3.2457718
-0.05284522 3.243815
-0.05245232 3.2418713
-0.05205942 3.2399408
-0.05166652 3.2380233
-0.05127362 3.236119
-0.05088072 3.2342278
-0.05048782 3.2323498
-0.05009491 3.230485
-0.04970201 3.2286335
-0.04930911 3.2267952
-0.04891621 3.2249701
-0.04852331 3.2231583
-0.04813041 3.2213598
-0.04773751 3.2195746
-0.04734461 3.2178027
-0.0469517 3.2160442
-0.0465588 3.214299
-0.0461659 3.2125673
-0.045773 3.2108489
-0.0453801 3.2091439
-0.0449872 3.2074523
-0.0445943 3.2057742
-0.04420139 3.2041095
-0.04380849 3.2024583
-0.04341559 3.2008206
-0.04302269 3.1991963
-0.04262979 3.1975856
-0.04223689 3.1959884
-0.04184399 3.1944048
-0.04145109 3.1928347
-0.04105818 3.1912782
-0.04066528 3.1897353
-0.04027238 3.1882059
-0.03987948 3.1866902
-0.03948658 3.1851881
-0.03909368 3.1836996
-0.03870078 3.1822247
-0.03830788 3.1807635
-0.03791497 3.179316
-0.03752207 3.1778822
-0.03712917 3.176462
-0.03673627 3.1750556
-0.03634337 3.1736628
-0.03595047 3.1722838
-0.03555757 3.1709185
-0.03516467 3.1695669
-0.03477176 3.1682291
-0.03437886 3.166905
-0.03398596 3.1655948
-0.03359306 3.1642983
-0.03320016 3.1630155
-0.03280726 3.1617466
-0.03241436 3.1604915
-0.03202145 3.1592502
-0.03162855 3.1580226
-0.03123565 3.156809
-0.03084275 3.1556091
-0.03044985 3.1544231
-0.03005695 3.1532509
-0.02966405 3.1520926
-0.02927115 3.1509482
-0.02887824 3.1498176
-0.02848534 3.1487008
-0.02809244 3.147598
-0.02769954 3.146509
-0.02730664 3.1454339
-0.02691374 3.1443727
-0.02652084 3.1433254
-0.02612794 3.142292
-0.02573503 3.1412725
-0.02534213 3.1402669
-0.02494923 3.1392752
-0.02455633 3.1382975
-0.02416343 3.1373336
-0.02377053 3.1363836
-0.02337763 3.1354476
-0.02298473 3.1345255
-0.02259182 3.1336173
-0.02219892 3.1327231
-0.02180602 3.1318428
-0.02141312 3.1309764
-0.02102022 3.1301239
-0.02062732 3.1292854
-0.02023442 3.1284608
-0.01984152 3.1276502
-0.01944861 3.1268534
-0.01905571 3.1260706
-0.01866281 3.1253018
-0.01826991 3.1245469
-0.01787701 3.1238059
-0.01748411 3.1230788
-0.01709121 3.1223657
-0.0166983 3.1216665
-0.0163054 3.1209812
-0.0159125 3.1203098
-0.0155196 3.1196524
-0.0151267 3.1190089
-0.0147338 3.1183793
-0.0143409 3.1177636
-0.013948 3.1171618
-0.01355509 3.116574
-0.01316219 3.116
-0.01276929 3.1154399
-0.01237639 3.1148938
-0.01198349 3.1143615
-0.01159059 3.1138431
-0.01119769 3.1133386
-0.01080479 3.112848
-0.01041188 3.1123712
-0.01001898 3.1119083
-0.00962608 3.1114593
-0.00923318 3.1110241
-0.00884028 3.1106028
-0.00844738 3.1101953
-0.00805448 3.1098016
-0.00766158 3.1094218
-0.00726867 3.1090558
-0.00687577 3.1087036
-0.00648287 3.1083652
-0.00608997 3.1080406
-0.00569707 3.1077298
-0.00530417 3.1074328
-0.00491127 3.1071495
-0.00451836 3.10688
-0.00412546 3.1066243
-0.00373256 3.1063823
-0.00333966 3.106154
-0.00294676 3.1059395
-0.00255386 3.1057387
-0.00216096 3.1055515
-0.00176806 3.1053781
-0.00137515 3.1052184
-0.00098225 3.1050723
-0.00058935 3.1049399
-0.00019645 3.1048211
0.00019645 3.104716
0.00058935 3.1046245
0.00098225 3.1045466
0.00137515 3.1044823
0.00176806 3.1044316
0.00216096 3.1043945
0.00255386 3.1043709
0.00294676 3.1043609
0.00333966 3.1043644
0.00373256 3.1043814
0.00412546 3.104412
0.00451836 3.104456
0.00491127 3.1045135
0.00530417 3.1045844
0.00569707 3.1046689
0.00608997 3.1047667
0.00648287 3.104878
0.00687577 3.1050026
0.00726867 3.1051407
0.00766158 3.1052921
0.00805448 3.1054568
0.00844738 3.1056349
0.00884028 3.1058263
0.00923318 3.106031
0.00962608 3.106249
0.01001898 3.1064802
0.01041188 3.1067247
0.01080479 3.1069824
0.01119769 3.1072534
0.01159059 3.1075375
0.01198349 3.1078348
0.01237639 3.1081452
0.01276929 3.1084688
0.01316219 3.1088055
0.01355509 3.1091553
0.013948 3.1095181
0.0143409 3.109894
0.0147338 3.1102829
0.0151267 3.1106849
0.0155196 3.1110998
0.0159125 3.1115277
0.0163054 3.1119686
0.0166983 3.1124223
0.01709121 3.112889
0.01748411 3.1133685
0.01787701 3.1138609
0.01826991 3.1143662
0.01866281 3.1148842
0.01905571 3.1154151
0.01944861 3.1159587
0.01984152 3.116515
0.02023442 3.1170841
0.02062732 3.1176658
0.02102022 3.1182603
0.02141312 3.1188673
0.02180602 3.119487
0.02219892 3.1201193
0.02259182 3.1207641
0.02298473 3.1214215
0.02337763 3.1220914
0.02377053 3.1227738
0.02416343 3.1234686
0.02455633 3.1241759
0.02494923 3.1248956
0.02534213 3.1256277
0.02573503 3.1263721
0.02612794 3.1271289
0.02652084 3.1278979
0.02691374 3.1286793
0.02730664 3.1294728
0.02769954 3.1302786
0.02809244 3.1310966
0.02848534 3.1319267
0.02887824 3.132769
0.02927115 3.1336233
0.02966405 3.1344897
0.03005695 3.1353682
0.03044985 3.1362587
0.03084275 3.1371611
0.03123565 3.1380755
0.03162855 3.1390018
0.03202145 3.13994
0.03241436 3.14089
0.03280726 3.1418519
0.03320016 3.1428255
0.03359306 3.1438109
0.03398596 3.144808
0.03437886 3.1458169
0.03477176 3.1468373
0.03516467 3.1478694
0.03555757 3.1489131
0.03595047 3.1499684
0.03634337 3.1510352
0.03673627 3.1521134
0.03712917 3.1532031
0.03752207 3.1543043
0.03791497 3.1554168
0.03830788 3.1565407
0.03870078 3.1576759
0.03909368 3.1588224
0.03948658 3.1599801
0.03987948 3.161149
0.04027238 3.1623291
0.04066528 3.1635204
0.04105818 3.1647227
0.04145109 3.1659361
0.04184399 3.1671606
0.04223689 3.168396
0.04262979 3.1696423
0.04302269 3.1708996
0.04341559 3.1721678
0.04380849 3.1734467
0.04420139 3.1747365
0.0445943 3.1760371
0.0449872 3.1773483
0.0453801 3.1786703
0.045773 3.1800029
0.0461659 3.181346
0.0465588 3.1826998
0.0469517 3.184064
0.04734461 3.1854388
0.04773751 3.1868239
0.04813041 3.1882195
0.04852331 3.1896254
0.04891621 3.1910417
0.04930911 3.1924682
0.04970201 3.1939049
0.05009491 3.1953519
0.05048782 3.196809
0.05088072 3.1982761
0.05127362 3.1997534
0.05166652 3.2012406
0.05205942 3.2027379
0.05245232 3.204245
0.05284522 3.2057621
0.05323812 3.207289
0.05363103 3.2088257
0.05402393 3.2103721
0.05441683 3.2119282
0.05480973 3.213494
0.05520263 3.2150695
0.05559553 3.2166545
0.05598843 3.218249
0.05638133 3.219853
0.05677424 3.2214664
0.05716714 3.2230892
0.05756004 3.2247214
0.05795294 3.2263628
0.05834584 3.2280135
0.05873874 3.2296734
0.05913164 3.2313425
0.05952455 3.2330206
0.05991745 3.2347078
0.06031035 3.236404
0.06070325 3.2381092
0.06109615 3.2398233
0.06148905 3.2415462
0.06188195 3.2432779
0.06227485 3.2450184
0.06266776 3.2467676
0.06306066 3.2485255
0.06345356 3.250292
0.06384646 3.252067
0.06423936 3.2538505
0.06463226 3.2556425
0.06502516 3.2574429
0.06541806 3.2592517
0.06581097 3.2610687
0.06620387 3.262894
0.06659677 3.2647275
0.06698967 3.2665692
0.06738257 3.2684189
0.06777547 3.2702767
0.06816837 3.2721425
0.06856127 3.2740161
0.06895418 3.2758977
0.06934708 3.2777871
0.06973998 3.2796843
0.07013288 3.2815891
0.07052578 3.2835017
0.07091868 3.2854218
0.07131158 3.2873495
0.07170448 3.2892847
0.07209739 3.2912273
0.07249029 3.2931773
0.07288319 3.2951347
0.07327609 3.2970993
0.07366899 3.2990711
0.07406189 3.3010501
0.07445479 3.3030362
0.0748477 3.3050293
0.0752406 3.3070294
0.0756335 3.3090364
0.0760264 3.3110503
0.0764193 3.313071
0.0768122 3.3150985
0.0772051 3.3171326
0.077598 3.3191734
0.07799091 3.3212208
0.07838381 3.3232747
0.07877671 3.325335
0.07916961 3.3274017
0.07956251 3.3294748
0.07995541 3.3315542
0.08034831 3.3336397
0.08074121 3.3357314
0.08113412 3.3378292
0.08152702 3.3399331
0.08191992 3.3420429
0.08231282 3.3441586
0.08270572 3.3462801
0.08309862 3.3484075
0.08349152 3.3505405
0.08388442 3.3526792
0.08427733 3.3548235
0.08467023 3.3569734
0.08506313 3.3591287
0.08545603 3.3612894
0.08584893 3.3634554
0.08624183 3.3656268
0.08663473 3.3678033
0.08702764 3.369985
0.08742054 3.3721717
0.08781344 3.3743635
0.08820634 3.3765602
0.08859924 3.3787618
0.08899214 3.3809683
0.08938504 3.3831794
0.08977794 3.3853953
0.09017085 3.3876158
0.09056375 3.3898408
0.09095665 3.3920703
0.09134955 3.3943043
0.09174245 3.3965425
0.09213535 3.3987851
0.09252825 3.4010319
0.09292115 3.4032828
0.09331406 3.4055378
0.09370696 3.4077968
0.09409986 3.4100597
0.09449276 3.4123265
0.09488566 3.4145971
0.09527856 3.4168715
0.09567146 3.4191495
0.09606436 3.4214311
0.09645727 3.4237162
0.09685017 3.4260047
0.09724307 3.4282966
0.09763597 3.4305919
0.09802887 3.4328903
0.09842177 3.435192
0.09881467 3.4374967
0.09920758 3.4398044
0.09960048 3.4421151
0.09999338 3.4444287
0.10038628 3.446745
0.10077918 3.4490641
0.10117208 3.4513858
0.10156498 3.4537101
0.10195788 3.456037
0.10235079 3.4583662
0.10274369 3.4606978
0.10313659 3.4630317
0.10352949 3.4653678
0.10392239 3.467706
0.10431529 3.4700463
0.10470819 3.4723886
0.10510109 3.4747327
0.105494 3.4770787
0.1058869 3.4794265
0.1062798 3.4817759
0.1066727 3.484127
0.1070656 3.4864795
0.1074585 3.4888335
0.1078514 3.4911889
0.1082443 3.4935455
0.10863721 3.4959034
0.10903011 3.4982624
0.10942301 3.5006225
0.10981591 3.5029835
0.11020881 3.5053454
0.11060171 3.5077082
0.11099461 3.5100717
0.11138751 3.5124358
0.11178042 3.5148005
0.11217332 3.5171658
0.11256622 3.5195314
0.11295912 3.5218974
0.11335202 3.5242637
0.11374492 3.5266301
0.11413782 3.5289966
0.11453073 3.5313631
0.11492363 3.5337296
0.11531653 3.5360959
0.11570943 3.538462
0.11610233 3.5408278
0.11649523 3.5431931
0.11688813 3.545558
0.11728103 3.5479223
0.11767394 3.550286
0.11806684 3.552649
0.11845974 3.5550111
0.11885264 3.5573723
0.11924554 3.5597326
0.11963844 3.5620917
0.12003134 3.5644498
0.12042424 3.5668065
0.12081715 3.569162
0.12121005 3.5715161
0.12160295 3.5738686
0.12199585 3.5762196
0.12238875 3.5785689
0.12278165 3.5809164
0.12317455 3.5832621
0.12356745 3.5856059
0.12396036 3.5879477
0.12435326 3.5902873
0.12474616 3.5926248
0.12513906 3.59496
0.12553196 3.5972928
0.12592486 3.5996232
0.12631776 3.601951
0.12671067 3.6042762
0.12710357 3.6065986
0.12749647 3.6089183
0.12788937 3.611235
0.12828227 3.6135488
0.12867517 3.6158594
0.12906807 3.6181669
0.12946097 3.6204712
0.12985388 3.622772
0.13024678 3.6250695
0.13063968 3.6273634
0.13103258 3.6296536
0.13142548 3.6319402
0.13181838 3.6342229
0.13221128 3.6365017
0.13260418 3.6387765
0.13299709 3.6410473
0.13338999 3.6433138
0.13378289 3.6455761
0.13417579 3.647834
0.13456869 3.6500874
0.13496159 3.6523363
0.13535449 3.6545805
0.13574739 3.65682
0.1361403 3.6590546
0.1365332 3.6612843
0.1369261 3.663509
0.137319 3.6657285
&
@target G1.S2
@type xy
-0.137319 3.7032361
-0.1369261 3.7001599
-0.1365332 3.6970822
-0.1361403 3.694003
-0.13574739 3.6909226
-0.13535449 3.6878408
-0.13496159 3.684758
-0.13456869 3.6816741
-0.13417579 3.6785892
-0.13378289 3.6755034
-0.13338999 3.6724168
-0.13299709 3.6693296
-0.13260418 3.6662417
-0.13221128 3.6631533
-0.13181838 3.6600645
-0.13142548 3.6569754
-0.13103258 3.653886
-0.13063968 3.6507964
-0.13024678 3.6477068
-0.12985388 3.6446172
-0.12946097 3.6415277
-0.12906807 3.6384383
-0.12867517 3.6353492
-0.12828227 3.6322606
-0.12788937 3.6291723
-0.12749647 3.6260846
-0.12710357 3.6229975
-0.12671067 3.619911
-0.12631776 3.6168254
-0.12592486 3.6137407
-0.12553196 3.6106569
-0.12513906 3.6075741
-0.12474616 3.6044925
-0.12435326 3.6014121
-0.12396036 3.598333
-0.12356745 3.5952552
-0.12317455 3.5921789
-0.12278165 3.5891042
-0.12238875 3.586031
-0.12199585 3.5829596
-0.12160295 3.57989
-0.12121005 3.5768222
-0.12081715 3.5737564
-0.12042424 3.5706925
-0.12003134 3.5676309
-0.11963844 3.5645714
-0.11924554 3.5615141
-0.11885264 3.5584592
-0.11845974 3.5554068
-0.11806684 3.5523568
-0.11767394 3.5493094
-0.11728103 3.5462647
-0.11688813 3.5432228
-0.11649523 3.5401836
-0.11610233 3.5371474
-0.11570943 3.5341141
-0.11531653 3.5310839
-0.11492363 3.5280568
-0.11453073 3.5250329
-0.11413782 3.5220123
-0.11374492 3.518995
-0.11335202 3.5159812
-0.11295912 3.5129709
-0.11256622 3.5099642
-0.11217332 3.5069611
-0.11178042 3.5039617
-0.11138751 3.5009662
-0.11099461 3.4979745
-0.11060171 3.4949868
-0.11020881 3.4920031
-0.10981591 3.4890236
-0.10942301 3.4860481
-0.10903011 3.483077
-0.10863721 3.4801101
-0.1082443 3.4771477
-0.1078514 3.4741897
-0.1074585 3.4712362
-0.1070656 3.4682873
-0.1066727 3.4653431
-0.1062798 3.4624036
-0.1058869 3.459469
-0.105494 3.4565392
-0.10510109 3.4536144
-0.10470819 3.4506946
-0.10431529 3.4477799
-0.10392239 3.4448704
-0.10352949 3.4419661
-0.10313659 3.4390671
-0.10274369 3.4361734
-0.10235079 3.4332852
-0.10195788 3.4304024
-0.10156498 3.4275253
-0.10117208 3.4246538
-0.10077918 3.4217879
-0.10038628 3.4189278
-0.09999338 3.4160736
-0.09960048 3.4132253
-0.09920758 3.4103829
-0.09881467 3.4075465
-0.09842177 3.4047162
-0.09802887 3.4018921
-0.09763597 3.3990742
-0.09724307 3.3962626
-0.09685017 3.3934574
-0.09645727 3.3906585
-0.09606436 3.3878661
-0.09567146 3.3850803
-0.09527856 3.382301
-0.09488566 3.3795284
-0.09449276 3.3767625
-0.09409986 3.3740034
-0.09370696 3.3712512
-0.09331406 3.3685058
-0.09292115 3.3657675
-0.09252825 3.3630361
-0.09213535 3.3603118
-0.09174245 3.3575947
-0.09134955 3.3548848
-0.09095665 3.3521821
-0.09056375 3.3494868
-0.09017085 3.3467989
-0.08977794 3.3441183
-0.08938504 3.3414453
-0.08899214 3.3387799
-0.08859924 3.336122
-0.08820634 3.3334719
-0.08781344 3.3308294
-0.08742054 3.3281948
-0.08702764 3.3255679
-0.08663473 3.322949
-0.08624183 3.320338
-0.08584893 3.3177351
-0.08545603 3.3151401
-0.08506313 3.3125534
-0.08467023 3.3099747
-0.08427733 3.3074044
-0.08388442 3.3048423
-0.08349152 3.3022885
-0.08309862 3.2997431
-0.08270572 3.2972062
-0.08231282 3.2946777
-0.08191992 3.2921578
-0.08152702 3.2896465
-0.08113412 3.2871439
-0.08074121 3.2846499
-0.08034831 3.2821647
-0.07995541 3.2796883
-0.07956251 3.2772208
-0.07916961 3.2747621
-0.07877671 3.2723125
-0.07838381 3.2698718
-0.07799091 3.2674402
-0.077598 3.2650177
-0.0772051 3.2626044
-0.0768122 3.2602002
-0.0764193 3.2578053
-0.0760264 3.2554198
-0.0756335 3.2530435
-0.0752406 3.2506767
-0.0748477 3.2483193
-0.07445479 3.2459714
-0.07406189 3.243633
-0.07366899 3.2413042
-0.07327609 3.2389851
-0.07288319 3.2366756
-0.07249029 3.2343759
-0.07209739 3.2320859
-0.07170448 3.2298057
-0.07131158 3.2275354
-0.07091868 3.225275
-0.07052578 3.2230246
-0.07013288 3.2207841
-0.06973998 3.2185537
-0.06934708 3.2163333
-0.06895418 3.2141231
-0.06856127 3.2119231
-0.06816837 3.2097332
-0.06777547 3.2075536
-0.06738257 3.2053843
-0.06698967 3.2032253
-0.06659677 3.2010767
-0.06620387 3.1989385
-0.06581097 3.1968108
-0.06541806 3.1946936
-0.06502516 3.1925869
-0.06463226 3.1904907
-0.06423936 3.1884052
-0.06384646 3.1863304
-0.06345356 3.1842662
-0.06306066 3.1822128
-0.06266776 3.1801702
-0.06227485 3.1781384
-0.06188195 3.1761174
-0.06148905 3.1741073
-0.06109615 3.1721081
-0.06070325 3.1701199
-0.06031035 3.1681427
-0.05991745 3.1661765
-0.05952455 3.1642214
-0.05913164 3.1622775
-0.05873874 3.1603446
-0.05834584 3.1584229
-0.05795294 3.1565125
-0.05756004 3.1546133
-0.05716714 3.1527254
-0.05677424 3.1508488
-0.05638133 3.1489835
-0.05598843 3.1471296
-0.05559553 3.1452872
-0.05520263 3.1434562
-0.05480973 3.1416367
-0.05441683 3.1398287
-0.05402393 3.1380322
-0.05363103 3.1362474
-0.05323812 3.1344741
-0.05284522 3.1327125
-0.05245232 3.1309626
-0.05205942 3.1292243
-0.05166652 3.1274979
-0.05127362 3.1257831
-0.05088072 3.1240802
-0.05048782 3.1223891
-0.05009491 3.1207099
-0.04970201 3.1190425
-0.04930911 3.1173871
-0.04891621 3.1157436
-0.04852331 3.1141121
-0.04813041 3.1124925
-0.04773751 3.110885
-0.04734461 3.1092896
-0.0469517 3.1077062
-0.0465588 3.1061349
-0.0461659 3.1045758
-0.045773 3.1030289
-0.0453801 3.1014941
-0.0449872 3.0999715
-0.0445943 3.0984612
-0.04420139 3.0969631
-0.04380849 3.0954773
-0.04341559 3.0940039
-0.04302269 3.0925427
-0.04262979 3.091094
-0.04223689 3.0896576
-0.04184399 3.0882336
-0.04145109 3.086822
-0.04105818 3.085423
-0.04066528 3.0840363
-0.04027238 3.0826622
-0.03987948 3.0813006
-0.03948658 3.0799516
-0.03909368 3.0786151
-0.03870078 3.0772911
-0.03830788 3.0759798
-0.03791497 3.0746811
-0.03752207 3.0733951
-0.03712917 3.0721217
-0.03673627 3.070861
-0.03634337 3.0696131
-0.03595047 3.0683778
-0.03555757 3.0671553
-0.03516467 3.0659455
-0.03477176 3.0647486
-0.03437886 3.0635644
-0.03398596 3.062393
-0.03359306 3.0612345
-0.03320016 3.0600888
-0.03280726 3.058956
-0.03241436 3.057836
-0.03202145 3.056729
-0.03162855 3.0556349
-0.03123565 3.0545537
-0.03084275 3.0534854
-0.03044985 3.0524301
-0.03005695 3.0513878
-0.02966405 3.0503585
-0.02927115 3.0493422
-0.02887824 3.0483389
-0.02848534 3.0473486
-0.02809244 3.0463714
-0.02769954 3.0454072
-0.02730664 3.0444561
-0.02691374 3.0435181
-0.02652084 3.0425932
-0.02612794 3.0416813
-0.02573503 3.0407827
-0.02534213 3.0398971
-0.02494923 3.0390247
-0.02455633 3.0381654
-0.02416343 3.0373193
-0.02377053 3.0364863
-0.02337763 3.0356666
-0.02298473 3.03486
-0.02259182 3.0340667
-0.02219892 3.0332865
-0.02180602 3.0325196
-0.02141312 3.0317659
-0.02102022 3.0310254
-0.02062732 3.0302982
-0.02023442 3.0295842
-0.01984152 3.0288835
-0.01944861 3.028196
-0.01905571 3.0275219
-0.01866281 3.026861
-0.01826991 3.0262133
-0.01787701 3.025579
-0.01748411 3.024958
-0.01709121 3.0243503
-0.0166983 3.0237559
-0.0163054 3.0231748
-0.0159125 3.022607
-0.0155196 3.0220525
-0.0151267 3.0215114
-0.0147338 3.0209835
-0.0143409 3.020469
-0.013948 3.0199679
-0.01355509 3.0194801
-0.01316219 3.0190056
-0.01276929 3.0185445
-0.01237639 3.0180967
-0.01198349 3.0176622
-0.01159059 3.0172411
-0.01119769 3.0168334
-0.01080479 3.016439
-0.01041188 3.0160579
-0.01001898 3.0156902
-0.00962608 3.0153358
-0.00923318 3.0149948
-0.00884028 3.0146672
-0.00844738 3.0143528
-0.00805448 3.0140519
-0.00766158 3.0137642
-0.00726867 3.0134899
-0.00687577 3.013229
-0.00648287 3.0129814
-0.00608997 3.0127471
-0.00569707 3.0125262
-0.00530417 3.0123185
-0.00491127 3.0121242
-0.00451836 3.0119433
-0.00412546 3.0117756
-0.00373256 3.0116213
-0.00333966 3.0114802
-0.00294676 3.0113525
-0.00255386 3.011238
-0.00216096 3.0111369
-0.00176806 3.011049
-0.00137515 3.0109744
-0.00098225 3.0109131
-0.00058935 3.0108651
-0.00019645 3.0108303
0.00019645 3.0108087
0.00058935 3.0108004
0.00098225 3.0108054
0.00137515 3.0108236
0.00176806 3.010855
0.00216096 3.0108995
0.00255386 3.0109574
0.00294676 3.0110284
0.00333966 3.0111125
0.00373256 3.0112099
0.00412546 3.0113204
0.00451836 3.0114441
0.00491127 3.0115809
0.00530417 3.0117308
0.00569707 3.0118939
0.00608997 3.0120701
0.00648287 3.0122593
0.00687577 3.0124617
0.00726867 3.0126771
0.00766158 3.0129056
0.00805448 3.0131471
0.00844738 3.0134016
0.00884028 3.0136692
0.00923318 3.0139498
0.00962608 3.0142434
0.01001898 3.0145499
0.01041188 3.0148694
0.01080479 3.0152018
0.01119769 3.0155472
0.01159059 3.0159055
0.01198349 3.0162767
0.01237639 3.0166608
0.01276929 3.0170578
0.01316219 3.0174676
0.01355509 3.0178902
0.013948 3.0183256
0.0143409 3.0187739
0.0147338 3.0192349
0.0151267 3.0197087
0.0155196 3.0201952
0.0159125 3.0206945
0.0163054 3.0212064
0.0166983 3.0217311
0.01709121 3.0222684
0.01748411 3.0228183
0.01787701 3.0233809
0.01826991 3.0239561
0.01866281 3.0245439
0.01905571 3.0251442
0.01944861 3.0257571
0.01984152 3.0263825
0.02023442 3.0270204
0.02062732 3.0276708
0.02102022 3.0283336
0.02141312 3.0290089
0.02180602 3.0296966
0.02219892 3.0303966
0.02259182 3.031109
0.02298473 3.0318338
0.02337763 3.0325709
0.02377053 3.0333202
0.02416343 3.0340818
0.02455633 3.0348557
0.02494923 3.0356418
0.02534213 3.03644
0.02573503 3.0372505
0.02612794 3.038073
0.02652084 3.0389077
0.02691374 3.0397545
0.02730664 3.0406133
0.02769954 3.0414841
0.02809244 3.0423669
0.02848534 3.0432618
0.02887824 3.0441685
0.02927115 3.0450872
0.02966405 3.0460177
0.03005695 3.0469602
0.03044985 3.0479144
0.03084275 3.0488804
0.03123565 3.0498583
0.03162855 3.0508478
0.03202145 3.0518491
0.03241436 3.052862
0.03280726 3.0538866
0.03320016 3.0549228
0.03359306 3.0559706
0.03398596 3.0570299
0.03437886 3.0581007
0.03477176 3.0591831
0.03516467 3.0602769
0.03555757 3.0613821
0.03595047 3.0624987
0.03634337 3.0636266
0.03673627 3.0647659
0.03712917 3.0659165
0.03752207 3.0670783
0.03791497 3.0682513
0.03830788 3.0694355
0.03870078 3.0706308
0.03909368 3.0718373
0.03948658 3.0730548
0.03987948 3.0742834
0.04027238 3.0755229
0.04066528 3.0767735
0.04105818 3.078035
0.04145109 3.0793073
0.04184399 3.0805905
0.04223689 3.0818845
0.04262979 3.0831893
0.04302269 3.0845048
0.04341559 3.085831
0.04380849 3.0871679
0.04420139 3.0885154
0.0445943 3.0898735
0.0449872 3.0912422
0.0453801 3.0926213
0.045773 3.0940109
0.0461659 3.0954108
0.0465588 3.0968212
0.0469517 3.0982419
0.04734461 3.0996729
0.04773751 3.1011142
0.04813041 3.1025657
0.04852331 3.1040273
0.04891621 3.1054991
0.04930911 3.1069809
0.04970201 3.1084728
0.05009491 3.1099747
0.05048782 3.1114865
0.05088072 3.1130082
0.05127362 3.1145398
0.05166652 3.1160812
0.05205942 3.1176324
0.05245232 3.1191933
0.05284522 3.1207639
0.05323812 3.1223441
0.05363103 3.1239339
0.05402393 3.1255332
0.05441683 3.1271421
0.05480973 3.1287603
0.05520263 3.130388
0.05559553 3.1320251
0.05598843 3.1336714
0.05638133 3.135327
0.05677424 3.1369918
0.05716714 3.1386658
0.05756004 3.1403488
0.05795294 3.142041
0.05834584 3.1437421
0.05873874 3.1454522
0.05913164 3.1471712
0.05952455 3.1488991
0.05991745 3.1506358
0.06031035 3.1523812
0.06070325 3.1541353
0.06109615 3.1558981
0.06148905 3.1576695
0.06188195 3.1594494
0.06227485 3.1612379
0.06266776 3.1630348
0.06306066 3.16484
0.06345356 3.1666536
0.06384646 3.1684755
0.06423936 3.1703056
0.06463226 3.1721439
0.06502516 3.1739903
0.06541806 3.1758448
0.06581097 3.1777073
0.06620387 3.1795778
0.06659677 3.1814561
0.06698967 3.1833423
0.06738257 3.1852363
0.06777547 3.187138
0.06816837 3.1890474
0.06856127 3.1909643
0.06895418 3.1928889
0.06934708 3.1948209
0.06973998 3.1967604
0.07013288 3.1987073
0.07052578 3.2006615
0.07091868 3.202623
0.07131158 3.2045917
0.07170448 3.2065675
0.07209739 3.2085504
0.07249029 3.2105404
0.07288319 3.2125373
0.07327609 3.2145411
0.07366899 3.2165518
0.07406189 3.2185692
0.07445479 3.2205934
0.0748477 3.2226242
0.0752406 3.2246616
0.0756335 3.2267056
0.0760264 3.2287561
0.0764193 3.2308129
0.0768122 3.2328761
0.0772051 3.2349456
0.077598 3.2370213
0.07799091 3.2391032
0.07838381 3.2411912
0.07877671 3.2432852
0.07916961 3.2453851
0.07956251 3.247491
0.07995541 3.2496026
0.08034831 3.2517201
0.08074121 3.2538433
0.08113412 3.255972
0.08152702 3.2581064
0.08191992 3.2602463
0.08231282 3.2623915
0.08270572 3.2645422
0.08309862 3.2666981
0.08349152 3.2688593
0.08388442 3.2710257
0.08427733 3.2731971
0.08467023 3.2753736
0.08506313 3.277555
0.08545603 3.2797413
0.08584893 3.2819324
0.08624183 3.2841283
0.08663473 3.2863288
0.08702764 3.288534
0.08742054 3.2907436
0.08781344 3.2929578
0.08820634 3.2951763
0.08859924 3.2973991
0.08899214 3.2996263
0.08938504 3.3018575
0.08977794 3.3040929
0.09017085 3.3063323
0.09056375 3.3085756
0.09095665 3.3108229
0.09134955 3.3130739
0.09174245 3.3153287
0.09213535 3.3175871
0.09252825 3.3198492
0.09292115 3.3221147
0.09331406 3.3243837
0.09370696 3.326656
0.09409986 3.3289316
0.09449276 3.3312104
0.09488566 3.3334924
0.09527856 3.3357774
0.09567146 3.3380653
0.09606436 3.3403562
0.09645727 3.3426499
0.09685017 3.3449464
0.09724307 3.3472455
0.09763597 3.3495472
0.09802887 3.3518514
0.09842177 3.354158
0.09881467 3.356467
0.09920758 3.3587783
0.09960048 3.3610917
0.09999338 3.3634073
0.10038628 3.3657249
0.10077918 3.3680445
0.10117208 3.3703659
0.10156498 3.3726891
0.10195788 3.375014
0.10235079 3.3773405
0.10274369 3.3796686
0.10313659 3.3819981
0.10352949 3.3843291
0.10392239 3.3866613
0.10431529 3.3889947
0.10470819 3.3913292
0.10510109 3.3936648
0.105494 3.3960014
0.1058869 3.3983388
0.1062798 3.400677
0.1066727 3.4030159
0.1070656 3.4053555
0.1074585 3.4076956
0.1078514 3.4100361
0.1082443 3.412377
0.10863721 3.4147181
0.10903011 3.4170595
0.10942301 3.4194009
0.10981591 3.4217424
0.11020881 3.4240838
0.11060171 3.426425
0.11099461 3.428766
0.11138751 3.4311067
0.11178042 3.4334469
0.11217332 3.4357866
0.11256622 3.4381257
0.11295912 3.4404641
0.11335202 3.4428018
0.11374492 3.4451385
0.11413782 3.4474743
0.11453073 3.449809
0.11492363 3.4521426
0.11531653 3.454475
0.11570943 3.456806
0.11610233 3.4591356
0.11649523 3.4614637
0.11688813 3.4637902
0.11728103 3.466115
0.11767394 3.468438
0.11806684 3.4707591
0.11845974 3.4730782
0.11885264 3.4753953
0.11924554 3.4777101
0.11963844 3.4800228
0.12003134 3.4823331
0.12042424 3.4846409
0.12081715 3.4869462
0.12121005 3.4892488
0.12160295 3.4915487
0.12199585 3.4938458
0.12238875 3.4961399
0.12278165 3.498431
0.12317455 3.500719
0.12356745 3.5030037
0.12396036 3.5052852
0.12435326 3.5075632
0.12474616 3.5098377
0.12513906 3.5121086
0.12553196 3.5143758
0.12592486 3.5166392
0.12631776 3.5188987
0.12671067 3.5211541
0.12710357 3.5234055
0.12749647 3.5256526
0.12788937 3.5278954
0.12828227 3.5301338
0.12867517 3.5323677
0.12906807 3.534597
0.12946097 3.5368216
0.12985388 3.5390413
0.13024678 3.5412562
0.13063968 3.543466
0.13103258 3.5456707
0.13142548 3.5478701
0.13181838 3.5500642
0.13221128 3.5522529
0.13260418 3.5544361
0.13299709 3.5566136
0.13338999 3.5587853
0.13378289 3.5609512
0.13417579 3.5631112
0.13456869 3.5652651
0.13496159 3.5674128
0.13535449 3.5695542
0.13574739 3.5716893
0.1361403 3.5738179
0.1365332 3.5759398
0.1369261 3.5780551
0.137319 3.5801636
&
@target G1.S3
@type xy
-0.137319 3.3748979
-0.1369261 3.3727119
-0.1365332 3.3705193
-0.1361403 3.3683204
-0.13574739 3.3661152
-0.13535449 3.3639038
-0.13496159 3.3616863
-0.13456869 3.3594629
-0.13417579 3.3572337
-0.13378289 3.3549987
-0.13338999 3.3527582
-0.13299709 3.3505121
-0.13260418 3.3482607
-0.13221128 3.3460039
-0.13181838 3.343742
-0.13142548 3.341475
-0.13103258 3.3392031
-0.13063968 3.3369264
-0.13024678 3.3346449
-0.12985388 3.3323588
-0.12946097 3.3300681
-0.12906807 3.3277731
-0.12867517 3.3254738
-0.12828227 3.3231702
-0.12788937 3.3208626
-0.12749647 3.318551
-0.12710357 3.3162355
-0.12671067 3.3139162
-0.12631776 3.3115933
-0.12592486 3.3092668
-0.12553196 3.3069369
-0.12513906 3.3046036
-0.12474616 3.3022671
-0.12435326 3.2999274
-0.12396036 3.2975847
-0.12356745 3.295239
-0.12317455 3.2928905
-0.12278165 3.2905393
-0.12238875 3.2881854
-0.12199585 3.285829
-0.12160295 3.2834702
-0.12121005 3.2811091
-0.12081715 3.2787457
-0.12042424 3.2763802
-0.12003134 3.2740127
-0.11963844 3.2716432
-0.11924554 3.269272
-0.11885264 3.266899
-0.11845974 3.2645243
-0.11806684 3.2621482
-0.11767394 3.2597705
-0.11728103 3.2573916
-0.11688813 3.2550114
-0.11649523 3.2526301
-0.11610233 3.2502477
-0.11570943 3.2478644
-0.11531653 3.2454802
-0.11492363 3.2430953
-0.11453073 3.2407097
-0.11413782 3.2383235
-0.11374492 3.2359369
-0.11335202 3.2335499
-0.11295912 3.2311626
-0.11256622 3.2287751
-0.11217332 3.2263875
-0.11178042 3.2239999
-0.11138751 3.2216124
-0.11099461 3.219225
-0.11060171 3.216838
-0.11020881 3.2144513
-0.10981591 3.212065
-0.10942301 3.2096793
-0.10903011 3.2072942
-0.10863721 3.2049099
-0.1082443 3.2025264
-0.1078514 3.2001437
-0.1074585 3.1977621
-0.1070656 3.1953815
-0.1066727 3.1930022
-0.1062798 3.190624
-0.1058869 3.1882473
-0.105494 3.1858719
-0.10510109 3.1834981
-0.10470819 3.1811259
-0.10431529 3.1787554
-0.10392239 3.1763866
-0.10352949 3.1740197
-0.10313659 3.1716548
-0.10274369 3.1692919
-0.10235079 3.1669312
-0.10195788 3.1645726
-0.10156498 3.1622164
-0.10117208 3.1598625
-0.10077918 3.157511
-0.10038628 3.1551622
-0.09999338 3.1528159
-0.09960048 3.1504723
-0.09920758 3.1481316
-0.09881467 3.1457936
-0.09842177 3.1434587
-0.09802887 3.1411268
-0.09763597 3.138798
-0.09724307 3.1364724
-0.09685017 3.13415
-0.09645727 3.1318311
-0.09606436 3.1295155
-0.09567146 3.1272035
-0.09527856 3.124895
-0.09488566 3.1225903
-0.09449276 3.1202892
-0.09409986 3.1179921
-0.09370696 3.1156988
-0.09331406 3.1134095
-0.09292115 3.1111242
-0.09252825 3.1088431
-0.09213535 3.1065662
-0.09174245 3.1042935
-0.09134955 3.1020253
-0.09095665 3.0997614
-0.09056375 3.0975021
-0.09017085 3.0952474
-0.08977794 3.0929973
-0.08938504 3.090752
-0.08899214 3.0885114
-0.08859924 3.0862758
-0.08820634 3.0840451
-0.08781344 3.0818194
-0.08742054 3.0795988
-0.08702764 3.0773834
-0.08663473 3.0751733
-0.08624183 3.0729684
-0.08584893 3.0707689
-0.08545603 3.0685749
-0.08506313 3.0663864
-0.08467023 3.0642035
-0.08427733 3.0620263
-0.08388442 3.0598547
-0.08349152 3.057689
-0.08309862 3.0555292
-0.08270572 3.0533753
-0.08231282 3.0512274
-0.08191992 3.0490855
-0.08152702 3.0469498
-0.08113412 3.0448203
-0.08074121 3.0426971
-0.08034831 3.0405802
-0.07995541 3.0384697
-0.07956251 3.0363657
-0.07916961 3.0342683
-0.07877671 3.0321774
-0.07838381 3.0300931
-0.07799091 3.0280157
-0.077598 3.025945
-0.0772051 3.0238811
-0.0768122 3.0218242
-0.0764193 3.0197742
-0.0760264 3.0177313
-0.0756335 3.0156955
-0.0752406 3.0136669
-0.0748477 3.0116455
-0.07445479 3.0096314
-0.07406189 3.0076246
-0.07366899 3.0056252
-0.07327609 3.0036333
-0.07288319 3.001649
-0.07249029 2.9996722
-0.07209739 2.9977031
-0.07170448 2.9957417
-0.07131158 2.993788
-0.07091868 2.9918422
-0.07052578 2.9899042
-0.07013288 2.9879742
-0.06973998 2.9860522
-0.06934708 2.9841382
-0.06895418 2.9822323
-0.06856127 2.9803346
-0.06816837 2.9784451
-0.06777547 2.9765639
-0.06738257 2.9746911
-0.06698967 2.9728266
-0.06659677 2.9709705
-0.06620387 2.969123
-0.06581097 2.9672839
-0.06541806 2.9654535
-0.06502516 2.9636318
-0.06463226 2.9618187
-0.06423936 2.9600144
-0.06384646 2.9582189
-0.06345356 2.9564323
-0.06306066 2.9546546
-0.06266776 2.9528858
-0.06227485 2.9511261
-0.06188195 2.9493754
-0.06148905 2.9476338
-0.06109615 2.9459015
-0.06070325 2.9441783
-0.06031035 2.9424643
-0.05991745 2.9407597
-0.05952455 2.9390645
-0.05913164 2.9373786
-0.05873874 2.9357023
-0.05834584 2.9340354
-0.05795294 2.9323781
-0.05756004 2.9307303
-0.05716714 2.9290922
-0.05677424 2.9274638
-0.05638133 2.9258451
-0.05598843 2.9242362
-0.05559553 2.9226372
-0.05520263 2.921048
-0.05480973 2.9194687
-0.05441683 2.9178993
-0.05402393 2.91634
-0.05363103 2.9147907
-0.05323812 2.9132515
-0.05284522 2.9117225
-0.05245232 2.9102035
-0.05205942 2.9086949
-0.05166652 2.9071964
-0.05127362 2.9057083
-0.05088072 2.9042305
-0.05048782 2.9027631
-0.05009491 2.9013061
-0.04970201 2.8998595
-0.04930911 2.8984235
-0.04891621 2.896998
-0.04852331 2.895583
-0.04813041 2.8941787
-0.04773751 2.8927851
-0.04734461 2.8914021
-0.0469517 2.8900298
-0.0465588 2.8886684
-0.0461659 2.8873177
-0.045773 2.8859779
-0.0453801 2.8846489
-0.0449872 2.8833308
-0.0445943 2.8820237
-0.04420139 2.8807276
-0.04380849 2.8794425
-0.04341559 2.8781684
-0.04302269 2.8769055
-0.04262979 2.8756536
-0.04223689 2.8744129
-0.04184399 2.8731834
-0.04145109 2.8719651
-0.04105818 2.8707581
-0.04066528 2.8695623
-0.04027238 2.8683779
-0.03987948 2.8672048
-0.03948658 2.8660431
-0.03909368 2.8648928
-0.03870078 2.8637539
-0.03830788 2.8626265
-0.03791497 2.8615107
-0.03752207 2.8604063
-0.03712917 2.8593135
-0.03673627 2.8582323
-0.03634337 2.8571627
-0.03595047 2.8561047
-0.03555757 2.8550584
-0.03516467 2.8540239
-0.03477176 2.853001
-0.03437886 2.8519899
-0.03398596 2.8509906
-0.03359306 2.8500031
-0.03320016 2.8490274
-0.03280726 2.8480636
-0.03241436 2.8471116
-0.03202145 2.8461716
-0.03162855 2.8452435
-0.03123565 2.8443274
-0.03084275 2.8434232
-0.03044985 2.8425311
-0.03005695 2.841651
-0.02966405 2.8407829
-0.02927115 2.8399269
-0.02887824 2.839083
-0.02848534 2.8382512
-0.02809244 2.8374315
-0.02769954 2.836624
-0.02730664 2.8358287
-0.02691374 2.8350456
-0.02652084 2.8342747
-0.02612794 2.8335161
-0.02573503 2.8327697
-0.02534213 2.8320356
-0.02494923 2.8313138
-0.02455633 2.8306043
-0.02416343 2.8299071
-0.02377053 2.8292223
-0.02337763 2.8285499
-0.02298473 2.8278898
-0.02259182 2.8272422
-0.02219892 2.8266069
-0.02180602 2.8259842
-0.02141312 2.8253738
-0.02102022 2.824776
-0.02062732 2.8241906
-0.02023442 2.8236177
-0.01984152 2.8230573
-0.01944861 2.8225095
-0.01905571 2.8219742
-0.01866281 2.8214514
-0.01826991 2.8209412
-0.01787701 2.8204436
-0.01748411 2.8199586
-0.01709121 2.8194862
-0.0166983 2.8190264
-0.0163054 2.8185793
-0.0159125 2.8181447
-0.0155196 2.8177229
-0.0151267 2.8173137
-0.0147338 2.8169171
-0.0143409 2.8165332
-0.013948 2.8161621
-0.01355509 2.8158036
-0.01316219 2.8154578
-0.01276929 2.8151248
-0.01237639 2.8148044
-0.01198349 2.8144968
-0.01159059 2.814202
-0.01119769 2.8139199
-0.01080479 2.8136505
-0.01041188 2.8133939
-0.01001898 2.8131501
-0.00962608 2.812919
-0.00923318 2.8127007
-0.00884028 2.8124952
-0.00844738 2.8123025
-0.00805448 2.8121226
-0.00766158 2.8119554
-0.00726867 2.8118011
-0.00687577 2.8116596
-0.00648287 2.8115308
-0.00608997 2.8114149
-0.00569707 2.8113118
-0.00530417 2.8112215
-0.00491127 2.811144
-0.00451836 2.8110794
-0.00412546 2.8110275
-0.00373256 2.8109885
-0.00333966 2.8109623
-0.00294676 2.8109489
-0.00255386 2.8109483
-0.00216096 2.8109605
-0.00176806 2.8109856
-0.00137515 2.8110234
-0.00098225 2.8110741
-0.00058935 2.8111376
-0.00019645 2.8112139
0.00019645 2.811303
0.00058935 2.8114049
0.00098225 2.8115196
0.00137515 2.8116471
0.00176806 2.8117874
0.00216096 2.8119405
0.00255386 2.8121064
0.00294676 2.812285
0.00333966 2.8124764
0.00373256 2.8126806
0.00412546 2.8128976
0.00451836 2.8131273
0.00491127 2.8133697
0.00530417 2.8136249
0.00569707 2.8138929
0.00608997 2.8141735
0.00648287 2.8144669
0.00687577 2.814773
0.00726867 2.8150918
0.00766158 2.8154232
0.00805448 2.8157674
0.00844738 2.8161242
0.00884028 2.8164937
0.00923318 2.8168759
0.00962608 2.8172707
0.01001898 2.8176781
0.01041188 2.8180981
0.01080479 2.8185308
0.01119769 2.8189761
0.01159059 2.8194339
0.01198349 2.8199043
0.01237639 2.8203873
0.01276929 2.8208828
0.01316219 2.8213908
0.01355509 2.8219114
0.013948 2.8224445
0.0143409 2.82299
0.0147338 2.823548
0.0151267 2.8241185
0.0155196 2.8247015
0.0159125 2.8252968
0.0163054 2.8259046
0.0166983 2.8265247
0.01709121 2.8271573
0.01748411 2.8278022
0.01787701 2.8284594
0.01826991 2.829129
0.01866281 2.8298108
0.01905571 2.830505
0.01944861 2.8312114
0.01984152 2.8319301
0.02023442 2.832661
0.02062732 2.8334041
0.02102022 2.8341594
0.02141312 2.8349268
0.02180602 2.8357064
0.02219892 2.8364982
0.02259182 2.837302
0.02298473 2.8381179
0.02337763 2.8389459
0.02377053 2.8397859
0.02416343 2.8406379
0.02455633 2.8415019
0.02494923 2.8423779
0.02534213 2.8432658
0.02573503 2.8441657
0.02612794 2.8450774
0.02652084 2.846001
0.02691374 2.8469364
0.02730664 2.8478837
0.02769954 2.8488427
0.02809244 2.8498135
0.02848534 2.8507961
0.02887824 2.8517903
0.02927115 2.8527962
0.02966405 2.8538138
0.03005695 2.8548431
0.03044985 2.8558839
0.03084275 2.8569363
0.03123565 2.8580002
0.03162855 2.8590756
0.03202145 2.8601625
0.03241436 2.8612609
0.03280726 2.8623707
0.03320016 2.8634919
0.03359306 2.8646244
0.03398596 2.8657683
0.03437886 2.8669234
0.03477176 2.8680899
0.03516467 2.8692675
0.03555757 2.8704564
0.03595047 2.8716564
0.03634337 2.8728675
0.03673627 2.8740898
0.03712917 2.8753231
0.03752207 2.8765674
0.03791497 2.8778228
0.03830788 2.8790891
0.03870078 2.8803663
0.03909368 2.8816544
0.03948658 2.8829534
0.03987948 2.8842631
0.04027238 2.8855837
0.04066528 2.886915
0.04105818 2.888257
0.04145109 2.8896097
0.04184399 2.890973
0.04223689 2.8923469
0.04262979 2.8937313
0.04302269 2.8951262
0.04341559 2.8965317
0.04380849 2.8979475
0.04420139 2.8993738
0.0445943 2.9008103
0.0449872 2.9022573
0.0453801 2.9037144
0.045773 2.9051818
0.0461659 2.9066595
0.0465588 2.9081472
0.0469517 2.909645
0.04734461 2.9111529
0.04773751 2.9126708
0.04813041 2.9141987
0.04852331 2.9157366
0.04891621 2.9172843
0.04930911 2.9188418
0.04970201 2.9204091
0.05009491 2.9219862
0.05048782 2.923573
0.05088072 2.9251695
0.05127362 2.9267755
0.05166652 2.9283912
0.05205942 2.9300163
0.05245232 2.9316509
0.05284522 2.933295
0.05323812 2.9349484
0.05363103 2.9366112
0.05402393 2.9382832
0.05441683 2.9399645
0.05480973 2.9416549
0.05520263 2.9433545
0.05559553 2.9450631
0.05598843 2.9467808
0.05638133 2.9485075
0.05677424 2.9502431
0.05716714 2.9519876
0.05756004 2.9537409
0.05795294 2.955503
0.05834584 2.9572738
0.05873874 2.9590533
0.05913164 2.9608414
0.05952455 2.9626381
0.05991745 2.9644432
0.06031035 2.9662569
0.06070325 2.9680789
0.06109615 2.9699093
0.06148905 2.971748
0.06188195 2.9735949
0.06227485 2.97545
0.06266776 2.9773133
0.06306066 2.9791846
0.06345356 2.9810639
0.06384646 2.9829512
0.06423936 2.9848464
0.06463226 2.9867494
0.06502516 2.9886602
0.06541806 2.9905787
0.06581097 2.9925049
0.06620387 2.9944387
0.06659677 2.9963801
0.06698967 2.998329
0.06738257 3.0002853
0.06777547 3.0022489
0.06816837 3.0042199
0.06856127 3.0061981
0.06895418 3.0081835
0.06934708 3.010176
0.06973998 3.0121756
0.07013288 3.0141822
0.07052578 3.0161958
0.07091868 3.0182162
0.07131158 3.0202434
0.07170448 3.0222774
0.07209739 3.024318
0.07249029 3.0263653
0.07288319 3.0284191
0.07327609 3.0304795
0.07366899 3.0325462
0.07406189 3.0346194
0.07445479 3.0366988
0.0748477 3.0387844
0.0752406 3.0408762
0.0756335 3.0429741
0.0760264 3.045078
0.0764193 3.0471879
0.0768122 3.0493037
0.0772051 3.0514253
0.077598 3.0535527
0.07799091 3.0556857
0.07838381 3.0578244
0.07877671 3.0599686
0.07916961 3.0621183
0.07956251 3.0642734
0.07995541 3.0664338
0.08034831 3.0685995
0.08074121 3.0707704
0.08113412 3.0729464
0.08152702 3.0751275
0.08191992 3.0773135
0.08231282 3.0795045
0.08270572 3.0817002
0.08309862 3.0839008
0.08349152 3.086106
0.08388442 3.0883159
0.08427733 3.0905302
0.08467023 3.0927491
0.08506313 3.0949723
0.08545603 3.0971998
0.08584893 3.0994316
0.08624183 3.1016676
0.08663473 3.1039076
0.08702764 3.1061516
0.08742054 3.1083996
0.08781344 3.1106514
0.08820634 3.112907
0.08859924 3.1151663
0.08899214 3.1174292
0.08938504 3.1196956
0.08977794 3.1219656
0.09017085 3.1242388
0.09056375 3.1265154
0.09095665 3.1287953
0.09134955 3.1310782
0.09174245 3.1333642
0.09213535 3.1356532
0.09252825 3.1379452
0.09292115 3.1402399
0.09331406 3.1425373
0.09370696 3.1448374
0.09409986 3.1471401
0.09449276 3.1494453
0.09488566 3.1517529
0.09527856 3.1540628
0.09567146 3.1563749
0.09606436 3.1586892
0.09645727 3.1610055
0.09685017 3.1633238
0.09724307 3.1656441
0.09763597 3.1679661
0.09802887 3.1702899
0.09842177 3.1726153
0.09881467 3.1749422
0.09920758 3.1772706
0.09960048 3.1796004
0.09999338 3.1819315
0.10038628 3.1842638
0.10077918 3.1865972
0.10117208 3.1889316
0.10156498 3.191267
0.10195788 3.1936032
0.10235079 3.1959402
0.10274369 3.1982778
0.10313659 3.200616
0.10352949 3.2029547
0.10392239 3.2052938
0.10431529 3.2076332
0.10470819 3.2099728
0.10510109 3.2123125
0.105494 3.2146522
0.1058869 3.2169919
0.1062798 3.2193314
0.1066727 3.2216707
0.1070656 3.2240096
0.1074585 3.2263481
0.1078514 3.228686
0.1082443 3.2310234
0.10863721 3.23336
0.10903011 3.2356957
0.10942301 3.2380306
0.10981591 3.2403644
0.11020881 3.2426972
0.11060171 3.2450287
0.11099461 3.2473589
0.11138751 3.2496877
0.11178042 3.2520151
0.11217332 3.2543408
0.11256622 3.2566648
0.11295912 3.2589871
0.11335202 3.2613074
0.11374492 3.2636258
0.11413782 3.2659421
0.11453073 3.2682561
0.11492363 3.2705679
0.11531653 3.2728773
0.11570943 3.2751842
0.11610233 3.2774885
0.11649523 3.2797901
0.11688813 3.2820889
0.11728103 3.2843848
0.11767394 3.2866777
0.11806684 3.2889675
0.11845974 3.2912541
0.11885264 3.2935374
0.11924554 3.2958172
0.11963844 3.2980935
0.12003134 3.3003662
0.12042424 3.3026352
0.12081715 3.3049003
0.12121005 3.3071615
0.12160295 3.3094186
0.12199585 3.3116716
0.12238875 3.3139203
0.12278165 3.3161646
0.12317455 3.3184045
0.12356745 3.3206398
0.12396036 3.3228703
0.12435326 3.3250961
0.12474616 3.327317
0.12513906 3.3295328
0.12553196 3.3317435
0.12592486 3.333949
0.12631776 3.3361491
0.12671067 3.3383437
0.12710357 3.3405328
0.12749647 3.3427162
0.12788937 3.3448938
0.12828227 3.3470655
0.12867517 3.3492312
0.12906807 3.3513907
0.12946097 3.353544
0.12985388 3.3556909
0.13024678 3.3578314
0.13063968 3.3599653
0.13103258 3.3620925
0.13142548 3.3642128
0.13181838 3.3663263
0.13221128 3.3684327
0.13260418 3.3705319
0.13299709 3.3726239
0.13338999 3.3747084
0.13378289 3.3767855
0.13417579 3.3788549
0.13456869 3.3809166
0.13496159 3.3829705
0.13535449 3.3850163
0.13574739 3.3870541
0.1361403 3.3890836
0.1365332 3.3911049
0.1369261 3.3931176
0.137319 3.3951218
&
@target G1.S4
@type xy
-0.137319 2.9425247
-0.1369261 2.9412491
-0.1365332 2.939962
-0.1361403 2.9386634
-0.13574739 2.9373536
-0.13535449 2.9360326
-0.13496159 2.9347005
-0.13456869 2.9333576
-0.13417579 2.9320039
-0.13378289 2.9306396
-0.13338999 2.9292648
-0.13299709 2.9278796
-0.13260418 2.9264843
-0.13221128 2.9250788
-0.13181838 2.9236633
-0.13142548 2.922238
-0.13103258 2.920803
-0.13063968 2.9193585
-0.13024678 2.9179045
-0.12985388 2.9164412
-0.12946097 2.9149687
-0.12906807 2.9134871
-0.12867517 2.9119966
-0.12828227 2.9104973
-0.12788937 2.9089893
-0.12749647 2.9074728
-0.12710357 2.9059478
-0.12671067 2.9044146
-0.12631776 2.9028732
-0.12592486 2.9013237
-0.12553196 2.8997663
-0.12513906 2.8982012
-0.12474616 2.8966283
-0.12435326 2.8950479
-0.12396036 2.8934601
-0.12356745 2.891865
-0.12317455 2.8902627
-0.12278165 2.8886533
-0.12238875 2.887037
-0.12199585 2.8854139
-0.12160295 2.8837841
-0.12121005 2.8821477
-0.12081715 2.8805049
-0.12042424 2.8788558
-0.12003134 2.8772004
-0.11963844 2.875539
-0.11924554 2.8738715
-0.11885264 2.8721982
-0.11845974 2.8705192
-0.11806684 2.8688346
-0.11767394 2.8671444
-0.11728103 2.8654489
-0.11688813 2.8637481
-0.11649523 2.8620422
-0.11610233 2.8603312
-0.11570943 2.8586153
-0.11531653 2.8568946
-0.11492363 2.8551691
-0.11453073 2.8534392
-0.11413782 2.8517047
-0.11374492 2.8499659
-0.11335202 2.8482229
-0.11295912 2.8464757
-0.11256622 2.8447245
-0.11217332 2.8429694
-0.11178042 2.8412106
-0.11138751 2.839448
-0.11099461 2.8376819
-0.11060171 2.8359124
-0.11020881 2.8341394
-0.10981591 2.8323633
-0.10942301 2.830584
-0.10903011 2.8288017
-0.10863721 2.8270165
-0.1082443 2.8252285
-0.1078514 2.8234377
-0.1074585 2.8216444
-0.1070656 2.8198486
-0.1066727 2.8180505
-0.1062798 2.81625
-0.1058869 2.8144475
-0.105494 2.8126428
-0.10510109 2.8108362
-0.10470819 2.8090278
-0.10431529 2.8072176
-0.10392239 2.8054057
-0.10352949 2.8035924
-0.10313659 2.8017776
-0.10274369 2.7999614
-0.10235079 2.798144
-0.10195788 2.7963256
-0.10156498 2.794506
-0.10117208 2.7926856
-0.10077918 2.7908643
-0.10038628 2.7890423
-0.09999338 2.7872197
-0.09960048 2.7853966
-0.09920758 2.783573
-0.09881467 2.7817492
-0.09842177 2.779925
-0.09802887 2.7781008
-0.09763597 2.7762765
-0.09724307 2.7744523
-0.09685017 2.7726283
-0.09645727 2.7708045
-0.09606436 2.7689811
-0.09567146 2.7671581
-0.09527856 2.7653357
-0.09488566 2.7635139
-0.09449276 2.7616928
-0.09409986 2.7598726
-0.09370696 2.7580533
-0.09331406 2.756235
-0.09292115 2.7544179
-0.09252825 2.7526019
-0.09213535 2.7507872
-0.09174245 2.7489739
-0.09134955 2.7471621
-0.09095665 2.7453519
-0.09056375 2.7435433
-0.09017085 2.7417365
-0.08977794 2.7399315
-0.08938504 2.7381285
-0.08899214 2.7363275
-0.08859924 2.7345286
-0.08820634 2.7327318
-0.08781344 2.7309374
-0.08742054 2.7291454
-0.08702764 2.7273558
-0.08663473 2.7255687
-0.08624183 2.7237843
-0.08584893 2.7220026
-0.08545603 2.7202237
-0.08506313 2.7184477
-0.08467023 2.7166747
-0.08427733 2.7149047
-0.08388442 2.7131379
-0.08349152 2.7113743
-0.08309862 2.7096141
-0.08270572 2.7078572
-0.08231282 2.7061038
-0.08191992 2.704354
-0.08152702 2.7026078
-0.08113412 2.7008653
-0.08074121 2.6991266
-0.08034831 2.6973919
-0.07995541 2.6956611
-0.07956251 2.6939343
-0.07916961 2.6922116
-0.07877671 2.6904932
-0.07838381 2.6887791
-0.07799091 2.6870693
-0.077598 2.685364
-0.0772051 2.6836631
-0.0768122 2.6819669
-0.0764193 2.6802754
-0.0760264 2.6785886
-0.0756335 2.6769066
-0.0752406 2.6752295
-0.0748477 2.6735574
-0.07445479 2.6718904
-0.07406189 2.6702284
-0.07366899 2.6685717
-0.07327609 2.6669203
-0.07288319 2.6652742
-0.07249029 2.6636335
-0.07209739 2.6619983
-0.07170448 2.6603687
-0.07131158 2.6587448
-0.07091868 2.6571265
-0.07052578 2.655514
-0.07013288 2.6539074
-0.06973998 2.6523067
-0.06934708 2.650712
-0.06895418 2.6491233
-0.06856127 2.6475408
-0.06816837 2.6459645
-0.06777547 2.6443944
-0.06738257 2.6428307
-0.06698967 2.6412734
-0.06659677 2.6397226
-0.06620387 2.6381783
-0.06581097 2.6366406
-0.06541806 2.6351096
-0.06502516 2.6335853
-0.06463226 2.6320678
-0.06423936 2.6305572
-0.06384646 2.6290535
-0.06345356 2.6275568
-0.06306066 2.6260672
-0.06266776 2.6245847
-0.06227485 2.6231094
-0.06188195 2.6216413
-0.06148905 2.6201806
-0.06109615 2.6187272
-0.06070325 2.6172813
-0.06031035 2.6158429
-0.05991745 2.614412
-0.05952455 2.6129887
-0.05913164 2.6115731
-0.05873874 2.6101653
-0.05834584 2.6087653
-0.05795294 2.6073731
-0.05756004 2.6059888
-0.05716714 2.6046125
-0.05677424 2.6032442
-0.05638133 2.6018841
-0.05598843 2.600532
-0.05559553 2.5991882
-0.05520263 2.5978526
-0.05480973 2.5965254
-0.05441683 2.5952065
-0.05402393 2.593896
-0.05363103 2.5925941
-0.05323812 2.5913006
-0.05284522 2.5900157
-0.05245232 2.5887395
-0.05205942 2.587472
-0.05166652 2.5862132
-0.05127362 2.5849632
-0.05088072 2.5837221
-0.05048782 2.5824899
-0.05009491 2.5812666
-0.04970201 2.5800523
-0.04930911 2.5788471
-0.04891621 2.577651
-0.04852331 2.5764641
-0.04813041 2.5752863
-0.04773751 2.5741178
-0.04734461 2.5729586
-0.0469517 2.5718088
-0.0465588 2.5706684
-0.0461659 2.5695374
-0.045773 2.5684159
-0.0453801 2.5673039
-0.0449872 2.5662015
-0.0445943 2.5651088
-0.04420139 2.5640257
-0.04380849 2.5629523
-0.04341559 2.5618888
-0.04302269 2.560835
-0.04262979 2.5597911
-0.04223689 2.558757
-0.04184399 2.557733
-0.04145109 2.5567189
-0.04105818 2.5557148
-0.04066528 2.5547208
-0.04027238 2.5537369
-0.03987948 2.5527632
-0.03948658 2.5517996
-0.03909368 2.5508463
-0.03870078 2.5499033
-0.03830788 2.5489705
-0.03791497 2.5480482
-0.03752207 2.5471362
-0.03712917 2.5462346
-0.03673627 2.5453435
-0.03634337 2.544463
-0.03595047 2.5435929
-0.03555757 2.5427335
-0.03516467 2.5418846
-0.03477176 2.5410464
-0.03437886 2.5402189
-0.03398596 2.5394021
-0.03359306 2.5385961
-0.03320016 2.5378009
-0.03280726 2.5370165
-0.03241436 2.536243
-0.03202145 2.5354803
-0.03162855 2.5347286
-0.03123565 2.5339879
-0.03084275 2.5332581
-0.03044985 2.5325394
-0.03005695 2.5318317
-0.02966405 2.5311351
-0.02927115 2.5304497
-0.02887824 2.5297754
-0.02848534 2.5291122
-0.02809244 2.5284603
-0.02769954 2.5278196
-0.02730664 2.5271902
-0.02691374 2.5265721
-0.02652084 2.5259653
-0.02612794 2.5253699
-0.02573503 2.5247858
-0.02534213 2.5242132
-0.02494923 2.523652
-0.02455633 2.5231022
-0.02416343 2.522564
-0.02377053 2.5220372
-0.02337763 2.521522
-0.02298473 2.5210183
-0.02259182 2.5205263
-0.02219892 2.5200458
-0.02180602 2.519577
-0.02141312 2.5191198
-0.02102022 2.5186743
-0.02062732 2.5182406
-0.02023442 2.5178185
-0.01984152 2.5174082
-0.01944861 2.5170096
-0.01905571 2.5166229
-0.01866281 2.5162479
-0.01826991 2.5158848
-0.01787701 2.5155335
-0.01748411 2.5151941
-0.01709121 2.5148666
-0.0166983 2.514551
-0.0163054 2.5142473
-0.0159125 2.5139556
-0.0155196 2.5136758
-0.0151267 2.513408
-0.0147338 2.5131522
-0.0143409 2.5129083
-0.013948 2.5126766
-0.01355509 2.5124568
-0.01316219 2.5122491
-0.01276929 2.5120535
-0.01237639 2.51187
-0.01198349 2.5116985
-0.01159059 2.5115392
-0.01119769 2.511392
-0.01080479 2.511257
-0.01041188 2.5111341
-0.01001898 2.5110233
-0.00962608 2.5109247
-0.00923318 2.5108384
-0.00884028 2.5107642
-0.00844738 2.5107022
-0.00805448 2.5106524
-0.00766158 2.5106149
-0.00726867 2.5105896
-0.00687577 2.5105766
-0.00648287 2.5105758
-0.00608997 2.5105872
-0.00569707 2.510611
-0.00530417 2.510647
-0.00491127 2.5106953
-0.00451836 2.5107559
-0.00412546 2.5108288
-0.00373256 2.5109139
-0.00333966 2.5110115
-0.00294676 2.5111213
-0.00255386 2.5112434
-0.00216096 2.5113779
-0.00176806 2.5115247
-0.00137515 2.5116838
-0.00098225 2.5118552
-0.00058935 2.512039
-0.00019645 2.5122352
0.00019645 2.5124436
0.00058935 2.5126644
0.00098225 2.5128976
0.00137515 2.5131431
0.00176806 2.513401
0.00216096 2.5136712
0.00255386 2.5139537
0.00294676 2.5142486
0.00333966 2.5145559
0.00373256 2.5148754
0.00412546 2.5152074
0.00451836 2.5155516
0.00491127 2.5159082
0.00530417 2.5162772
0.00569707 2.5166585
0.00608997 2.5170521
0.00648287 2.517458
0.00687577 2.5178762
0.00726867 2.5183068
0.00766158 2.5187496
0.00805448 2.5192048
0.00844738 2.5196723
0.00884028 2.520152
0.00923318 2.5206441
0.00962608 2.5211484
0.01001898 2.521665
0.01041188 2.5221938
0.01080479 2.5227349
0.01119769 2.5232883
0.01159059 2.5238538
0.01198349 2.5244316
0.01237639 2.5250217
0.01276929 2.5256239
0.01316219 2.5262383
0.01355509 2.5268649
0.013948 2.5275037
0.0143409 2.5281547
0.0147338 2.5288178
0.0151267 2.529493
0.0155196 2.5301804
0.0159125 2.5308798
0.0163054 2.5315914
0.0166983 2.5323151
0.01709121 2.5330508
0.01748411 2.5337986
0.01787701 2.5345584
0.01826991 2.5353302
0.01866281 2.536114
0.01905571 2.5369099
0.01944861 2.5377177
0.01984152 2.5385375
0.02023442 2.5393692
0.02062732 2.5402128
0.02102022 2.5410683
0.02141312 2.5419357
0.02180602 2.542815
0.02219892 2.5437062
0.02259182 2.5446091
0.02298473 2.5455239
0.02337763 2.5464504
0.02377053 2.5473887
0.02416343 2.5483388
0.02455633 2.5493006
0.02494923 2.5502741
0.02534213 2.5512592
0.02573503 2.552256
0.02612794 2.5532645
0.02652084 2.5542845
0.02691374 2.5553162
0.02730664 2.5563594
0.02769954 2.5574141
0.02809244 2.5584803
0.02848534 2.5595581
0.02887824 2.5606472
0.02927115 2.5617479
0.02966405 2.5628599
0.03005695 2.5639833
0.03044985 2.565118
0.03084275 2.5662641
0.03123565 2.5674215
0.03162855 2.5685901
0.03202145 2.56977
0.03241436 2.570961
0.03280726 2.5721633
0.03320016 2.5733767
0.03359306 2.5746012
0.03398596 2.5758368
0.03437886 2.5770835
0.03477176 2.5783411
0.03516467 2.5796098
0.03555757 2.5808894
0.03595047 2.58218
0.03634337 2.5834815
0.03673627 2.5847938
0.03712917 2.5861169
0.03752207 2.5874508
0.03791497 2.5887955
0.03830788 2.5901509
0.03870078 2.591517
0.03909368 2.5928937
0.03948658 2.5942811
0.03987948 2.595679
0.04027238 2.5970875
0.04066528 2.5985064
0.04105818 2.5999358
0.04145109 2.6013757
0.04184399 2.6028259
0.04223689 2.6042865
0.04262979 2.6057574
0.04302269 2.6072386
0.04341559 2.60873
0.04380849 2.6102316
0.04420139 2.6117433
0.0445943 2.6132651
0.0449872 2.614797
0.0453801 2.616339
0.045773 2.6178909
0.0461659 2.6194527
0.0465588 2.6210244
0.0469517 2.622606
0.04734461 2.6241974
0.04773751 2.6257985
0.04813041 2.6274094
0.04852331 2.62903
0.04891621 2.6306601
0.04930911 2.6322999
0.04970201 2.6339492
0.05009491 2.6356079
0.05048782 2.6372761
0.05088072 2.6389538
0.05127362 2.6406407
0.05166652 2.642337
0.05205942 2.6440425
0.05245232 2.6457572
0.05284522 2.647481
0.05323812 2.6492139
0.05363103 2.6509559
0.05402393 2.6527069
0.05441683 2.6544669
0.05480973 2.6562357
0.05520263 2.6580134
0.05559553 2.6597999
0.05598843 2.6615951
0.05638133 2.6633991
0.05677424 2.6652116
0.05716714 2.6670328
0.05756004 2.6688624
0.05795294 2.6707005
0.05834584 2.6725471
0.05873874 2.674402
0.05913164 2.6762653
0.05952455 2.6781368
0.05991745 2.6800164
0.06031035 2.6819043
0.06070325 2.6838002
0.06109615 2.6857041
0.06148905 2.687616
0.06188195 2.6895358
0.06227485 2.6914634
0.06266776 2.6933989
0.06306066 2.6953421
0.06345356 2.6972929
0.06384646 2.6992514
0.06423936 2.7012174
0.06463226 2.7031909
0.06502516 2.7051719
0.06541806 2.7071602
0.06581097 2.7091558
0.06620387 2.7111587
0.06659677 2.7131687
0.06698967 2.7151859
0.06738257 2.7172101
0.06777547 2.7192413
0.06816837 2.7212794
0.06856127 2.7233244
0.06895418 2.7253762
0.06934708 2.7274347
0.06973998 2.7294999
0.07013288 2.7315717
0.07052578 2.73365
0.07091868 2.7357348
0.07131158 2.737826
0.07170448 2.7399235
0.07209739 2.7420273
0.07249029 2.7441373
0.07288319 2.7462533
0.07327609 2.7483755
0.07366899 2.7505036
0.07406189 2.7526377
0.07445479 2.7547776
0.0748477 2.7569233
0.0752406 2.7590746
0.0756335 2.7612316
0.0760264 2.7633942
0.0764193 2.7655623
0.0768122 2.7677357
0.0772051 2.7699145
0.077598 2.7720986
0.07799091 2.7742879
0.07838381 2.7764823
0.07877671 2.7786817
0.07916961 2.7808861
0.07956251 2.7830954
0.07995541 2.7853095
0.08034831 2.7875284
0.08074121 2.7897519
0.08113412 2.79198
0.08152702 2.7942127
0.08191992 2.7964497
0.08231282 2.7986911
0.08270572 2.8009368
0.08309862 2.8031867
0.08349152 2.8054407
0.08388442 2.8076988
0.08427733 2.8099608
0.08467023 2.8122267
0.08506313 2.8144964
0.08545603 2.8167698
0.08584893 2.8190468
0.08624183 2.8213274
0.08663473 2.8236115
0.08702764 2.8258989
0.08742054 2.8281897
0.08781344 2.8304836
0.08820634 2.8327807
0.08859924 2.8350809
0.08899214 2.837384
0.08938504 2.8396901
0.08977794 2.8419989
0.09017085 2.8443104
0.09056375 2.8466246
0.09095665 2.8489412
0.09134955 2.8512604
0.09174245 2.8535819
0.09213535 2.8559057
0.09252825 2.8582317
0.09292115 2.8605597
0.09331406 2.8628898
0.09370696 2.8652218
0.09409986 2.8675557
0.09449276 2.8698913
0.09488566 2.8722285
0.09527856 2.8745673
0.09567146 2.8769076
0.09606436 2.8792492
0.09645727 2.8815922
0.09685017 2.8839363
0.09724307 2.8862815
0.09763597 2.8886278
0.09802887 2.8909749
0.09842177 2.8933229
0.09881467 2.8956716
0.09920758 2.898021
0.09960048 2.9003709
0.09999338 2.9027212
0.10038628 2.9050718
0.10077918 2.9074228
0.10117208 2.9097738
0.10156498 2.9121249
0.10195788 2.914476
0.10235079 2.916827
0.10274369 2.9191777
0.10313659 2.9215281
0.10352949 2.923878
0.10392239 2.9262274
0.10431529 2.9285762
0.10470819 2.9309242
0.10510109 2.9332714
0.105494 2.9356177
0.1058869 2.937963
0.1062798 2.9403071
0.1066727 2.9426499
0.1070656 2.9449915
0.1074585 2.9473315
0.1078514 2.9496701
0.1082443 2.952007
0.10863721 2.9543421
0.10903011 2.9566754
0.10942301 2.9590067
0.10981591 2.9613359
0.11020881 2.963663
0.11060171 2.9659878
0.11099461 2.9683102
0.11138751 2.9706301
0.11178042 2.9729474
0.11217332 2.975262
0.11256622 2.9775738
0.11295912 2.9798827
0.11335202 2.9821886
0.11374492 2.9844913
0.11413782 2.9867907
0.11453073 2.9890868
0.11492363 2.9913794
0.11531653 2.9936685
0.11570943 2.9959539
0.11610233 2.9982354
0.11649523 3.0005131
0.11688813 3.0027867
0.11728103 3.0050562
0.11767394 3.0073214
0.11806684 3.0095823
0.11845974 3.0118387
0.11885264 3.0140905
0.11924554 3.0163377
0.11963844 3.0185799
0.12003134 3.0208173
0.12042424 3.0230496
0.12081715 3.0252768
0.12121005 3.0274987
0.12160295 3.0297151
0.12199585 3.0319261
0.12238875 3.0341314
0.12278165 3.036331
0.12317455 3.0385247
0.12356745 3.0407125
0.12396036 3.0428941
0.12435326 3.0450695
0.12474616 3.0472386
0.12513906 3.0494012
0.12553196 3.0515572
0.12592486 3.0537065
0.12631776 3.055849
0.12671067 3.0579845
0.12710357 3.060113
0.12749647 3.0622343
0.12788937 3.0643483
0.12828227 3.0664548
0.12867517 3.0685538
0.12906807 3.0706451
0.12946097 3.0727286
0.12985388 3.0748041
0.13024678 3.0768716
0.13063968 3.0789309
0.13103258 3.0809819
0.13142548 3.0830245
0.13181838 3.0850585
0.13221128 3.0870838
0.13260418 3.0891003
0.13299709 3.0911079
0.13338999 3.0931064
0.13378289 3.0950957
0.13417579 3.0970757
0.13456869 3.0990462
0.13496159 3.1010071
0.13535449 3.1029583
0.13574739 3.1048997
0.1361403 3.1068311
0.1365332 3.1087523
0.1369261 3.1106634
0.137319 3.112564
&
@target G1.S5
@type xy
-0.137319 2.4202074
-0.1369261 2.4198493
-0.1365332 2.4194746
-0.1361403 2.4190834
-0.13574739 2.4186758
-0.13535449 2.4182521
-0.13496159 2.4178124
-0.13456869 2.4173568
-0.13417579 2.4168855
-0.13378289 2.4163986
-0.13338999 2.4158963
-0.13299709 2.4153788
-0.13260418 2.4148463
-0.13221128 2.4142987
-0.13181838 2.4137364
-0.13142548 2.4131595
-0.13103258 2.412568
-0.13063968 2.4119623
-0.13024678 2.4113423
-0.12985388 2.4107084
-0.12946097 2.4100605
-0.12906807 2.4093989
-0.12867517 2.4087238
-0.12828227 2.4080352
-0.12788937 2.4073333
-0.12749647 2.4066183
-0.12710357 2.4058903
-0.12671067 2.4051494
-0.12631776 2.4043959
-0.12592486 2.4036297
-0.12553196 2.4028512
-0.12513906 2.4020604
-0.12474616 2.4012575
-0.12435326 2.4004427
-0.12396036 2.3996159
-0.12356745 2.3987776
-0.12317455 2.3979276
-0.12278165 2.3970663
-0.12238875 2.3961937
-0.12199585 2.3953099
-0.12160295 2.3944152
-0.12121005 2.3935097
-0.12081715 2.3925935
-0.12042424 2.3916667
-0.12003134 2.3907295
-0.11963844 2.389782
-0.11924554 2.3888243
-0.11885264 2.3878567
-0.11845974 2.3868792
-0.11806684 2.385892
-0.11767394 2.3848952
-0.11728103 2.3838889
-0.11688813 2.3828733
-0.11649523 2.3818485
-0.11610233 2.3808147
-0.11570943 2.3797719
-0.11531653 2.3787204
-0.11492363 2.3776602
-0.11453073 2.3765916
-0.11413782 2.3755145
-0.11374492 2.3744292
-0.11335202 2.3733357
-0.11295912 2.3722343
-0.11256622 2.3711251
-0.11217332 2.3700081
-0.11178042 2.3688835
-0.11138751 2.3677514
-0.11099461 2.3666121
-0.11060171 2.3654655
-0.11020881 2.3643118
-0.10981591 2.3631512
-0.10942301 2.3619837
-0.10903011 2.3608096
-0.10863721 2.3596289
-0.1082443 2.3584418
-0.1078514 2.3572483
-0.1074585 2.3560487
-0.1070656 2.354843
-0.1066727 2.3536313
-0.1062798 2.3524139
-0.1058869 2.3511907
-0.105494 2.349962
-0.10510109 2.3487278
-0.10470819 2.3474883
-0.10431529 2.3462436
-0.10392239 2.3449938
-0.10352949 2.3437391
-0.10313659 2.3424795
-0.10274369 2.3412152
-0.10235079 2.3399463
-0.10195788 2.338673
-0.10156498 2.3373953
-0.10117208 2.3361133
-0.10077918 2.3348272
-0.10038628 2.3335371
-0.09999338 2.3322431
-0.09960048 2.3309453
-0.09920758 2.3296439
-0.09881467 2.328339
-0.09842177 2.3270306
-0.09802887 2.3257189
-0.09763597 2.324404
-0.09724307 2.3230861
-0.09685017 2.3217651
-0.09645727 2.3204413
-0.09606436 2.3191148
-0.09567146 2.3177857
-0.09527856 2.316454
-0.09488566 2.3151199
-0.09449276 2.3137836
-0.09409986 2.312445
-0.09370696 2.3111044
-0.09331406 2.3097618
-0.09292115 2.3084174
-0.09252825 2.3070712
-0.09213535 2.3057234
-0.09174245 2.3043741
-0.09134955 2.3030233
-0.09095665 2.3016712
-0.09056375 2.300318
-0.09017085 2.2989636
-0.08977794 2.2976082
-0.08938504 2.296252
-0.08899214 2.2948949
-0.08859924 2.2935372
-0.08820634 2.2921789
-0.08781344 2.2908202
-0.08742054 2.289461
-0.08702764 2.2881016
-0.08663473 2.2867421
-0.08624183 2.2853825
-0.08584893 2.2840229
-0.08545603 2.2826635
-0.08506313 2.2813043
-0.08467023 2.2799455
-0.08427733 2.2785871
-0.08388442 2.2772292
-0.08349152 2.275872
-0.08309862 2.2745156
-0.08270572 2.27316
-0.08231282 2.2718053
-0.08191992 2.2704516
-0.08152702 2.2690991
-0.08113412 2.2677478
-0.08074121 2.2663979
-0.08034831 2.2650493
-0.07995541 2.2637023
-0.07956251 2.2623569
-0.07916961 2.2610132
-0.07877671 2.2596713
-0.07838381 2.2583312
-0.07799091 2.2569932
-0.077598 2.2556572
-0.0772051 2.2543234
-0.0768122 2.2529919
-0.0764193 2.2516627
-0.0760264 2.250336
-0.0756335 2.2490118
-0.0752406 2.2476902
-0.0748477 2.2463713
-0.07445479 2.2450553
-0.07406189 2.2437421
-0.07366899 2.2424319
-0.07327609 2.2411247
-0.07288319 2.2398208
-0.07249029 2.23852
-0.07209739 2.2372226
-0.07170448 2.2359286
-0.07131158 2.2346381
-0.07091868 2.2333512
-0.07052578 2.2320679
-0.07013288 2.2307884
-0.06973998 2.2295128
-0.06934708 2.228241
-0.06895418 2.2269733
-0.06856127 2.2257096
-0.06816837 2.2244502
-0.06777547 2.2231949
-0.06738257 2.221944
-0.06698967 2.2206975
-0.06659677 2.2194555
-0.06620387 2.2182181
-0.06581097 2.2169853
-0.06541806 2.2157573
-0.06502516 2.214534
-0.06463226 2.2133157
-0.06423936 2.2121023
-0.06384646 2.2108939
-0.06345356 2.2096907
-0.06306066 2.2084927
-0.06266776 2.2072999
-0.06227485 2.2061125
-0.06188195 2.2049305
-0.06148905 2.203754
-0.06109615 2.2025831
-0.06070325 2.2014179
-0.06031035 2.2002583
-0.05991745 2.1991045
-0.05952455 2.1979567
-0.05913164 2.1968147
-0.05873874 2.1956788
-0.05834584 2.1945489
-0.05795294 2.1934252
-0.05756004 2.1923077
-0.05716714 2.1911965
-0.05677424 2.1900916
-0.05638133 2.1889933
-0.05598843 2.1879013
-0.05559553 2.186816
-0.05520263 2.1857373
-0.05480973 2.1846653
-0.05441683 2.1836001
-0.05402393 2.1825417
-0.05363103 2.1814902
-0.05323812 2.1804457
-0.05284522 2.1794082
-0.05245232 2.1783778
-0.05205942 2.1773545
-0.05166652 2.1763385
-0.05127362 2.1753298
-0.05088072 2.1743285
-0.05048782 2.1733345
-0.05009491 2.1723481
-0.04970201 2.1713691
-0.04930911 2.1703978
-0.04891621 2.1694341
-0.04852331 2.1684782
-0.04813041 2.16753
-0.04773751 2.1665897
-0.04734461 2.1656573
-0.0469517 2.1647329
-0.0465588 2.1638164
-0.0461659 2.1629081
-0.045773 2.1620079
-0.0453801 2.1611158
-0.0449872 2.160232
-0.0445943 2.1593566
-0.04420139 2.1584894
-0.04380849 2.1576307
-0.04341559 2.1567805
-0.04302269 2.1559388
-0.04262979 2.1551056
-0.04223689 2.1542812
-0.04184399 2.1534653
-0.04145109 2.1526583
-0.04105818 2.15186
-0.04066528 2.1510705
-0.04027238 2.15029
-0.03987948 2.1495184
-0.03948658 2.1487557
-0.03909368 2.1480022
-0.03870078 2.1472577
-0.03830788 2.1465224
-0.03791497 2.1457962
-0.03752207 2.1450793
-0.03712917 2.1443717
-0.03673627 2.1436734
-0.03634337 2.1429845
-0.03595047 2.1423051
-0.03555757 2.1416351
-0.03516467 2.1409746
-0.03477176 2.1403237
-0.03437886 2.1396825
-0.03398596 2.1390508
-0.03359306 2.1384289
-0.03320016 2.1378167
-0.03280726 2.1372144
-0.03241436 2.1366218
-0.03202145 2.1360391
-0.03162855 2.1354663
-0.03123565 2.1349035
-0.03084275 2.1343507
-0.03044985 2.1338079
-0.03005695 2.1332752
-0.02966405 2.1327526
-0.02927115 2.1322402
-0.02887824 2.1317379
-0.02848534 2.1312459
-0.02809244 2.1307642
-0.02769954 2.1302928
-0.02730664 2.1298317
-0.02691374 2.129381
-0.02652084 2.1289407
-0.02612794 2.1285109
-0.02573503 2.1280916
-0.02534213 2.1276828
-0.02494923 2.1272845
-0.02455633 2.1268969
-0.02416343 2.1265199
-0.02377053 2.1261535
-0.02337763 2.1257979
-0.02298473 2.1254529
-0.02259182 2.1251187
-0.02219892 2.1247953
-0.02180602 2.1244828
-0.02141312 2.1241811
-0.02102022 2.1238902
-0.02062732 2.1236103
-0.02023442 2.1233413
-0.01984152 2.1230833
-0.01944861 2.1228363
-0.01905571 2.1226003
-0.01866281 2.1223754
-0.01826991 2.1221615
-0.01787701 2.1219588
-0.01748411 2.1217671
-0.01709121 2.1215867
-0.0166983 2.1214174
-0.0163054 2.1212594
-0.0159125 2.1211125
-0.0155196 2.120977
-0.0151267 2.1208527
-0.0147338 2.1207397
-0.0143409 2.1206381
-0.013948 2.1205478
-0.01355509 2.1204688
-0.01316219 2.1204013
-0.01276929 2.1203452
-0.01237639 2.1203005
-0.01198349 2.1202673
-0.01159059 2.1202455
-0.01119769 2.1202353
-0.01080479 2.1202366
-0.01041188 2.1202494
-0.01001898 2.1202737
-0.00962608 2.1203096
-0.00923318 2.1203571
-0.00884028 2.1204162
-0.00844738 2.120487
-0.00805448 2.1205693
-0.00766158 2.1206633
-0.00726867 2.120769
-0.00687577 2.1208864
-0.00648287 2.1210154
-0.00608997 2.1211562
-0.00569707 2.1213087
-0.00530417 2.1214729
-0.00491127 2.1216488
-0.00451836 2.1218366
-0.00412546 2.122036
-0.00373256 2.1222473
-0.00333966 2.1224704
-0.00294676 2.1227052
-0.00255386 2.1229519
-0.00216096 2.1232104
-0.00176806 2.1234807
-0.00137515 2.1237629
-0.00098225 2.1240569
-0.00058935 2.1243628
-0.00019645 2.1246805
0.00019645 2.1250101
0.00058935 2.1253516
0.00098225 2.125705
0.00137515 2.1260702
0.00176806 2.1264474
0.00216096 2.1268364
0.00255386 2.1272373
0.00294676 2.1276502
0.00333966 2.1280749
0.00373256 2.1285116
0.00412546 2.1289601
0.00451836 2.1294206
0.00491127 2.129893
0.00530417 2.1303774
0.00569707 2.1308736
0.00608997 2.1313818
0.00648287 2.1319018
0.00687577 2.1324338
0.00726867 2.1329778
0.00766158 2.1335336
0.00805448 2.1341013
0.00844738 2.134681
0.00884028 2.1352725
0.00923318 2.135876
0.00962608 2.1364914
0.01001898 2.1371187
0.01041188 2.1377578
0.01080479 2.1384089
0.01119769 2.1390719
0.01159059 2.1397467
0.01198349 2.1404334
0.01237639 2.1411319
0.01276929 2.1418423
0.01316219 2.1425646
0.01355509 2.1432987
0.013948 2.1440447
0.0143409 2.1448024
0.0147338 2.145572
0.0151267 2.1463534
0.0155196 2.1471466
0.0159125 2.1479516
0.0163054 2.1487683
0.0166983 2.1495969
0.01709121 2.1504371
0.01748411 2.1512891
0.01787701 2.1521529
0.01826991 2.1530283
0.01866281 2.1539155
0.01905571 2.1548143
0.01944861 2.1557248
0.01984152 2.156647
0.02023442 2.1575808
0.02062732 2.1585263
0.02102022 2.1594833
0.02141312 2.160452
0.02180602 2.1614322
0.02219892 2.162424
0.02259182 2.1634273
0.02298473 2.1644421
0.02337763 2.1654685
0.02377053 2.1665063
0.02416343 2.1675556
0.02455633 2.1686164
0.02494923 2.1696885
0.02534213 2.1707721
0.02573503 2.1718671
0.02612794 2.1729734
0.02652084 2.1740911
0.02691374 2.1752201
0.02730664 2.1763603
0.02769954 2.1775119
0.02809244 2.1786747
0.02848534 2.1798487
0.02887824 2.1810339
0.02927115 2.1822302
0.02966405 2.1834378
0.03005695 2.1846564
0.03044985 2.1858862
0.03084275 2.187127
0.03123565 2.1883788
0.03162855 2.1896417
0.03202145 2.1909155
0.03241436 2.1922003
0.03280726 2.193496
0.03320016 2.1948027
0.03359306 2.1961201
0.03398596 2.1974484
0.03437886 2.1987876
0.03477176 2.2001375
0.03516467 2.2014981
0.03555757 2.2028694
0.03595047 2.2042515
0.03634337 2.2056441
0.03673627 2.2070474
0.03712917 2.2084613
0.03752207 2.2098857
0.03791497 2.2113206
0.03830788 2.2127659
0.03870078 2.2142218
0.03909368 2.215688
0.03948658 2.2171645
0.03987948 2.2186514
0.04027238 2.2201486
0.04066528 2.2216561
0.04105818 2.2231737
0.04145109 2.2247016
0.04184399 2.2262395
0.04223689 2.2277876
0.04262979 2.2293457
0.04302269 2.2309139
0.04341559 2.232492
0.04380849 2.2340801
0.04420139 2.235678
0.0445943 2.2372858
0.0449872 2.2389034
0.0453801 2.2405308
0.045773 2.2421678
0.0461659 2.2438146
0.0465588 2.245471
0.0469517 2.247137
0.04734461 2.2488125
0.04773751 2.2504976
0.04813041 2.2521921
0.04852331 2.2538959
0.04891621 2.2556092
0.04930911 2.2573318
0.04970201 2.2590636
0.05009491 2.2608046
0.05048782 2.2625548
0.05088072 2.2643141
0.05127362 2.2660825
0.05166652 2.2678599
0.05205942 2.2696463
0.05245232 2.2714416
0.05284522 2.2732458
0.05323812 2.2750588
0.05363103 2.2768805
0.05402393 2.278711
0.05441683 2.2805501
0.05480973 2.2823978
0.05520263 2.284254
0.05559553 2.2861188
0.05598843 2.287992
0.05638133 2.2898736
0.05677424 2.2917635
0.05716714 2.2936617
0.05756004 2.2955681
0.05795294 2.2974827
0.05834584 2.2994053
0.05873874 2.3013361
0.05913164 2.3032748
0.05952455 2.3052214
0.05991745 2.3071759
0.06031035 2.3091382
0.06070325 2.3111083
0.06109615 2.3130861
0.06148905 2.3150715
0.06188195 2.3170644
0.06227485 2.3190649
0.06266776 2.3210728
0.06306066 2.3230881
0.06345356 2.3251107
0.06384646 2.3271406
0.06423936 2.3291777
0.06463226 2.3312219
0.06502516 2.3332732
0.06541806 2.3353314
0.06581097 2.3373966
0.06620387 2.3394687
0.06659677 2.3415476
0.06698967 2.3436332
0.06738257 2.3457254
0.06777547 2.3478243
0.06816837 2.3499297
0.06856127 2.3520416
0.06895418 2.3541598
0.06934708 2.3562844
0.06973998 2.3584153
0.07013288 2.3605523
0.07052578 2.3626954
0.07091868 2.3648446
0.07131158 2.3669998
0.07170448 2.3691608
0.07209739 2.3713277
0.07249029 2.3735004
0.07288319 2.3756787
0.07327609 2.3778626
0.07366899 2.3800521
0.07406189 2.382247
0.07445479 2.3844473
0.0748477 2.3866529
0.0752406 2.3888638
0.0756335 2.3910798
0.0760264 2.3933009
0.0764193 2.395527
0.0768122 2.397758
0.0772051 2.3999938
0.077598 2.4022344
0.07799091 2.4044798
0.07838381 2.4067297
0.07877671 2.4089842
0.07916961 2.4112431
0.07956251 2.4135063
0.07995541 2.4157739
0.08034831 2.4180457
0.08074121 2.4203216
0.08113412 2.4226015
0.08152702 2.4248854
0.08191992 2.4271732
0.08231282 2.4294648
0.08270572 2.43176
0.08309862 2.4340589
0.08349152 2.4363614
0.08388442 2.4386673
0.08427733 2.4409765
0.08467023 2.4432891
0.08506313 2.4456048
0.08545603 2.4479237
0.08584893 2.4502456
0.08624183 2.4525704
0.08663473 2.454898
0.08702764 2.4572284
0.08742054 2.4595615
0.08781344 2.4618971
0.08820634 2.4642353
0.08859924 2.4665758
0.08899214 2.4689186
0.08938504 2.4712637
0.08977794 2.4736108
0.09017085 2.47596
0.09056375 2.4783112
0.09095665 2.4806641
0.09134955 2.4830189
0.09174245 2.4853752
0.09213535 2.4877332
0.09252825 2.4900926
0.09292115 2.4924534
0.09331406 2.4948154
0.09370696 2.4971786
0.09409986 2.499543
0.09449276 2.5019083
0.09488566 2.5042744
0.09527856 2.5066414
0.09567146 2.5090091
0.09606436 2.5113773
0.09645727 2.5137461
0.09685017 2.5161152
0.09724307 2.5184847
0.09763597 2.5208543
0.09802887 2.523224
0.09842177 2.5255937
0.09881467 2.5279633
0.09920758 2.5303327
0.09960048 2.5327018
0.09999338 2.5350705
0.10038628 2.5374386
0.10077918 2.5398061
0.10117208 2.5421728
0.10156498 2.5445388
0.10195788 2.5469038
0.10235079 2.5492677
0.10274369 2.5516305
0.10313659 2.553992
0.10352949 2.5563522
0.10392239 2.5587109
0.10431529 2.561068
0.10470819 2.5634234
0.10510109 2.565777
0.105494 2.5681287
0.1058869 2.5704784
0.1062798 2.5728259
0.1066727 2.5751713
0.1070656 2.5775142
0.1074585 2.5798547
0.1078514 2.5821927
0.1082443 2.5845279
0.10863721 2.5868604
0.10903011 2.5891899
0.10942301 2.5915164
0.10981591 2.5938398
0.11020881 2.5961599
0.11060171 2.5984766
0.11099461 2.6007899
0.11138751 2.6030996
0.11178042 2.6054055
0.11217332 2.6077077
0.11256622 2.6100058
0.11295912 2.6123
0.11335202 2.6145899
0.11374492 2.6168755
0.11413782 2.6191567
0.11453073 2.6214334
0.11492363 2.6237054
0.11531653 2.6259726
0.11570943 2.6282349
0.11610233 2.6304922
0.11649523 2.6327444
0.11688813 2.6349913
0.11728103 2.6372328
0.11767394 2.6394688
0.11806684 2.6416991
0.11845974 2.6439237
0.11885264 2.6461425
0.11924554 2.6483552
0.11963844 2.6505618
0.12003134 2.6527622
0.12042424 2.6549561
0.12081715 2.6571436
0.12121005 2.6593244
0.12160295 2.6614985
0.12199585 2.6636657
0.12238875 2.6658258
0.12278165 2.6679789
0.12317455 2.6701246
0.12356745 2.672263
0.12396036 2.6743938
0.12435326 2.676517
0.12474616 2.6786323
0.12513906 2.6807398
0.12553196 2.6828392
0.12592486 2.6849304
0.12631776 2.6870133
0.12671067 2.6890878
0.12710357 2.6911537
0.12749647 2.6932108
0.12788937 2.6952591
0.12828227 2.6972985
0.12867517 2.6993287
0.12906807 2.7013496
0.12946097 2.7033612
0.12985388 2.7053632
0.13024678 2.7073556
0.13063968 2.7093382
0.13103258 2.7113109
0.13142548 2.7132734
0.13181838 2.7152258
0.13221128 2.7171678
0.13260418 2.7190993
0.13299709 2.7210202
0.13338999 2.7229304
0.13378289 2.7248296
0.13417579 2.7267178
0.13456869 2.7285947
0.13496159 2.7304604
0.13535449 2.7323145
0.13574739 2.7341571
0.1361403 2.7359879
0.1365332 2.7378068
0.1369261 2.7396136
0.137319 2.7414083
&
@target G1.S6
@type xy
-0.137319 1.8189922
-0.1369261 1.8195533
-0.1365332 1.8200926
-0.1361403 1.8206104
-0.13574739 1.8211068
-0.13535449 1.821582
-0.13496159 1.8220362
-0.13456869 1.8224696
-0.13417579 1.8228823
-0.13378289 1.8232745
-0.13338999 1.8236464
-0.13299709 1.8239981
-0.13260418 1.8243299
-0.13221128 1.8246419
-0.13181838 1.8249343
-0.13142548 1.8252072
-0.13103258 1.8254608
-0.13063968 1.8256954
-0.13024678 1.825911
-0.12985388 1.8261079
-0.12946097 1.8262861
-0.12906807 1.826446
-0.12867517 1.8265876
-0.12828227 1.8267111
-0.12788937 1.8268167
-0.12749647 1.8269046
-0.12710357 1.8269749
-0.12671067 1.8270278
-0.12631776 1.8270635
-0.12592486 1.8270821
-0.12553196 1.8270837
-0.12513906 1.8270687
-0.12474616 1.827037
-0.12435326 1.826989
-0.12396036 1.8269247
-0.12356745 1.8268443
-0.12317455 1.826748
-0.12278165 1.8266359
-0.12238875 1.8265082
-0.12199585 1.8263651
-0.12160295 1.8262067
-0.12121005 1.8260332
-0.12081715 1.8258448
-0.12042424 1.8256415
-0.12003134 1.8254236
-0.11963844 1.8251913
-0.11924554 1.8249446
-0.11885264 1.8246837
-0.11845974 1.8244088
-0.11806684 1.8241201
-0.11767394 1.8238178
-0.11728103 1.8235018
-0.11688813 1.8231725
-0.11649523 1.82283
-0.11610233 1.8224743
-0.11570943 1.8221058
-0.11531653 1.8217245
-0.11492363 1.8213306
-0.11453073 1.8209242
-0.11413782 1.8205055
-0.11374492 1.8200747
-0.11335202 1.8196318
-0.11295912 1.8191772
-0.11256622 1.8187107
-0.11217332 1.8182328
-0.11178042 1.8177434
-0.11138751 1.8172428
-0.11099461 1.816731
-0.11060171 1.8162083
-0.11020881 1.8156748
-0.10981591 1.8151306
-0.10942301 1.8145759
-0.10903011 1.8140108
-0.10863721 1.8134354
-0.1082443 1.81285
-0.1078514 1.8122546
-0.1074585 1.8116495
-0.1070656 1.8110346
-0.1066727 1.8104103
-0.1062798 1.8097766
-0.1058869 1.8091336
-0.105494 1.8084816
-0.10510109 1.8078206
-0.10470819 1.8071508
-0.10431529 1.8064723
-0.10392239 1.8057854
-0.10352949 1.80509
-0.10313659 1.8043863
-0.10274369 1.8036746
-0.10235079 1.8029548
-0.10195788 1.8022272
-0.10156498 1.801492
-0.10117208 1.8007491
-0.10077918 1.7999988
-0.10038628 1.7992412
-0.09999338 1.7984765
-0.09960048 1.7977047
-0.09920758 1.796926
-0.09881467 1.7961406
-0.09842177 1.7953485
-0.09802887 1.79455
-0.09763597 1.793745
-0.09724307 1.7929339
-0.09685017 1.7921166
-0.09645727 1.7912934
-0.09606436 1.7904643
-0.09567146 1.7896294
-0.09527856 1.788789
-0.09488566 1.7879432
-0.09449276 1.787092
-0.09409986 1.7862356
-0.09370696 1.7853741
-0.09331406 1.7845077
-0.09292115 1.7836364
-0.09252825 1.7827605
-0.09213535 1.7818799
-0.09174245 1.780995
-0.09134955 1.7801057
-0.09095665 1.7792121
-0.09056375 1.7783146
-0.09017085 1.777413
-0.08977794 1.7765076
-0.08938504 1.7755985
-0.08899214 1.7746858
-0.08859924 1.7737696
-0.08820634 1.7728501
-0.08781344 1.7719274
-0.08742054 1.7710015
-0.08702764 1.7700726
-0.08663473 1.7691409
-0.08624183 1.7682063
-0.08584893 1.7672692
-0.08545603 1.7663295
-0.08506313 1.7653874
-0.08467023 1.764443
-0.08427733 1.7634964
-0.08388442 1.7625478
-0.08349152 1.7615972
-0.08309862 1.7606448
-0.08270572 1.7596906
-0.08231282 1.7587349
-0.08191992 1.7577776
-0.08152702 1.756819
-0.08113412 1.755859
-0.08074121 1.7548979
-0.08034831 1.7539358
-0.07995541 1.7529727
-0.07956251 1.7520088
-0.07916961 1.7510441
-0.07877671 1.7500788
-0.07838381 1.7491131
-0.07799091 1.7481469
-0.077598 1.7471804
-0.0772051 1.7462137
-0.0768122 1.745247
-0.0764193 1.7442802
-0.0760264 1.7433136
-0.0756335 1.7423473
-0.0752406 1.7413812
-0.0748477 1.7404156
-0.07445479 1.7394506
-0.07406189 1.7384862
-0.07366899 1.7375225
-0.07327609 1.7365597
-0.07288319 1.7355978
-0.07249029 1.734637
-0.07209739 1.7336774
-0.07170448 1.7327189
-0.07131158 1.7317619
-0.07091868 1.7308063
-0.07052578 1.7298522
-0.07013288 1.7288998
-0.06973998 1.7279491
-0.06934708 1.7270003
-0.06895418 1.7260534
-0.06856127 1.7251085
-0.06816837 1.7241658
-0.06777547 1.7232253
-0.06738257 1.7222871
-0.06698967 1.7213513
-0.06659677 1.720418
-0.06620387 1.7194873
-0.06581097 1.7185593
-0.06541806 1.7176341
-0.06502516 1.7167117
-0.06463226 1.7157924
-0.06423936 1.714876
-0.06384646 1.7139628
-0.06345356 1.7130529
-0.06306066 1.7121463
-0.06266776 1.7112431
-0.06227485 1.7103434
-0.06188195 1.7094472
-0.06148905 1.7085548
-0.06109615 1.7076661
-0.06070325 1.7067813
-0.06031035 1.7059004
-0.05991745 1.7050235
-0.05952455 1.7041507
-0.05913164 1.7032821
-0.05873874 1.7024178
-0.05834584 1.7015579
-0.05795294 1.7007024
-0.05756004 1.6998514
-0.05716714 1.699005
-0.05677424 1.6981633
-0.05638133 1.6973263
-0.05598843 1.6964942
-0.05559553 1.695667
-0.05520263 1.6948449
-0.05480973 1.6940278
-0.05441683 1.6932159
-0.05402393 1.6924092
-0.05363103 1.6916078
-0.05323812 1.6908119
-0.05284522 1.6900214
-0.05245232 1.6892364
-0.05205942 1.6884571
-0.05166652 1.6876835
-0.05127362 1.6869157
-0.05088072 1.6861537
-0.05048782 1.6853976
-0.05009491 1.6846475
-0.04970201 1.6839035
-0.04930911 1.6831657
-0.04891621 1.682434
-0.04852331 1.6817086
-0.04813041 1.6809896
-0.04773751 1.680277
-0.04734461 1.6795709
-0.0469517 1.6788714
-0.0465588 1.6781785
-0.0461659 1.6774923
-0.045773 1.6768129
-0.0453801 1.6761403
-0.0449872 1.6754746
-0.0445943 1.6748159
-0.04420139 1.6741642
-0.04380849 1.6735196
-0.04341559 1.6728822
-0.04302269 1.672252
-0.04262979 1.6716291
-0.04223689 1.6710136
-0.04184399 1.6704055
-0.04145109 1.6698048
-0.04105818 1.6692118
-0.04066528 1.6686263
-0.04027238 1.6680485
-0.03987948 1.6674784
-0.03948658 1.6669162
-0.03909368 1.6663617
-0.03870078 1.6658152
-0.03830788 1.6652767
-0.03791497 1.6647462
-0.03752207 1.6642237
-0.03712917 1.6637094
-0.03673627 1.6632033
-0.03634337 1.6627055
-0.03595047 1.662216
-0.03555757 1.6617348
-0.03516467 1.6612621
-0.03477176 1.6607978
-0.03437886 1.6603421
-0.03398596 1.6598949
-0.03359306 1.6594564
-0.03320016 1.6590266
-0.03280726 1.6586055
-0.03241436 1.6581932
-0.03202145 1.6577897
-0.03162855 1.6573952
-0.03123565 1.6570096
-0.03084275 1.656633
-0.03044985 1.6562654
-0.03005695 1.6559069
-0.02966405 1.6555576
-0.02927115 1.6552174
-0.02887824 1.6548865
-0.02848534 1.6545648
-0.02809244 1.6542525
-0.02769954 1.6539496
-0.02730664 1.6536561
-0.02691374 1.653372
-0.02652084 1.6530975
-0.02612794 1.6528325
-0.02573503 1.6525771
-0.02534213 1.6523313
-0.02494923 1.6520952
-0.02455633 1.6518689
-0.02416343 1.6516523
-0.02377053 1.6514455
-0.02337763 1.6512485
-0.02298473 1.6510615
-0.02259182 1.6508843
-0.02219892 1.6507171
-0.02180602 1.65056
-0.02141312 1.6504128
-0.02102022 1.6502758
-0.02062732 1.6501488
-0.02023442 1.6500321
-0.01984152 1.6499255
-0.01944861 1.6498291
-0.01905571 1.649743
-0.01866281 1.6496671
-0.01826991 1.6496016
-0.01787701 1.6495465
-0.01748411 1.6495017
-0.01709121 1.6494674
-0.0166983 1.6494436
-0.0163054 1.6494302
-0.0159125 1.6494273
-0.0155196 1.6494351
-0.0151267 1.6494533
-0.0147338 1.6494822
-0.0143409 1.6495218
-0.013948 1.649572
-0.01355509 1.6496329
-0.01316219 1.6497046
-0.01276929 1.649787
-0.01237639 1.6498801
-0.01198349 1.6499841
-0.01159059 1.650099
-0.01119769 1.6502246
-0.01080479 1.6503612
-0.01041188 1.6505087
-0.01001898 1.6506671
-0.00962608 1.6508365
-0.00923318 1.6510168
-0.00884028 1.6512082
-0.00844738 1.6514106
-0.00805448 1.651624
-0.00766158 1.6518485
-0.00726867 1.6520841
-0.00687577 1.6523308
-0.00648287 1.6525886
-0.00608997 1.6528576
-0.00569707 1.6531377
-0.00530417 1.653429
-0.00491127 1.6537315
-0.00451836 1.6540453
-0.00412546 1.6543703
-0.00373256 1.6547065
-0.00333966 1.655054
-0.00294676 1.6554128
-0.00255386 1.6557829
-0.00216096 1.6561643
-0.00176806 1.656557
-0.00137515 1.6569611
-0.00098225 1.6573765
-0.00058935 1.6578033
-0.00019645 1.6582415
0.00019645 1.6586911
0.00058935 1.659152
0.00098225 1.6596244
0.00137515 1.6601082
0.00176806 1.6606034
0.00216096 1.6611101
0.00255386 1.6616282
0.00294676 1.6621578
0.00333966 1.6626988
0.00373256 1.6632514
0.00412546 1.6638154
0.00451836 1.6643908
0.00491127 1.6649778
0.00530417 1.6655763
0.00569707 1.6661863
0.00608997 1.6668077
0.00648287 1.6674407
0.00687577 1.6680852
0.00726867 1.6687412
0.00766158 1.6694088
0.00805448 1.6700878
0.00844738 1.6707784
0.00884028 1.6714805
0.00923318 1.6721941
0.00962608 1.6729193
0.01001898 1.6736559
0.01041188 1.6744041
0.01080479 1.6751638
0.01119769 1.675935
0.01159059 1.6767178
0.01198349 1.677512
0.01237639 1.6783178
0.01276929 1.6791351
0.01316219 1.6799638
0.01355509 1.6808041
0.013948 1.6816558
0.0143409 1.6825191
0.0147338 1.6833938
0.0151267 1.68428
0.0155196 1.6851776
0.0159125 1.6860868
0.0163054 1.6870073
0.0166983 1.6879393
0.01709121 1.6888827
0.01748411 1.6898376
0.01787701 1.6908038
0.01826991 1.6917815
0.01866281 1.6927706
0.01905571 1.693771
0.01944861 1.6947828
0.01984152 1.6958059
0.02023442 1.6968404
0.02062732 1.6978862
0.02102022 1.6989433
0.02141312 1.7000117
0.02180602 1.7010914
0.02219892 1.7021824
0.02259182 1.7032846
0.02298473 1.7043981
0.02337763 1.7055228
0.02377053 1.7066586
0.02416343 1.7078057
0.02455633 1.7089639
0.02494923 1.7101333
0.02534213 1.7113138
0.02573503 1.7125054
0.02612794 1.7137081
0.02652084 1.7149218
0.02691374 1.7161466
0.02730664 1.7173824
0.02769954 1.7186292
0.02809244 1.719887
0.02848534 1.7211558
0.02887824 1.7224355
0.02927115 1.7237261
0.02966405 1.7250275
0.03005695 1.7263399
0.03044985 1.727663
0.03084275 1.728997
0.03123565 1.7303417
0.03162855 1.7316972
0.03202145 1.7330634
0.03241436 1.7344403
0.03280726 1.7358279
0.03320016 1.7372261
0.03359306 1.738635
0.03398596 1.7400544
0.03437886 1.7414843
0.03477176 1.7429248
0.03516467 1.7443758
0.03555757 1.7458372
0.03595047 1.747309
0.03634337 1.7487912
0.03673627 1.7502838
0.03712917 1.7517867
0.03752207 1.7532999
0.03791497 1.7548234
0.03830788 1.756357
0.03870078 1.7579009
0.03909368 1.7594549
0.03948658 1.761019
0.03987948 1.7625932
0.04027238 1.7641774
0.04066528 1.7657716
0.04105818 1.7673758
0.04145109 1.7689899
0.04184399 1.7706138
0.04223689 1.7722476
0.04262979 1.7738912
0.04302269 1.7755446
0.04341559 1.7772077
0.04380849 1.7788804
0.04420139 1.7805628
0.0445943 1.7822548
0.0449872 1.7839563
0.0453801 1.7856674
0.045773 1.7873879
0.0461659 1.7891177
0.0465588 1.790857
0.0469517 1.7926056
0.04734461 1.7943635
0.04773751 1.7961305
0.04813041 1.7979068
0.04852331 1.7996922
0.04891621 1.8014867
0.04930911 1.8032902
0.04970201 1.8051028
0.05009491 1.8069242
0.05048782 1.8087545
0.05088072 1.8105937
0.05127362 1.8124417
0.05166652 1.8142984
0.05205942 1.8161638
0.05245232 1.8180378
0.05284522 1.8199204
0.05323812 1.8218115
0.05363103 1.823711
0.05402393 1.825619
0.05441683 1.8275354
0.05480973 1.82946
0.05520263 1.8313929
0.05559553 1.833334
0.05598843 1.8352833
0.05638133 1.8372405
0.05677424 1.8392059
0.05716714 1.8411792
0.05756004 1.8431604
0.05795294 1.8451494
0.05834584 1.8471462
0.05873874 1.8491507
0.05913164 1.8511629
0.05952455 1.8531827
0.05991745 1.8552101
0.06031035 1.8572449
0.06070325 1.8592871
0.06109615 1.8613367
0.06148905 1.8633935
0.06188195 1.8654576
0.06227485 1.8675289
0.06266776 1.8696072
0.06306066 1.8716926
0.06345356 1.8737849
0.06384646 1.8758841
0.06423936 1.8779902
0.06463226 1.880103
0.06502516 1.8822225
0.06541806 1.8843486
0.06581097 1.8864813
0.06620387 1.8886205
0.06659677 1.8907661
0.06698967 1.892918
0.06738257 1.8950762
0.06777547 1.8972406
0.06816837 1.8994112
0.06856127 1.9015878
0.06895418 1.9037704
0.06934708 1.9059589
0.06973998 1.9081532
0.07013288 1.9103533
0.07052578 1.9125591
0.07091868 1.9147705
0.07131158 1.9169875
0.07170448 1.9192099
0.07209739 1.9214377
0.07249029 1.9236708
0.07288319 1.9259091
0.07327609 1.9281526
0.07366899 1.9304012
0.07406189 1.9326547
0.07445479 1.9349132
0.0748477 1.9371765
0.0752406 1.9394446
0.0756335 1.9417173
0.0760264 1.9439947
0.0764193 1.9462765
0.0768122 1.9485628
0.0772051 1.9508534
0.077598 1.9531483
0.07799091 1.9554474
0.07838381 1.9577505
0.07877671 1.9600577
0.07916961 1.9623688
0.07956251 1.9646837
0.07995541 1.9670024
0.08034831 1.9693247
0.08074121 1.9716506
0.08113412 1.97398
0.08152702 1.9763128
0.08191992 1.978649
0.08231282 1.9809883
0.08270572 1.9833308
0.08309862 1.9856763
0.08349152 1.9880248
0.08388442 1.9903761
0.08427733 1.9927303
0.08467023 1.995087
0.08506313 1.9974464
0.08545603 1.9998083
0.08584893 2.0021725
0.08624183 2.0045391
0.08663473 2.0069079
0.08702764 2.0092788
0.08742054 2.0116517
0.08781344 2.0140265
0.08820634 2.0164032
0.08859924 2.0187816
0.08899214 2.0211616
0.08938504 2.0235432
0.08977794 2.0259262
0.09017085 2.0283106
0.09056375 2.0306961
0.09095665 2.0330828
0.09134955 2.0354706
0.09174245 2.0378593
0.09213535 2.0402488
0.09252825 2.0426391
0.09292115 2.04503
0.09331406 2.0474214
0.09370696 2.0498133
0.09409986 2.0522055
0.09449276 2.0545979
0.09488566 2.0569904
0.09527856 2.0593829
0.09567146 2.0617754
0.09606436 2.0641676
0.09645727 2.0665595
0.09685017 2.068951
0.09724307 2.071342
0.09763597 2.0737323
0.09802887 2.0761219
0.09842177 2.0785107
0.09881467 2.0808985
0.09920758 2.0832852
0.09960048 2.0856708
0.09999338 2.088055
0.10038628 2.0904379
0.10077918 2.0928193
0.10117208 2.095199
0.10156498 2.097577
0.10195788 2.0999531
0.10235079 2.1023273
0.10274369 2.1046994
0.10313659 2.1070693
0.10352949 2.1094368
0.10392239 2.111802
0.10431529 2.1141646
0.10470819 2.1165246
0.10510109 2.1188818
0.105494 2.1212361
0.1058869 2.1235874
0.1062798 2.1259355
0.1066727 2.1282804
0.1070656 2.130622
0.1074585 2.13296
0.1078514 2.1352945
0.1082443 2.1376252
0.10863721 2.139952
0.10903011 2.1422749
0.10942301 2.1445937
0.10981591 2.1469083
0.11020881 2.1492185
0.11060171 2.1515243
0.11099461 2.1538255
0.11138751 2.1561219
0.11178042 2.1584135
0.11217332 2.1607002
0.11256622 2.1629818
0.11295912 2.1652581
0.11335202 2.1675291
0.11374492 2.1697946
0.11413782 2.1720545
0.11453073 2.1743087
0.11492363 2.176557
0.11531653 2.1787994
0.11570943 2.1810356
0.11610233 2.1832656
0.11649523 2.1854891
0.11688813 2.1877062
0.11728103 2.1899166
0.11767394 2.1921203
0.11806684 2.194317
0.11845974 2.1965067
0.11885264 2.1986892
0.11924554 2.2008644
0.11963844 2.2030321
0.12003134 2.2051923
0.12042424 2.2073447
0.12081715 2.2094893
0.12121005 2.2116259
0.12160295 2.2137544
0.12199585 2.2158746
0.12238875 2.2179863
0.12278165 2.2200896
0.12317455 2.2221841
0.12356745 2.2242699
0.12396036 2.2263466
0.12435326 2.2284143
0.12474616 2.2304727
0.12513906 2.2325217
0.12553196 2.2345612
0.12592486 2.236591
0.12631776 2.238611
0.12671067 2.240621
0.12710357 2.242621
0.12749647 2.2446107
0.12788937 2.2465899
0.12828227 2.2485587
0.12867517 2.2505167
0.12906807 2.252464
0.12946097 2.2544002
0.12985388 2.2563253
0.13024678 2.2582392
0.13063968 2.2601416
0.13103258 2.2620324
0.13142548 2.2639115
0.13181838 2.2657788
0.13221128 2.267634
0.13260418 2.2694771
0.13299709 2.2713078
0.13338999 2.273126
0.13378289 2.2749317
0.13417579 2.2767245
0.13456869 2.2785044
0.13496159 2.2802712
0.13535449 2.2820248
0.13574739 2.2837649
0.1361403 2.2854916
0.1365332 2.2872045
0.1369261 2.2889035
0.137319 2.2905885
&
@target G1.S7
@type xy
0.0035259 3.1158812
0.00304122 3.1043605
0.00063902 3.0108003
-0.00273249 2.8109469
-0.00665378 2.5105746
-0.01104432 2.1202344
-0.0160028 1.6494271
&
@target G2.S0
@type xy
-0.137319 0.85013064
-0.1369261 0.84551191
-0.1365332 0.84090206
-0.1361403 0.83630114
-0.13574739 0.83170921
-0.13535449 0.8271263
-0.13496159 0.82255247
-0.13456869 0.81798777
-0.13417579 0.81343224
-0.13378289 0.80888592
-0.13338999 0.80434886
-0.13299709 0.79982112
-0.13260418 0.79530273
-0.13221128 0.79079374
-0.13181838 0.7862942
-0.13142548 0.78180415
-0.13103258 0.77732364
-0.13063968 0.77285272
-0.13024678 0.76839142
-0.12985388 0.76393979
-0.12946097 0.75949788
-0.12906807 0.75506574
-0.12867517 0.7506434
-0.12828227 0.74623091
-0.12788937 0.74182831
-0.12749647 0.73743565
-0.12710357 0.73305297
-0.12671067 0.72868032
-0.12631776 0.72431773
-0.12592486 0.71996525
-0.12553196 0.71562293
-0.12513906 0.7112908
-0.12474616 0.70696891
-0.12435326 0.7026573
-0.12396036 0.69835601
-0.12356745 0.69406509
-0.12317455 0.68978457
-0.12278165 0.68551449
-0.12238875 0.68125491
-0.12199585 0.67700585
-0.12160295 0.67276737
-0.12121005 0.66853949
-0.12081715 0.66432227
-0.12042424 0.66011574
-0.12003134 0.65591993
-0.11963844 0.6517349
-0.11924554 0.64756069
-0.11885264 0.64339732
-0.11845974 0.63924484
-0.11806684 0.63510329
-0.11767394 0.63097271
-0.11728103 0.62685313
-0.11688813 0.62274461
-0.11649523 0.61864716
-0.11610233 0.61456084
-0.11570943 0.61048568
-0.11531653 0.60642172
-0.11492363 0.60236899
-0.11453073 0.59832754
-0.11413782 0.59429739
-0.11374492 0.5902786
-0.11335202 0.58627119
-0.11295912 0.5822752
-0.11256622 0.57829067
-0.11217332 0.57431764
-0.11178042 0.57035613
-0.11138751 0.5664062
-0.11099461 0.56246786
-0.11060171 0.55854117
-0.11020881 0.55462614
-0.10981591 0.55072283
-0.10942301 0.54683126
-0.10903011 0.54295147
-0.10863721 0.5390835
-0.1082443 0.53522737
-0.1078514 0.53138312
-0.1074585 0.5275508
-0.1070656 0.52373042
-0.1066727 0.51992203
-0.1062798 0.51612565
-0.1058869 0.51234133
-0.105494 0.50856909
-0.10510109 0.50480897
-0.10470819 0.50106101
-0.10431529 0.49732522
-0.10392239 0.49360165
-0.10352949 0.48989033
-0.10313659 0.48619129
-0.10274369 0.48250456
-0.10235079 0.47883018
-0.10195788 0.47516817
-0.10156498 0.47151857
-0.10117208 0.46788141
-0.10077918 0.46425671
-0.10038628 0.46064452
-0.09999338 0.45704486
-0.09960048 0.45345776
-0.09920758 0.44988325
-0.09881467 0.44632136
-0.09842177 0.44277212
-0.09802887 0.43923556
-0.09763597 0.43571172
-0.09724307 0.43220061
-0.09685017 0.42870228
-0.09645727 0.42521674
-0.09606436 0.42174403
-0.09567146 0.41828417
-0.09527856 0.4148372
-0.09488566 0.41140313
-0.09449276 0.40798201
-0.09409986 0.40457386
-0.09370696 0.4011787
-0.09331406 0.39779657
-0.09292115 0.39442748
-0.09252825 0.39107148
-0.09213535 0.38772857
-0.09174245 0.3843988
-0.09134955 0.38108219
-0.09095665 0.37777876
-0.09056375 0.37448854
-0.09017085 0.37121155
-0.08977794 0.36794783
-0.08938504 0.3646974
-0.08899214 0.36146027
-0.08859924 0.35823649
-0.08820634 0.35502607
-0.08781344 0.35182904
-0.08742054 0.34864541
-0.08702764 0.34547523
-0.08663473 0.34231851
-0.08624183 0.33917527
-0.08584893 0.33604555
-0.08545603 0.33292935
-0.08506313 0.32982672
-0.08467023 0.32673766
-0.08427733 0.32366221
-0.08388442 0.32060038
-0.08349152 0.31755221
-0.08309862 0.3145177
-0.08270572 0.31149689
-0.08231282 0.3084898
-0.08191992 0.30549644
-0.08152702 0.30251685
-0.08113412 0.29955103
-0.08074121 0.29659902
-0.08034831 0.29366084
-0.07995541 0.2907365
-0.07956251 0.28782603
-0.07916961 0.28492945
-0.07877671 0.28204678
-0.07838381 0.27917803
-0.07799091 0.27632324
-0.077598 0.27348241
-0.0772051 0.27065557
-0.0768122 0.26784274
-0.0764193 0.26504394
-0.0760264 0.26225919
-0.0756335 0.25948851
-0.0752406 0.2567319
-0.0748477 0.25398941
-0.07445479 0.25126103
-0.07406189 0.2485468
-0.07366899 0.24584673
-0.07327609 0.24316083
-0.07288319 0.24048913
-0.07249029 0.23783164
-0.07209739 0.23518839
-0.07170448 0.23255938
-0.07131158 0.22994463
-0.07091868 0.22734417
-0.07052578 0.224758
-0.07013288 0.22218615
-0.06973998 0.21962862
-0.06934708 0.21708545
-0.06895418 0.21455664
-0.06856127 0.2120422
-0.06816837 0.20954217
-0.06777547 0.20705654
-0.06738257 0.20458533
-0.06698967 0.20212857
-0.06659677 0.19968626
-0.06620387 0.19725842
-0.06581097 0.19484506
-0.06541806 0.1924462
-0.06502516 0.19006185
-0.06463226 0.18769203
-0.06423936 0.18533675
-0.06384646 0.18299602
-0.06345356 0.18066986
-0.06306066 0.17835827
-0.06266776 0.17606128
-0.06227485 0.1737789
-0.06188195 0.17151113
-0.06148905 0.16925799
-0.06109615 0.1670195
-0.06070325 0.16479566
-0.06031035 0.16258649
-0.05991745 0.16039199
-0.05952455 0.15821219
-0.05913164 0.15604708
-0.05873874 0.15389669
-0.05834584 0.15176102
-0.05795294 0.14964008
-0.05756004 0.14753389
-0.05716714 0.14544245
-0.05677424 0.14336578
-0.05638133 0.14130388
-0.05598843 0.13925677
-0.05559553 0.13722445
-0.05520263 0.13520693
-0.05480973 0.13320423
-0.05441683 0.13121635
-0.05402393 0.1292433
-0.05363103 0.12728509
-0.05323812 0.12534172
-0.05284522 0.12341321
-0.05245232 0.12149957
-0.05205942 0.1196008
-0.05166652 0.11771691
-0.05127362 0.11584791
-0.05088072 0.1139938
-0.05048782 0.11215459
-0.05009491 0.11033029
-0.04970201 0.10852091
-0.04930911 0.10672645
-0.04891621 0.10494693
-0.04852331 0.10318233
-0.04813041 0.10143268
-0.04773751 0.09969797
-0.04734461 0.09797822
-0.0469517 0.09627343
-0.0465588 0.0945836
-0.0461659 0.09290874
-0.045773 0.09124885
-0.0453801 0.08960394
-0.0449872 0.08797402
-0.0445943 0.08635908
-0.04420139 0.08475913
-0.04380849 0.08317418
-0.04341559 0.08160424
-0.04302269 0.08004929
-0.04262979 0.07850935
-0.04223689 0.07698442
-0.04184399 0.07547451
-0.04145109 0.07397961
-0.04105818 0.07249973
-0.04066528 0.07103487
-0.04027238 0.06958504
-0.03987948 0.06815023
-0.03948658 0.06673045
-0.03909368 0.0653257
-0.03870078 0.06393598
-0.03830788 0.06256129
-0.03791497 0.06120164
-0.03752207 0.05985703
-0.03712917 0.05852745
-0.03673627 0.0572129
-0.03634337 0.0559134
-0.03595047 0.05462893
-0.03555757 0.0533595
-0.03516467 0.05210511
-0.03477176 0.05086575
-0.03437886 0.04964143
-0.03398596 0.04843215
-0.03359306 0.0472379
-0.03320016 0.04605869
-0.03280726 0.04489451
-0.03241436 0.04374537
-0.03202145 0.04261125
-0.03162855 0.04149216
-0.03123565 0.0403881
-0.03084275 0.03929907
-0.03044985 0.03822505
-0.03005695 0.03716606
-0.02966405 0.03612208
-0.02927115 0.03509312
-0.02887824 0.03407917
-0.02848534 0.03308023
-0.02809244 0.03209629
-0.02769954 0.03112736
-0.02730664 0.03017342
-0.02691374 0.02923447
-0.02652084 0.02831052
-0.02612794 0.02740155
-0.02573503 0.02650756
-0.02534213 0.02562854
-0.02494923 0.0247645
-0.02455633 0.02391542
-0.02416343 0.0230813
-0.02377053 0.02226214
-0.02337763 0.02145793
-0.02298473 0.02066866
-0.02259182 0.01989433
-0.02219892 0.01913493
-0.02180602 0.01839045
-0.02141312 0.01766089
-0.02102022 0.01694625
-0.02062732 0.01624651
-0.02023442 0.01556166
-0.01984152 0.01489171
-0.01944861 0.01423664
-0.01905571 0.01359644
-0.01866281 0.01297111
-0.01826991 0.01236065
-0.01787701 0.01176503
-0.01748411 0.01118425
-0.01709121 0.01061831
-0.0166983 0.01006719
-0.0163054 0.00953089
-0.0159125 0.0090094
-0.0155196 0.0085027
-0.0151267 0.00801079
-0.0147338 0.00753366
-0.0143409 0.0070713
-0.013948 0.00662369
-0.01355509 0.00619084
-0.01316219 0.00577272
-0.01276929 0.00536933
-0.01237639 0.00498065
-0.01198349 0.00460668
-0.01159059 0.0042474
-0.01119769 0.00390281
-0.01080479 0.00357288
-0.01041188 0.00325762
-0.01001898 0.002957
-0.00962608 0.00267101
-0.00923318 0.00239965
-0.00884028 0.0021429
-0.00844738 0.00190074
-0.00805448 0.00167317
-0.00766158 0.00146017
-0.00726867 0.00126173
-0.00687577 0.00107783
-0.00648287 0.00090847
-0.00608997 0.00075362
-0.00569707 0.00061327
-0.00530417 0.00048741
-0.00491127 0.00037603
-0.00451836 0.00027911
-0.00412546 0.00019663
-0.00373256 0.00012858
-0.00333966 7.495e-05
-0.00294676 3.571e-05
-0.00255386 1.086e-05
-0.00216096 3.8e-07
-0.00176806 4.25e-06
-0.00137515 2.246e-05
-0.00098225 5.499e-05
-0.00058935 0.00010182
-0.00019645 0.00016294
0.00019645 0.00023833
0.00058935 0.00032797
0.00098225 0.00043185
0.00137515 0.00054995
0.00176806 0.00068225
0.00216096 0.00082873
0.00255386 0.00098938
0.00294676 0.00116417
0.00333966 0.0013531
0.00373256 0.00155613
0.00412546 0.00177326
0.00451836 0.00200446
0.00491127 0.00224972
0.00530417 0.00250901
0.00569707 0.00278232
0.00608997 0.00306962
0.00648287 0.0033709
0.00687577 0.00368613
0.00726867 0.0040153
0.00766158 0.00435839
0.00805448 0.00471537
0.00844738 0.00508622
0.00884028 0.00547093
0.00923318 0.00586948
0.00962608 0.00628183
0.01001898 0.00670797
0.01041188 0.00714788
0.01080479 0.00760154
0.01119769 0.00806892
0.01159059 0.00855001
0.01198349 0.00904477
0.01237639 0.00955319
0.01276929 0.01007525
0.01316219 0.01061091
0.01355509 0.01116017
0.013948 0.01172299
0.0143409 0.01229935
0.0147338 0.01288923
0.0151267 0.0134926
0.0155196 0.01410944
0.0159125 0.01473973
0.0163054 0.01538344
0.0166983 0.01604055
0.01709121 0.01671102
0.01748411 0.01739485
0.01787701 0.01809199
0.01826991 0.01880244
0.01866281 0.01952615
0.01905571 0.02026311
0.01944861 0.02101328
0.01984152 0.02177665
0.02023442 0.02255319
0.02062732 0.02334286
0.02102022 0.02414565
0.02141312 0.02496153
0.02180602 0.02579046
0.02219892 0.02663243
0.02259182 0.0274874
0.02298473 0.02835535
0.02337763 0.02923625
0.02377053 0.03013007
0.02416343 0.03103678
0.02455633 0.03195636
0.02494923 0.03288878
0.02534213 0.033834
0.02573503 0.034792
0.02612794 0.03576275
0.02652084 0.03674622
0.02691374 0.03774239
0.02730664 0.03875121
0.02769954 0.03977267
0.02809244 0.04080672
0.02848534 0.04185335
0.02887824 0.04291252
0.02927115 0.0439842
0.02966405 0.04506836
0.03005695 0.04616497
0.03044985 0.04727399
0.03084275 0.04839541
0.03123565 0.04952917
0.03162855 0.05067526
0.03202145 0.05183364
0.03241436 0.05300428
0.03280726 0.05418715
0.03320016 0.05538221
0.03359306 0.05658943
0.03398596 0.05780878
0.03437886 0.05904022
0.03477176 0.06028373
0.03516467 0.06153927
0.03555757 0.06280681
0.03595047 0.0640863
0.03634337 0.06537773
0.03673627 0.06668104
0.03712917 0.06799622
0.03752207 0.06932323
0.03791497 0.07066202
0.03830788 0.07201257
0.03870078 0.07337484
0.03909368 0.07474879
0.03948658 0.0761344
0.03987948 0.07753162
0.04027238 0.07894042
0.04066528 0.08036076
0.04105818 0.0817926
0.04145109 0.08323592
0.04184399 0.08469067
0.04223689 0.08615682
0.04262979 0.08763433
0.04302269 0.08912316
0.04341559 0.09062327
0.04380849 0.09213463
0.04420139 0.09365721
0.0445943 0.09519096
0.0449872 0.09673584
0.0453801 0.09829181
0.045773 0.09985885
0.0461659 0.1014369
0.0465588 0.10302594
0.0469517 0.10462592
0.04734461 0.1062368
0.04773751 0.10785854
0.04813041 0.1094911
0.04852331 0.11113446
0.04891621 0.11278855
0.04930911 0.11445335
0.04970201 0.11612881
0.05009491 0.1178149
0.05048782 0.11951156
0.05088072 0.12121877
0.05127362 0.12293648
0.05166652 0.12466465
0.05205942 0.12640324
0.05245232 0.12815221
0.05284522 0.12991151
0.05323812 0.1316811
0.05363103 0.13346095
0.05402393 0.135251
0.05441683 0.13705122
0.05480973 0.13886156
0.05520263 0.14068198
0.05559553 0.14251244
0.05598843 0.1443529
0.05638133 0.1462033
0.05677424 0.14806362
0.05716714 0.14993379
0.05756004 0.15181379
0.05795294 0.15370356
0.05834584 0.15560306
0.05873874 0.15751225
0.05913164 0.15943108
0.05952455 0.16135951
0.05991745 0.16329749
0.06031035 0.16524497
0.06070325 0.16720192
0.06109615 0.16916828
0.06148905 0.17114401
0.06188195 0.17312906
0.06227485 0.17512339
0.06266776 0.17712696
0.06306066 0.1791397
0.06345356 0.18116158
0.06384646 0.18319256
0.06423936 0.18523258
0.06463226 0.18728159
0.06502516 0.18933955
0.06541806 0.19140641
0.06581097 0.19348213
0.06620387 0.19556665
0.06659677 0.19765992
0.06698967 0.19976191
0.06738257 0.20187255
0.06777547 0.20399181
0.06816837 0.20611962
0.06856127 0.20825595
0.06895418 0.21040074
0.06934708 0.21255395
0.06973998 0.21471552
0.07013288 0.2168854
0.07052578 0.21906355
0.07091868 0.22124991
0.07131158 0.22344443
0.07170448 0.22564706
0.07209739 0.22785776
0.07249029 0.23007646
0.07288319 0.23230313
0.07327609 0.2345377
0.07366899 0.23678013
0.07406189 0.23903036
0.07445479 0.24128835
0.0748477 0.24355403
0.0752406 0.24582736
0.0756335 0.24810829
0.0760264 0.25039676
0.0764193 0.25269272
0.0768122 0.25499612
0.0772051 0.25730689
0.077598 0.259625
0.07799091 0.26195038
0.07838381 0.26428299
0.07877671 0.26662276
0.07916961 0.26896965
0.07956251 0.2713236
0.07995541 0.27368455
0.08034831 0.27605245
0.08074121 0.27842725
0.08113412 0.28080888
0.08152702 0.2831973
0.08191992 0.28559245
0.08231282 0.28799428
0.08270572 0.29040272
0.08309862 0.29281772
0.08349152 0.29523923
0.08388442 0.29766718
0.08427733 0.30010153
0.08467023 0.30254221
0.08506313 0.30498917
0.08545603 0.30744235
0.08584893 0.3099017
0.08624183 0.31236715
0.08663473 0.31483865
0.08702764 0.31731614
0.08742054 0.31979956
0.08781344 0.32228885
0.08820634 0.32478396
0.08859924 0.32728483
0.08899214 0.3297914
0.08938504 0.3323036
0.08977794 0.33482138
0.09017085 0.33734468
0.09056375 0.33987345
0.09095665 0.34240761
0.09134955 0.34494711
0.09174245 0.3474919
0.09213535 0.3500419
0.09252825 0.35259707
0.09292115 0.35515733
0.09331406 0.35772263
0.09370696 0.3602929
0.09409986 0.3628681
0.09449276 0.36544814
0.09488566 0.36803298
0.09527856 0.37062255
0.09567146 0.37321678
0.09606436 0.37581563
0.09645727 0.37841901
0.09685017 0.38102688
0.09724307 0.38363917
0.09763597 0.38625581
0.09802887 0.38887674
0.09842177 0.3915019
0.09881467 0.39413123
0.09920758 0.39676466
0.09960048 0.39940212
0.09999338 0.40204356
0.10038628 0.40468891
0.10077918 0.4073381
0.10117208 0.40999108
0.10156498 0.41264777
0.10195788 0.4153081
0.10235079 0.41797203
0.10274369 0.42063947
0.10313659 0.42331037
0.10352949 0.42598466
0.10392239 0.42866227
0.10431529 0.43134313
0.10470819 0.43402718
0.10510109 0.43671436
0.105494 0.4394046
0.1058869 0.44209782
0.1062798 0.44479397
0.1066727 0.44749297
0.1070656 0.45019476
0.1074585 0.45289927
0.1078514 0.45560644
0.1082443 0.45831618
0.10863721 0.46102845
0.10903011 0.46374316
0.10942301 0.46646025
0.10981591 0.46917966
0.11020881 0.4719013
0.11060171 0.47462512
0.11099461 0.47735104
0.11138751 0.48007899
0.11178042 0.48280891
0.11217332 0.48554072
0.11256622 0.48827436
0.11295912 0.49100975
0.11335202 0.49374683
0.11374492 0.49648551
0.11413782 0.49922574
0.11453073 0.50196744
0.11492363 0.50471054
0.11531653 0.50745497
0.11570943 0.51020066
0.11610233 0.51294753
0.11649523 0.51569552
0.11688813 0.51844454
0.11728103 0.52119454
0.11767394 0.52394543
0.11806684 0.52669715
0.11845974 0.52944962
0.11885264 0.53220276
0.11924554 0.53495651
0.11963844 0.5377108
0.12003134 0.54046554
0.12042424 0.54322066
0.12081715 0.54597609
0.12121005 0.54873176
0.12160295 0.5514876
0.12199585 0.55424351
0.12238875 0.55699945
0.12278165 0.55975531
0.12317455 0.56251105
0.12356745 0.56526656
0.12396036 0.56802179
0.12435326 0.57077666
0.12474616 0.57353109
0.12513906 0.576285
0.12553196 0.57903832
0.12592486 0.58179097
0.12631776 0.58454287
0.12671067 0.58729396
0.12710357 0.59004414
0.12749647 0.59279335
0.12788937 0.59554151
0.12828227 0.59828853
0.12867517 0.60103435
0.12906807 0.60377888
0.12946097 0.60652205
0.12985388 0.60926378
0.13024678 0.61200398
0.13063968 0.61474258
0.13103258 0.61747951
0.13142548 0.62021468
0.13181838 0.62294801
0.13221128 0.62567943
0.13260418 0.62840885
0.13299709 0.6311362
0.13338999 0.63386139
0.13378289 0.63658434
0.13417579 0.63930498
0.13456869 0.64202323
0.13496159 0.644739
0.13535449 0.64745221
0.13574739 0.65016278
0.1361403 0.65287063
0.1365332 0.65557568
0.1369261 0.65827785
0.137319 0.66097706
&
@target G3.S0
@type xy
-0.137319 3.11497
-0.1369261 3.115336
-0.1365332 3.1156987
-0.1361403 3.1160581
-0.13574739 3.1164143
-0.13535449 3.1167672
-0.13496159 3.1171168
-0.13456869 3.1174632
-0.13417579 3.1178064
-0.13378289 3.1181464
-0.13338999 3.1184832
-0.13299709 3.1188168
-0.13260418 3.1191473
-0.13221128 3.1194745
-0.13181838 3.1197987
-0.13142548 3.1201197
-0.13103258 3.1204376
-0.13063968 3.1207524
-0.13024678 3.1210641
-0.12985388 3.1213728
-0.12946097 3.1216783
-0.12906807 3.1219809
-0.12867517 3.1222803
-0.12828227 3.1225768
-0.12788937 3.1228702
-0.12749647 3.1231606
-0.12710357 3.123448
-0.12671067 3.1237325
-0.12631776 3.124014
-0.12592486 3.1242925
-0.12553196 3.1245681
-0.12513906 3.1248408
-0.12474616 3.1251105
-0.12435326 3.1253773
-0.12396036 3.1256413
-0.12356745 3.1259023
-0.12317455 3.1261605
-0.12278165 3.1264158
-0.12238875 3.1266683
-0.12199585 3.126918
-0.12160295 3.1271648
-0.12121005 3.1274088
-0.12081715 3.12765
-0.12042424 3.1278885
-0.12003134 3.1281241
-0.11963844 3.128357
-0.11924554 3.1285872
-0.11885264 3.1288146
-0.11845974 3.1290393
-0.11806684 3.1292612
-0.11767394 3.1294805
-0.11728103 3.1296971
-0.11688813 3.129911
-0.11649523 3.1301222
-0.11610233 3.1303308
-0.11570943 3.1305367
-0.11531653 3.13074
-0.11492363 3.1309406
-0.11453073 3.1311387
-0.11413782 3.1313341
-0.11374492 3.131527
-0.11335202 3.1317173
-0.11295912 3.131905
-0.11256622 3.1320902
-0.11217332 3.1322728
-0.11178042 3.1324529
-0.11138752 3.1326304
-0.11099461 3.1328055
-0.11060171 3.132978
-0.11020881 3.1331481
-0.10981591 3.1333157
-0.10942301 3.1334808
-0.10903011 3.1336435
-0.10863721 3.1338037
-0.1082443 3.1339615
-0.1078514 3.1341169
-0.1074585 3.1342699
-0.1070656 3.1344204
-0.1066727 3.1345686
-0.1062798 3.1347144
-0.1058869 3.1348578
-0.105494 3.1349989
-0.10510109 3.1351376
-0.10470819 3.135274
-0.10431529 3.1354081
-0.10392239 3.1355399
-0.10352949 3.1356693
-0.10313659 3.1357965
-0.10274369 3.1359213
-0.10235079 3.1360439
-0.10195788 3.1361643
-0.10156498 3.1362824
-0.10117208 3.1363982
-0.10077918 3.1365118
-0.10038628 3.1366232
-0.099993378 3.1367324
-0.099600476 3.1368394
-0.099207575 3.1369442
-0.098814674 3.1370469
-0.098421773 3.1371473
-0.098028871 3.1372456
-0.09763597 3.1373418
-0.097243069 3.1374358
-0.096850167 3.1375277
-0.096457266 3.1376175
-0.096064365 3.1377051
-0.095671464 3.1377907
-0.095278562 3.1378742
-0.094885661 3.1379556
-0.09449276 3.1380349
-0.094099858 3.1381122
-0.093706957 3.1381874
-0.093314056 3.1382606
-0.092921155 3.1383318
-0.092528253 3.1384009
-0.092135352 3.138468
-0.091742451 3.1385332
-0.091349549 3.1385963
-0.090956648 3.1386575
-0.090563747 3.1387167
-0.090170845 3.1387739
-0.089777944 3.1388292
-0.089385043 3.1388826
-0.088992142 3.138934
-0.08859924 3.1389835
-0.088206339 3.1390311
-0.087813438 3.1390768
-0.087420536 3.1391205
-0.087027635 3.1391624
-0.086634734 3.1392025
-0.086241833 3.1392406
-0.085848931 3.1392769
-0.08545603 3.1393114
-0.085063129 3.139344
-0.084670227 3.1393748
-0.084277326 3.1394038
-0.083884425 3.139431
-0.083491524 3.1394563
-0.083098622 3.1394799
-0.082705721 3.1395017
-0.08231282 3.1395217
-0.081919918 3.1395399
-0.081527017 3.1395564
-0.081134116 3.1395712
-0.080741215 3.1395842
-0.080348313 3.1395955
-0.079955412 3.139605
-0.079562511 3.1396129
-0.079169609 3.139619
-0.078776708 3.1396235
-0.078383807 3.1396262
-0.077990906 3.1396273
-0.077598004 3.1396268
-0.077205103 3.1396245
-0.076812202 3.1396206
-0.0764193 3.1396151
-0.076026399 3.1396079
-0.075633498 3.1395992
-0.075240597 3.1395888
-0.074847695 3.1395768
-0.074454794 3.1395631
-0.074061893 3.1395479
-0.073668991 3.1395312
-0.07327609 3.1395128
-0.072883189 3.1394929
-0.072490288 3.1394714
-0.072097386 3.1394484
-0.071704485 3.1394238
-0.071311584 3.1393977
-0.070918682 3.1393701
-0.070525781 3.1393409
-0.07013288 3.1393103
-0.069739979 3.1392781
-0.069347077 3.1392445
-0.068954176 3.1392093
-0.068561275 3.1391727
-0.068168373 3.1391347
-0.067775472 3.1390951
-0.067382571 3.1390542
-0.06698967 3.1390117
-0.066596768 3.1389679
-0.066203867 3.1389226
-0.065810966 3.1388758
-0.065418064 3.1388277
-0.065025163 3.1387782
-0.064632262 3.1387273
-0.064239361 3.1386749
-0.063846459 3.1386212
-0.063453558 3.1385662
-0.063060657 3.1385097
-0.062667755 3.1384519
-0.062274854 3.1383927
-0.061881953 3.1383322
-0.061489052 3.1382704
-0.06109615 3.1382072
-0.060703249 3.1381428
-0.060310348 3.1380769
-0.059917446 3.1380098
-0.059524545 3.1379414
-0.059131644 3.1378717
-0.058738742 3.1378007
-0.058345841 3.1377285
-0.05795294 3.1376549
-0.057560039 3.1375801
-0.057167137 3.1375041
-0.056774236 3.1374268
-0.056381335 3.1373482
-0.055988433 3.1372684
-0.055595532 3.1371874
-0.055202631 3.1371052
-0.05480973 3.1370217
-0.054416828 3.1369371
-0.054023927 3.1368512
-0.053631026 3.1367642
-0.053238124 3.136676
-0.052845223 3.1365865
-0.052452322 3.1364959
-0.052059421 3.1364042
-0.051666519 3.1363113
-0.051273618 3.1362172
-0.050880717 3.136122
-0.050487815 3.1360257
-0.050094914 3.1359282
-0.049702013 3.1358296
-0.049309112 3.1357298
-0.04891621 3.135629
-0.048523309 3.1355271
-0.048130408 3.135424
-0.047737506 3.1353199
-0.047344605 3.1352146
-0.046951704 3.1351083
-0.046558803 3.135001
-0.046165901 3.1348925
-0.045773 3.134783
-0.045380099 3.1346724
-0.044987197 3.1345608
-0.044594296 3.1344482
-0.044201395 3.1343345
-0.043808494 3.1342197
-0.043415592 3.134104
-0.043022691 3.1339872
-0.04262979 3.1338695
-0.042236888 3.1337507
-0.041843987 3.1336309
-0.041451086 3.1335101
-0.041058185 3.1333883
-0.040665283 3.1332656
-0.040272382 3.1331419
-0.039879481 3.1330172
-0.039486579 3.1328915
-0.039093678 3.1327649
-0.038700777 3.1326373
-0.038307876 3.1325088
-0.037914974 3.1323794
-0.037522073 3.132249
-0.037129172 3.1321177
-0.03673627 3.1319854
-0.036343369 3.1318522
-0.035950468 3.1317182
-0.035557567 3.1315832
-0.035164665 3.1314473
-0.034771764 3.1313105
-0.034378863 3.1311728
-0.033985961 3.1310343
-0.03359306 3.1308948
-0.033200159 3.1307545
-0.032807258 3.1306133
-0.032414356 3.1304713
-0.032021455 3.1303284
-0.031628554 3.1301846
-0.031235652 3.13004
-0.030842751 3.1298945
-0.03044985 3.1297483
-0.030056948 3.1296011
-0.029664047 3.1294532
-0.029271146 3.1293044
-0.028878245 3.1291548
-0.028485343 3.1290044
-0.028092442 3.1288532
-0.027699541 3.1287012
-0.027306639 3.1285484
-0.026913738 3.1283948
-0.026520837 3.1282404
-0.026127936 3.1280852
-0.025735034 3.1279293
-0.025342133 3.1277725
-0.024949232 3.127615
-0.02455633 3.1274568
-0.024163429 3.1272978
-0.023770528 3.127138
-0.023377627 3.1269775
-0.022984725 3.1268162
-0.022591824 3.1266542
-0.022198923 3.1264915
-0.021806021 3.126328
-0.02141312 3.1261638
-0.021020219 3.1259989
-0.020627318 3.1258332
-0.020234416 3.1256669
-0.019841515 3.1254998
-0.019448614 3.125332
-0.019055712 3.1251636
-0.018662811 3.1249944
-0.01826991 3.1248246
-0.017877009 3.124654
-0.017484107 3.1244828
-0.017091206 3.1243109
-0.016698305 3.1241383
-0.016305403 3.123965
-0.015912502 3.1237911
-0.015519601 3.1236165
-0.0151267 3.1234413
-0.014733798 3.1232654
-0.014340897 3.1230889
-0.013947996 3.1229117
-0.013555094 3.1227338
-0.013162193 3.1225554
-0.012769292 3.1223763
-0.012376391 3.1221965
-0.011983489 3.1220161
-0.011590588 3.1218352
-0.011197687 3.1216535
-0.010804785 3.1214713
-0.010411884 3.1212885
-0.010018983 3.121105
-0.0096260815 3.120921
-0.0092331803 3.1207363
-0.008840279 3.1205511
-0.0084473777 3.1203652
-0.0080544764 3.1201788
-0.0076615751 3.1199917
-0.0072686738 3.1198041
-0.0068757725 3.1196159
-0.0064828712 3.1194272
-0.00608997 3.1192378
-0.0056970687 3.1190479
-0.0053041674 3.1188574
-0.0049112661 3.1186664
-0.0045183648 3.1184748
-0.0041254635 3.1182826
-0.0037325622 3.1180899
-0.0033396609 3.1178966
-0.0029467597 3.1177028
-0.0025538584 3.1175084
-0.0021609571 3.1173135
-0.0017680558 3.1171181
-0.0013751545 3.1169221
-0.00098225322 3.1167256
-0.00058935193 3.1165285
-0.00019645064 3.116331
0.00019645064 3.1161329
0.00058935193 3.1159343
0.00098225322 3.1157351
0.0013751545 3.1155355
0.0017680558 3.1153353
0.0021609571 3.1151347
0.0025538584 3.1149335
0.0029467597 3.1147318
0.0033396609 3.1145296
0.0037325622 3.1143269
0.0041254635 3.1141238
0.0045183648 3.1139201
0.0049112661 3.1137159
0.0053041674 3.1135113
0.0056970687 3.1133061
0.00608997 3.1131005
0.0064828712 3.1128944
0.0068757725 3.1126878
0.0072686738 3.1124807
0.0076615751 3.1122732
0.0080544764 3.1120652
0.0084473777 3.1118567
0.008840279 3.1116478
0.0092331803 3.1114384
0.0096260815 3.1112285
0.010018983 3.1110181
0.010411884 3.1108073
0.010804785 3.1105961
0.011197687 3.1103844
0.011590588 3.1101722
0.011983489 3.1099596
0.012376391 3.1097466
0.012769292 3.109533
0.013162193 3.1093191
0.013555094 3.1091047
0.013947996 3.1088899
0.014340897 3.1086746
0.014733798 3.1084589
0.0151267 3.1082427
0.015519601 3.1080262
0.015912502 3.1078091
0.016305403 3.1075917
0.016698305 3.1073738
0.017091206 3.1071555
0.017484107 3.1069368
0.017877009 3.1067177
0.01826991 3.1064981
0.018662811 3.1062781
0.019055712 3.1060577
0.019448614 3.1058369
0.019841515 3.1056156
0.020234416 3.105394
0.020627318 3.1051719
0.021020219 3.1049494
0.02141312 3.1047265
0.021806021 3.1045032
0.022198923 3.1042795
0.022591824 3.1040554
0.022984725 3.1038309
0.023377627 3.1036059
0.023770528 3.1033806
0.024163429 3.1031549
0.02455633 3.1029287
0.024949232 3.1027022
0.025342133 3.1024753
0.025735034 3.1022479
0.026127936 3.1020202
0.026520837 3.1017921
0.026913738 3.1015635
0.027306639 3.1013346
0.027699541 3.1011053
0.028092442 3.1008756
0.028485343 3.1006455
0.028878245 3.100415
0.029271146 3.1001841
0.029664047 3.0999529
0.030056948 3.0997212
0.03044985 3.0994892
0.030842751 3.0992567
0.031235652 3.0990239
0.031628554 3.0987907
0.032021455 3.0985571
0.032414356 3.0983231
0.032807258 3.0980888
0.033200159 3.097854
0.03359306 3.0976189
0.033985961 3.0973834
0.034378863 3.0971475
0.034771764 3.0969112
0.035164665 3.0966745
0.035557567 3.0964375
0.035950468 3.0962
0.036343369 3.0959622
0.03673627 3.095724
0.037129172 3.0954854
0.037522073 3.0952465
0.037914974 3.0950071
0.038307876 3.0947674
0.038700777 3.0945273
0.039093678 3.0942868
0.039486579 3.0940459
0.039879481 3.0938047
0.040272382 3.0935631
0.040665283 3.093321
0.041058185 3.0930786
0.041451086 3.0928359
0.041843987 3.0925927
0.042236888 3.0923492
0.04262979 3.0921052
0.043022691 3.0918609
0.043415592 3.0916162
0.043808494 3.0913712
0.044201395 3.0911257
0.044594296 3.0908798
0.044987197 3.0906336
0.045380099 3.090387
0.045773 3.09014
0.046165901 3.0898926
0.046558803 3.0896448
0.046951704 3.0893967
0.047344605 3.0891481
0.047737506 3.0888992
0.048130408 3.0886499
0.048523309 3.0884001
0.04891621 3.08815
0.049309112 3.0878995
0.049702013 3.0876486
0.050094914 3.0873973
0.050487815 3.0871457
0.050880717 3.0868936
0.051273618 3.0866411
0.051666519 3.0863882
0.052059421 3.086135
0.052452322 3.0858813
0.052845223 3.0856273
0.053238124 3.0853728
0.053631026 3.0851179
0.054023927 3.0848626
0.054416828 3.084607
0.05480973 3.0843509
0.055202631 3.0840944
0.055595532 3.0838375
0.055988433 3.0835802
0.056381335 3.0833225
0.056774236 3.0830644
0.057167137 3.0828058
0.057560039 3.0825469
0.05795294 3.0822875
0.058345841 3.0820277
0.058738742 3.0817675
0.059131644 3.0815069
0.059524545 3.0812459
0.059917446 3.0809844
0.060310348 3.0807225
0.060703249 3.0804602
0.06109615 3.0801975
0.061489052 3.0799343
0.061881953 3.0796707
0.062274854 3.0794066
0.062667755 3.0791422
0.063060657 3.0788773
0.063453558 3.0786119
0.063846459 3.0783461
0.064239361 3.0780799
0.064632262 3.0778132
0.065025163 3.0775461
0.065418064 3.0772785
0.065810966 3.0770105
0.066203867 3.0767421
0.066596768 3.0764731
0.06698967 3.0762038
0.067382571 3.0759339
0.067775472 3.0756636
0.068168373 3.0753929
0.068561275 3.0751217
0.068954176 3.07485
0.069347077 3.0745778
0.069739979 3.0743052
0.07013288 3.0740321
0.070525781 3.0737585
0.070918682 3.0734845
0.071311584 3.0732099
0.071704485 3.0729349
0.072097386 3.0726594
0.072490288 3.0723834
0.072883189 3.0721069
0.07327609 3.07183
0.073668991 3.0715525
0.074061893 3.0712745
0.074454794 3.0709961
0.074847695 3.0707171
0.075240597 3.0704376
0.075633498 3.0701577
0.076026399 3.0698772
0.0764193 3.0695962
0.076812202 3.0693146
0.077205103 3.0690326
0.077598004 3.06875
0.077990906 3.0684669
0.078383807 3.0681833
0.078776708 3.0678992
0.079169609 3.0676145
0.079562511 3.0673292
0.079955412 3.0670435
0.080348313 3.0667572
0.080741215 3.0664703
0.081134116 3.0661829
0.081527017 3.065895
0.081919918 3.0656065
0.08231282 3.0653174
0.082705721 3.0650278
0.083098622 3.0647376
0.083491524 3.0644468
0.083884425 3.0641555
0.084277326 3.0638635
0.084670227 3.063571
0.085063129 3.063278
0.08545603 3.0629843
0.085848931 3.0626901
0.086241833 3.0623952
0.086634734 3.0620998
0.087027635 3.0618037
0.087420536 3.0615071
0.087813438 3.0612098
0.088206339 3.060912
0.08859924 3.0606135
0.088992142 3.0603144
0.089385043 3.0600147
0.089777944 3.0597144
0.090170845 3.0594134
0.090563747 3.0591118
0.090956648 3.0588096
0.091349549 3.0585067
0.091742451 3.0582032
0.092135352 3.057899
0.092528253 3.0575942
0.092921155 3.0572887
0.093314056 3.0569825
0.093706957 3.0566757
0.094099858 3.0563683
0.09449276 3.0560601
0.094885661 3.0557513
0.095278562 3.0554418
0.095671464 3.0551316
0.096064365 3.0548207
0.096457266 3.0545091
0.096850167 3.0541969
0.097243069 3.0538839
0.09763597 3.0535702
0.098028871 3.0532558
0.098421773 3.0529407
0.098814674 3.0526249
0.099207575 3.0523083
0.099600476 3.051991
0.099993378 3.051673
0.10038628 3.0513543
0.10077918 3.0510348
0.10117208 3.0507145
0.10156498 3.0503935
0.10195788 3.0500718
0.10235079 3.0497492
0.10274369 3.049426
0.10313659 3.0491019
0.10352949 3.0487771
0.10392239 3.0484515
0.10431529 3.0481251
0.10470819 3.0477979
0.10510109 3.0474699
0.105494 3.0471412
0.1058869 3.0468116
0.1062798 3.0464812
0.1066727 3.04615
0.1070656 3.045818
0.1074585 3.0454851
0.1078514 3.0451514
0.1082443 3.0448169
0.10863721 3.0444816
0.10903011 3.0441454
0.10942301 3.0438083
0.10981591 3.0434704
0.11020881 3.0431316
0.11060171 3.042792
0.11099461 3.0424515
0.11138752 3.0421101
0.11178042 3.0417678
0.11217332 3.0414247
0.11256622 3.0410806
0.11295912 3.0407357
0.11335202 3.0403898
0.11374492 3.0400431
0.11413782 3.0396954
0.11453073 3.0393468
0.11492363 3.0389973
0.11531653 3.0386468
0.11570943 3.0382954
0.11610233 3.0379431
0.11649523 3.0375898
0.11688813 3.0372355
0.11728103 3.0368803
0.11767394 3.0365242
0.11806684 3.036167
0.11845974 3.0358089
0.11885264 3.0354498
0.11924554 3.0350897
0.11963844 3.0347286
0.12003134 3.0343665
0.12042424 3.0340034
0.12081715 3.0336392
0.12121005 3.0332741
0.12160295 3.0329079
0.12199585 3.0325407
0.12238875 3.0321725
0.12278165 3.0318032
0.12317455 3.0314329
0.12356745 3.0310615
0.12396036 3.030689
0.12435326 3.0303155
0.12474616 3.0299408
0.12513906 3.0295651
0.12553196 3.0291884
0.12592486 3.0288105
0.12631776 3.0284315
0.12671067 3.0280514
0.12710357 3.0276702
0.12749647 3.0272879
0.12788937 3.0269044
0.12828227 3.0265198
0.12867517 3.0261341
0.12906807 3.0257472
0.12946097 3.0253591
0.12985388 3.0249699
0.13024678 3.0245796
0.13063968 3.024188
0.13103258 3.0237953
0.13142548 3.0234014
0.13181838 3.0230062
0.13221128 3.0226099
0.13260418 3.0222124
0.13299709 3.0218136
0.13338999 3.0214137
0.13378289 3.0210124
0.13417579 3.02061
0.13456869 3.0202063
0.13496159 3.0198014
0.13535449 3.0193952
0.13574739 3.0189877
0.1361403 3.018579
0.1365332 3.0181689
0.1369261 3.0177576
0.137319 3.017345
&
@target G3.S1
@type xy
-0.137319 0.968881
-0.1369261 0.97406044
-0.1365332 0.97920926
-0.1361403 0.98432761
-0.13574739 0.9894156
-0.13535449 0.99447336
-0.13496159 0.99950104
-0.13456869 1.0044988
-0.13417579 1.0094666
-0.13378289 1.0144048
-0.13338999 1.0193134
-0.13299709 1.0241926
-0.13260418 1.0290424
-0.13221128 1.0338631
-0.13181838 1.0386547
-0.13142548 1.0434173
-0.13103258 1.0481512
-0.13063968 1.0528564
-0.13024678 1.057533
-0.12985388 1.0621812
-0.12946097 1.0668011
-0.12906807 1.0713928
-0.12867517 1.0759565
-0.12828227 1.0804922
-0.12788937 1.0850002
-0.12749647 1.0894804
-0.12710357 1.0939332
-0.12671067 1.0983585
-0.12631776 1.1027565
-0.12592486 1.1071273
-0.12553196 1.111471
-0.12513906 1.1157878
-0.12474616 1.1200779
-0.12435326 1.1243412
-0.12396036 1.1285779
-0.12356745 1.1327882
-0.12317455 1.1369722
-0.12278165 1.14113
-0.12238875 1.1452617
-0.12199585 1.1493674
-0.12160295 1.1534473
-0.12121005 1.1575015
-0.12081715 1.1615301
-0.12042424 1.1655332
-0.12003134 1.1695109
-0.11963844 1.1734633
-0.11924554 1.1773907
-0.11885264 1.181293
-0.11845974 1.1851705
-0.11806684 1.1890231
-0.11767394 1.1928511
-0.11728103 1.1966546
-0.11688813 1.2004337
-0.11649523 1.2041884
-0.11610233 1.2079189
-0.11570943 1.2116254
-0.11531653 1.2153079
-0.11492363 1.2189666
-0.11453073 1.2226015
-0.11413782 1.2262128
-0.11374492 1.2298006
-0.11335202 1.2333651
-0.11295912 1.2369062
-0.11256622 1.2404242
-0.11217332 1.2439191
-0.11178042 1.2473911
-0.11138752 1.2508403
-0.11099461 1.2542668
-0.11060171 1.2576706
-0.11020881 1.261052
-0.10981591 1.264411
-0.10942301 1.2677477
-0.10903011 1.2710623
-0.10863721 1.2743548
-0.1082443 1.2776254
-0.1078514 1.2808742
-0.1074585 1.2841013
-0.1070656 1.2873067
-0.1066727 1.2904907
-0.1062798 1.2936532
-0.1058869 1.2967945
-0.105494 1.2999146
-0.10510109 1.3030137
-0.10470819 1.3060917
-0.10431529 1.309149
-0.10392239 1.3121855
-0.10352949 1.3152013
-0.10313659 1.3181966
-0.10274369 1.3211715
-0.10235079 1.3241261
-0.10195788 1.3270604
-0.10156498 1.3299747
-0.10117208 1.3328689
-0.10077918 1.3357433
-0.10038628 1.3385978
-0.099993378 1.3414327
-0.099600476 1.3442479
-0.099207575 1.3470437
-0.098814674 1.3498201
-0.098421773 1.3525772
-0.098028871 1.3553151
-0.09763597 1.358034
-0.097243069 1.3607339
-0.096850167 1.3634149
-0.096457266 1.3660771
-0.096064365 1.3687207
-0.095671464 1.3713457
-0.095278562 1.3739522
-0.094885661 1.3765404
-0.09449276 1.3791103
-0.094099858 1.381662
-0.093706957 1.3841956
-0.093314056 1.3867113
-0.092921155 1.3892091
-0.092528253 1.3916891
-0.092135352 1.3941514
-0.091742451 1.3965962
-0.091349549 1.3990235
-0.090956648 1.4014333
-0.090563747 1.4038259
-0.090170845 1.4062013
-0.089777944 1.4085596
-0.089385043 1.4109009
-0.088992142 1.4132253
-0.08859924 1.4155329
-0.088206339 1.4178238
-0.087813438 1.4200981
-0.087420536 1.4223558
-0.087027635 1.4245971
-0.086634734 1.426822
-0.086241833 1.4290307
-0.085848931 1.4312233
-0.08545603 1.4333998
-0.085063129 1.4355603
-0.084670227 1.4377049
-0.084277326 1.4398338
-0.083884425 1.441947
-0.083491524 1.4440445
-0.083098622 1.4461266
-0.082705721 1.4481933
-0.08231282 1.4502446
-0.081919918 1.4522807
-0.081527017 1.4543016
-0.081134116 1.4563075
-0.080741215 1.4582984
-0.080348313 1.4602744
-0.079955412 1.4622357
-0.079562511 1.4641822
-0.079169609 1.4661141
-0.078776708 1.4680315
-0.078383807 1.4699345
-0.077990906 1.4718231
-0.077598004 1.4736974
-0.077205103 1.4755576
-0.076812202 1.4774036
-0.0764193 1.4792357
-0.076026399 1.4810539
-0.075633498 1.4828582
-0.075240597 1.4846487
-0.074847695 1.4864256
-0.074454794 1.488189
-0.074061893 1.4899388
-0.073668991 1.4916752
-0.07327609 1.4933983
-0.072883189 1.4951081
-0.072490288 1.4968048
-0.072097386 1.4984884
-0.071704485 1.500159
-0.071311584 1.5018167
-0.070918682 1.5034615
-0.070525781 1.5050937
-0.07013288 1.5067131
-0.069739979 1.50832
-0.069347077 1.5099143
-0.068954176 1.5114962
-0.068561275 1.5130658
-0.068168373 1.5146231
-0.067775472 1.5161682
-0.067382571 1.5177012
-0.06698967 1.5192222
-0.066596768 1.5207312
-0.066203867 1.5222284
-0.065810966 1.5237138
-0.065418064 1.5251874
-0.065025163 1.5266494
-0.064632262 1.5280999
-0.064239361 1.5295388
-0.063846459 1.5309664
-0.063453558 1.5323826
-0.063060657 1.5337876
-0.062667755 1.5351814
-0.062274854 1.5365641
-0.061881953 1.5379357
-0.061489052 1.5392964
-0.06109615 1.5406462
-0.060703249 1.5419853
-0.060310348 1.5433135
-0.059917446 1.5446312
-0.059524545 1.5459382
-0.059131644 1.5472347
-0.058738742 1.5485208
-0.058345841 1.5497965
-0.05795294 1.551062
-0.057560039 1.5523172
-0.057167137 1.5535622
-0.056774236 1.5547972
-0.056381335 1.5560222
-0.055988433 1.5572372
-0.055595532 1.5584423
-0.055202631 1.5596377
-0.05480973 1.5608233
-0.054416828 1.5619993
-0.054023927 1.5631657
-0.053631026 1.5643226
-0.053238124 1.56547
-0.052845223 1.566608
-0.052452322 1.5677367
-0.052059421 1.5688562
-0.051666519 1.5699665
-0.051273618 1.5710676
-0.050880717 1.5721598
-0.050487815 1.5732429
-0.050094914 1.5743171
-0.049702013 1.5753825
-0.049309112 1.5764391
-0.04891621 1.577487
-0.048523309 1.5785262
-0.048130408 1.5795569
-0.047737506 1.580579
-0.047344605 1.5815927
-0.046951704 1.5825979
-0.046558803 1.5835949
-0.046165901 1.5845835
-0.045773 1.585564
-0.045380099 1.5865363
-0.044987197 1.5875006
-0.044594296 1.5884568
-0.044201395 1.5894051
-0.043808494 1.5903454
-0.043415592 1.591278
-0.043022691 1.5922027
-0.04262979 1.5931198
-0.042236888 1.5940292
-0.041843987 1.594931
-0.041451086 1.5958253
-0.041058185 1.5967121
-0.040665283 1.5975915
-0.040272382 1.5984636
-0.039879481 1.5993283
-0.039486579 1.6001858
-0.039093678 1.6010362
-0.038700777 1.6018794
-0.038307876 1.6027155
-0.037914974 1.6035446
-0.037522073 1.6043668
-0.037129172 1.6051821
-0.03673627 1.6059906
-0.036343369 1.6067923
-0.035950468 1.6075872
-0.035557567 1.6083755
-0.035164665 1.6091571
-0.034771764 1.6099322
-0.034378863 1.6107008
-0.033985961 1.6114629
-0.03359306 1.6122187
-0.033200159 1.6129681
-0.032807258 1.6137112
-0.032414356 1.614448
-0.032021455 1.6151787
-0.031628554 1.6159032
-0.031235652 1.6166217
-0.030842751 1.6173341
-0.03044985 1.6180405
-0.030056948 1.6187411
-0.029664047 1.6194357
-0.029271146 1.6201245
-0.028878245 1.6208075
-0.028485343 1.6214848
-0.028092442 1.6221565
-0.027699541 1.6228225
-0.027306639 1.6234829
-0.026913738 1.6241378
-0.026520837 1.6247872
-0.026127936 1.6254312
-0.025735034 1.6260697
-0.025342133 1.626703
-0.024949232 1.627331
-0.02455633 1.6279537
-0.024163429 1.6285712
-0.023770528 1.6291836
-0.023377627 1.6297908
-0.022984725 1.630393
-0.022591824 1.6309902
-0.022198923 1.6315824
-0.021806021 1.6321697
-0.02141312 1.6327522
-0.021020219 1.6333298
-0.020627318 1.6339026
-0.020234416 1.6344706
-0.019841515 1.635034
-0.019448614 1.6355927
-0.019055712 1.6361467
-0.018662811 1.6366962
-0.01826991 1.6372412
-0.017877009 1.6377817
-0.017484107 1.6383177
-0.017091206 1.6388493
-0.016698305 1.6393766
-0.016305403 1.6398995
-0.015912502 1.6404181
-0.015519601 1.6409325
-0.0151267 1.6414427
-0.014733798 1.6419488
-0.014340897 1.6424507
-0.013947996 1.6429485
-0.013555094 1.6434423
-0.013162193 1.643932
-0.012769292 1.6444178
-0.012376391 1.6448997
-0.011983489 1.6453776
-0.011590588 1.6458517
-0.011197687 1.646322
-0.010804785 1.6467885
-0.010411884 1.6472512
-0.010018983 1.6477102
-0.0096260815 1.6481656
-0.0092331803 1.6486173
-0.008840279 1.6490654
-0.0084473777 1.6495099
-0.0080544764 1.6499509
-0.0076615751 1.6503884
-0.0072686738 1.6508224
-0.0068757725 1.651253
-0.0064828712 1.6516802
-0.00608997 1.652104
-0.0056970687 1.6525245
-0.0053041674 1.6529417
-0.0049112661 1.6533556
-0.0045183648 1.6537662
-0.0041254635 1.6541737
-0.0037325622 1.654578
-0.0033396609 1.6549791
-0.0029467597 1.6553771
-0.0025538584 1.6557721
-0.0021609571 1.6561639
-0.0017680558 1.6565528
-0.0013751545 1.6569387
-0.00098225322 1.6573216
-0.00058935193 1.6577015
-0.00019645064 1.6580786
0.00019645064 1.6584527
0.00058935193 1.658824
0.00098225322 1.6591925
0.0013751545 1.6595582
0.0017680558 1.6599212
0.0021609571 1.6602813
0.0025538584 1.6606388
0.0029467597 1.6609936
0.0033396609 1.6613457
0.0037325622 1.6616952
0.0041254635 1.662042
0.0045183648 1.6623863
0.0049112661 1.662728
0.0053041674 1.6630672
0.0056970687 1.6634039
0.00608997 1.663738
0.0064828712 1.6640697
0.0068757725 1.664399
0.0072686738 1.6647258
0.0076615751 1.6650503
0.0080544764 1.6653723
0.0084473777 1.6656921
0.008840279 1.6660094
0.0092331803 1.6663245
0.0096260815 1.6666373
0.010018983 1.6669478
0.010411884 1.6672561
0.010804785 1.6675621
0.011197687 1.667866
0.011590588 1.6681676
0.011983489 1.6684671
0.012376391 1.6687644
0.012769292 1.6690596
0.013162193 1.6693527
0.013555094 1.6696437
0.013947996 1.6699327
0.014340897 1.6702196
0.014733798 1.6705044
0.0151267 1.6707872
0.015519601 1.671068
0.015912502 1.6713468
0.016305403 1.6716237
0.016698305 1.6718986
0.017091206 1.6721715
0.017484107 1.6724425
0.017877009 1.6727116
0.01826991 1.6729789
0.018662811 1.6732442
0.019055712 1.6735077
0.019448614 1.6737693
0.019841515 1.674029
0.020234416 1.674287
0.020627318 1.6745431
0.021020219 1.6747974
0.02141312 1.67505
0.021806021 1.6753008
0.022198923 1.6755498
0.022591824 1.675797
0.022984725 1.6760425
0.023377627 1.6762863
0.023770528 1.6765283
0.024163429 1.6767687
0.02455633 1.6770073
0.024949232 1.6772443
0.025342133 1.6774795
0.025735034 1.6777131
0.026127936 1.6779451
0.026520837 1.6781754
0.026913738 1.678404
0.027306639 1.678631
0.027699541 1.6788563
0.028092442 1.6790801
0.028485343 1.6793022
0.028878245 1.6795227
0.029271146 1.6797416
0.029664047 1.6799589
0.030056948 1.6801747
0.03044985 1.6803888
0.030842751 1.6806013
0.031235652 1.6808123
0.031628554 1.6810217
0.032021455 1.6812296
0.032414356 1.6814358
0.032807258 1.6816406
0.033200159 1.6818437
0.03359306 1.6820453
0.033985961 1.6822454
0.034378863 1.6824439
0.034771764 1.6826409
0.035164665 1.6828363
0.035557567 1.6830302
0.035950468 1.6832225
0.036343369 1.6834133
0.03673627 1.6836026
0.037129172 1.6837903
0.037522073 1.6839765
0.037914974 1.6841612
0.038307876 1.6843443
0.038700777 1.6845259
0.039093678 1.684706
0.039486579 1.6848845
0.039879481 1.6850614
0.040272382 1.6852369
0.040665283 1.6854107
0.041058185 1.6855831
0.041451086 1.6857538
0.041843987 1.6859231
0.042236888 1.6860907
0.04262979 1.6862568
0.043022691 1.6864214
0.043415592 1.6865844
0.043808494 1.6867458
0.044201395 1.6869056
0.044594296 1.6870638
0.044987197 1.6872205
0.045380099 1.6873755
0.045773 1.687529
0.046165901 1.6876808
0.046558803 1.6878311
0.046951704 1.6879797
0.047344605 1.6881267
0.047737506 1.6882721
0.048130408 1.6884158
0.048523309 1.6885578
0.04891621 1.6886982
0.049309112 1.688837
0.049702013 1.688974
0.050094914 1.6891094
0.050487815 1.6892431
0.050880717 1.6893751
0.051273618 1.6895053
0.051666519 1.6896339
0.052059421 1.6897607
0.052452322 1.6898857
0.052845223 1.690009
0.053238124 1.6901305
0.053631026 1.6902503
0.054023927 1.6903682
0.054416828 1.6904844
0.05480973 1.6905987
0.055202631 1.6907112
0.055595532 1.6908218
0.055988433 1.6909306
0.056381335 1.6910375
0.056774236 1.6911425
0.057167137 1.6912456
0.057560039 1.6913468
0.05795294 1.6914461
0.058345841 1.6915434
0.058738742 1.6916388
0.059131644 1.6917322
0.059524545 1.6918235
0.059917446 1.6919129
0.060310348 1.6920003
0.060703249 1.6920855
0.06109615 1.6921688
0.061489052 1.6922499
0.061881953 1.692329
0.062274854 1.6924059
0.062667755 1.6924807
0.063060657 1.6925533
0.063453558 1.6926238
0.063846459 1.692692
0.064239361 1.6927581
0.064632262 1.6928219
0.065025163 1.6928834
0.065418064 1.6929427
0.065810966 1.6929997
0.066203867 1.6930543
0.066596768 1.6931067
0.06698967 1.6931566
0.067382571 1.6932042
0.067775472 1.6932494
0.068168373 1.6932921
0.068561275 1.6933324
0.068954176 1.6933702
0.069347077 1.6934055
0.069739979 1.6934382
0.07013288 1.6934685
0.070525781 1.6934961
0.070918682 1.6935212
0.071311584 1.6935436
0.071704485 1.6935634
0.072097386 1.6935805
0.072490288 1.6935949
0.072883189 1.6936066
0.07327609 1.6936155
0.073668991 1.6936216
0.074061893 1.693625
0.074454794 1.6936254
0.074847695 1.6936231
0.075240597 1.6936178
0.075633498 1.6936096
0.076026399 1.6935985
0.0764193 1.6935844
0.076812202 1.6935673
0.077205103 1.6935471
0.077598004 1.6935239
0.077990906 1.6934975
0.078383807 1.6934681
0.078776708 1.6934355
0.079169609 1.6933997
0.079562511 1.6933606
0.079955412 1.6933184
0.080348313 1.6932728
0.080741215 1.6932239
0.081134116 1.6931717
0.081527017 1.6931161
0.081919918 1.693057
0.08231282 1.6929945
0.082705721 1.6929286
0.083098622 1.6928591
0.083491524 1.692786
0.083884425 1.6927094
0.084277326 1.6926291
0.084670227 1.6925452
0.085063129 1.6924576
0.08545603 1.6923663
0.085848931 1.6922712
0.086241833 1.6921723
0.086634734 1.6920696
0.087027635 1.691963
0.087420536 1.6918524
0.087813438 1.691738
0.088206339 1.6916195
0.08859924 1.691497
0.088992142 1.6913704
0.089385043 1.6912398
0.089777944 1.691105
0.090170845 1.690966
0.090563747 1.6908228
0.090956648 1.6906753
0.091349549 1.6905235
0.091742451 1.6903674
0.092135352 1.6902069
0.092528253 1.690042
0.092921155 1.6898726
0.093314056 1.6896987
0.093706957 1.6895202
0.094099858 1.6893371
0.09449276 1.6891495
0.094885661 1.6889571
0.095278562 1.68876
0.095671464 1.6885581
0.096064365 1.6883515
0.096457266 1.68814
0.096850167 1.6879235
0.097243069 1.6877022
0.09763597 1.6874758
0.098028871 1.6872445
0.098421773 1.687008
0.098814674 1.6867664
0.099207575 1.6865197
0.099600476 1.6862677
0.099993378 1.6860104
0.10038628 1.6857479
0.10077918 1.68548
0.10117208 1.6852067
0.10156498 1.6849279
0.10195788 1.6846436
0.10235079 1.6843538
0.10274369 1.6840584
0.10313659 1.6837573
0.10352949 1.6834505
0.10392239 1.683138
0.10431529 1.6828196
0.10470819 1.6824955
0.10510109 1.6821654
0.105494 1.6818294
0.1058869 1.6814873
0.1062798 1.6811392
0.1066727 1.6807851
0.1070656 1.6804247
0.1074585 1.6800581
0.1078514 1.6796853
0.1082443 1.6793062
0.10863721 1.6789207
0.10903011 1.6785287
0.10942301 1.6781303
0.10981591 1.6777254
0.11020881 1.6773138
0.11060171 1.6768957
0.11099461 1.6764708
0.11138752 1.6760392
0.11178042 1.6756008
0.11217332 1.6751555
0.11256622 1.6747033
0.11295912 1.6742441
0.11335202 1.6737779
0.11374492 1.6733046
0.11413782 1.6728241
0.11453073 1.6723365
0.11492363 1.6718415
0.11531653 1.6713393
0.11570943 1.6708297
0.11610233 1.6703126
0.11649523 1.669788
0.11688813 1.6692559
0.11728103 1.6687162
0.11767394 1.6681687
0.11806684 1.6676136
0.11845974 1.6670506
0.11885264 1.6664798
0.11924554 1.6659011
0.11963844 1.6653143
0.12003134 1.6647196
0.12042424 1.6641167
0.12081715 1.6635057
0.12121005 1.6628864
0.12160295 1.6622588
0.12199585 1.6616229
0.12238875 1.6609785
0.12278165 1.6603257
0.12317455 1.6596643
0.12356745 1.6589942
0.12396036 1.6583156
0.12435326 1.6576281
0.12474616 1.6569319
0.12513906 1.6562267
0.12553196 1.6555127
0.12592486 1.6547896
0.12631776 1.6540574
0.12671067 1.6533161
0.12710357 1.6525656
0.12749647 1.6518058
0.12788937 1.6510367
0.12828227 1.6502581
0.12867517 1.6494701
0.12906807 1.6486725
0.12946097 1.6478653
0.12985388 1.6470484
0.13024678 1.6462218
0.13063968 1.6453853
0.13103258 1.6445389
0.13142548 1.6436825
0.13181838 1.6428161
0.13221128 1.6419396
0.13260418 1.6410529
0.13299709 1.640156
0.13338999 1.6392487
0.13378289 1.6383311
0.13417579 1.6374029
0.13456869 1.6364642
0.13496159 1.6355149
0.13535449 1.6345549
0.13574739 1.6335842
0.1361403 1.6326026
0.1365332 1.6316101
0.1369261 1.6306066
0.137319 1.629592
&
@target G4.S0
@type xy
-0.137319 2.58383
-0.1369261 2.5841862
-0.1365332 2.5845397
-0.1361403 2.5848906
-0.13574739 2.5852388
-0.13535449 2.5855845
-0.13496159 2.5859274
-0.13456869 2.5862678
-0.13417579 2.5866056
-0.13378289 2.5869408
-0.13338999 2.5872734
-0.13299709 2.5876034
-0.13260418 2.5879309
-0.13221128 2.5882558
-0.13181838 2.5885781
-0.13142548 2.588898
-0.13103258 2.5892153
-0.13063968 2.5895301
-0.13024678 2.5898423
-0.12985388 2.5901521
-0.12946097 2.5904594
-0.12906807 2.5907643
-0.12867517 2.5910666
-0.12828227 2.5913665
-0.12788937 2.591664
-0.12749647 2.591959
-0.12710357 2.5922515
-0.12671067 2.5925417
-0.12631776 2.5928294
-0.12592486 2.5931148
-0.12553196 2.5933977
-0.12513906 2.5936783
-0.12474616 2.5939565
-0.12435326 2.5942323
-0.12396036 2.5945057
-0.12356745 2.5947768
-0.12317455 2.5950456
-0.12278165 2.5953121
-0.12238875 2.5955762
-0.12199585 2.595838
-0.12160295 2.5960975
-0.12121005 2.5963547
-0.12081715 2.5966097
-0.12042424 2.5968623
-0.12003134 2.5971127
-0.11963844 2.5973608
-0.11924554 2.5976067
-0.11885264 2.5978504
-0.11845974 2.5980918
-0.11806684 2.598331
-0.11767394 2.5985679
-0.11728103 2.5988027
-0.11688813 2.5990353
-0.11649523 2.5992657
-0.11610233 2.5994939
-0.11570943 2.5997199
-0.11531653 2.5999438
-0.11492363 2.6001655
-0.11453073 2.6003851
-0.11413782 2.6006026
-0.11374492 2.6008179
-0.11335202 2.6010311
-0.11295912 2.6012422
-0.11256622 2.6014512
-0.11217332 2.6016581
-0.11178042 2.6018629
-0.11138752 2.6020657
-0.11099461 2.6022664
-0.11060171 2.602465
-0.11020881 2.6026615
-0.10981591 2.6028561
-0.10942301 2.6030486
-0.10903011 2.603239
-0.10863721 2.6034275
-0.1082443 2.603614
-0.1078514 2.6037984
-0.1074585 2.6039809
-0.1070656 2.6041613
-0.1066727 2.6043398
-0.1062798 2.6045164
-0.1058869 2.604691
-0.105494 2.6048636
-0.10510109 2.6050343
-0.10470819 2.605203
-0.10431529 2.6053698
-0.10392239 2.6055347
-0.10352949 2.6056977
-0.10313659 2.6058588
-0.10274369 2.606018
-0.10235079 2.6061754
-0.10195788 2.6063308
-0.10156498 2.6064844
-0.10117208 2.6066361
-0.10077918 2.6067859
-0.10038628 2.6069339
-0.099993378 2.6070801
-0.099600476 2.6072245
-0.099207575 2.607367
-0.098814674 2.6075077
-0.098421773 2.6076466
-0.098028871 2.6077837
-0.09763597 2.607919
-0.097243069 2.6080525
-0.096850167 2.6081843
-0.096457266 2.6083143
-0.096064365 2.6084425
-0.095671464 2.6085689
-0.095278562 2.6086937
-0.094885661 2.6088167
-0.09449276 2.6089379
-0.094099858 2.6090575
-0.093706957 2.6091753
-0.093314056 2.6092914
-0.092921155 2.6094058
-0.092528253 2.6095185
-0.092135352 2.6096296
-0.091742451 2.6097389
-0.091349549 2.6098466
-0.090956648 2.6099527
-0.090563747 2.610057
-0.090170845 2.6101598
-0.089777944 2.6102609
-0.089385043 2.6103603
-0.088992142 2.6104582
-0.08859924 2.6105544
-0.088206339 2.610649
-0.087813438 2.610742
-0.087420536 2.6108334
-0.087027635 2.6109232
-0.086634734 2.6110114
-0.086241833 2.6110981
-0.085848931 2.6111832
-0.08545603 2.6112667
-0.085063129 2.6113487
-0.084670227 2.6114291
-0.084277326 2.611508
-0.083884425 2.6115854
-0.083491524 2.6116612
-0.083098622 2.6117355
-0.082705721 2.6118083
-0.08231282 2.6118796
-0.081919918 2.6119494
-0.081527017 2.6120177
-0.081134116 2.6120845
-0.080741215 2.6121499
-0.080348313 2.6122138
-0.079955412 2.6122762
-0.079562511 2.6123371
-0.079169609 2.6123967
-0.078776708 2.6124547
-0.078383807 2.6125114
-0.077990906 2.6125666
-0.077598004 2.6126203
-0.077205103 2.6126727
-0.076812202 2.6127237
-0.0764193 2.6127732
-0.076026399 2.6128214
-0.075633498 2.6128681
-0.075240597 2.6129135
-0.074847695 2.6129575
-0.074454794 2.6130002
-0.074061893 2.6130415
-0.073668991 2.6130814
-0.07327609 2.6131199
-0.072883189 2.6131572
-0.072490288 2.6131931
-0.072097386 2.6132276
-0.071704485 2.6132608
-0.071311584 2.6132928
-0.070918682 2.6133234
-0.070525781 2.6133527
-0.07013288 2.6133807
-0.069739979 2.6134074
-0.069347077 2.6134328
-0.068954176 2.6134569
-0.068561275 2.6134798
-0.068168373 2.6135014
-0.067775472 2.6135217
-0.067382571 2.6135408
-0.06698967 2.6135586
-0.066596768 2.6135752
-0.066203867 2.6135906
-0.065810966 2.6136047
-0.065418064 2.6136176
-0.065025163 2.6136292
-0.064632262 2.6136397
-0.064239361 2.613649
-0.063846459 2.613657
-0.063453558 2.6136639
-0.063060657 2.6136695
-0.062667755 2.613674
-0.062274854 2.6136773
-0.061881953 2.6136795
-0.061489052 2.6136804
-0.06109615 2.6136802
-0.060703249 2.6136789
-0.060310348 2.6136764
-0.059917446 2.6136728
-0.059524545 2.613668
-0.059131644 2.6136621
-0.058738742 2.6136551
-0.058345841 2.6136469
-0.05795294 2.6136377
-0.057560039 2.6136273
-0.057167137 2.6136158
-0.056774236 2.6136033
-0.056381335 2.6135896
-0.055988433 2.6135749
-0.055595532 2.613559
-0.055202631 2.6135421
-0.05480973 2.6135242
-0.054416828 2.6135051
-0.054023927 2.613485
-0.053631026 2.6134639
-0.053238124 2.6134417
-0.052845223 2.6134185
-0.052452322 2.6133942
-0.052059421 2.6133689
-0.051666519 2.6133425
-0.051273618 2.6133152
-0.050880717 2.6132868
-0.050487815 2.6132574
-0.050094914 2.6132271
-0.049702013 2.6131957
-0.049309112 2.6131633
-0.04891621 2.6131299
-0.048523309 2.6130956
-0.048130408 2.6130603
-0.047737506 2.613024
-0.047344605 2.6129867
-0.046951704 2.6129484
-0.046558803 2.6129092
-0.046165901 2.6128691
-0.045773 2.612828
-0.045380099 2.612786
-0.044987197 2.612743
-0.044594296 2.6126991
-0.044201395 2.6126542
-0.043808494 2.6126085
-0.043415592 2.6125618
-0.043022691 2.6125142
-0.04262979 2.6124657
-0.042236888 2.6124162
-0.041843987 2.6123659
-0.041451086 2.6123147
-0.041058185 2.6122626
-0.040665283 2.6122096
-0.040272382 2.6121558
-0.039879481 2.612101
-0.039486579 2.6120454
-0.039093678 2.6119889
-0.038700777 2.6119316
-0.038307876 2.6118734
-0.037914974 2.6118143
-0.037522073 2.6117544
-0.037129172 2.6116937
-0.03673627 2.6116321
-0.036343369 2.6115697
-0.035950468 2.6115065
-0.035557567 2.6114424
-0.035164665 2.6113775
-0.034771764 2.6113118
-0.034378863 2.6112453
-0.033985961 2.6111779
-0.03359306 2.6111098
-0.033200159 2.6110409
-0.032807258 2.6109711
-0.032414356 2.6109006
-0.032021455 2.6108293
-0.031628554 2.6107572
-0.031235652 2.6106844
-0.030842751 2.6106107
-0.03044985 2.6105363
-0.030056948 2.6104611
-0.029664047 2.6103852
-0.029271146 2.6103085
-0.028878245 2.6102311
-0.028485343 2.6101529
-0.028092442 2.610074
-0.027699541 2.6099943
-0.027306639 2.6099139
-0.026913738 2.6098327
-0.026520837 2.6097508
-0.026127936 2.6096682
-0.025735034 2.6095849
-0.025342133 2.6095009
-0.024949232 2.6094161
-0.02455633 2.6093307
-0.024163429 2.6092445
-0.023770528 2.6091577
-0.023377627 2.6090701
-0.022984725 2.6089819
-0.022591824 2.6088929
-0.022198923 2.6088033
-0.021806021 2.608713
-0.02141312 2.608622
-0.021020219 2.6085303
-0.020627318 2.608438
-0.020234416 2.608345
-0.019841515 2.6082513
-0.019448614 2.608157
-0.019055712 2.608062
-0.018662811 2.6079664
-0.01826991 2.6078701
-0.017877009 2.6077732
-0.017484107 2.6076756
-0.017091206 2.6075774
-0.016698305 2.6074786
-0.016305403 2.6073791
-0.015912502 2.607279
-0.015519601 2.6071783
-0.0151267 2.6070769
-0.014733798 2.6069749
-0.014340897 2.6068724
-0.013947996 2.6067692
-0.013555094 2.6066654
-0.013162193 2.606561
-0.012769292 2.6064559
-0.012376391 2.6063503
-0.011983489 2.6062441
-0.011590588 2.6061373
-0.011197687 2.60603
-0.010804785 2.605922
-0.010411884 2.6058134
-0.010018983 2.6057043
-0.0096260815 2.6055946
-0.0092331803 2.6054843
-0.008840279 2.6053735
-0.0084473777 2.6052621
-0.0080544764 2.6051501
-0.0076615751 2.6050375
-0.0072686738 2.6049244
-0.0068757725 2.6048108
-0.0064828712 2.6046966
-0.00608997 2.6045818
-0.0056970687 2.6044665
-0.0053041674 2.6043507
-0.0049112661 2.6042343
-0.0045183648 2.6041174
-0.0041254635 2.6039999
-0.0037325622 2.6038819
-0.0033396609 2.6037634
-0.0029467597 2.6036444
-0.0025538584 2.6035248
-0.0021609571 2.6034047
-0.0017680558 2.6032841
-0.0013751545 2.603163
-0.00098225322 2.6030413
-0.00058935193 2.6029192
-0.00019645064 2.6027965
0.00019645064 2.6026734
0.00058935193 2.6025497
0.00098225322 2.6024255
0.0013751545 2.6023009
0.0017680558 2.6021757
0.0021609571 2.6020501
0.0025538584 2.6019239
0.0029467597 2.6017973
0.0033396609 2.6016702
0.0037325622 2.6015426
0.0041254635 2.6014145
0.0045183648 2.6012859
0.0049112661 2.6011569
0.0053041674 2.6010274
0.0056970687 2.6008974
0.00608997 2.600767
0.0064828712 2.6006361
0.0068757725 2.6005047
0.0072686738 2.6003729
0.0076615751 2.6002406
0.0080544764 2.6001078
0.0084473777 2.5999746
0.008840279 2.5998409
0.0092331803 2.5997068
0.0096260815 2.5995722
0.010018983 2.5994372
0.010411884 2.5993018
0.010804785 2.5991659
0.011197687 2.5990295
0.011590588 2.5988927
0.011983489 2.5987555
0.012376391 2.5986178
0.012769292 2.5984798
0.013162193 2.5983412
0.013555094 2.5982023
0.013947996 2.5980629
0.014340897 2.5979231
0.014733798 2.5977829
0.0151267 2.5976422
0.015519601 2.5975011
0.015912502 2.5973596
0.016305403 2.5972177
0.016698305 2.5970754
0.017091206 2.5969327
0.017484107 2.5967895
0.017877009 2.5966459
0.01826991 2.596502
0.018662811 2.5963576
0.019055712 2.5962128
0.019448614 2.5960676
0.019841515 2.595922
0.020234416 2.595776
0.020627318 2.5956296
0.021020219 2.5954828
0.02141312 2.5953357
0.021806021 2.5951881
0.022198923 2.5950401
0.022591824 2.5948917
0.022984725 2.594743
0.023377627 2.5945938
0.023770528 2.5944443
0.024163429 2.5942943
0.02455633 2.594144
0.024949232 2.5939933
0.025342133 2.5938423
0.025735034 2.5936908
0.026127936 2.593539
0.026520837 2.5933867
0.026913738 2.5932341
0.027306639 2.5930812
0.027699541 2.5929278
0.028092442 2.5927741
0.028485343 2.59262
0.028878245 2.5924655
0.029271146 2.5923106
0.029664047 2.5921554
0.030056948 2.5919998
0.03044985 2.5918439
0.030842751 2.5916876
0.031235652 2.5915309
0.031628554 2.5913738
0.032021455 2.5912164
0.032414356 2.5910586
0.032807258 2.5909005
0.033200159 2.5907419
0.03359306 2.5905831
0.033985961 2.5904238
0.034378863 2.5902642
0.034771764 2.5901043
0.035164665 2.589944
0.035557567 2.5897833
0.035950468 2.5896223
0.036343369 2.5894609
0.03673627 2.5892991
0.037129172 2.589137
0.037522073 2.5889746
0.037914974 2.5888118
0.038307876 2.5886486
0.038700777 2.5884851
0.039093678 2.5883212
0.039486579 2.588157
0.039879481 2.5879925
0.040272382 2.5878275
0.040665283 2.5876623
0.041058185 2.5874966
0.041451086 2.5873307
0.041843987 2.5871644
0.042236888 2.5869977
0.04262979 2.5868307
0.043022691 2.5866633
0.043415592 2.5864956
0.043808494 2.5863275
0.044201395 2.5861591
0.044594296 2.5859904
0.044987197 2.5858212
0.045380099 2.5856518
0.045773 2.585482
0.046165901 2.5853119
0.046558803 2.5851414
0.046951704 2.5849705
0.047344605 2.5847993
0.047737506 2.5846278
0.048130408 2.5844559
0.048523309 2.5842837
0.04891621 2.5841111
0.049309112 2.5839382
0.049702013 2.583765
0.050094914 2.5835914
0.050487815 2.5834174
0.050880717 2.5832431
0.051273618 2.5830685
0.051666519 2.5828935
0.052059421 2.5827181
0.052452322 2.5825424
0.052845223 2.5823664
0.053238124 2.58219
0.053631026 2.5820133
0.054023927 2.5818362
0.054416828 2.5816588
0.05480973 2.581481
0.055202631 2.5813029
0.055595532 2.5811244
0.055988433 2.5809456
0.056381335 2.5807664
0.056774236 2.5805869
0.057167137 2.580407
0.057560039 2.5802268
0.05795294 2.5800462
0.058345841 2.5798653
0.058738742 2.579684
0.059131644 2.5795024
0.059524545 2.5793204
0.059917446 2.579138
0.060310348 2.5789553
0.060703249 2.5787723
0.06109615 2.5785889
0.061489052 2.5784051
0.061881953 2.578221
0.062274854 2.5780365
0.062667755 2.5778516
0.063060657 2.5776664
0.063453558 2.5774809
0.063846459 2.5772949
0.064239361 2.5771087
0.064632262 2.576922
0.065025163 2.576735
0.065418064 2.5765476
0.065810966 2.5763599
0.066203867 2.5761718
0.066596768 2.5759833
0.06698967 2.5757944
0.067382571 2.5756052
0.067775472 2.5754156
0.068168373 2.5752257
0.068561275 2.5750353
0.068954176 2.5748446
0.069347077 2.5746535
0.069739979 2.5744621
0.07013288 2.5742703
0.070525781 2.574078
0.070918682 2.5738855
0.071311584 2.5736925
0.071704485 2.5734991
0.072097386 2.5733054
0.072490288 2.5731113
0.072883189 2.5729168
0.07327609 2.5727219
0.073668991 2.5725266
0.074061893 2.5723309
0.074454794 2.5721349
0.074847695 2.5719384
0.075240597 2.5717416
0.075633498 2.5715443
0.076026399 2.5713467
0.0764193 2.5711487
0.076812202 2.5709502
0.077205103 2.5707514
0.077598004 2.5705522
0.077990906 2.5703525
0.078383807 2.5701525
0.078776708 2.5699521
0.079169609 2.5697512
0.079562511 2.5695499
0.079955412 2.5693482
0.080348313 2.5691462
0.080741215 2.5689436
0.081134116 2.5687407
0.081527017 2.5685374
0.081919918 2.5683336
0.08231282 2.5681294
0.082705721 2.5679248
0.083098622 2.5677198
0.083491524 2.5675143
0.083884425 2.5673084
0.084277326 2.5671021
0.084670227 2.5668954
0.085063129 2.5666882
0.08545603 2.5664806
0.085848931 2.5662725
0.086241833 2.566064
0.086634734 2.565855
0.087027635 2.5656456
0.087420536 2.5654358
0.087813438 2.5652255
0.088206339 2.5650148
0.08859924 2.5648036
0.088992142 2.5645919
0.089385043 2.5643798
0.089777944 2.5641673
0.090170845 2.5639543
0.090563747 2.5637408
0.090956648 2.5635268
0.091349549 2.5633124
0.091742451 2.5630975
0.092135352 2.5628821
0.092528253 2.5626663
0.092921155 2.56245
0.093314056 2.5622332
0.093706957 2.5620159
0.094099858 2.5617981
0.09449276 2.5615799
0.094885661 2.5613611
0.095278562 2.5611419
0.095671464 2.5609222
0.096064365 2.560702
0.096457266 2.5604812
0.096850167 2.56026
0.097243069 2.5600383
0.09763597 2.559816
0.098028871 2.5595933
0.098421773 2.55937
0.098814674 2.5591463
0.099207575 2.558922
0.099600476 2.5586972
0.099993378 2.5584718
0.10038628 2.558246
0.10077918 2.5580196
0.10117208 2.5577927
0.10156498 2.5575652
0.10195788 2.5573372
0.10235079 2.5571087
0.10274369 2.5568796
0.10313659 2.55665
0.10352949 2.5564199
0.10392239 2.5561892
0.10431529 2.5559579
0.10470819 2.5557261
0.10510109 2.5554937
0.105494 2.5552607
0.1058869 2.5550272
0.1062798 2.5547931
0.1066727 2.5545585
0.1070656 2.5543233
0.1074585 2.5540874
0.1078514 2.5538511
0.1082443 2.5536141
0.10863721 2.5533765
0.10903011 2.5531384
0.10942301 2.5528996
0.10981591 2.5526603
0.11020881 2.5524204
0.11060171 2.5521798
0.11099461 2.5519387
0.11138752 2.5516969
0.11178042 2.5514545
0.11217332 2.5512115
0.11256622 2.5509679
0.11295912 2.5507237
0.11335202 2.5504788
0.11374492 2.5502333
0.11413782 2.5499872
0.11453073 2.5497404
0.11492363 2.549493
0.11531653 2.549245
0.11570943 2.5489963
0.11610233 2.5487469
0.11649523 2.5484969
0.11688813 2.5482463
0.11728103 2.5479949
0.11767394 2.547743
0.11806684 2.5474903
0.11845974 2.547237
0.11885264 2.5469829
0.11924554 2.5467283
0.11963844 2.5464729
0.12003134 2.5462168
0.12042424 2.5459601
0.12081715 2.5457026
0.12121005 2.5454445
0.12160295 2.5451856
0.12199585 2.544926
0.12238875 2.5446658
0.12278165 2.5444048
0.12317455 2.5441431
0.12356745 2.5438807
0.12396036 2.5436175
0.12435326 2.5433536
0.12474616 2.543089
0.12513906 2.5428236
0.12553196 2.5425575
0.12592486 2.5422907
0.12631776 2.5420231
0.12671067 2.5417547
0.12710357 2.5414856
0.12749647 2.5412157
0.12788937 2.5409451
0.12828227 2.5406737
0.12867517 2.5404015
0.12906807 2.5401285
0.12946097 2.5398547
0.12985388 2.5395802
0.13024678 2.5393048
0.13063968 2.5390287
0.13103258 2.5387517
0.13142548 2.538474
0.13181838 2.5381954
0.13221128 2.5379161
0.13260418 2.5376359
0.13299709 2.5373549
0.13338999 2.537073
0.13378289 2.5367903
0.13417579 2.5365068
0.13456869 2.5362225
0.13496159 2.5359373
0.13535449 2.5356512
0.13574739 2.5353643
0.1361403 2.5350765
0.1365332 2.5347879
0.1369261 2.5344984
0.137319 2.534208
&
@target G4.S1
@type xy
-0.137319 1.097508
-0.1369261 1.1022485
-0.1365332 1.1069618
-0.1361403 1.1116478
-0.13574739 1.1163067
-0.13535449 1.1209386
-0.13496159 1.1255436
-0.13456869 1.1301219
-0.13417579 1.1346736
-0.13378289 1.1391987
-0.13338999 1.1436975
-0.13299709 1.1481699
-0.13260418 1.1526162
-0.13221128 1.1570364
-0.13181838 1.1614307
-0.13142548 1.1657991
-0.13103258 1.1701418
-0.13063968 1.1744589
-0.13024678 1.1787505
-0.12985388 1.1830167
-0.12946097 1.1872576
-0.12906807 1.1914734
-0.12867517 1.1956641
-0.12828227 1.1998299
-0.12788937 1.2039709
-0.12749647 1.2080871
-0.12710357 1.2121788
-0.12671067 1.2162459
-0.12631776 1.2202887
-0.12592486 1.2243072
-0.12553196 1.2283015
-0.12513906 1.2322717
-0.12474616 1.236218
-0.12435326 1.2401405
-0.12396036 1.2440393
-0.12356745 1.2479144
-0.12317455 1.251766
-0.12278165 1.2555942
-0.12238875 1.2593991
-0.12199585 1.2631808
-0.12160295 1.2669394
-0.12121005 1.270675
-0.12081715 1.2743878
-0.12042424 1.2780778
-0.12003134 1.2817451
-0.11963844 1.2853899
-0.11924554 1.2890122
-0.11885264 1.2926122
-0.11845974 1.29619
-0.11806684 1.2997456
-0.11767394 1.3032792
-0.11728103 1.3067908
-0.11688813 1.3102806
-0.11649523 1.3137487
-0.11610233 1.3171952
-0.11570943 1.3206202
-0.11531653 1.3240238
-0.11492363 1.327406
-0.11453073 1.3307671
-0.11413782 1.334107
-0.11374492 1.3374259
-0.11335202 1.340724
-0.11295912 1.3440012
-0.11256622 1.3472577
-0.11217332 1.3504937
-0.11178042 1.3537091
-0.11138752 1.3569042
-0.11099461 1.3600789
-0.11060171 1.3632334
-0.11020881 1.3663679
-0.10981591 1.3694823
-0.10942301 1.3725768
-0.10903011 1.3756516
-0.10863721 1.3787066
-0.1082443 1.381742
-0.1078514 1.3847579
-0.1074585 1.3877544
-0.1070656 1.3907316
-0.1066727 1.3936896
-0.1062798 1.3966284
-0.1058869 1.3995482
-0.105494 1.4024491
-0.10510109 1.4053311
-0.10470819 1.4081945
-0.10431529 1.4110391
-0.10392239 1.4138652
-0.10352949 1.4166729
-0.10313659 1.4194622
-0.10274369 1.4222333
-0.10235079 1.4249862
-0.10195788 1.427721
-0.10156498 1.4304378
-0.10117208 1.4331367
-0.10077918 1.4358178
-0.10038628 1.4384813
-0.099993378 1.4411271
-0.099600476 1.4437554
-0.099207575 1.4463663
-0.098814674 1.4489598
-0.098421773 1.4515361
-0.098028871 1.4540953
-0.09763597 1.4566374
-0.097243069 1.4591625
-0.096850167 1.4616707
-0.096457266 1.4641622
-0.096064365 1.4666369
-0.095671464 1.4690951
-0.095278562 1.4715367
-0.094885661 1.4739619
-0.09449276 1.4763707
-0.094099858 1.4787633
-0.093706957 1.4811397
-0.093314056 1.4835001
-0.092921155 1.4858444
-0.092528253 1.4881729
-0.092135352 1.4904855
-0.091742451 1.4927824
-0.091349549 1.4950637
-0.090956648 1.4973294
-0.090563747 1.4995796
-0.090170845 1.5018145
-0.089777944 1.5040341
-0.089385043 1.5062384
-0.088992142 1.5084276
-0.08859924 1.5106018
-0.088206339 1.512761
-0.087813438 1.5149054
-0.087420536 1.517035
-0.087027635 1.5191498
-0.086634734 1.5212501
-0.086241833 1.5233358
-0.085848931 1.525407
-0.08545603 1.5274639
-0.085063129 1.5295065
-0.084670227 1.5315348
-0.084277326 1.5335491
-0.083884425 1.5355493
-0.083491524 1.5375356
-0.083098622 1.5395079
-0.082705721 1.5414665
-0.08231282 1.5434113
-0.081919918 1.5453426
-0.081527017 1.5472602
-0.081134116 1.5491644
-0.080741215 1.5510552
-0.080348313 1.5529326
-0.079955412 1.5547969
-0.079562511 1.5566479
-0.079169609 1.5584859
-0.078776708 1.5603109
-0.078383807 1.5621229
-0.077990906 1.5639221
-0.077598004 1.5657086
-0.077205103 1.5674823
-0.076812202 1.5692434
-0.0764193 1.570992
-0.076026399 1.5727282
-0.075633498 1.5744519
-0.075240597 1.5761633
-0.074847695 1.5778625
-0.074454794 1.5795496
-0.074061893 1.5812245
-0.073668991 1.5828875
-0.07327609 1.5845385
-0.072883189 1.5861776
-0.072490288 1.587805
-0.072097386 1.5894207
-0.071704485 1.5910247
-0.071311584 1.5926171
-0.070918682 1.5941981
-0.070525781 1.5957677
-0.07013288 1.5973259
-0.069739979 1.5988728
-0.069347077 1.6004085
-0.068954176 1.6019331
-0.068561275 1.6034467
-0.068168373 1.6049493
-0.067775472 1.6064409
-0.067382571 1.6079217
-0.06698967 1.6093917
-0.066596768 1.6108511
-0.066203867 1.6122998
-0.065810966 1.6137379
-0.065418064 1.6151655
-0.065025163 1.6165827
-0.064632262 1.6179896
-0.064239361 1.6193862
-0.063846459 1.6207725
-0.063453558 1.6221487
-0.063060657 1.6235149
-0.062667755 1.624871
-0.062274854 1.6262171
-0.061881953 1.6275534
-0.061489052 1.6288799
-0.06109615 1.6301966
-0.060703249 1.6315037
-0.060310348 1.6328011
-0.059917446 1.634089
-0.059524545 1.6353674
-0.059131644 1.6366363
-0.058738742 1.637896
-0.058345841 1.6391463
-0.05795294 1.6403874
-0.057560039 1.6416194
-0.057167137 1.6428423
-0.056774236 1.6440561
-0.056381335 1.645261
-0.055988433 1.646457
-0.055595532 1.6476441
-0.055202631 1.6488224
-0.05480973 1.6499921
-0.054416828 1.6511531
-0.054023927 1.6523055
-0.053631026 1.6534493
-0.053238124 1.6545847
-0.052845223 1.6557117
-0.052452322 1.6568303
-0.052059421 1.6579407
-0.051666519 1.6590428
-0.051273618 1.6601368
-0.050880717 1.6612226
-0.050487815 1.6623005
-0.050094914 1.6633703
-0.049702013 1.6644322
-0.049309112 1.6654862
-0.04891621 1.6665324
-0.048523309 1.6675709
-0.048130408 1.6686017
-0.047737506 1.6696248
-0.047344605 1.6706404
-0.046951704 1.6716484
-0.046558803 1.672649
-0.046165901 1.6736422
-0.045773 1.674628
-0.045380099 1.6756065
-0.044987197 1.6765778
-0.044594296 1.6775419
-0.044201395 1.6784989
-0.043808494 1.6794488
-0.043415592 1.6803917
-0.043022691 1.6813276
-0.04262979 1.6822566
-0.042236888 1.6831788
-0.041843987 1.6840941
-0.041451086 1.6850027
-0.041058185 1.6859046
-0.040665283 1.6867999
-0.040272382 1.6876886
-0.039879481 1.6885708
-0.039486579 1.6894464
-0.039093678 1.6903157
-0.038700777 1.6911785
-0.038307876 1.692035
-0.037914974 1.6928853
-0.037522073 1.6937293
-0.037129172 1.6945672
-0.03673627 1.6953989
-0.036343369 1.6962246
-0.035950468 1.6970442
-0.035557567 1.6978578
-0.035164665 1.6986656
-0.034771764 1.6994674
-0.034378863 1.7002634
-0.033985961 1.7010537
-0.03359306 1.7018382
-0.033200159 1.702617
-0.032807258 1.7033902
-0.032414356 1.7041578
-0.032021455 1.7049199
-0.031628554 1.7056765
-0.031235652 1.7064276
-0.030842751 1.7071733
-0.03044985 1.7079137
-0.030056948 1.7086488
-0.029664047 1.7093786
-0.029271146 1.7101032
-0.028878245 1.7108226
-0.028485343 1.7115369
-0.028092442 1.7122461
-0.027699541 1.7129503
-0.027306639 1.7136495
-0.026913738 1.7143437
-0.026520837 1.7150331
-0.026127936 1.7157176
-0.025735034 1.7163972
-0.025342133 1.7170721
-0.024949232 1.7177422
-0.02455633 1.7184077
-0.024163429 1.7190685
-0.023770528 1.7197247
-0.023377627 1.7203763
-0.022984725 1.7210234
-0.022591824 1.7216661
-0.022198923 1.7223043
-0.021806021 1.722938
-0.02141312 1.7235675
-0.021020219 1.7241926
-0.020627318 1.7248134
-0.020234416 1.72543
-0.019841515 1.7260424
-0.019448614 1.7266506
-0.019055712 1.7272547
-0.018662811 1.7278547
-0.01826991 1.7284506
-0.017877009 1.7290426
-0.017484107 1.7296305
-0.017091206 1.7302146
-0.016698305 1.7307947
-0.016305403 1.731371
-0.015912502 1.7319434
-0.015519601 1.7325121
-0.0151267 1.733077
-0.014733798 1.7336382
-0.014340897 1.7341957
-0.013947996 1.7347495
-0.013555094 1.7352998
-0.013162193 1.7358465
-0.012769292 1.7363896
-0.012376391 1.7369292
-0.011983489 1.7374654
-0.011590588 1.7379981
-0.011197687 1.7385274
-0.010804785 1.7390533
-0.010411884 1.7395759
-0.010018983 1.7400952
-0.0096260815 1.7406112
-0.0092331803 1.741124
-0.008840279 1.7416336
-0.0084473777 1.7421399
-0.0080544764 1.7426432
-0.0076615751 1.7431433
-0.0072686738 1.7436403
-0.0068757725 1.7441343
-0.0064828712 1.7446252
-0.00608997 1.7451132
-0.0056970687 1.7455982
-0.0053041674 1.7460802
-0.0049112661 1.7465594
-0.0045183648 1.7470356
-0.0041254635 1.7475091
-0.0037325622 1.7479797
-0.0033396609 1.7484475
-0.0029467597 1.7489125
-0.0025538584 1.7493748
-0.0021609571 1.7498344
-0.0017680558 1.7502913
-0.0013751545 1.7507456
-0.00098225322 1.7511972
-0.00058935193 1.7516463
-0.00019645064 1.7520927
0.00019645064 1.7525366
0.00058935193 1.752978
0.00098225322 1.7534169
0.0013751545 1.7538533
0.0017680558 1.7542873
0.0021609571 1.7547188
0.0025538584 1.755148
0.0029467597 1.7555747
0.0033396609 1.7559991
0.0037325622 1.7564212
0.0041254635 1.756841
0.0045183648 1.7572585
0.0049112661 1.7576738
0.0053041674 1.7580868
0.0056970687 1.7584975
0.00608997 1.7589061
0.0064828712 1.7593126
0.0068757725 1.7597168
0.0072686738 1.760119
0.0076615751 1.760519
0.0080544764 1.760917
0.0084473777 1.7613129
0.008840279 1.7617067
0.0092331803 1.7620985
0.0096260815 1.7624883
0.010018983 1.7628762
0.010411884 1.763262
0.010804785 1.7636459
0.011197687 1.7640279
0.011590588 1.764408
0.011983489 1.7647861
0.012376391 1.7651624
0.012769292 1.7655368
0.013162193 1.7659094
0.013555094 1.7662802
0.013947996 1.7666492
0.014340897 1.7670163
0.014733798 1.7673817
0.0151267 1.7677453
0.015519601 1.7681072
0.015912502 1.7684674
0.016305403 1.7688258
0.016698305 1.7691826
0.017091206 1.7695377
0.017484107 1.7698911
0.017877009 1.7702428
0.01826991 1.7705929
0.018662811 1.7709414
0.019055712 1.7712882
0.019448614 1.7716335
0.019841515 1.7719772
0.020234416 1.7723192
0.020627318 1.7726598
0.021020219 1.7729988
0.02141312 1.7733362
0.021806021 1.7736721
0.022198923 1.7740065
0.022591824 1.7743394
0.022984725 1.7746708
0.023377627 1.7750007
0.023770528 1.7753291
0.024163429 1.7756561
0.02455633 1.7759816
0.024949232 1.7763057
0.025342133 1.7766283
0.025735034 1.7769496
0.026127936 1.7772693
0.026520837 1.7775877
0.026913738 1.7779047
0.027306639 1.7782203
0.027699541 1.7785345
0.028092442 1.7788473
0.028485343 1.7791588
0.028878245 1.7794688
0.029271146 1.7797776
0.029664047 1.7800849
0.030056948 1.780391
0.03044985 1.7806956
0.030842751 1.780999
0.031235652 1.781301
0.031628554 1.7816017
0.032021455 1.7819011
0.032414356 1.7821991
0.032807258 1.7824959
0.033200159 1.7827913
0.03359306 1.7830855
0.033985961 1.7833783
0.034378863 1.7836698
0.034771764 1.7839601
0.035164665 1.784249
0.035557567 1.7845367
0.035950468 1.7848231
0.036343369 1.7851082
0.03673627 1.785392
0.037129172 1.7856745
0.037522073 1.7859557
0.037914974 1.7862357
0.038307876 1.7865144
0.038700777 1.7867918
0.039093678 1.7870679
0.039486579 1.7873428
0.039879481 1.7876163
0.040272382 1.7878886
0.040665283 1.7881596
0.041058185 1.7884293
0.041451086 1.7886978
0.041843987 1.7889649
0.042236888 1.7892308
0.04262979 1.7894953
0.043022691 1.7897586
0.043415592 1.7900206
0.043808494 1.7902812
0.044201395 1.7905406
0.044594296 1.7907987
0.044987197 1.7910554
0.045380099 1.7913109
0.045773 1.791565
0.046165901 1.7918178
0.046558803 1.7920693
0.046951704 1.7923194
0.047344605 1.7925682
0.047737506 1.7928156
0.048130408 1.7930617
0.048523309 1.7933065
0.04891621 1.7935499
0.049309112 1.7937919
0.049702013 1.7940325
0.050094914 1.7942717
0.050487815 1.7945096
0.050880717 1.794746
0.051273618 1.7949811
0.051666519 1.7952147
0.052059421 1.7954469
0.052452322 1.7956777
0.052845223 1.795907
0.053238124 1.7961349
0.053631026 1.7963613
0.054023927 1.7965862
0.054416828 1.7968097
0.05480973 1.7970316
0.055202631 1.7972521
0.055595532 1.797471
0.055988433 1.7976885
0.056381335 1.7979043
0.056774236 1.7981187
0.057167137 1.7983314
0.057560039 1.7985426
0.05795294 1.7987523
0.058345841 1.7989603
0.058738742 1.7991667
0.059131644 1.7993714
0.059524545 1.7995746
0.059917446 1.7997761
0.060310348 1.7999759
0.060703249 1.800174
0.06109615 1.8003705
0.061489052 1.8005652
0.061881953 1.8007582
0.062274854 1.8009495
0.062667755 1.801139
0.063060657 1.8013268
0.063453558 1.8015127
0.063846459 1.8016969
0.064239361 1.8018792
0.064632262 1.8020597
0.065025163 1.8022383
0.065418064 1.8024151
0.065810966 1.8025899
0.066203867 1.8027629
0.066596768 1.8029339
0.06698967 1.803103
0.067382571 1.8032702
0.067775472 1.8034353
0.068168373 1.8035984
0.068561275 1.8037596
0.068954176 1.8039186
0.069347077 1.8040757
0.069739979 1.8042306
0.07013288 1.8043834
0.070525781 1.8045341
0.070918682 1.8046827
0.071311584 1.8048291
0.071704485 1.8049733
0.072097386 1.8051153
0.072490288 1.805255
0.072883189 1.8053925
0.07327609 1.8055278
0.073668991 1.8056607
0.074061893 1.8057913
0.074454794 1.8059196
0.074847695 1.8060455
0.075240597 1.806169
0.075633498 1.80629
0.076026399 1.8064087
0.0764193 1.8065248
0.076812202 1.8066385
0.077205103 1.8067496
0.077598004 1.8068583
0.077990906 1.8069643
0.078383807 1.8070677
0.078776708 1.8071686
0.079169609 1.8072667
0.079562511 1.8073622
0.079955412 1.807455
0.080348313 1.8075451
0.080741215 1.8076324
0.081134116 1.8077169
0.081527017 1.8077986
0.081919918 1.8078774
0.08231282 1.8079534
0.082705721 1.8080265
0.083098622 1.8080967
0.083491524 1.8081639
0.083884425 1.8082281
0.084277326 1.8082893
0.084670227 1.8083474
0.085063129 1.8084025
0.08545603 1.8084544
0.085848931 1.8085032
0.086241833 1.8085489
0.086634734 1.8085913
0.087027635 1.8086305
0.087420536 1.8086664
0.087813438 1.808699
0.088206339 1.8087283
0.08859924 1.8087543
0.088992142 1.8087768
0.089385043 1.8087959
0.089777944 1.8088115
0.090170845 1.8088236
0.090563747 1.8088322
0.090956648 1.8088372
0.091349549 1.8088387
0.091742451 1.8088364
0.092135352 1.8088305
0.092528253 1.8088209
0.092921155 1.8088076
0.093314056 1.8087905
0.093706957 1.8087695
0.094099858 1.8087447
0.09449276 1.808716
0.094885661 1.8086834
0.095278562 1.8086468
0.095671464 1.8086062
0.096064365 1.8085616
0.096457266 1.8085129
0.096850167 1.80846
0.097243069 1.808403
0.09763597 1.8083419
0.098028871 1.8082765
0.098421773 1.8082068
0.098814674 1.8081328
0.099207575 1.8080544
0.099600476 1.8079717
0.099993378 1.8078845
0.10038628 1.8077928
0.10077918 1.8076967
0.10117208 1.8075959
0.10156498 1.8074906
0.10195788 1.8073807
0.10235079 1.807266
0.10274369 1.8071466
0.10313659 1.8070225
0.10352949 1.8068935
0.10392239 1.8067597
0.10431529 1.8066211
0.10470819 1.8064774
0.10510109 1.8063288
0.105494 1.8061751
0.1058869 1.8060164
0.1062798 1.8058526
0.1066727 1.8056836
0.1070656 1.8055094
0.1074585 1.8053299
0.1078514 1.8051452
0.1082443 1.8049551
0.10863721 1.8047596
0.10903011 1.8045587
0.10942301 1.8043523
0.10981591 1.8041403
0.11020881 1.8039228
0.11060171 1.8036997
0.11099461 1.8034709
0.11138752 1.8032363
0.11178042 1.802996
0.11217332 1.8027499
0.11256622 1.8024979
0.11295912 1.80224
0.11335202 1.8019761
0.11374492 1.8017063
0.11413782 1.8014303
0.11453073 1.8011482
0.11492363 1.80086
0.11531653 1.8005656
0.11570943 1.8002649
0.11610233 1.7999578
0.11649523 1.7996444
0.11688813 1.7993246
0.11728103 1.7989983
0.11767394 1.7986655
0.11806684 1.7983261
0.11845974 1.7979801
0.11885264 1.7976274
0.11924554 1.797268
0.11963844 1.7969017
0.12003134 1.7965287
0.12042424 1.7961487
0.12081715 1.7957618
0.12121005 1.7953678
0.12160295 1.7949668
0.12199585 1.7945587
0.12238875 1.7941435
0.12278165 1.7937209
0.12317455 1.7932912
0.12356745 1.792854
0.12396036 1.7924095
0.12435326 1.7919575
0.12474616 1.791498
0.12513906 1.791031
0.12553196 1.7905563
0.12592486 1.7900739
0.12631776 1.7895838
0.12671067 1.7890859
0.12710357 1.7885802
0.12749647 1.7880665
0.12788937 1.7875448
0.12828227 1.7870152
0.12867517 1.7864774
0.12906807 1.7859315
0.12946097 1.7853773
0.12985388 1.7848149
0.13024678 1.7842442
0.13063968 1.783665
0.13103258 1.7830774
0.13142548 1.7824813
0.13181838 1.7818766
0.13221128 1.7812633
0.13260418 1.7806412
0.13299709 1.7800104
0.13338999 1.7793708
0.13378289 1.7787223
0.13417579 1.7780648
0.13456869 1.7773983
0.13496159 1.7767227
0.13535449 1.776038
0.13574739 1.7753441
0.1361403 1.7746409
0.1365332 1.7739284
0.1369261 1.7732064
0.137319 1.772475
&
@target G5.S0
@type xy
-0.137319 0.336295
-0.1369261 0.33629937
-0.1365332 0.33630352
-0.1361403 0.33630747
-0.13574739 0.33631121
-0.13535449 0.33631474
-0.13496159 0.33631806
-0.13456869 0.33632118
-0.13417579 0.33632409
-0.13378289 0.33632679
-0.13338999 0.33632929
-0.13299709 0.33633159
-0.13260418 0.33633369
-0.13221128 0.33633558
-0.13181838 0.33633728
-0.13142548 0.33633877
-0.13103258 0.33634007
-0.13063968 0.33634117
-0.13024678 0.33634207
-0.12985388 0.33634277
-0.12946097 0.33634328
-0.12906807 0.33634359
-0.12867517 0.33634371
-0.12828227 0.33634364
-0.12788937 0.33634337
-0.12749647 0.33634291
-0.12710357 0.33634226
-0.12671067 0.33634142
-0.12631776 0.33634039
-0.12592486 0.33633918
-0.12553196 0.33633777
-0.12513906 0.33633618
-0.12474616 0.33633441
-0.12435326 0.33633244
-0.12396036 0.3363303
-0.12356745 0.33632797
-0.12317455 0.33632545
-0.12278165 0.33632276
-0.12238875 0.33631988
-0.12199585 0.33631682
-0.12160295 0.33631359
-0.12121005 0.33631017
-0.12081715 0.33630658
-0.12042424 0.3363028
-0.12003134 0.33629886
-0.11963844 0.33629473
-0.11924554 0.33629043
-0.11885264 0.33628596
-0.11845974 0.33628131
-0.11806684 0.33627649
-0.11767394 0.3362715
-0.11728103 0.33626633
-0.11688813 0.336261
-0.11649523 0.33625549
-0.11610233 0.33624982
-0.11570943 0.33624398
-0.11531653 0.33623797
-0.11492363 0.33623179
-0.11453073 0.33622545
-0.11413782 0.33621894
-0.11374492 0.33621227
-0.11335202 0.33620543
-0.11295912 0.33619843
-0.11256622 0.33619127
-0.11217332 0.33618394
-0.11178042 0.33617646
-0.11138752 0.33616881
-0.11099461 0.336161
-0.11060171 0.33615304
-0.11020881 0.33614492
-0.10981591 0.33613664
-0.10942301 0.3361282
-0.10903011 0.33611961
-0.10863721 0.33611086
-0.1082443 0.33610196
-0.1078514 0.3360929
-0.1074585 0.33608369
-0.1070656 0.33607433
-0.1066727 0.33606481
-0.1062798 0.33605515
-0.1058869 0.33604533
-0.105494 0.33603536
-0.10510109 0.33602525
-0.10470819 0.33601499
-0.10431529 0.33600457
-0.10392239 0.33599402
-0.10352949 0.33598331
-0.10313659 0.33597246
-0.10274369 0.33596147
-0.10235079 0.33595033
-0.10195788 0.33593905
-0.10156498 0.33592762
-0.10117208 0.33591605
-0.10077918 0.33590434
-0.10038628 0.33589249
-0.099993378 0.3358805
-0.099600476 0.33586837
-0.099207575 0.3358561
-0.098814674 0.33584369
-0.098421773 0.33583115
-0.098028871 0.33581847
-0.09763597 0.33580565
-0.097243069 0.33579269
-0.096850167 0.3357796
-0.096457266 0.33576638
-0.096064365 0.33575302
-0.095671464 0.33573953
-0.095278562 0.33572591
-0.094885661 0.33571215
-0.09449276 0.33569827
-0.094099858 0.33568425
-0.093706957 0.3356701
-0.093314056 0.33565583
-0.092921155 0.33564142
-0.092528253 0.33562689
-0.092135352 0.33561223
-0.091742451 0.33559744
-0.091349549 0.33558253
-0.090956648 0.33556749
-0.090563747 0.33555232
-0.090170845 0.33553704
-0.089777944 0.33552162
-0.089385043 0.33550609
-0.088992142 0.33549043
-0.08859924 0.33547465
-0.088206339 0.33545875
-0.087813438 0.33544273
-0.087420536 0.33542659
-0.087027635 0.33541032
-0.086634734 0.33539394
-0.086241833 0.33537745
-0.085848931 0.33536083
-0.08545603 0.3353441
-0.085063129 0.33532724
-0.084670227 0.33531028
-0.084277326 0.3352932
-0.083884425 0.335276
-0.083491524 0.33525869
-0.083098622 0.33524126
-0.082705721 0.33522373
-0.08231282 0.33520608
-0.081919918 0.33518831
-0.081527017 0.33517044
-0.081134116 0.33515246
-0.080741215 0.33513436
-0.080348313 0.33511616
-0.079955412 0.33509784
-0.079562511 0.33507942
-0.079169609 0.33506089
-0.078776708 0.33504225
-0.078383807 0.33502351
-0.077990906 0.33500466
-0.077598004 0.3349857
-0.077205103 0.33496664
-0.076812202 0.33494747
-0.0764193 0.3349282
-0.076026399 0.33490882
-0.075633498 0.33488935
-0.075240597 0.33486977
-0.074847695 0.33485008
-0.074454794 0.3348303
-0.074061893 0.33481041
-0.073668991 0.33479043
-0.07327609 0.33477034
-0.072883189 0.33475016
-0.072490288 0.33472987
-0.072097386 0.33470949
-0.071704485 0.33468901
-0.071311584 0.33466843
-0.070918682 0.33464776
-0.070525781 0.33462699
-0.07013288 0.33460612
-0.069739979 0.33458516
-0.069347077 0.3345641
-0.068954176 0.33454295
-0.068561275 0.3345217
-0.068168373 0.33450036
-0.067775472 0.33447893
-0.067382571 0.33445741
-0.06698967 0.33443579
-0.066596768 0.33441409
-0.066203867 0.33439229
-0.065810966 0.3343704
-0.065418064 0.33434842
-0.065025163 0.33432636
-0.064632262 0.3343042
-0.064239361 0.33428195
-0.063846459 0.33425962
-0.063453558 0.3342372
-0.063060657 0.33421469
-0.062667755 0.3341921
-0.062274854 0.33416942
-0.061881953 0.33414665
-0.061489052 0.3341238
-0.06109615 0.33410087
-0.060703249 0.33407785
-0.060310348 0.33405474
-0.059917446 0.33403156
-0.059524545 0.33400829
-0.059131644 0.33398494
-0.058738742 0.3339615
-0.058345841 0.33393799
-0.05795294 0.33391439
-0.057560039 0.33389071
-0.057167137 0.33386695
-0.056774236 0.33384312
-0.056381335 0.3338192
-0.055988433 0.3337952
-0.055595532 0.33377113
-0.055202631 0.33374698
-0.05480973 0.33372275
-0.054416828 0.33369844
-0.054023927 0.33367406
-0.053631026 0.3336496
-0.053238124 0.33362506
-0.052845223 0.33360045
-0.052452322 0.33357576
-0.052059421 0.333551
-0.051666519 0.33352617
-0.051273618 0.33350126
-0.050880717 0.33347627
-0.050487815 0.33345122
-0.050094914 0.33342609
-0.049702013 0.33340089
-0.049309112 0.33337562
-0.04891621 0.33335027
-0.048523309 0.33332486
-0.048130408 0.33329937
-0.047737506 0.33327382
-0.047344605 0.33324819
-0.046951704 0.3332225
-0.046558803 0.33319673
-0.046165901 0.3331709
-0.045773 0.333145
-0.045380099 0.33311903
-0.044987197 0.33309299
-0.044594296 0.33306689
-0.044201395 0.33304072
-0.043808494 0.33301448
-0.043415592 0.33298818
-0.043022691 0.33296181
-0.04262979 0.33293538
-0.042236888 0.33290888
-0.041843987 0.33288232
-0.041451086 0.33285569
-0.041058185 0.332829
-0.040665283 0.33280224
-0.040272382 0.33277543
-0.039879481 0.33274854
-0.039486579 0.3327216
-0.039093678 0.3326946
-0.038700777 0.33266753
-0.038307876 0.3326404
-0.037914974 0.33261321
-0.037522073 0.33258596
-0.037129172 0.33255865
-0.03673627 0.33253128
-0.036343369 0.33250385
-0.035950468 0.33247636
-0.035557567 0.33244881
-0.035164665 0.3324212
-0.034771764 0.33239354
-0.034378863 0.33236581
-0.033985961 0.33233803
-0.03359306 0.33231019
-0.033200159 0.33228229
-0.032807258 0.33225434
-0.032414356 0.33222633
-0.032021455 0.33219826
-0.031628554 0.33217014
-0.031235652 0.33214196
-0.030842751 0.33211373
-0.03044985 0.33208544
-0.030056948 0.3320571
-0.029664047 0.3320287
-0.029271146 0.33200025
-0.028878245 0.33197175
-0.028485343 0.33194319
-0.028092442 0.33191458
-0.027699541 0.33188591
-0.027306639 0.33185719
-0.026913738 0.33182843
-0.026520837 0.3317996
-0.026127936 0.33177073
-0.025735034 0.33174181
-0.025342133 0.33171283
-0.024949232 0.3316838
-0.02455633 0.33165473
-0.024163429 0.3316256
-0.023770528 0.33159642
-0.023377627 0.33156719
-0.022984725 0.33153791
-0.022591824 0.33150859
-0.022198923 0.33147921
-0.021806021 0.33144978
-0.02141312 0.33142031
-0.021020219 0.33139079
-0.020627318 0.33136122
-0.020234416 0.3313316
-0.019841515 0.33130194
-0.019448614 0.33127222
-0.019055712 0.33124246
-0.018662811 0.33121266
-0.01826991 0.3311828
-0.017877009 0.33115291
-0.017484107 0.33112296
-0.017091206 0.33109297
-0.016698305 0.33106293
-0.016305403 0.33103285
-0.015912502 0.33100272
-0.015519601 0.33097255
-0.0151267 0.33094233
-0.014733798 0.33091207
-0.014340897 0.33088176
-0.013947996 0.33085141
-0.013555094 0.33082102
-0.013162193 0.33079058
-0.012769292 0.3307601
-0.012376391 0.33072957
-0.011983489 0.330699
-0.011590588 0.33066839
-0.011197687 0.33063774
-0.010804785 0.33060704
-0.010411884 0.33057631
-0.010018983 0.33054553
-0.0096260815 0.33051471
-0.0092331803 0.33048384
-0.008840279 0.33045294
-0.0084473777 0.33042199
-0.0080544764 0.330391
-0.0076615751 0.33035998
-0.0072686738 0.33032891
-0.0068757725 0.3302978
-0.0064828712 0.33026665
-0.00608997 0.33023546
-0.0056970687 0.33020423
-0.0053041674 0.33017296
-0.0049112661 0.33014165
-0.0045183648 0.3301103
-0.0041254635 0.33007891
-0.0037325622 0.33004748
-0.0033396609 0.33001602
-0.0029467597 0.32998451
-0.0025538584 0.32995297
-0.0021609571 0.32992139
-0.0017680558 0.32988976
-0.0013751545 0.32985811
-0.00098225322 0.32982641
-0.00058935193 0.32979467
-0.00019645064 0.3297629
0.00019645064 0.32973109
0.00058935193 0.32969924
0.00098225322 0.32966736
0.0013751545 0.32963543
0.0017680558 0.32960347
0.0021609571 0.32957148
0.0025538584 0.32953945
0.0029467597 0.32950738
0.0033396609 0.32947527
0.0037325622 0.32944313
0.0041254635 0.32941095
0.0045183648 0.32937873
0.0049112661 0.32934648
0.0053041674 0.32931419
0.0056970687 0.32928187
0.00608997 0.32924951
0.0064828712 0.32921712
0.0068757725 0.32918469
0.0072686738 0.32915222
0.0076615751 0.32911972
0.0080544764 0.32908718
0.0084473777 0.32905461
0.008840279 0.32902201
0.0092331803 0.32898937
0.0096260815 0.32895669
0.010018983 0.32892398
0.010411884 0.32889123
0.010804785 0.32885845
0.011197687 0.32882564
0.011590588 0.32879279
0.011983489 0.32875991
0.012376391 0.32872699
0.012769292 0.32869404
0.013162193 0.32866106
0.013555094 0.32862804
0.013947996 0.32859499
0.014340897 0.3285619
0.014733798 0.32852878
0.0151267 0.32849563
0.015519601 0.32846244
0.015912502 0.32842922
0.016305403 0.32839596
0.016698305 0.32836268
0.017091206 0.32832936
0.017484107 0.328296
0.017877009 0.32826261
0.01826991 0.32822919
0.018662811 0.32819574
0.019055712 0.32816225
0.019448614 0.32812873
0.019841515 0.32809518
0.020234416 0.32806159
0.020627318 0.32802797
0.021020219 0.32799432
0.02141312 0.32796063
0.021806021 0.32792692
0.022198923 0.32789317
0.022591824 0.32785938
0.022984725 0.32782557
0.023377627 0.32779172
0.023770528 0.32775784
0.024163429 0.32772392
0.02455633 0.32768997
0.024949232 0.32765599
0.025342133 0.32762198
0.025735034 0.32758794
0.026127936 0.32755386
0.026520837 0.32751975
0.026913738 0.32748561
0.027306639 0.32745143
0.027699541 0.32741722
0.028092442 0.32738298
0.028485343 0.32734871
0.028878245 0.3273144
0.029271146 0.32728007
0.029664047 0.32724569
0.030056948 0.32721129
0.03044985 0.32717685
0.030842751 0.32714238
0.031235652 0.32710788
0.031628554 0.32707335
0.032021455 0.32703878
0.032414356 0.32700418
0.032807258 0.32696955
0.033200159 0.32693488
0.03359306 0.32690018
0.033985961 0.32686545
0.034378863 0.32683069
0.034771764 0.32679589
0.035164665 0.32676106
0.035557567 0.3267262
0.035950468 0.3266913
0.036343369 0.32665637
0.03673627 0.32662141
0.037129172 0.32658642
0.037522073 0.32655139
0.037914974 0.32651633
0.038307876 0.32648123
0.038700777 0.3264461
0.039093678 0.32641094
0.039486579 0.32637574
0.039879481 0.32634051
0.040272382 0.32630525
0.040665283 0.32626996
0.041058185 0.32623463
0.041451086 0.32619926
0.041843987 0.32616386
0.042236888 0.32612843
0.04262979 0.32609296
0.043022691 0.32605746
0.043415592 0.32602193
0.043808494 0.32598636
0.044201395 0.32595076
0.044594296 0.32591512
0.044987197 0.32587945
0.045380099 0.32584374
0.045773 0.325808
0.046165901 0.32577222
0.046558803 0.32573641
0.046951704 0.32570057
0.047344605 0.32566468
0.047737506 0.32562877
0.048130408 0.32559282
0.048523309 0.32555683
0.04891621 0.32552081
0.049309112 0.32548475
0.049702013 0.32544865
0.050094914 0.32541252
0.050487815 0.32537636
0.050880717 0.32534015
0.051273618 0.32530391
0.051666519 0.32526764
0.052059421 0.32523133
0.052452322 0.32519498
0.052845223 0.32515859
0.053238124 0.32512217
0.053631026 0.32508571
0.054023927 0.32504922
0.054416828 0.32501269
0.05480973 0.32497611
0.055202631 0.32493951
0.055595532 0.32490286
0.055988433 0.32486618
0.056381335 0.32482945
0.056774236 0.3247927
0.057167137 0.3247559
0.057560039 0.32471906
0.05795294 0.32468219
0.058345841 0.32464527
0.058738742 0.32460832
0.059131644 0.32457133
0.059524545 0.32453429
0.059917446 0.32449722
0.060310348 0.32446011
0.060703249 0.32442296
0.06109615 0.32438577
0.061489052 0.32434854
0.061881953 0.32431127
0.062274854 0.32427396
0.062667755 0.32423661
0.063060657 0.32419922
0.063453558 0.32416179
0.063846459 0.32412431
0.064239361 0.3240868
0.064632262 0.32404924
0.065025163 0.32401164
0.065418064 0.323974
0.065810966 0.32393632
0.066203867 0.32389859
0.066596768 0.32386082
0.06698967 0.32382301
0.067382571 0.32378516
0.067775472 0.32374726
0.068168373 0.32370932
0.068561275 0.32367134
0.068954176 0.32363331
0.069347077 0.32359524
0.069739979 0.32355712
0.07013288 0.32351896
0.070525781 0.32348076
0.070918682 0.32344251
0.071311584 0.32340422
0.071704485 0.32336588
0.072097386 0.32332749
0.072490288 0.32328906
0.072883189 0.32325058
0.07327609 0.32321206
0.073668991 0.32317349
0.074061893 0.32313487
0.074454794 0.32309621
0.074847695 0.3230575
0.075240597 0.32301874
0.075633498 0.32297993
0.076026399 0.32294108
0.0764193 0.32290218
0.076812202 0.32286322
0.077205103 0.32282423
0.077598004 0.32278518
0.077990906 0.32274608
0.078383807 0.32270693
0.078776708 0.32266774
0.079169609 0.32262849
0.079562511 0.32258919
0.079955412 0.32254984
0.080348313 0.32251045
0.080741215 0.322471
0.081134116 0.3224315
0.081527017 0.32239194
0.081919918 0.32235234
0.08231282 0.32231268
0.082705721 0.32227297
0.083098622 0.32223321
0.083491524 0.3221934
0.083884425 0.32215353
0.084277326 0.32211361
0.084670227 0.32207363
0.085063129 0.3220336
0.08545603 0.32199351
0.085848931 0.32195338
0.086241833 0.32191318
0.086634734 0.32187293
0.087027635 0.32183262
0.087420536 0.32179226
0.087813438 0.32175184
0.088206339 0.32171137
0.08859924 0.32167084
0.088992142 0.32163025
0.089385043 0.3215896
0.089777944 0.3215489
0.090170845 0.32150813
0.090563747 0.32146731
0.090956648 0.32142643
0.091349549 0.32138549
0.091742451 0.32134449
0.092135352 0.32130343
0.092528253 0.32126231
0.092921155 0.32122113
0.093314056 0.32117989
0.093706957 0.32113859
0.094099858 0.32109723
0.09449276 0.3210558
0.094885661 0.32101431
0.095278562 0.32097276
0.095671464 0.32093115
0.096064365 0.32088947
0.096457266 0.32084773
0.096850167 0.32080593
0.097243069 0.32076406
0.09763597 0.32072212
0.098028871 0.32068013
0.098421773 0.32063806
0.098814674 0.32059593
0.099207575 0.32055373
0.099600476 0.32051147
0.099993378 0.32046914
0.10038628 0.32042674
0.10077918 0.32038428
0.10117208 0.32034174
0.10156498 0.32029914
0.10195788 0.32025647
0.10235079 0.32021373
0.10274369 0.32017092
0.10313659 0.32012804
0.10352949 0.32008509
0.10392239 0.32004207
0.10431529 0.31999898
0.10470819 0.31995582
0.10510109 0.31991258
0.105494 0.31986927
0.1058869 0.31982589
0.1062798 0.31978244
0.1066727 0.31973891
0.1070656 0.31969531
0.1074585 0.31965163
0.1078514 0.31960788
0.1082443 0.31956405
0.10863721 0.31952015
0.10903011 0.31947617
0.10942301 0.31943212
0.10981591 0.31938799
0.11020881 0.31934378
0.11060171 0.31929949
0.11099461 0.31925512
0.11138752 0.31921068
0.11178042 0.31916616
0.11217332 0.31912155
0.11256622 0.31907687
0.11295912 0.31903211
0.11335202 0.31898726
0.11374492 0.31894234
0.11413782 0.31889733
0.11453073 0.31885224
0.11492363 0.31880707
0.11531653 0.31876182
0.11570943 0.31871648
0.11610233 0.31867106
0.11649523 0.31862555
0.11688813 0.31857996
0.11728103 0.31853428
0.11767394 0.31848852
0.11806684 0.31844267
0.11845974 0.31839673
0.11885264 0.31835071
0.11924554 0.31830459
0.11963844 0.31825839
0.12003134 0.31821211
0.12042424 0.31816573
0.12081715 0.31811926
0.12121005 0.3180727
0.12160295 0.31802606
0.12199585 0.31797932
0.12238875 0.31793249
0.12278165 0.31788556
0.12317455 0.31783855
0.12356745 0.31779144
0.12396036 0.31774424
0.12435326 0.31769694
0.12474616 0.31764955
0.12513906 0.31760207
0.12553196 0.31755448
0.12592486 0.31750681
0.12631776 0.31745903
0.12671067 0.31741116
0.12710357 0.31736319
0.12749647 0.31731512
0.12788937 0.31726696
0.12828227 0.31721869
0.12867517 0.31717033
0.12906807 0.31712186
0.12946097 0.3170733
0.12985388 0.31702463
0.13024678 0.31697586
0.13063968 0.31692699
0.13103258 0.31687802
0.13142548 0.31682894
0.13181838 0.31677976
0.13221128 0.31673047
0.13260418 0.31668108
0.13299709 0.31663159
0.13338999 0.31658198
0.13378289 0.31653227
0.13417579 0.31648246
0.13456869 0.31643253
0.13496159 0.3163825
0.13535449 0.31633236
0.13574739 0.31628211
0.1361403 0.31623175
0.1365332 0.31618128
0.1369261 0.31613069
0.137319 0.31608
&
@target G5.S1
@type xy
-0.137319 -0.184481
-0.1369261 -0.18411908
-0.1365332 -0.18375936
-0.1361403 -0.18340183
-0.13574739 -0.18304648
-0.13535449 -0.1826933
-0.13496159 -0.18234228
-0.13456869 -0.18199341
-0.13417579 -0.18164669
-0.13378289 -0.1813021
-0.13338999 -0.18095964
-0.13299709 -0.18061929
-0.13260418 -0.18028106
-0.13221128 -0.17994492
-0.13181838 -0.17961088
-0.13142548 -0.17927892
-0.13103258 -0.17894904
-0.13063968 -0.17862122
-0.13024678 -0.17829546
-0.12985388 -0.17797175
-0.12946097 -0.17765007
-0.12906807 -0.17733043
-0.12867517 -0.17701282
-0.12828227 -0.17669722
-0.12788937 -0.17638362
-0.12749647 -0.17607202
-0.12710357 -0.17576241
-0.12671067 -0.17545479
-0.12631776 -0.17514913
-0.12592486 -0.17484544
-0.12553196 -0.17454371
-0.12513906 -0.17424392
-0.12474616 -0.17394607
-0.12435326 -0.17365016
-0.12396036 -0.17335616
-0.12356745 -0.17306408
-0.12317455 -0.17277391
-0.12278165 -0.17248564
-0.12238875 -0.17219925
-0.12199585 -0.17191475
-0.12160295 -0.17163212
-0.12121005 -0.17135136
-0.12081715 -0.17107245
-0.12042424 -0.1707954
-0.12003134 -0.17052018
-0.11963844 -0.1702468
-0.11924554 -0.16997524
-0.11885264 -0.1697055
-0.11845974 -0.16943757
-0.11806684 -0.16917145
-0.11767394 -0.16890711
-0.11728103 -0.16864456
-0.11688813 -0.16838379
-0.11649523 -0.16812479
-0.11610233 -0.16786755
-0.11570943 -0.16761206
-0.11531653 -0.16735832
-0.11492363 -0.16710632
-0.11453073 -0.16685605
-0.11413782 -0.1666075
-0.11374492 -0.16636067
-0.11335202 -0.16611554
-0.11295912 -0.16587212
-0.11256622 -0.16563038
-0.11217332 -0.16539033
-0.11178042 -0.16515196
-0.11138752 -0.16491526
-0.11099461 -0.16468021
-0.11060171 -0.16444683
-0.11020881 -0.16421508
-0.10981591 -0.16398498
-0.10942301 -0.16375651
-0.10903011 -0.16352966
-0.10863721 -0.16330443
-0.1082443 -0.16308081
-0.1078514 -0.16285879
-0.1074585 -0.16263836
-0.1070656 -0.16241952
-0.1066727 -0.16220226
-0.1062798 -0.16198657
-0.1058869 -0.16177245
-0.105494 -0.16155988
-0.10510109 -0.16134886
-0.10470819 -0.16113939
-0.10431529 -0.16093145
-0.10392239 -0.16072504
-0.10352949 -0.16052015
-0.10313659 -0.16031678
-0.10274369 -0.16011491
-0.10235079 -0.15991454
-0.10195788 -0.15971566
-0.10156498 -0.15951827
-0.10117208 -0.15932235
-0.10077918 -0.15912791
-0.10038628 -0.15893493
-0.099993378 -0.15874341
-0.099600476 -0.15855334
-0.099207575 -0.15836471
-0.098814674 -0.15817752
-0.098421773 -0.15799175
-0.098028871 -0.15780741
-0.09763597 -0.15762448
-0.097243069 -0.15744297
-0.096850167 -0.15726285
-0.096457266 -0.15708413
-0.096064365 -0.15690679
-0.095671464 -0.15673084
-0.095278562 -0.15655626
-0.094885661 -0.15638305
-0.09449276 -0.1562112
-0.094099858 -0.1560407
-0.093706957 -0.15587155
-0.093314056 -0.15570374
-0.092921155 -0.15553726
-0.092528253 -0.15537211
-0.092135352 -0.15520828
-0.091742451 -0.15504577
-0.091349549 -0.15488456
-0.090956648 -0.15472465
-0.090563747 -0.15456604
-0.090170845 -0.15440871
-0.089777944 -0.15425267
-0.089385043 -0.1540979
-0.088992142 -0.1539444
-0.08859924 -0.15379216
-0.088206339 -0.15364117
-0.087813438 -0.15349144
-0.087420536 -0.15334295
-0.087027635 -0.15319569
-0.086634734 -0.15304966
-0.086241833 -0.15290486
-0.085848931 -0.15276127
-0.08545603 -0.15261889
-0.085063129 -0.15247772
-0.084670227 -0.15233775
-0.084277326 -0.15219897
-0.083884425 -0.15206137
-0.083491524 -0.15192496
-0.083098622 -0.15178971
-0.082705721 -0.15165564
-0.08231282 -0.15152272
-0.081919918 -0.15139097
-0.081527017 -0.15126035
-0.081134116 -0.15113089
-0.080741215 -0.15100256
-0.080348313 -0.15087536
-0.079955412 -0.15074928
-0.079562511 -0.15062433
-0.079169609 -0.15050048
-0.078776708 -0.15037775
-0.078383807 -0.15025611
-0.077990906 -0.15013557
-0.077598004 -0.15001612
-0.077205103 -0.14989775
-0.076812202 -0.14978046
-0.0764193 -0.14966424
-0.076026399 -0.14954909
-0.075633498 -0.149435
-0.075240597 -0.14932196
-0.074847695 -0.14920997
-0.074454794 -0.14909902
-0.074061893 -0.14898911
-0.073668991 -0.14888023
-0.07327609 -0.14877238
-0.072883189 -0.14866554
-0.072490288 -0.14855972
-0.072097386 -0.14845491
-0.071704485 -0.1483511
-0.071311584 -0.14824829
-0.070918682 -0.14814648
-0.070525781 -0.14804565
-0.07013288 -0.14794579
-0.069739979 -0.14784692
-0.069347077 -0.14774902
-0.068954176 -0.14765208
-0.068561275 -0.14755609
-0.068168373 -0.14746107
-0.067775472 -0.14736699
-0.067382571 -0.14727385
-0.06698967 -0.14718165
-0.066596768 -0.14709039
-0.066203867 -0.14700005
-0.065810966 -0.14691063
-0.065418064 -0.14682213
-0.065025163 -0.14673454
-0.064632262 -0.14664786
-0.064239361 -0.14656208
-0.063846459 -0.14647719
-0.063453558 -0.14639319
-0.063060657 -0.14631008
-0.062667755 -0.14622785
-0.062274854 -0.14614649
-0.061881953 -0.14606601
-0.061489052 -0.14598639
-0.06109615 -0.14590762
-0.060703249 -0.14582972
-0.060310348 -0.14575266
-0.059917446 -0.14567645
-0.059524545 -0.14560108
-0.059131644 -0.14552654
-0.058738742 -0.14545283
-0.058345841 -0.14537995
-0.05795294 -0.14530788
-0.057560039 -0.14523664
-0.057167137 -0.1451662
-0.056774236 -0.14509657
-0.056381335 -0.14502774
-0.055988433 -0.1449597
-0.055595532 -0.14489246
-0.055202631 -0.144826
-0.05480973 -0.14476033
-0.054416828 -0.14469543
-0.054023927 -0.14463131
-0.053631026 -0.14456795
-0.053238124 -0.14450535
-0.052845223 -0.14444352
-0.052452322 -0.14438244
-0.052059421 -0.1443221
-0.051666519 -0.14426251
-0.051273618 -0.14420366
-0.050880717 -0.14414555
-0.050487815 -0.14408817
-0.050094914 -0.14403151
-0.049702013 -0.14397558
-0.049309112 -0.14392037
-0.04891621 -0.14386586
-0.048523309 -0.14381207
-0.048130408 -0.14375898
-0.047737506 -0.14370659
-0.047344605 -0.1436549
-0.046951704 -0.1436039
-0.046558803 -0.14355358
-0.046165901 -0.14350395
-0.045773 -0.143455
-0.045380099 -0.14340672
-0.044987197 -0.14335911
-0.044594296 -0.14331217
-0.044201395 -0.14326589
-0.043808494 -0.14322027
-0.043415592 -0.1431753
-0.043022691 -0.14313097
-0.04262979 -0.1430873
-0.042236888 -0.14304426
-0.041843987 -0.14300187
-0.041451086 -0.1429601
-0.041058185 -0.14291897
-0.040665283 -0.14287846
-0.040272382 -0.14283857
-0.039879481 -0.14279929
-0.039486579 -0.14276063
-0.039093678 -0.14272258
-0.038700777 -0.14268514
-0.038307876 -0.14264829
-0.037914974 -0.14261205
-0.037522073 -0.14257639
-0.037129172 -0.14254133
-0.03673627 -0.14250685
-0.036343369 -0.14247296
-0.035950468 -0.14243964
-0.035557567 -0.1424069
-0.035164665 -0.14237473
-0.034771764 -0.14234312
-0.034378863 -0.14231208
-0.033985961 -0.1422816
-0.03359306 -0.14225168
-0.033200159 -0.14222231
-0.032807258 -0.14219348
-0.032414356 -0.14216521
-0.032021455 -0.14213747
-0.031628554 -0.14211028
-0.031235652 -0.14208361
-0.030842751 -0.14205748
-0.03044985 -0.14203188
-0.030056948 -0.1420068
-0.029664047 -0.14198224
-0.029271146 -0.1419582
-0.028878245 -0.14193468
-0.028485343 -0.14191166
-0.028092442 -0.14188916
-0.027699541 -0.14186715
-0.027306639 -0.14184565
-0.026913738 -0.14182464
-0.026520837 -0.14180413
-0.026127936 -0.14178411
-0.025735034 -0.14176458
-0.025342133 -0.14174553
-0.024949232 -0.14172696
-0.02455633 -0.14170887
-0.024163429 -0.14169126
-0.023770528 -0.14167411
-0.023377627 -0.14165744
-0.022984725 -0.14164123
-0.022591824 -0.14162548
-0.022198923 -0.1416102
-0.021806021 -0.14159536
-0.02141312 -0.14158099
-0.021020219 -0.14156706
-0.020627318 -0.14155358
-0.020234416 -0.14154054
-0.019841515 -0.14152795
-0.019448614 -0.14151579
-0.019055712 -0.14150407
-0.018662811 -0.14149278
-0.01826991 -0.14148192
-0.017877009 -0.14147149
-0.017484107 -0.14146149
-0.017091206 -0.1414519
-0.016698305 -0.14144273
-0.016305403 -0.14143398
-0.015912502 -0.14142564
-0.015519601 -0.14141771
-0.0151267 -0.14141019
-0.014733798 -0.14140308
-0.014340897 -0.14139636
-0.013947996 -0.14139005
-0.013555094 -0.14138413
-0.013162193 -0.14137861
-0.012769292 -0.14137348
-0.012376391 -0.14136874
-0.011983489 -0.14136438
-0.011590588 -0.14136041
-0.011197687 -0.14135683
-0.010804785 -0.14135362
-0.010411884 -0.14135078
-0.010018983 -0.14134832
-0.0096260815 -0.14134624
-0.0092331803 -0.14134452
-0.008840279 -0.14134317
-0.0084473777 -0.14134219
-0.0080544764 -0.14134156
-0.0076615751 -0.1413413
-0.0072686738 -0.1413414
-0.0068757725 -0.14134185
-0.0064828712 -0.14134265
-0.00608997 -0.14134381
-0.0056970687 -0.14134531
-0.0053041674 -0.14134716
-0.0049112661 -0.14134936
-0.0045183648 -0.14135189
-0.0041254635 -0.14135477
-0.0037325622 -0.14135799
-0.0033396609 -0.14136154
-0.0029467597 -0.14136542
-0.0025538584 -0.14136964
-0.0021609571 -0.14137419
-0.0017680558 -0.14137906
-0.0013751545 -0.14138426
-0.00098225322 -0.14138979
-0.00058935193 -0.14139563
-0.00019645064 -0.1414018
0.00019645064 -0.14140828
0.00058935193 -0.14141508
0.00098225322 -0.14142219
0.0013751545 -0.14142962
0.0017680558 -0.14143736
0.0021609571 -0.1414454
0.0025538584 -0.14145375
0.0029467597 -0.14146241
0.0033396609 -0.14147137
0.0037325622 -0.14148063
0.0041254635 -0.14149019
0.0045183648 -0.14150005
0.0049112661 -0.14151021
0.0053041674 -0.14152066
0.0056970687 -0.14153141
0.00608997 -0.14154244
0.0064828712 -0.14155377
0.0068757725 -0.14156538
0.0072686738 -0.14157728
0.0076615751 -0.14158947
0.0080544764 -0.14160194
0.0084473777 -0.14161469
0.008840279 -0.14162772
0.0092331803 -0.14164104
0.0096260815 -0.14165463
0.010018983 -0.14166849
0.010411884 -0.14168263
0.010804785 -0.14169705
0.011197687 -0.14171174
0.011590588 -0.1417267
0.011983489 -0.14174192
0.012376391 -0.14175742
0.012769292 -0.14177319
0.013162193 -0.14178922
0.013555094 -0.14180551
0.013947996 -0.14182207
0.014340897 -0.14183889
0.014733798 -0.14185597
0.0151267 -0.14187331
0.015519601 -0.14189091
0.015912502 -0.14190877
0.016305403 -0.14192688
0.016698305 -0.14194525
0.017091206 -0.14196387
0.017484107 -0.14198275
0.017877009 -0.14200188
0.01826991 -0.14202126
0.018662811 -0.14204089
0.019055712 -0.14206077
0.019448614 -0.1420809
0.019841515 -0.14210128
0.020234416 -0.1421219
0.020627318 -0.14214277
0.021020219 -0.14216389
0.02141312 -0.14218525
0.021806021 -0.14220685
0.022198923 -0.14222869
0.022591824 -0.14225078
0.022984725 -0.1422731
0.023377627 -0.14229567
0.023770528 -0.14231848
0.024163429 -0.14234152
0.02455633 -0.14236481
0.024949232 -0.14238833
0.025342133 -0.14241209
0.025735034 -0.14243608
0.026127936 -0.14246031
0.026520837 -0.14248477
0.026913738 -0.14250947
0.027306639 -0.14253441
0.027699541 -0.14255957
0.028092442 -0.14258497
0.028485343 -0.14261061
0.028878245 -0.14263647
0.029271146 -0.14266257
0.029664047 -0.14268889
0.030056948 -0.14271545
0.03044985 -0.14274224
0.030842751 -0.14276926
0.031235652 -0.14279651
0.031628554 -0.14282399
0.032021455 -0.14285169
0.032414356 -0.14287963
0.032807258 -0.14290779
0.033200159 -0.14293619
0.03359306 -0.14296481
0.033985961 -0.14299366
0.034378863 -0.14302273
0.034771764 -0.14305204
0.035164665 -0.14308157
0.035557567 -0.14311133
0.035950468 -0.14314132
0.036343369 -0.14317153
0.03673627 -0.14320197
0.037129172 -0.14323264
0.037522073 -0.14326353
0.037914974 -0.14329466
0.038307876 -0.14332601
0.038700777 -0.14335758
0.039093678 -0.14338939
0.039486579 -0.14342142
0.039879481 -0.14345368
0.040272382 -0.14348617
0.040665283 -0.14351888
0.041058185 -0.14355182
0.041451086 -0.14358499
0.041843987 -0.14361839
0.042236888 -0.14365202
0.04262979 -0.14368588
0.043022691 -0.14371996
0.043415592 -0.14375428
0.043808494 -0.14378882
0.044201395 -0.1438236
0.044594296 -0.1438586
0.044987197 -0.14389384
0.045380099 -0.1439293
0.045773 -0.143965
0.046165901 -0.14400093
0.046558803 -0.14403709
0.046951704 -0.14407349
0.047344605 -0.14411012
0.047737506 -0.14414698
0.048130408 -0.14418408
0.048523309 -0.14422141
0.04891621 -0.14425898
0.049309112 -0.14429678
0.049702013 -0.14433482
0.050094914 -0.1443731
0.050487815 -0.14441161
0.050880717 -0.14445037
0.051273618 -0.14448936
0.051666519 -0.14452859
0.052059421 -0.14456807
0.052452322 -0.14460778
0.052845223 -0.14464774
0.053238124 -0.14468794
0.053631026 -0.14472839
0.054023927 -0.14476908
0.054416828 -0.14481001
0.05480973 -0.1448512
0.055202631 -0.14489262
0.055595532 -0.1449343
0.055988433 -0.14497623
0.056381335 -0.14501841
0.056774236 -0.14506083
0.057167137 -0.14510351
0.057560039 -0.14514645
0.05795294 -0.14518964
0.058345841 -0.14523308
0.058738742 -0.14527678
0.059131644 -0.14532073
0.059524545 -0.14536495
0.059917446 -0.14540942
0.060310348 -0.14545416
0.060703249 -0.14549915
0.06109615 -0.14554441
0.061489052 -0.14558994
0.061881953 -0.14563573
0.062274854 -0.14568178
0.062667755 -0.14572811
0.063060657 -0.1457747
0.063453558 -0.14582157
0.063846459 -0.14586871
0.064239361 -0.14591612
0.064632262 -0.1459638
0.065025163 -0.14601176
0.065418064 -0.14606
0.065810966 -0.14610852
0.066203867 -0.14615732
0.066596768 -0.1462064
0.06698967 -0.14625576
0.067382571 -0.14630541
0.067775472 -0.14635534
0.068168373 -0.14640556
0.068561275 -0.14645608
0.068954176 -0.14650688
0.069347077 -0.14655798
0.069739979 -0.14660937
0.07013288 -0.14666105
0.070525781 -0.14671304
0.070918682 -0.14676532
0.071311584 -0.14681791
0.071704485 -0.14687079
0.072097386 -0.14692399
0.072490288 -0.14697748
0.072883189 -0.14703129
0.07327609 -0.14708541
0.073668991 -0.14713984
0.074061893 -0.14719458
0.074454794 -0.14724964
0.074847695 -0.14730501
0.075240597 -0.14736071
0.075633498 -0.14741672
0.076026399 -0.14747306
0.0764193 -0.14752973
0.076812202 -0.14758672
0.077205103 -0.14764404
0.077598004 -0.14770169
0.077990906 -0.14775968
0.078383807 -0.147818
0.078776708 -0.14787666
0.079169609 -0.14793565
0.079562511 -0.14799499
0.079955412 -0.14805468
0.080348313 -0.14811471
0.080741215 -0.14817509
0.081134116 -0.14823581
0.081527017 -0.1482969
0.081919918 -0.14835833
0.08231282 -0.14842012
0.082705721 -0.14848228
0.083098622 -0.14854479
0.083491524 -0.14860767
0.083884425 -0.14867092
0.084277326 -0.14873453
0.084670227 -0.14879852
0.085063129 -0.14886288
0.08545603 -0.14892761
0.085848931 -0.14899273
0.086241833 -0.14905822
0.086634734 -0.1491241
0.087027635 -0.14919036
0.087420536 -0.14925702
0.087813438 -0.14932406
0.088206339 -0.1493915
0.08859924 -0.14945934
0.088992142 -0.14952757
0.089385043 -0.14959621
0.089777944 -0.14966525
0.090170845 -0.14973469
0.090563747 -0.14980455
0.090956648 -0.14987482
0.091349549 -0.1499455
0.091742451 -0.1500166
0.092135352 -0.15008813
0.092528253 -0.15016007
0.092921155 -0.15023244
0.093314056 -0.15030524
0.093706957 -0.15037848
0.094099858 -0.15045215
0.09449276 -0.15052625
0.094885661 -0.1506008
0.095278562 -0.15067579
0.095671464 -0.15075122
0.096064365 -0.15082711
0.096457266 -0.15090345
0.096850167 -0.15098024
0.097243069 -0.15105749
0.09763597 -0.15113521
0.098028871 -0.15121339
0.098421773 -0.15129203
0.098814674 -0.15137115
0.099207575 -0.15145074
0.099600476 -0.15153081
0.099993378 -0.15161136
0.10038628 -0.15169239
0.10077918 -0.15177391
0.10117208 -0.15185592
0.10156498 -0.15193842
0.10195788 -0.15202142
0.10235079 -0.15210492
0.10274369 -0.15218892
0.10313659 -0.15227343
0.10352949 -0.15235845
0.10392239 -0.15244398
0.10431529 -0.15253003
0.10470819 -0.1526166
0.10510109 -0.15270369
0.105494 -0.15279131
0.1058869 -0.15287946
0.1062798 -0.15296814
0.1066727 -0.15305736
0.1070656 -0.15314712
0.1074585 -0.15323743
0.1078514 -0.15332828
0.1082443 -0.15341969
0.10863721 -0.15351165
0.10903011 -0.15360417
0.10942301 -0.15369726
0.10981591 -0.15379091
0.11020881 -0.15388513
0.11060171 -0.15397992
0.11099461 -0.15407529
0.11138752 -0.15417124
0.11178042 -0.15426778
0.11217332 -0.15436491
0.11256622 -0.15446262
0.11295912 -0.15456094
0.11335202 -0.15465985
0.11374492 -0.15475937
0.11413782 -0.1548595
0.11453073 -0.15496024
0.11492363 -0.1550616
0.11531653 -0.15516357
0.11570943 -0.15526617
0.11610233 -0.1553694
0.11649523 -0.15547326
0.11688813 -0.15557776
0.11728103 -0.15568289
0.11767394 -0.15578867
0.11806684 -0.1558951
0.11845974 -0.15600218
0.11885264 -0.15610992
0.11924554 -0.15621832
0.11963844 -0.15632738
0.12003134 -0.15643711
0.12042424 -0.15654752
0.12081715 -0.1566586
0.12121005 -0.15677036
0.12160295 -0.15688281
0.12199585 -0.15699595
0.12238875 -0.15710979
0.12278165 -0.15722432
0.12317455 -0.15733956
0.12356745 -0.1574555
0.12396036 -0.15757216
0.12435326 -0.15768954
0.12474616 -0.15780763
0.12513906 -0.15792645
0.12553196 -0.158046
0.12592486 -0.15816629
0.12631776 -0.15828731
0.12671067 -0.15840908
0.12710357 -0.15853159
0.12749647 -0.15865486
0.12788937 -0.15877889
0.12828227 -0.15890367
0.12867517 -0.15902923
0.12906807 -0.15915555
0.12946097 -0.15928265
0.12985388 -0.15941054
0.13024678 -0.1595392
0.13063968 -0.15966866
0.13103258 -0.15979891
0.13142548 -0.15992996
0.13181838 -0.16006182
0.13221128 -0.16019448
0.13260418 -0.16032796
0.13299709 -0.16046226
0.13338999 -0.16059738
0.13378289 -0.16073333
0.13417579 -0.16087012
0.13456869 -0.16100774
0.13496159 -0.16114621
0.13535449 -0.16128552
0.13574739 -0.16142569
0.1361403 -0.16156672
0.1365332 -0.16170861
0.1369261 -0.16185137
0.137319 -0.161995
&
@target G6.S0
@type xy
-0.137319 0.19484
-0.1369261 0.1948455
-0.1365332 0.19485058
-0.1361403 0.19485524
-0.13574739 0.19485947
-0.13535449 0.19486328
-0.13496159 0.19486668
-0.13456869 0.19486967
-0.13417579 0.19487224
-0.13378289 0.1948744
-0.13338999 0.19487616
-0.13299709 0.19487751
-0.13260418 0.19487846
-0.13221128 0.19487901
-0.13181838 0.19487917
-0.13142548 0.19487892
-0.13103258 0.19487829
-0.13063968 0.19487726
-0.13024678 0.19487585
-0.12985388 0.19487405
-0.12946097 0.19487186
-0.12906807 0.1948693
-0.12867517 0.19486635
-0.12828227 0.19486303
-0.12788937 0.19485933
-0.12749647 0.19485526
-0.12710357 0.19485082
-0.12671067 0.19484601
-0.12631776 0.19484083
-0.12592486 0.1948353
-0.12553196 0.1948294
-0.12513906 0.19482314
-0.12474616 0.19481652
-0.12435326 0.19480955
-0.12396036 0.19480223
-0.12356745 0.19479455
-0.12317455 0.19478653
-0.12278165 0.19477816
-0.12238875 0.19476945
-0.12199585 0.19476039
-0.12160295 0.194751
-0.12121005 0.19474127
-0.12081715 0.1947312
-0.12042424 0.1947208
-0.12003134 0.19471007
-0.11963844 0.19469901
-0.11924554 0.19468762
-0.11885264 0.1946759
-0.11845974 0.19466387
-0.11806684 0.19465151
-0.11767394 0.19463884
-0.11728103 0.19462585
-0.11688813 0.19461254
-0.11649523 0.19459892
-0.11610233 0.19458499
-0.11570943 0.19457076
-0.11531653 0.19455621
-0.11492363 0.19454137
-0.11453073 0.19452622
-0.11413782 0.19451077
-0.11374492 0.19449502
-0.11335202 0.19447898
-0.11295912 0.19446264
-0.11256622 0.19444601
-0.11217332 0.19442909
-0.11178042 0.19441188
-0.11138752 0.19439439
-0.11099461 0.19437661
-0.11060171 0.19435855
-0.11020881 0.19434021
-0.10981591 0.19432159
-0.10942301 0.19430269
-0.10903011 0.19428352
-0.10863721 0.19426408
-0.1082443 0.19424437
-0.1078514 0.19422438
-0.1074585 0.19420414
-0.1070656 0.19418362
-0.1066727 0.19416285
-0.1062798 0.19414181
-0.1058869 0.19412052
-0.105494 0.19409896
-0.10510109 0.19407715
-0.10470819 0.19405509
-0.10431529 0.19403278
-0.10392239 0.19401022
-0.10352949 0.19398741
-0.10313659 0.19396435
-0.10274369 0.19394105
-0.10235079 0.19391751
-0.10195788 0.19389372
-0.10156498 0.1938697
-0.10117208 0.19384544
-0.10077918 0.19382095
-0.10038628 0.19379622
-0.099993378 0.19377126
-0.099600476 0.19374607
-0.099207575 0.19372066
-0.098814674 0.19369501
-0.098421773 0.19366915
-0.098028871 0.19364306
-0.09763597 0.19361675
-0.097243069 0.19359022
-0.096850167 0.19356347
-0.096457266 0.19353651
-0.096064365 0.19350934
-0.095671464 0.19348195
-0.095278562 0.19345435
-0.094885661 0.19342654
-0.09449276 0.19339853
-0.094099858 0.19337031
-0.093706957 0.19334189
-0.093314056 0.19331326
-0.092921155 0.19328444
-0.092528253 0.19325542
-0.092135352 0.1932262
-0.091742451 0.19319678
-0.091349549 0.19316717
-0.090956648 0.19313737
-0.090563747 0.19310738
-0.090170845 0.1930772
-0.089777944 0.19304683
-0.089385043 0.19301628
-0.088992142 0.19298555
-0.08859924 0.19295463
-0.088206339 0.19292353
-0.087813438 0.19289226
-0.087420536 0.1928608
-0.087027635 0.19282917
-0.086634734 0.19279737
-0.086241833 0.19276539
-0.085848931 0.19273324
-0.08545603 0.19270093
-0.085063129 0.19266844
-0.084670227 0.19263579
-0.084277326 0.19260297
-0.083884425 0.19257
-0.083491524 0.19253685
-0.083098622 0.19250355
-0.082705721 0.19247009
-0.08231282 0.19243648
-0.081919918 0.1924027
-0.081527017 0.19236878
-0.081134116 0.1923347
-0.080741215 0.19230047
-0.080348313 0.19226609
-0.079955412 0.19223156
-0.079562511 0.19219688
-0.079169609 0.19216206
-0.078776708 0.1921271
-0.078383807 0.19209199
-0.077990906 0.19205674
-0.077598004 0.19202136
-0.077205103 0.19198583
-0.076812202 0.19195017
-0.0764193 0.19191437
-0.076026399 0.19187844
-0.075633498 0.19184237
-0.075240597 0.19180618
-0.074847695 0.19176985
-0.074454794 0.1917334
-0.074061893 0.19169682
-0.073668991 0.19166012
-0.07327609 0.19162329
-0.072883189 0.19158633
-0.072490288 0.19154926
-0.072097386 0.19151207
-0.071704485 0.19147475
-0.071311584 0.19143732
-0.070918682 0.19139978
-0.070525781 0.19136211
-0.07013288 0.19132434
-0.069739979 0.19128645
-0.069347077 0.19124845
-0.068954176 0.19121035
-0.068561275 0.19117213
-0.068168373 0.19113381
-0.067775472 0.19109538
-0.067382571 0.19105685
-0.06698967 0.19101821
-0.066596768 0.19097947
-0.066203867 0.19094063
-0.065810966 0.19090169
-0.065418064 0.19086266
-0.065025163 0.19082352
-0.064632262 0.19078429
-0.064239361 0.19074497
-0.063846459 0.19070555
-0.063453558 0.19066604
-0.063060657 0.19062644
-0.062667755 0.19058675
-0.062274854 0.19054697
-0.061881953 0.1905071
-0.061489052 0.19046715
-0.06109615 0.19042711
-0.060703249 0.19038699
-0.060310348 0.19034679
-0.059917446 0.1903065
-0.059524545 0.19026613
-0.059131644 0.19022569
-0.058738742 0.19018516
-0.058345841 0.19014456
-0.05795294 0.19010389
-0.057560039 0.19006313
-0.057167137 0.19002231
-0.056774236 0.18998141
-0.056381335 0.18994044
-0.055988433 0.1898994
-0.055595532 0.18985829
-0.055202631 0.18981711
-0.05480973 0.18977586
-0.054416828 0.18973455
-0.054023927 0.18969318
-0.053631026 0.18965173
-0.053238124 0.18961023
-0.052845223 0.18956866
-0.052452322 0.18952704
-0.052059421 0.18948535
-0.051666519 0.1894436
-0.051273618 0.1894018
-0.050880717 0.18935994
-0.050487815 0.18931802
-0.050094914 0.18927605
-0.049702013 0.18923402
-0.049309112 0.18919194
-0.04891621 0.18914981
-0.048523309 0.18910763
-0.048130408 0.1890654
-0.047737506 0.18902311
-0.047344605 0.18898078
-0.046951704 0.18893841
-0.046558803 0.18889598
-0.046165901 0.18885351
-0.045773 0.188811
-0.045380099 0.18876844
-0.044987197 0.18872584
-0.044594296 0.1886832
-0.044201395 0.18864052
-0.043808494 0.18859779
-0.043415592 0.18855503
-0.043022691 0.18851223
-0.04262979 0.18846939
-0.042236888 0.18842652
-0.041843987 0.18838361
-0.041451086 0.18834066
-0.041058185 0.18829769
-0.040665283 0.18825467
-0.040272382 0.18821163
-0.039879481 0.18816855
-0.039486579 0.18812545
-0.039093678 0.18808231
-0.038700777 0.18803914
-0.038307876 0.18799595
-0.037914974 0.18795273
-0.037522073 0.18790948
-0.037129172 0.1878662
-0.03673627 0.1878229
-0.036343369 0.18777958
-0.035950468 0.18773623
-0.035557567 0.18769286
-0.035164665 0.18764947
-0.034771764 0.18760605
-0.034378863 0.18756262
-0.033985961 0.18751916
-0.03359306 0.18747569
-0.033200159 0.1874322
-0.032807258 0.18738869
-0.032414356 0.18734516
-0.032021455 0.18730161
-0.031628554 0.18725805
-0.031235652 0.18721448
-0.030842751 0.18717089
-0.03044985 0.18712729
-0.030056948 0.18708367
-0.029664047 0.18704004
-0.029271146 0.1869964
-0.028878245 0.18695275
-0.028485343 0.18690909
-0.028092442 0.18686542
-0.027699541 0.18682174
-0.027306639 0.18677805
-0.026913738 0.18673435
-0.026520837 0.18669065
-0.026127936 0.18664693
-0.025735034 0.18660322
-0.025342133 0.18655949
-0.024949232 0.18651577
-0.02455633 0.18647203
-0.024163429 0.1864283
-0.023770528 0.18638456
-0.023377627 0.18634081
-0.022984725 0.18629707
-0.022591824 0.18625332
-0.022198923 0.18620958
-0.021806021 0.18616583
-0.02141312 0.18612208
-0.021020219 0.18607833
-0.020627318 0.18603458
-0.020234416 0.18599084
-0.019841515 0.1859471
-0.019448614 0.18590336
-0.019055712 0.18585962
-0.018662811 0.18581588
-0.01826991 0.18577215
-0.017877009 0.18572843
-0.017484107 0.1856847
-0.017091206 0.18564099
-0.016698305 0.18559728
-0.016305403 0.18555357
-0.015912502 0.18550988
-0.015519601 0.18546619
-0.0151267 0.1854225
-0.014733798 0.18537883
-0.014340897 0.18533516
-0.013947996 0.1852915
-0.013555094 0.18524785
-0.013162193 0.18520421
-0.012769292 0.18516058
-0.012376391 0.18511696
-0.011983489 0.18507335
-0.011590588 0.18502975
-0.011197687 0.18498617
-0.010804785 0.18494259
-0.010411884 0.18489903
-0.010018983 0.18485548
-0.0096260815 0.18481194
-0.0092331803 0.18476841
-0.008840279 0.1847249
-0.0084473777 0.1846814
-0.0080544764 0.18463792
-0.0076615751 0.18459445
-0.0072686738 0.18455099
-0.0068757725 0.18450755
-0.0064828712 0.18446412
-0.00608997 0.18442071
-0.0056970687 0.18437732
-0.0053041674 0.18433394
-0.0049112661 0.18429058
-0.0045183648 0.18424723
-0.0041254635 0.1842039
-0.0037325622 0.18416059
-0.0033396609 0.18411729
-0.0029467597 0.18407401
-0.0025538584 0.18403075
-0.0021609571 0.18398751
-0.0017680558 0.18394429
-0.0013751545 0.18390108
-0.00098225322 0.18385789
-0.00058935193 0.18381472
-0.00019645064 0.18377157
0.00019645064 0.18372844
0.00058935193 0.18368532
0.00098225322 0.18364223
0.0013751545 0.18359915
0.0017680558 0.1835561
0.0021609571 0.18351306
0.0025538584 0.18347005
0.0029467597 0.18342705
0.0033396609 0.18338408
0.0037325622 0.18334112
0.0041254635 0.18329819
0.0045183648 0.18325527
0.0049112661 0.18321238
0.0053041674 0.1831695
0.0056970687 0.18312665
0.00608997 0.18308382
0.0064828712 0.18304101
0.0068757725 0.18299822
0.0072686738 0.18295545
0.0076615751 0.1829127
0.0080544764 0.18286997
0.0084473777 0.18282726
0.008840279 0.18278458
0.0092331803 0.18274191
0.0096260815 0.18269927
0.010018983 0.18265665
0.010411884 0.18261405
0.010804785 0.18257147
0.011197687 0.18252891
0.011590588 0.18248637
0.011983489 0.18244386
0.012376391 0.18240136
0.012769292 0.18235889
0.013162193 0.18231643
0.013555094 0.182274
0.013947996 0.18223159
0.014340897 0.1821892
0.014733798 0.18214683
0.0151267 0.18210448
0.015519601 0.18206215
0.015912502 0.18201985
0.016305403 0.18197756
0.016698305 0.18193529
0.017091206 0.18189305
0.017484107 0.18185082
0.017877009 0.18180862
0.01826991 0.18176643
0.018662811 0.18172426
0.019055712 0.18168212
0.019448614 0.18163999
0.019841515 0.18159788
0.020234416 0.1815558
0.020627318 0.18151373
0.021020219 0.18147168
0.02141312 0.18142965
0.021806021 0.18138764
0.022198923 0.18134564
0.022591824 0.18130367
0.022984725 0.18126171
0.023377627 0.18121977
0.023770528 0.18117785
0.024163429 0.18113594
0.02455633 0.18109405
0.024949232 0.18105218
0.025342133 0.18101033
0.025735034 0.18096849
0.026127936 0.18092667
0.026520837 0.18088487
0.026913738 0.18084308
0.027306639 0.1808013
0.027699541 0.18075954
0.028092442 0.1807178
0.028485343 0.18067607
0.028878245 0.18063436
0.029271146 0.18059266
0.029664047 0.18055097
0.030056948 0.18050929
0.03044985 0.18046763
0.030842751 0.18042599
0.031235652 0.18038435
0.031628554 0.18034273
0.032021455 0.18030112
0.032414356 0.18025952
0.032807258 0.18021793
0.033200159 0.18017635
0.03359306 0.18013478
0.033985961 0.18009322
0.034378863 0.18005167
0.034771764 0.18001014
0.035164665 0.17996861
0.035557567 0.17992708
0.035950468 0.17988557
0.036343369 0.17984406
0.03673627 0.17980256
0.037129172 0.17976107
0.037522073 0.17971959
0.037914974 0.17967811
0.038307876 0.17963663
0.038700777 0.17959516
0.039093678 0.1795537
0.039486579 0.17951223
0.039879481 0.17947078
0.040272382 0.17942932
0.040665283 0.17938787
0.041058185 0.17934642
0.041451086 0.17930497
0.041843987 0.17926352
0.042236888 0.17922208
0.04262979 0.17918063
0.043022691 0.17913918
0.043415592 0.17909774
0.043808494 0.17905629
0.044201395 0.17901484
0.044594296 0.17897338
0.044987197 0.17893193
0.045380099 0.17889047
0.045773 0.178849
0.046165901 0.17880753
0.046558803 0.17876606
0.046951704 0.17872457
0.047344605 0.17868309
0.047737506 0.17864159
0.048130408 0.17860009
0.048523309 0.17855858
0.04891621 0.17851706
0.049309112 0.17847553
0.049702013 0.17843399
0.050094914 0.17839244
0.050487815 0.17835088
0.050880717 0.1783093
0.051273618 0.17826772
0.051666519 0.17822612
0.052059421 0.1781845
0.052452322 0.17814287
0.052845223 0.17810123
0.053238124 0.17805957
0.053631026 0.17801789
0.054023927 0.17797619
0.054416828 0.17793448
0.05480973 0.17789274
0.055202631 0.17785099
0.055595532 0.17780922
0.055988433 0.17776742
0.056381335 0.17772561
0.056774236 0.17768377
0.057167137 0.17764191
0.057560039 0.17760002
0.05795294 0.17755811
0.058345841 0.17751617
0.058738742 0.17747421
0.059131644 0.17743222
0.059524545 0.1773902
0.059917446 0.17734815
0.060310348 0.17730607
0.060703249 0.17726397
0.06109615 0.17722183
0.061489052 0.17717966
0.061881953 0.17713745
0.062274854 0.17709521
0.062667755 0.17705294
0.063060657 0.17701063
0.063453558 0.17696829
0.063846459 0.17692591
0.064239361 0.17688349
0.064632262 0.17684103
0.065025163 0.17679853
0.065418064 0.17675599
0.065810966 0.17671341
0.066203867 0.17667079
0.066596768 0.17662813
0.06698967 0.17658542
0.067382571 0.17654266
0.067775472 0.17649986
0.068168373 0.17645701
0.068561275 0.17641411
0.068954176 0.17637117
0.069347077 0.17632817
0.069739979 0.17628513
0.07013288 0.17624203
0.070525781 0.17619888
0.070918682 0.17615568
0.071311584 0.17611242
0.071704485 0.1760691
0.072097386 0.17602573
0.072490288 0.17598231
0.072883189 0.17593882
0.07327609 0.17589527
0.073668991 0.17585166
0.074061893 0.175808
0.074454794 0.17576426
0.074847695 0.17572047
0.075240597 0.17567661
0.075633498 0.17563268
0.076026399 0.17558869
0.0764193 0.17554463
0.076812202 0.1755005
0.077205103 0.1754563
0.077598004 0.17541202
0.077990906 0.17536768
0.078383807 0.17532326
0.078776708 0.17527877
0.079169609 0.1752342
0.079562511 0.17518956
0.079955412 0.17514484
0.080348313 0.17510004
0.080741215 0.17505516
0.081134116 0.17501019
0.081527017 0.17496515
0.081919918 0.17492002
0.08231282 0.17487481
0.082705721 0.17482951
0.083098622 0.17478413
0.083491524 0.17473865
0.083884425 0.17469309
0.084277326 0.17464744
0.084670227 0.17460169
0.085063129 0.17455585
0.08545603 0.17450992
0.085848931 0.17446389
0.086241833 0.17441777
0.086634734 0.17437154
0.087027635 0.17432522
0.087420536 0.1742788
0.087813438 0.17423228
0.088206339 0.17418565
0.08859924 0.17413892
0.088992142 0.17409209
0.089385043 0.17404514
0.089777944 0.17399809
0.090170845 0.17395094
0.090563747 0.17390367
0.090956648 0.17385628
0.091349549 0.17380879
0.091742451 0.17376118
0.092135352 0.17371346
0.092528253 0.17366562
0.092921155 0.17361766
0.093314056 0.17356958
0.093706957 0.17352138
0.094099858 0.17347305
0.09449276 0.17342461
0.094885661 0.17337603
0.095278562 0.17332734
0.095671464 0.17327851
0.096064365 0.17322955
0.096457266 0.17318047
0.096850167 0.17313125
0.097243069 0.1730819
0.09763597 0.17303241
0.098028871 0.17298279
0.098421773 0.17293303
0.098814674 0.17288313
0.099207575 0.17283309
0.099600476 0.17278291
0.099993378 0.17273259
0.10038628 0.17268212
0.10077918 0.1726315
0.10117208 0.17258074
0.10156498 0.17252983
0.10195788 0.17247876
0.10235079 0.17242755
0.10274369 0.17237618
0.10313659 0.17232465
0.10352949 0.17227297
0.10392239 0.17222113
0.10431529 0.17216913
0.10470819 0.17211697
0.10510109 0.17206465
0.105494 0.17201216
0.1058869 0.17195951
0.1062798 0.17190669
0.1066727 0.1718537
0.1070656 0.17180054
0.1074585 0.17174721
0.1078514 0.1716937
0.1082443 0.17164002
0.10863721 0.17158617
0.10903011 0.17153213
0.10942301 0.17147792
0.10981591 0.17142352
0.11020881 0.17136894
0.11060171 0.17131417
0.11099461 0.17125922
0.11138752 0.17120408
0.11178042 0.17114875
0.11217332 0.17109323
0.11256622 0.17103752
0.11295912 0.17098161
0.11335202 0.17092551
0.11374492 0.17086921
0.11413782 0.1708127
0.11453073 0.170756
0.11492363 0.17069909
0.11531653 0.17064198
0.11570943 0.17058467
0.11610233 0.17052714
0.11649523 0.17046941
0.11688813 0.17041146
0.11728103 0.1703533
0.11767394 0.17029493
0.11806684 0.17023633
0.11845974 0.17017752
0.11885264 0.17011849
0.11924554 0.17005924
0.11963844 0.16999977
0.12003134 0.16994007
0.12042424 0.16988014
0.12081715 0.16981998
0.12121005 0.16975959
0.12160295 0.16969897
0.12199585 0.16963812
0.12238875 0.16957702
0.12278165 0.1695157
0.12317455 0.16945413
0.12356745 0.16939231
0.12396036 0.16933026
0.12435326 0.16926796
0.12474616 0.16920541
0.12513906 0.16914262
0.12553196 0.16907957
0.12592486 0.16901627
0.12631776 0.16895271
0.12671067 0.1688889
0.12710357 0.16882483
0.12749647 0.1687605
0.12788937 0.16869591
0.12828227 0.16863106
0.12867517 0.16856593
0.12906807 0.16850054
0.12946097 0.16843488
0.12985388 0.16836895
0.13024678 0.16830275
0.13063968 0.16823627
0.13103258 0.16816951
0.13142548 0.16810247
0.13181838 0.16803515
0.13221128 0.16796755
0.13260418 0.16789966
0.13299709 0.16783148
0.13338999 0.16776302
0.13378289 0.16769426
0.13417579 0.16762521
0.13456869 0.16755586
0.13496159 0.16748622
0.13535449 0.16741628
0.13574739 0.16734603
0.1361403 0.16727548
0.1365332 0.16720463
0.1369261 0.16713347
0.137319 0.167062
&
@target G6.S1
@type xy
-0.137319 0.055848
-0.1369261 0.055925109
-0.1365332 0.056001129
-0.1361403 0.056076068
-0.13574739 0.056149929
-0.13535449 0.05622272
-0.13496159 0.056294444
-0.13456869 0.05636511
-0.13417579 0.05643472
-0.13378289 0.056503282
-0.13338999 0.056570801
-0.13299709 0.056637282
-0.13260418 0.05670273
-0.13221128 0.056767152
-0.13181838 0.056830553
-0.13142548 0.056892938
-0.13103258 0.056954312
-0.13063968 0.057014682
-0.13024678 0.057074052
-0.12985388 0.057132428
-0.12946097 0.057189815
-0.12906807 0.057246219
-0.12867517 0.057301646
-0.12828227 0.057356099
-0.12788937 0.057409585
-0.12749647 0.05746211
-0.12710357 0.057513678
-0.12671067 0.057564294
-0.12631776 0.057613964
-0.12592486 0.057662694
-0.12553196 0.057710488
-0.12513906 0.057757352
-0.12474616 0.05780329
-0.12435326 0.057848309
-0.12396036 0.057892413
-0.12356745 0.057935607
-0.12317455 0.057977897
-0.12278165 0.058019287
-0.12238875 0.058059784
-0.12199585 0.058099392
-0.12160295 0.058138115
-0.12121005 0.05817596
-0.12081715 0.058212931
-0.12042424 0.058249033
-0.12003134 0.058284272
-0.11963844 0.058318652
-0.11924554 0.058352178
-0.11885264 0.058384856
-0.11845974 0.05841669
-0.11806684 0.058447685
-0.11767394 0.058477847
-0.11728103 0.05850718
-0.11688813 0.058535689
-0.11649523 0.058563379
-0.11610233 0.058590254
-0.11570943 0.058616321
-0.11531653 0.058641583
-0.11492363 0.058666046
-0.11453073 0.058689714
-0.11413782 0.058712593
-0.11374492 0.058734686
-0.11335202 0.058755999
-0.11295912 0.058776536
-0.11256622 0.058796303
-0.11217332 0.058815304
-0.11178042 0.058833544
-0.11138752 0.058851027
-0.11099461 0.058867758
-0.11060171 0.058883742
-0.11020881 0.058898984
-0.10981591 0.058913488
-0.10942301 0.058927258
-0.10903011 0.058940301
-0.10863721 0.058952619
-0.1082443 0.058964218
-0.1078514 0.058975102
-0.1074585 0.058985276
-0.1070656 0.058994744
-0.1066727 0.059003511
-0.1062798 0.059011582
-0.1058869 0.059018961
-0.105494 0.059025652
-0.10510109 0.05903166
-0.10470819 0.05903699
-0.10431529 0.059041645
-0.10392239 0.05904563
-0.10352949 0.059048951
-0.10313659 0.05905161
-0.10274369 0.059053613
-0.10235079 0.059054964
-0.10195788 0.059055667
-0.10156498 0.059055727
-0.10117208 0.059055147
-0.10077918 0.059053933
-0.10038628 0.059052088
-0.099993378 0.059049618
-0.099600476 0.059046525
-0.099207575 0.059042815
-0.098814674 0.059038491
-0.098421773 0.059033558
-0.098028871 0.05902802
-0.09763597 0.059021882
-0.097243069 0.059015147
-0.096850167 0.059007819
-0.096457266 0.058999904
-0.096064365 0.058991404
-0.095671464 0.058982325
-0.095278562 0.058972669
-0.094885661 0.058962442
-0.09449276 0.058951647
-0.094099858 0.058940289
-0.093706957 0.058928371
-0.093314056 0.058915897
-0.092921155 0.058902872
-0.092528253 0.0588893
-0.092135352 0.058875184
-0.091742451 0.058860529
-0.091349549 0.058845338
-0.090956648 0.058829615
-0.090563747 0.058813365
-0.090170845 0.058796592
-0.089777944 0.058779298
-0.089385043 0.058761489
-0.088992142 0.058743167
-0.08859924 0.058724338
-0.088206339 0.058705004
-0.087813438 0.05868517
-0.087420536 0.058664838
-0.087027635 0.058644015
-0.086634734 0.058622702
-0.086241833 0.058600903
-0.085848931 0.058578623
-0.08545603 0.058555866
-0.085063129 0.058532634
-0.084670227 0.058508932
-0.084277326 0.058484764
-0.083884425 0.058460132
-0.083491524 0.058435041
-0.083098622 0.058409495
-0.082705721 0.058383496
-0.08231282 0.058357049
-0.081919918 0.058330158
-0.081527017 0.058302825
-0.081134116 0.058275055
-0.080741215 0.05824685
-0.080348313 0.058218216
-0.079955412 0.058189154
-0.079562511 0.058159669
-0.079169609 0.058129764
-0.078776708 0.058099443
-0.078383807 0.058068709
-0.077990906 0.058037565
-0.077598004 0.058006016
-0.077205103 0.057974064
-0.076812202 0.057941713
-0.0764193 0.057908966
-0.076026399 0.057875827
-0.075633498 0.057842299
-0.075240597 0.057808385
-0.074847695 0.057774089
-0.074454794 0.057739414
-0.074061893 0.057704364
-0.073668991 0.057668941
-0.07327609 0.05763315
-0.072883189 0.057596992
-0.072490288 0.057560473
-0.072097386 0.057523594
-0.071704485 0.057486359
-0.071311584 0.057448771
-0.070918682 0.057410834
-0.070525781 0.05737255
-0.07013288 0.057333924
-0.069739979 0.057294957
-0.069347077 0.057255653
-0.068954176 0.057216016
-0.068561275 0.057176047
-0.068168373 0.057135752
-0.067775472 0.057095132
-0.067382571 0.05705419
-0.06698967 0.05701293
-0.066596768 0.056971355
-0.066203867 0.056929467
-0.065810966 0.056887271
-0.065418064 0.056844768
-0.065025163 0.056801961
-0.064632262 0.056758855
-0.064239361 0.056715451
-0.063846459 0.056671752
-0.063453558 0.056627762
-0.063060657 0.056583483
-0.062667755 0.056538919
-0.062274854 0.056494072
-0.061881953 0.056448945
-0.061489052 0.05640354
-0.06109615 0.056357862
-0.060703249 0.056311912
-0.060310348 0.056265693
-0.059917446 0.056219208
-0.059524545 0.05617246
-0.059131644 0.056125452
-0.058738742 0.056078187
-0.058345841 0.056030666
-0.05795294 0.055982893
-0.057560039 0.055934871
-0.057167137 0.055886602
-0.056774236 0.055838089
-0.056381335 0.055789334
-0.055988433 0.055740341
-0.055595532 0.055691111
-0.055202631 0.055641648
-0.05480973 0.055591954
-0.054416828 0.055542032
-0.054023927 0.055491883
-0.053631026 0.055441512
-0.053238124 0.05539092
-0.052845223 0.055340109
-0.052452322 0.055289083
-0.052059421 0.055237844
-0.051666519 0.055186394
-0.051273618 0.055134735
-0.050880717 0.055082871
-0.050487815 0.055030804
-0.050094914 0.054978536
-0.049702013 0.054926069
-0.049309112 0.054873406
-0.04891621 0.054820549
-0.048523309 0.054767501
-0.048130408 0.054714264
-0.047737506 0.05466084
-0.047344605 0.054607231
-0.046951704 0.054553441
-0.046558803 0.054499471
-0.046165901 0.054445323
-0.045773 0.054391
-0.045380099 0.054336504
-0.044987197 0.054281837
-0.044594296 0.054227002
-0.044201395 0.054172
-0.043808494 0.054116834
-0.043415592 0.054061506
-0.043022691 0.054006018
-0.04262979 0.053950373
-0.042236888 0.053894572
-0.041843987 0.053838617
-0.041451086 0.053782511
-0.041058185 0.053726256
-0.040665283 0.053669854
-0.040272382 0.053613306
-0.039879481 0.053556615
-0.039486579 0.053499783
-0.039093678 0.053442812
-0.038700777 0.053385704
-0.038307876 0.053328461
-0.037914974 0.053271085
-0.037522073 0.053213577
-0.037129172 0.05315594
-0.03673627 0.053098176
-0.036343369 0.053040287
-0.035950468 0.052982273
-0.035557567 0.052924139
-0.035164665 0.052865884
-0.034771764 0.052807511
-0.034378863 0.052749023
-0.033985961 0.05269042
-0.03359306 0.052631704
-0.033200159 0.052572878
-0.032807258 0.052513943
-0.032414356 0.052454901
-0.032021455 0.052395753
-0.031628554 0.052336501
-0.031235652 0.052277148
-0.030842751 0.052217694
-0.03044985 0.052158142
-0.030056948 0.052098493
-0.029664047 0.052038748
-0.029271146 0.05197891
-0.028878245 0.05191898
-0.028485343 0.051858959
-0.028092442 0.05179885
-0.027699541 0.051738654
-0.027306639 0.051678371
-0.026913738 0.051618005
-0.026520837 0.051557556
-0.026127936 0.051497027
-0.025735034 0.051436417
-0.025342133 0.05137573
-0.024949232 0.051314966
-0.02455633 0.051254127
-0.024163429 0.051193215
-0.023770528 0.05113223
-0.023377627 0.051071174
-0.022984725 0.05101005
-0.022591824 0.050948857
-0.022198923 0.050887598
-0.021806021 0.050826273
-0.02141312 0.050764885
-0.021020219 0.050703434
-0.020627318 0.050641921
-0.020234416 0.050580349
-0.019841515 0.050518719
-0.019448614 0.050457031
-0.019055712 0.050395286
-0.018662811 0.050333487
-0.01826991 0.050271635
-0.017877009 0.05020973
-0.017484107 0.050147774
-0.017091206 0.050085767
-0.016698305 0.050023712
-0.016305403 0.04996161
-0.015912502 0.04989946
-0.015519601 0.049837266
-0.0151267 0.049775027
-0.014733798 0.049712744
-0.014340897 0.04965042
-0.013947996 0.049588055
-0.013555094 0.049525649
-0.013162193 0.049463205
-0.012769292 0.049400723
-0.012376391 0.049338204
-0.011983489 0.049275649
-0.011590588 0.049213059
-0.011197687 0.049150435
-0.010804785 0.049087778
-0.010411884 0.049025089
-0.010018983 0.048962368
-0.0096260815 0.048899618
-0.0092331803 0.048836838
-0.008840279 0.048774029
-0.0084473777 0.048711193
-0.0080544764 0.048648331
-0.0076615751 0.048585442
-0.0072686738 0.048522528
-0.0068757725 0.04845959
-0.0064828712 0.048396628
-0.00608997 0.048333643
-0.0056970687 0.048270637
-0.0053041674 0.048207609
-0.0049112661 0.048144561
-0.0045183648 0.048081493
-0.0041254635 0.048018406
-0.0037325622 0.0479553
-0.0033396609 0.047892177
-0.0029467597 0.047829036
-0.0025538584 0.047765879
-0.0021609571 0.047702706
-0.0017680558 0.047639518
-0.0013751545 0.047576316
-0.00098225322 0.047513099
-0.00058935193 0.047449869
-0.00019645064 0.047386626
0.00019645064 0.047323371
0.00058935193 0.047260104
0.00098225322 0.047196825
0.0013751545 0.047133536
0.0017680558 0.047070236
0.0021609571 0.047006926
0.0025538584 0.046943607
0.0029467597 0.046880279
0.0033396609 0.046816943
0.0037325622 0.046753598
0.0041254635 0.046690245
0.0045183648 0.046626885
0.0049112661 0.046563518
0.0053041674 0.046500145
0.0056970687 0.046436764
0.00608997 0.046373378
0.0064828712 0.046309986
0.0068757725 0.046246589
0.0072686738 0.046183187
0.0076615751 0.046119779
0.0080544764 0.046056367
0.0084473777 0.045992951
0.008840279 0.04592953
0.0092331803 0.045866105
0.0096260815 0.045802677
0.010018983 0.045739244
0.010411884 0.045675808
0.010804785 0.045612369
0.011197687 0.045548927
0.011590588 0.045485481
0.011983489 0.045422033
0.012376391 0.045358582
0.012769292 0.045295127
0.013162193 0.04523167
0.013555094 0.04516821
0.013947996 0.045104747
0.014340897 0.045041282
0.014733798 0.044977814
0.0151267 0.044914343
0.015519601 0.044850869
0.015912502 0.044787392
0.016305403 0.044723913
0.016698305 0.04466043
0.017091206 0.044596945
0.017484107 0.044533456
0.017877009 0.044469964
0.01826991 0.044406468
0.018662811 0.044342969
0.019055712 0.044279466
0.019448614 0.044215959
0.019841515 0.044152448
0.020234416 0.044088933
0.020627318 0.044025412
0.021020219 0.043961888
0.02141312 0.043898358
0.021806021 0.043834822
0.022198923 0.043771281
0.022591824 0.043707735
0.022984725 0.043644181
0.023377627 0.043580622
0.023770528 0.043517055
0.024163429 0.043453481
0.02455633 0.0433899
0.024949232 0.04332631
0.025342133 0.043262712
0.025735034 0.043199105
0.026127936 0.043135489
0.026520837 0.043071863
0.026913738 0.043008227
0.027306639 0.04294458
0.027699541 0.042880922
0.028092442 0.042817253
0.028485343 0.042753571
0.028878245 0.042689876
0.029271146 0.042626169
0.029664047 0.042562447
0.030056948 0.042498711
0.03044985 0.04243496
0.030842751 0.042371193
0.031235652 0.042307411
0.031628554 0.042243611
0.032021455 0.042179794
0.032414356 0.042115958
0.032807258 0.042052104
0.033200159 0.04198823
0.03359306 0.041924336
0.033985961 0.041860421
0.034378863 0.041796484
0.034771764 0.041732524
0.035164665 0.041668542
0.035557567 0.041604535
0.035950468 0.041540503
0.036343369 0.041476446
0.03673627 0.041412362
0.037129172 0.041348251
0.037522073 0.041284112
0.037914974 0.041219944
0.038307876 0.041155746
0.038700777 0.041091516
0.039093678 0.041027256
0.039486579 0.040962962
0.039879481 0.040898635
0.040272382 0.040834273
0.040665283 0.040769875
0.041058185 0.040705441
0.041451086 0.04064097
0.041843987 0.04057646
0.042236888 0.04051191
0.04262979 0.040447319
0.043022691 0.040382687
0.043415592 0.040318012
0.043808494 0.040253293
0.044201395 0.040188529
0.044594296 0.040123719
0.044987197 0.040058861
0.045380099 0.039993955
0.045773 0.039929
0.046165901 0.039863994
0.046558803 0.039798935
0.046951704 0.039733824
0.047344605 0.039668658
0.047737506 0.039603437
0.048130408 0.039538158
0.048523309 0.039472822
0.04891621 0.039407425
0.049309112 0.039341969
0.049702013 0.03927645
0.050094914 0.039210867
0.050487815 0.03914522
0.050880717 0.039079507
0.051273618 0.039013726
0.051666519 0.038947877
0.052059421 0.038881957
0.052452322 0.038815966
0.052845223 0.038749901
0.053238124 0.038683762
[truncated: 4,990 more chars]
