# Supplementary material for: Efficient Calculation of the Negative Thermal Expansion in ZrW2O8
Source: Front Chem. 2018 Jul 30;6:296. doi: 10.3389/fchem.2018.00296 (PMC6077204; doi:10.3389/fchem.2018.00296)
Supplement: Supplementary Data Sheet 1 — Numerical data for all plots in this work. [file Data_Sheet_1.ZIP › Figures_Data/Fig05.agr]

# Grace project file
#
@version 50125
@page size 792, 1836
@page scroll 5%
@page inout 5%
@link page off
@map font 0 to "Times-Roman", "Times-Roman"
@map font 1 to "Times-Italic", "Times-Italic"
@map font 2 to "Times-Bold", "Times-Bold"
@map font 3 to "Times-BoldItalic", "Times-BoldItalic"
@map font 4 to "Helvetica", "Helvetica"
@map font 5 to "Helvetica-Oblique", "Helvetica-Oblique"
@map font 6 to "Helvetica-Bold", "Helvetica-Bold"
@map font 7 to "Helvetica-BoldOblique", "Helvetica-BoldOblique"
@map font 8 to "Courier", "Courier"
@map font 9 to "Courier-Oblique", "Courier-Oblique"
@map font 10 to "Courier-Bold", "Courier-Bold"
@map font 11 to "Courier-BoldOblique", "Courier-BoldOblique"
@map font 12 to "Symbol", "Symbol"
@map font 13 to "ZapfDingbats", "ZapfDingbats"
@map color 0 to (255, 255, 255), "white"
@map color 1 to (0, 0, 0), "black"
@map color 2 to (255, 0, 0), "red"
@map color 3 to (0, 255, 0), "green"
@map color 4 to (0, 0, 255), "blue"
@map color 5 to (255, 255, 0), "yellow"
@map color 6 to (188, 143, 143), "brown"
@map color 7 to (220, 220, 220), "grey"
@map color 8 to (148, 0, 211), "violet"
@map color 9 to (0, 255, 255), "cyan"
@map color 10 to (255, 0, 255), "magenta"
@map color 11 to (255, 165, 0), "orange"
@map color 12 to (114, 33, 188), "indigo"
@map color 13 to (103, 7, 72), "maroon"
@map color 14 to (64, 224, 208), "turquoise"
@map color 15 to (0, 139, 0), "green4"
@reference date 0
@date wrap off
@date wrap year 1950
@default linewidth 1.0
@default linestyle 1
@default color 1
@default pattern 1
@default font 0
@default char size 1.000000
@default symbol size 1.000000
@default sformat "%.8g"
@background color 0
@page background fill on
@timestamp off
@timestamp 0.03, 0.03
@timestamp color 1
@timestamp rot 0
@timestamp font 0
@timestamp char size 1.000000
@timestamp def "Wed Apr 18 15:32:54 2018"
@r0 off
@link r0 to g0
@r0 type above
@r0 linestyle 1
@r0 linewidth 1.0
@r0 color 1
@r0 line 0, 0, 0, 0
@r1 off
@link r1 to g0
@r1 type above
@r1 linestyle 1
@r1 linewidth 1.0
@r1 color 1
@r1 line 0, 0, 0, 0
@r2 off
@link r2 to g0
@r2 type above
@r2 linestyle 1
@r2 linewidth 1.0
@r2 color 1
@r2 line 0, 0, 0, 0
@r3 off
@link r3 to g0
@r3 type above
@r3 linestyle 1
@r3 linewidth 1.0
@r3 color 1
@r3 line 0, 0, 0, 0
@r4 off
@link r4 to g0
@r4 type above
@r4 linestyle 1
@r4 linewidth 1.0
@r4 color 1
@r4 line 0, 0, 0, 0
@g0 on
@g0 hidden false
@g0 type XY
@g0 stacked false
@g0 bar hgap 0.000000
@g0 fixedpoint off
@g0 fixedpoint type 0
@g0 fixedpoint xy 0.000000, 0.000000
@g0 fixedpoint format general general
@g0 fixedpoint prec 6, 6
@with g0
@    world 0, -0.11, 350, 0.31
@    stack world 0, 0, 0, 0
@    znorm 1
@    view 0.150000, 0.150000, 0.950000, 0.710000
@    title ""
@    title font 6
@    title size 1.500000
@    title color 1
@    subtitle ""
@    subtitle font 6
@    subtitle size 1.250000
@    subtitle color 1
@    xaxes scale Normal
@    yaxes scale Normal
@    xaxes invert off
@    yaxes invert off
@    xaxis  on
@    xaxis  type zero false
@    xaxis  offset 0.000000 , 0.000000
@    xaxis  bar on
@    xaxis  bar color 1
@    xaxis  bar linestyle 1
@    xaxis  bar linewidth 1.0
@    xaxis  label "Temperature (K)"
@    xaxis  label layout para
@    xaxis  label place auto
@    xaxis  label char size 1.250000
@    xaxis  label font 6
@    xaxis  label color 1
@    xaxis  label place normal
@    xaxis  tick on
@    xaxis  tick major 50
@    xaxis  tick minor ticks 4
@    xaxis  tick default 6
@    xaxis  tick place rounded true
@    xaxis  tick in
@    xaxis  tick major size 1.000000
@    xaxis  tick major color 1
@    xaxis  tick major linewidth 1.0
@    xaxis  tick major linestyle 1
@    xaxis  tick major grid off
@    xaxis  tick minor color 1
@    xaxis  tick minor linewidth 1.0
@    xaxis  tick minor linestyle 1
@    xaxis  tick minor grid off
@    xaxis  tick minor size 0.500000
@    xaxis  ticklabel on
@    xaxis  ticklabel format general
@    xaxis  ticklabel prec 5
@    xaxis  ticklabel formula ""
@    xaxis  ticklabel append ""
@    xaxis  ticklabel prepend ""
@    xaxis  ticklabel angle 0
@    xaxis  ticklabel skip 0
@    xaxis  ticklabel stagger 0
@    xaxis  ticklabel place normal
@    xaxis  ticklabel offset auto
@    xaxis  ticklabel offset 0.000000 , 0.010000
@    xaxis  ticklabel start type auto
@    xaxis  ticklabel start 0.000000
@    xaxis  ticklabel stop type auto
@    xaxis  ticklabel stop 0.000000
@    xaxis  ticklabel char size 1.000000
@    xaxis  ticklabel font 6
@    xaxis  ticklabel color 1
@    xaxis  tick place both
@    xaxis  tick spec type none
@    yaxis  on
@    yaxis  type zero false
@    yaxis  offset 0.000000 , 0.000000
@    yaxis  bar on
@    yaxis  bar color 1
@    yaxis  bar linestyle 1
@    yaxis  bar linewidth 1.0
@    yaxis  label "Relative Expansion (%)"
@    yaxis  label layout para
@    yaxis  label place auto
@    yaxis  label char size 1.250000
@    yaxis  label font 6
@    yaxis  label color 1
@    yaxis  label place normal
@    yaxis  tick on
@    yaxis  tick major 0.1
@    yaxis  tick minor ticks 3
@    yaxis  tick default 6
@    yaxis  tick place rounded true
@    yaxis  tick in
@    yaxis  tick major size 1.000000
@    yaxis  tick major color 1
@    yaxis  tick major linewidth 1.0
@    yaxis  tick major linestyle 1
@    yaxis  tick major grid off
@    yaxis  tick minor color 1
@    yaxis  tick minor linewidth 1.0
@    yaxis  tick minor linestyle 1
@    yaxis  tick minor grid off
@    yaxis  tick minor size 0.500000
@    yaxis  ticklabel on
@    yaxis  ticklabel format decimal
@    yaxis  ticklabel prec 1
@    yaxis  ticklabel formula ""
@    yaxis  ticklabel append ""
@    yaxis  ticklabel prepend ""
@    yaxis  ticklabel angle 0
@    yaxis  ticklabel skip 0
@    yaxis  ticklabel stagger 0
@    yaxis  ticklabel place normal
@    yaxis  ticklabel offset auto
@    yaxis  ticklabel offset 0.000000 , 0.010000
@    yaxis  ticklabel start type auto
@    yaxis  ticklabel start 0.000000
@    yaxis  ticklabel stop type auto
@    yaxis  ticklabel stop 0.000000
@    yaxis  ticklabel char size 1.000000
@    yaxis  ticklabel font 6
@    yaxis  ticklabel color 1
@    yaxis  tick place both
@    yaxis  tick spec type none
@    altxaxis  off
@    altyaxis  off
@    legend on
@    legend loctype view
@    legend 0.65, 0.66
@    legend box color 1
@    legend box pattern 1
@    legend box linewidth 1.0
@    legend box linestyle 0
@    legend box fill color 0
@    legend box fill pattern 1
@    legend font 6
@    legend char size 1.000000
@    legend color 1
@    legend length 4
@    legend vgap 1
@    legend hgap 1
@    legend invert false
@    frame type 0
@    frame linestyle 1
@    frame linewidth 1.0
@    frame color 1
@    frame pattern 1
@    frame background color 0
@    frame background pattern 0
@    s0 hidden true
@    s0 type xy
@    s0 symbol 0
@    s0 symbol size 1.000000
@    s0 symbol color 1
@    s0 symbol pattern 1
@    s0 symbol fill color 1
@    s0 symbol fill pattern 0
@    s0 symbol linewidth 1.0
@    s0 symbol linestyle 1
@    s0 symbol char 65
@    s0 symbol char font 0
@    s0 symbol skip 0
@    s0 line type 1
@    s0 line linestyle 1
@    s0 line linewidth 1.0
@    s0 line color 1
@    s0 line pattern 1
@    s0 baseline type 0
@    s0 baseline off
@    s0 dropline off
@    s0 fill type 0
@    s0 fill rule 0
@    s0 fill color 1
@    s0 fill pattern 1
@    s0 avalue off
@    s0 avalue type 2
@    s0 avalue char size 1.000000
@    s0 avalue font 0
@    s0 avalue color 1
@    s0 avalue rot 0
@    s0 avalue format general
@    s0 avalue prec 3
@    s0 avalue prepend ""
@    s0 avalue append ""
@    s0 avalue offset 0.000000 , 0.000000
@    s0 errorbar on
@    s0 errorbar place both
@    s0 errorbar color 1
@    s0 errorbar pattern 1
@    s0 errorbar size 1.000000
@    s0 errorbar linewidth 1.0
@    s0 errorbar linestyle 1
@    s0 errorbar riser linewidth 1.0
@    s0 errorbar riser linestyle 1
@    s0 errorbar riser clip off
@    s0 errorbar riser clip length 0.100000
@    s0 comment "/home/fdv/Results/ZrW2O8_New/ThExp/08/Min/Min.dat"
@    s0 legend  ""
@    s1 hidden false
@    s1 type xy
@    s1 symbol 8
@    s1 symbol size 1.250000
@    s1 symbol color 1
@    s1 symbol pattern 1
@    s1 symbol fill color 1
@    s1 symbol fill pattern 0
@    s1 symbol linewidth 1.5
@    s1 symbol linestyle 1
@    s1 symbol char 65
@    s1 symbol char font 0
@    s1 symbol skip 0
@    s1 line type 0
@    s1 line linestyle 1
@    s1 line linewidth 1.5
@    s1 line color 1
@    s1 line pattern 1
@    s1 baseline type 0
@    s1 baseline off
@    s1 dropline off
@    s1 fill type 0
@    s1 fill rule 0
@    s1 fill color 1
@    s1 fill pattern 1
@    s1 avalue off
@    s1 avalue type 2
@    s1 avalue char size 1.000000
@    s1 avalue font 0
@    s1 avalue color 1
@    s1 avalue rot 0
@    s1 avalue format general
@    s1 avalue prec 3
@    s1 avalue prepend ""
@    s1 avalue append ""
@    s1 avalue offset 0.000000 , 0.000000
@    s1 errorbar on
@    s1 errorbar place both
@    s1 errorbar color 1
@    s1 errorbar pattern 1
@    s1 errorbar size 1.000000
@    s1 errorbar linewidth 1.0
@    s1 errorbar linestyle 1
@    s1 errorbar riser linewidth 1.0
@    s1 errorbar riser linestyle 1
@    s1 errorbar riser clip off
@    s1 errorbar riser clip length 0.100000
@    s1 comment "/home/fdv/Results/ZrW2O8_New/ThExp/Paper/Evans_Data.dat"
@    s1 legend  "Expt."
@    s2 hidden false
@    s2 type xy
@    s2 symbol 8
@    s2 symbol size 0.750000
@    s2 symbol color 2
@    s2 symbol pattern 1
@    s2 symbol fill color 2
@    s2 symbol fill pattern 0
@    s2 symbol linewidth 1.5
@    s2 symbol linestyle 1
@    s2 symbol char 65
@    s2 symbol char font 0
@    s2 symbol skip 15
@    s2 line type 1
@    s2 line linestyle 1
@    s2 line linewidth 1.5
@    s2 line color 2
@    s2 line pattern 1
@    s2 baseline type 0
@    s2 baseline off
@    s2 dropline off
@    s2 fill type 0
@    s2 fill rule 0
@    s2 fill color 1
@    s2 fill pattern 1
@    s2 avalue off
@    s2 avalue type 2
@    s2 avalue char size 1.000000
@    s2 avalue font 0
@    s2 avalue color 1
@    s2 avalue rot 0
@    s2 avalue format general
@    s2 avalue prec 3
@    s2 avalue prepend ""
@    s2 avalue append ""
@    s2 avalue offset 0.000000 , 0.000000
@    s2 errorbar on
@    s2 errorbar place both
@    s2 errorbar color 2
@    s2 errorbar pattern 1
@    s2 errorbar size 1.000000
@    s2 errorbar linewidth 1.0
@    s2 errorbar linestyle 1
@    s2 errorbar riser linewidth 1.0
@    s2 errorbar riser linestyle 1
@    s2 errorbar riser clip off
@    s2 errorbar riser clip length 0.100000
@    s2 comment "copy of setdata G0.S0"
@    s2 legend  "Theo. (Total)"
@    s3 hidden true
@    s3 type xy
@    s3 symbol 0
@    s3 symbol size 1.000000
@    s3 symbol color 4
@    s3 symbol pattern 1
@    s3 symbol fill color 4
@    s3 symbol fill pattern 0
@    s3 symbol linewidth 1.0
@    s3 symbol linestyle 1
@    s3 symbol char 65
@    s3 symbol char font 0
@    s3 symbol skip 0
@    s3 line type 1
@    s3 line linestyle 1
@    s3 line linewidth 1.0
@    s3 line color 4
@    s3 line pattern 1
@    s3 baseline type 0
@    s3 baseline off
@    s3 dropline off
@    s3 fill type 0
@    s3 fill rule 0
@    s3 fill color 1
@    s3 fill pattern 1
@    s3 avalue off
@    s3 avalue type 2
@    s3 avalue char size 1.000000
@    s3 avalue font 0
@    s3 avalue color 1
@    s3 avalue rot 0
@    s3 avalue format general
@    s3 avalue prec 3
@    s3 avalue prepend ""
@    s3 avalue append ""
@    s3 avalue offset 0.000000 , 0.000000
@    s3 errorbar on
@    s3 errorbar place both
@    s3 errorbar color 4
@    s3 errorbar pattern 1
@    s3 errorbar size 1.000000
@    s3 errorbar linewidth 1.0
@    s3 errorbar linestyle 1
@    s3 errorbar riser linewidth 1.0
@    s3 errorbar riser linestyle 1
@    s3 errorbar riser clip off
@    s3 errorbar riser clip length 0.100000
@    s3 comment "/home/fdv/Results/ZrW2O8_New/ThExp_Part/Min.O.dat"
@    s3 legend  ""
@    s4 hidden true
@    s4 type xy
@    s4 symbol 0
@    s4 symbol size 1.000000
@    s4 symbol color 5
@    s4 symbol pattern 1
@    s4 symbol fill color 5
@    s4 symbol fill pattern 0
@    s4 symbol linewidth 1.0
@    s4 symbol linestyle 1
@    s4 symbol char 65
@    s4 symbol char font 0
@    s4 symbol skip 0
@    s4 line type 1
@    s4 line linestyle 1
@    s4 line linewidth 1.0
@    s4 line color 5
@    s4 line pattern 1
@    s4 baseline type 0
@    s4 baseline off
@    s4 dropline off
@    s4 fill type 0
@    s4 fill rule 0
@    s4 fill color 1
@    s4 fill pattern 1
@    s4 avalue off
@    s4 avalue type 2
@    s4 avalue char size 1.000000
@    s4 avalue font 0
@    s4 avalue color 1
@    s4 avalue rot 0
@    s4 avalue format general
@    s4 avalue prec 3
@    s4 avalue prepend ""
@    s4 avalue append ""
@    s4 avalue offset 0.000000 , 0.000000
@    s4 errorbar on
@    s4 errorbar place both
@    s4 errorbar color 5
@    s4 errorbar pattern 1
@    s4 errorbar size 1.000000
@    s4 errorbar linewidth 1.0
@    s4 errorbar linestyle 1
@    s4 errorbar riser linewidth 1.0
@    s4 errorbar riser linestyle 1
@    s4 errorbar riser clip off
@    s4 errorbar riser clip length 0.100000
@    s4 comment "/home/fdv/Results/ZrW2O8_New/ThExp_Part/Min.W.dat"
@    s4 legend  ""
@    s5 hidden true
@    s5 type xy
@    s5 symbol 0
@    s5 symbol size 1.000000
@    s5 symbol color 6
@    s5 symbol pattern 1
@    s5 symbol fill color 6
@    s5 symbol fill pattern 0
@    s5 symbol linewidth 1.0
@    s5 symbol linestyle 1
@    s5 symbol char 65
@    s5 symbol char font 0
@    s5 symbol skip 0
@    s5 line type 1
@    s5 line linestyle 1
@    s5 line linewidth 1.0
@    s5 line color 6
@    s5 line pattern 1
@    s5 baseline type 0
@    s5 baseline off
@    s5 dropline off
@    s5 fill type 0
@    s5 fill rule 0
@    s5 fill color 1
@    s5 fill pattern 1
@    s5 avalue off
@    s5 avalue type 2
@    s5 avalue char size 1.000000
@    s5 avalue font 0
@    s5 avalue color 1
@    s5 avalue rot 0
@    s5 avalue format general
@    s5 avalue prec 3
@    s5 avalue prepend ""
@    s5 avalue append ""
@    s5 avalue offset 0.000000 , 0.000000
@    s5 errorbar on
@    s5 errorbar place both
@    s5 errorbar color 6
@    s5 errorbar pattern 1
@    s5 errorbar size 1.000000
@    s5 errorbar linewidth 1.0
@    s5 errorbar linestyle 1
@    s5 errorbar riser linewidth 1.0
@    s5 errorbar riser linestyle 1
@    s5 errorbar riser clip off
@    s5 errorbar riser clip length 0.100000
@    s5 comment "/home/fdv/Results/ZrW2O8_New/ThExp_Part/Min.Zr.dat"
@    s5 legend  ""
@    s6 hidden false
@    s6 type xy
@    s6 symbol 0
@    s6 symbol size 1.000000
@    s6 symbol color 11
@    s6 symbol pattern 1
@    s6 symbol fill color 11
@    s6 symbol fill pattern 0
@    s6 symbol linewidth 1.0
@    s6 symbol linestyle 1
@    s6 symbol char 65
@    s6 symbol char font 0
@    s6 symbol skip 0
@    s6 line type 1
@    s6 line linestyle 1
@    s6 line linewidth 1.5
@    s6 line color 11
@    s6 line pattern 1
@    s6 baseline type 0
@    s6 baseline off
@    s6 dropline off
@    s6 fill type 0
@    s6 fill rule 0
@    s6 fill color 1
@    s6 fill pattern 1
@    s6 avalue off
@    s6 avalue type 2
@    s6 avalue char size 1.000000
@    s6 avalue font 0
@    s6 avalue color 1
@    s6 avalue rot 0
@    s6 avalue format general
@    s6 avalue prec 3
@    s6 avalue prepend ""
@    s6 avalue append ""
@    s6 avalue offset 0.000000 , 0.000000
@    s6 errorbar on
@    s6 errorbar place both
@    s6 errorbar color 11
@    s6 errorbar pattern 1
@    s6 errorbar size 1.000000
@    s6 errorbar linewidth 1.0
@    s6 errorbar linestyle 1
@    s6 errorbar riser linewidth 1.0
@    s6 errorbar riser linestyle 1
@    s6 errorbar riser clip off
@    s6 errorbar riser clip length 0.100000
@    s6 comment "copy of setdata G0.S3"
@    s6 legend  "Theo. (O)"
@    s7 hidden false
@    s7 type xy
@    s7 symbol 0
@    s7 symbol size 1.000000
@    s7 symbol color 15
@    s7 symbol pattern 1
@    s7 symbol fill color 15
@    s7 symbol fill pattern 0
@    s7 symbol linewidth 1.0
@    s7 symbol linestyle 1
@    s7 symbol char 65
@    s7 symbol char font 0
@    s7 symbol skip 0
@    s7 line type 1
@    s7 line linestyle 1
@    s7 line linewidth 1.5
@    s7 line color 15
@    s7 line pattern 1
@    s7 baseline type 0
@    s7 baseline off
@    s7 dropline off
@    s7 fill type 0
@    s7 fill rule 0
@    s7 fill color 1
@    s7 fill pattern 1
@    s7 avalue off
@    s7 avalue type 2
@    s7 avalue char size 1.000000
@    s7 avalue font 0
@    s7 avalue color 1
@    s7 avalue rot 0
@    s7 avalue format general
@    s7 avalue prec 3
@    s7 avalue prepend ""
@    s7 avalue append ""
@    s7 avalue offset 0.000000 , 0.000000
@    s7 errorbar on
@    s7 errorbar place both
@    s7 errorbar color 15
@    s7 errorbar pattern 1
@    s7 errorbar size 1.000000
@    s7 errorbar linewidth 1.0
@    s7 errorbar linestyle 1
@    s7 errorbar riser linewidth 1.0
@    s7 errorbar riser linestyle 1
@    s7 errorbar riser clip off
@    s7 errorbar riser clip length 0.100000
@    s7 comment "copy of setdata G0.S4"
@    s7 legend  "Theo. (W)"
@    s8 hidden false
@    s8 type xy
@    s8 symbol 0
@    s8 symbol size 1.000000
@    s8 symbol color 8
@    s8 symbol pattern 1
@    s8 symbol fill color 8
@    s8 symbol fill pattern 0
@    s8 symbol linewidth 1.0
@    s8 symbol linestyle 1
@    s8 symbol char 65
@    s8 symbol char font 0
@    s8 symbol skip 0
@    s8 line type 1
@    s8 line linestyle 1
@    s8 line linewidth 1.5
@    s8 line color 8
@    s8 line pattern 1
@    s8 baseline type 0
@    s8 baseline off
@    s8 dropline off
@    s8 fill type 0
@    s8 fill rule 0
@    s8 fill color 1
@    s8 fill pattern 1
@    s8 avalue off
@    s8 avalue type 2
@    s8 avalue char size 1.000000
@    s8 avalue font 0
@    s8 avalue color 1
@    s8 avalue rot 0
@    s8 avalue format general
@    s8 avalue prec 3
@    s8 avalue prepend ""
@    s8 avalue append ""
@    s8 avalue offset 0.000000 , 0.000000
@    s8 errorbar on
@    s8 errorbar place both
@    s8 errorbar color 8
@    s8 errorbar pattern 1
@    s8 errorbar size 1.000000
@    s8 errorbar linewidth 1.0
@    s8 errorbar linestyle 1
@    s8 errorbar riser linewidth 1.0
@    s8 errorbar riser linestyle 1
@    s8 errorbar riser clip off
@    s8 errorbar riser clip length 0.100000
@    s8 comment "copy of setdata G0.S5"
@    s8 legend  "Theo. (Zr)"
@    s9 hidden false
@    s9 type xy
@    s9 symbol 8
@    s9 symbol size 0.750000
@    s9 symbol color 4
@    s9 symbol pattern 1
@    s9 symbol fill color 4
@    s9 symbol fill pattern 0
@    s9 symbol linewidth 1.5
@    s9 symbol linestyle 1
@    s9 symbol char 65
@    s9 symbol char font 0
@    s9 symbol skip 15
@    s9 line type 1
@    s9 line linestyle 1
@    s9 line linewidth 1.5
@    s9 line color 4
@    s9 line pattern 1
@    s9 baseline type 0
@    s9 baseline off
@    s9 dropline off
@    s9 fill type 0
@    s9 fill rule 0
@    s9 fill color 1
@    s9 fill pattern 1
@    s9 avalue off
@    s9 avalue type 2
@    s9 avalue char size 1.000000
@    s9 avalue font 0
@    s9 avalue color 1
@    s9 avalue rot 0
@    s9 avalue format general
@    s9 avalue prec 3
@    s9 avalue prepend ""
@    s9 avalue append ""
@    s9 avalue offset 0.000000 , 0.000000
@    s9 errorbar on
@    s9 errorbar place both
@    s9 errorbar color 4
@    s9 errorbar pattern 1
@    s9 errorbar size 1.000000
@    s9 errorbar linewidth 1.0
@    s9 errorbar linestyle 1
@    s9 errorbar riser linewidth 1.0
@    s9 errorbar riser linestyle 1
@    s9 errorbar riser clip off
@    s9 errorbar riser clip length 0.100000
@    s9 comment "/home/fdv/Results/ZrW2O8_New/Smp_Model_New/Rel_Exp_Smp_Mod.dat"
@    s9 legend  "Model"
@    s10 hidden true
@    s10 type xy
@    s10 symbol 8
@    s10 symbol size 1.250000
@    s10 symbol color 1
@    s10 symbol pattern 1
@    s10 symbol fill color 1
@    s10 symbol fill pattern 0
@    s10 symbol linewidth 1.5
@    s10 symbol linestyle 1
@    s10 symbol char 65
@    s10 symbol char font 0
@    s10 symbol skip 0
@    s10 line type 0
@    s10 line linestyle 1
@    s10 line linewidth 1.5
@    s10 line color 1
@    s10 line pattern 1
@    s10 baseline type 0
@    s10 baseline off
@    s10 dropline off
@    s10 fill type 0
@    s10 fill rule 0
@    s10 fill color 1
@    s10 fill pattern 1
@    s10 avalue off
@    s10 avalue type 2
@    s10 avalue char size 1.000000
@    s10 avalue font 0
@    s10 avalue color 1
@    s10 avalue rot 0
@    s10 avalue format general
@    s10 avalue prec 3
@    s10 avalue prepend ""
@    s10 avalue append ""
@    s10 avalue offset 0.000000 , 0.000000
@    s10 errorbar on
@    s10 errorbar place both
@    s10 errorbar color 1
@    s10 errorbar pattern 1
@    s10 errorbar size 1.000000
@    s10 errorbar linewidth 1.0
@    s10 errorbar linestyle 1
@    s10 errorbar riser linewidth 1.0
@    s10 errorbar riser linestyle 1
@    s10 errorbar riser clip off
@    s10 errorbar riser clip length 0.100000
@    s10 comment "/home/fdv/Results/ZrW2O8_New/Expt/Rel_Expan.dat"
@    s10 legend  "Expt"
@target G0.S0
@type xy
1 1.0103856
2 1.0103856
3 1.0103856
4 1.0103856
5 1.0103856
6 1.0103856
7 1.0103856
8 1.0103856
9 1.0103856
10 1.0103856
11 1.0103856
12 1.0103856
13 1.0103856
14 1.0103857
15 1.0103856
16 1.0103856
17 1.0103856
18 1.0103855
19 1.0103854
20 1.0103852
21 1.010385
22 1.0103847
23 1.0103844
24 1.0103839
25 1.0103834
26 1.0103827
27 1.010382
28 1.0103811
29 1.0103801
30 1.0103791
31 1.0103779
32 1.0103766
33 1.0103751
34 1.0103736
35 1.0103719
36 1.0103701
37 1.0103682
38 1.0103661
39 1.010364
40 1.0103617
41 1.0103593
42 1.0103568
43 1.0103542
44 1.0103514
45 1.0103486
46 1.0103456
47 1.0103425
48 1.0103393
49 1.0103361
50 1.0103327
51 1.0103292
52 1.0103256
53 1.010322
54 1.0103182
55 1.0103143
56 1.0103104
57 1.0103064
58 1.0103022
59 1.010298
60 1.0102938
61 1.0102894
62 1.0102849
63 1.0102804
64 1.0102758
65 1.0102711
66 1.0102664
67 1.0102616
68 1.0102567
69 1.0102517
70 1.0102467
71 1.0102416
72 1.0102365
73 1.0102313
74 1.010226
75 1.0102206
76 1.0102152
77 1.0102098
78 1.0102043
79 1.0101987
80 1.0101931
81 1.0101874
82 1.0101817
83 1.0101759
84 1.0101701
85 1.0101642
86 1.0101583
87 1.0101522
88 1.0101462
89 1.0101402
90 1.010134
91 1.0101278
92 1.0101216
93 1.0101154
94 1.0101091
95 1.0101027
96 1.0100964
97 1.0100899
98 1.0100835
99 1.010077
100 1.0100704
101 1.0100638
102 1.0100572
103 1.0100505
104 1.0100438
105 1.0100371
106 1.0100303
107 1.0100235
108 1.0100167
109 1.0100098
110 1.0100029
111 1.0099959
112 1.009989
113 1.009982
114 1.0099749
115 1.0099678
116 1.0099607
117 1.0099536
118 1.0099464
119 1.0099392
120 1.009932
121 1.0099247
122 1.0099174
123 1.0099101
124 1.0099028
125 1.0098954
126 1.009888
127 1.0098805
128 1.0098731
129 1.0098656
130 1.009858
131 1.0098505
132 1.0098429
133 1.0098353
134 1.0098277
135 1.00982
136 1.0098124
137 1.0098047
138 1.0097969
139 1.0097892
140 1.0097814
141 1.0097736
142 1.0097657
143 1.0097579
144 1.00975
145 1.0097421
146 1.0097342
147 1.0097263
148 1.0097183
149 1.0097103
150 1.0097022
151 1.0096942
152 1.0096861
153 1.0096781
154 1.0096699
155 1.0096618
156 1.0096536
157 1.0096455
158 1.0096373
159 1.009629
160 1.0096208
161 1.0096125
162 1.0096042
163 1.0095959
164 1.0095876
165 1.0095792
166 1.0095709
167 1.0095625
168 1.0095541
169 1.0095456
170 1.0095372
171 1.0095287
172 1.0095202
173 1.0095117
174 1.0095031
175 1.0094946
176 1.009486
177 1.0094774
178 1.0094688
179 1.0094601
180 1.0094514
181 1.0094428
182 1.0094341
183 1.0094253
184 1.0094166
185 1.0094078
186 1.0093991
187 1.0093903
188 1.0093814
189 1.0093726
190 1.0093637
191 1.0093548
192 1.0093459
193 1.009337
194 1.0093281
195 1.0093191
196 1.0093101
197 1.0093011
198 1.0092921
199 1.009283
200 1.009274
201 1.0092649
202 1.0092558
203 1.0092467
204 1.0092376
205 1.0092284
206 1.0092192
207 1.00921
208 1.0092008
209 1.0091915
210 1.0091823
211 1.009173
212 1.0091637
213 1.0091544
214 1.009145
215 1.0091356
216 1.0091263
217 1.0091168
218 1.0091074
219 1.009098
220 1.0090885
221 1.009079
222 1.0090695
223 1.00906
224 1.0090504
225 1.0090409
226 1.0090313
227 1.0090216
228 1.009012
229 1.0090024
230 1.0089927
231 1.008983
232 1.0089733
233 1.0089635
234 1.0089537
235 1.0089439
236 1.0089341
237 1.0089243
238 1.0089145
239 1.0089046
240 1.0088947
241 1.0088848
242 1.0088748
243 1.0088648
244 1.0088549
245 1.0088448
246 1.0088348
247 1.0088248
248 1.0088146
249 1.0088046
250 1.0087944
251 1.0087843
252 1.0087741
253 1.0087639
254 1.0087536
255 1.0087434
256 1.0087331
257 1.0087228
258 1.0087124
259 1.0087021
260 1.0086917
261 1.0086813
262 1.0086709
263 1.0086604
264 1.0086499
265 1.0086394
266 1.0086289
267 1.0086183
268 1.0086077
269 1.0085971
270 1.0085864
271 1.0085757
272 1.008565
273 1.0085543
274 1.0085435
275 1.0085328
276 1.0085219
277 1.0085111
278 1.0085002
279 1.0084893
280 1.0084783
281 1.0084674
282 1.0084564
283 1.0084453
284 1.0084342
285 1.0084231
286 1.008412
287 1.0084008
288 1.0083897
289 1.0083784
290 1.0083672
291 1.0083559
292 1.0083445
293 1.0083332
294 1.0083218
295 1.0083104
296 1.0082989
297 1.0082874
298 1.0082759
299 1.0082643
300 1.0082527
301 1.008241
302 1.0082293
303 1.0082176
304 1.0082059
305 1.008194
306 1.0081822
307 1.0081703
308 1.0081584
309 1.0081464
310 1.0081344
311 1.0081224
312 1.0081103
313 1.0080982
314 1.008086
315 1.0080738
316 1.0080616
317 1.0080493
318 1.0080369
319 1.0080245
320 1.0080121
321 1.0079996
322 1.0079871
323 1.0079745
324 1.0079619
325 1.0079492
326 1.0079365
327 1.0079237
328 1.0079109
329 1.007898
330 1.0078851
331 1.0078721
332 1.0078591
333 1.007846
334 1.0078329
335 1.0078197
336 1.0078064
337 1.0077931
338 1.0077798
339 1.0077663
340 1.0077529
341 1.0077393
342 1.0077257
343 1.0077121
344 1.0076984
345 1.0076846
346 1.0076707
347 1.0076568
348 1.0076429
349 1.0076288
350 1.0076146
&
@target G0.S1
@type xy
0.3 0.272169
3.3 0.26430852
12 0.25939573
20 0.25328202
80 0.20469991
150 0.13231802
220 0.063211332
293 0
333 -0.044979394
373 -0.08439095
&
@target G0.S2
@type xy
1 0.21154169
2 0.21154169
3 0.21154169
4 0.21154169
5 0.21154169
6 0.21154169
7 0.21154189
8 0.21154209
9 0.21154291
10 0.21154413
11 0.21154641
12 0.21154631
13 0.21154892
14 0.2115492
15 0.21154889
16 0.21154735
17 0.21154456
18 0.21153673
19 0.21152569
20 0.21150874
21 0.21148764
22 0.21145905
23 0.21142318
24 0.21137696
25 0.21132211
26 0.21125968
27 0.21118379
28 0.2111008
29 0.21100306
30 0.21089819
31 0.21077992
32 0.21064849
33 0.21050764
34 0.21035164
35 0.21018577
36 0.21000652
37 0.20981645
38 0.20961501
39 0.20939923
40 0.20917292
41 0.20893556
42 0.2086872
43 0.20842602
44 0.20815334
45 0.20787143
46 0.2075762
47 0.20727238
48 0.20695675
49 0.20663254
50 0.20629627
51 0.20595114
52 0.20559711
53 0.20523393
54 0.20485961
55 0.20447654
56 0.20408609
57 0.20368535
58 0.20327739
59 0.20285911
60 0.20243499
61 0.2020005
62 0.20156007
63 0.2011123
64 0.20065511
65 0.20019209
66 0.19972107
67 0.19924277
68 0.19875944
69 0.19826715
70 0.19776796
71 0.1972649
72 0.1967523
73 0.19623645
74 0.19571123
75 0.1951819
76 0.19464717
77 0.19410612
78 0.1935593
79 0.19300647
80 0.19244906
81 0.19188609
82 0.19131875
83 0.19074511
84 0.19016684
85 0.18958248
86 0.18899542
87 0.18839984
88 0.18780326
89 0.18720027
90 0.18659261
91 0.18598002
92 0.18536445
93 0.18474374
94 0.18411867
95 0.18349021
96 0.18285687
97 0.182218
98 0.18157835
99 0.1809332
100 0.18028284
101 0.17962964
102 0.17897244
103 0.17831216
104 0.17764832
105 0.17698091
106 0.17630838
107 0.17563196
108 0.17495406
109 0.17427232
110 0.17358695
111 0.17289796
112 0.17220533
113 0.17151089
114 0.1708105
115 0.17011033
116 0.16940607
117 0.16869624
118 0.16798437
119 0.16727039
120 0.16655474
121 0.16583274
122 0.16510892
123 0.16438461
124 0.16365451
125 0.16292198
126 0.16218745
127 0.16145068
128 0.16070957
129 0.15996621
130 0.15922076
131 0.15847105
132 0.15772052
133 0.15696612
134 0.1562109
135 0.15545162
136 0.1546897
137 0.15392541
138 0.15315877
139 0.15238927
140 0.15161731
141 0.15084299
142 0.15006597
143 0.14928803
144 0.14850589
145 0.14772115
146 0.14693704
147 0.14614921
148 0.14535628
149 0.14456408
150 0.14376757
151 0.14297057
152 0.14217049
153 0.14136916
154 0.14056375
155 0.13975662
156 0.13894702
157 0.13813666
158 0.13732284
159 0.13650712
160 0.13568928
161 0.13486894
162 0.13404785
163 0.13322353
164 0.13239637
165 0.13156761
166 0.13073795
167 0.12990562
168 0.12907213
169 0.12823302
170 0.12739474
171 0.12655376
172 0.12571115
173 0.12486551
174 0.12402023
175 0.12316858
176 0.12231933
177 0.12146455
178 0.12061054
179 0.11975348
180 0.11889287
181 0.11803455
182 0.1171711
183 0.11630469
184 0.11543863
185 0.11456846
186 0.113698
187 0.11282487
188 0.11194914
189 0.11107181
190 0.11019187
191 0.1093123
192 0.1084296
193 0.10754477
194 0.10665604
195 0.10576816
196 0.10487751
197 0.10398382
198 0.10308975
199 0.10219031
200 0.10129303
201 0.10039269
202 0.099489611
203 0.098585935
204 0.097679074
205 0.096769703
206 0.095859289
207 0.094944632
208 0.094032363
209 0.093115448
210 0.092195436
211 0.09127607
212 0.090352246
213 0.089428022
214 0.088500505
215 0.087571119
216 0.08664107
217 0.085707537
218 0.084773527
219 0.083837521
220 0.082896881
221 0.081955439
222 0.081013428
223 0.08006662
224 0.079120479
225 0.078170707
226 0.077220368
227 0.076265134
228 0.07531183
229 0.074352284
230 0.073391833
231 0.072430447
232 0.071468406
233 0.070499866
234 0.06953033
235 0.06855869
236 0.067587176
237 0.066612587
238 0.065634811
239 0.06465373
240 0.06367462
241 0.062691737
242 0.061701527
243 0.060713555
244 0.059722996
245 0.058730163
246 0.057732901
247 0.056737932
248 0.055734494
249 0.054733709
250 0.053727909
251 0.05272269
252 0.051709851
253 0.050698544
254 0.049682199
255 0.048665305
256 0.047646716
257 0.046623461
258 0.045598291
259 0.044573351
260 0.043543749
261 0.042507907
262 0.041473654
263 0.040437206
264 0.039394877
265 0.038355099
266 0.037309735
267 0.036259249
268 0.035211464
269 0.034157216
270 0.033100676
271 0.032040369
272 0.030977564
273 0.029911925
274 0.028845204
275 0.027776314
276 0.026700945
277 0.025625408
278 0.024546646
279 0.023465279
280 0.022379836
281 0.021291845
282 0.020199464
283 0.019104596
284 0.018006302
285 0.016904283
286 0.015802084
287 0.014693064
288 0.013583826
289 0.012471713
290 0.011354769
291 0.010234726
292 0.0091085866
293 0.0079840163
294 0.0068530984
295 0.0057189006
296 0.0045830227
297 0.0034411115
298 0.0022977385
299 0.0011469902
300 -3.2868744e-06
301 -0.0011581085
302 -0.0023169926
303 -0.003479827
304 -0.0046440867
305 -0.0058183985
306 -0.0069941643
307 -0.0081706491
308 -0.0093510298
309 -0.010539266
310 -0.011728435
311 -0.012922774
312 -0.014120534
313 -0.015323311
314 -0.01653119
315 -0.017743313
316 -0.018956702
317 -0.020174263
318 -0.02140051
319 -0.022628444
320 -0.023860833
321 -0.025098268
322 -0.02634441
323 -0.027592225
324 -0.028841283
325 -0.030098966
326 -0.031362179
327 -0.03262679
328 -0.033901315
329 -0.035176933
330 -0.036457725
331 -0.037748663
332 -0.039037249
333 -0.040335278
334 -0.041639535
335 -0.042945505
336 -0.044261336
337 -0.045579143
338 -0.046903338
339 -0.048237537
340 -0.049574118
341 -0.050916937
342 -0.052266269
343 -0.053617985
344 -0.054980354
345 -0.056349662
346 -0.05772144
347 -0.059100237
348 -0.060485784
349 -0.061883054
350 -0.063283035
&
@target G0.S3
@type xy
1 1.0101497
2 1.0101497
3 1.0101497
4 1.0101497
5 1.0101497
6 1.0101497
7 1.0101497
8 1.0101497
9 1.0101497
10 1.0101497
11 1.0101497
12 1.0101498
13 1.0101498
14 1.0101498
15 1.0101498
16 1.0101499
17 1.0101499
18 1.0101499
19 1.0101499
20 1.0101498
21 1.0101497
22 1.0101495
23 1.0101493
24 1.0101491
25 1.0101487
26 1.0101483
27 1.0101478
28 1.0101472
29 1.0101465
30 1.0101457
31 1.0101448
32 1.0101438
33 1.0101427
34 1.0101415
35 1.0101402
36 1.0101388
37 1.0101373
38 1.0101356
39 1.0101338
40 1.010132
41 1.01013
42 1.0101279
43 1.0101257
44 1.0101234
45 1.010121
46 1.0101185
47 1.0101159
48 1.0101131
49 1.0101103
50 1.0101073
51 1.0101043
52 1.0101012
53 1.0100979
54 1.0100946
55 1.0100912
56 1.0100877
57 1.0100841
58 1.0100804
59 1.0100766
60 1.0100728
61 1.0100688
62 1.0100648
63 1.0100607
64 1.0100565
65 1.0100522
66 1.0100479
67 1.0100435
68 1.010039
69 1.0100344
70 1.0100298
71 1.010025
72 1.0100202
73 1.0100154
74 1.0100105
75 1.0100055
76 1.0100004
77 1.0099953
78 1.0099901
79 1.0099849
80 1.0099796
81 1.0099742
82 1.0099688
83 1.0099634
84 1.0099578
85 1.0099522
86 1.0099466
87 1.0099409
88 1.0099351
89 1.0099293
90 1.0099235
91 1.0099175
92 1.0099116
93 1.0099056
94 1.0098995
95 1.0098934
96 1.0098873
97 1.0098811
98 1.0098748
99 1.0098685
100 1.0098622
101 1.0098558
102 1.0098494
103 1.0098429
104 1.0098364
105 1.0098298
106 1.0098232
107 1.0098166
108 1.0098099
109 1.0098032
110 1.0097964
111 1.0097896
112 1.0097828
113 1.009776
114 1.009769
115 1.0097621
116 1.0097551
117 1.0097481
118 1.009741
119 1.009734
120 1.0097268
121 1.0097197
122 1.0097125
123 1.0097053
124 1.009698
125 1.0096908
126 1.0096834
127 1.0096761
128 1.0096687
129 1.0096613
130 1.0096538
131 1.0096463
132 1.0096388
133 1.0096313
134 1.0096237
135 1.0096161
136 1.0096085
137 1.0096009
138 1.0095932
139 1.0095855
140 1.0095777
141 1.00957
142 1.0095622
143 1.0095543
144 1.0095465
145 1.0095386
146 1.0095307
147 1.0095228
148 1.0095148
149 1.0095068
150 1.0094988
151 1.0094908
152 1.0094827
153 1.0094747
154 1.0094666
155 1.0094584
156 1.0094503
157 1.0094421
158 1.0094339
159 1.0094256
160 1.0094174
161 1.0094091
162 1.0094008
163 1.0093925
164 1.0093841
165 1.0093758
166 1.0093674
167 1.0093589
168 1.0093505
169 1.009342
170 1.0093336
171 1.0093251
172 1.0093165
173 1.009308
174 1.0092994
175 1.0092908
176 1.0092822
177 1.0092735
178 1.0092649
179 1.0092562
180 1.0092475
181 1.0092387
182 1.00923
183 1.0092212
184 1.0092124
185 1.0092036
186 1.0091948
187 1.0091859
188 1.009177
189 1.0091681
190 1.0091592
191 1.0091503
192 1.0091413
193 1.0091323
194 1.0091233
195 1.0091143
196 1.0091052
197 1.0090962
198 1.0090871
199 1.009078
200 1.0090688
201 1.0090597
202 1.0090505
203 1.0090413
204 1.0090321
205 1.0090229
206 1.0090136
207 1.0090043
208 1.008995
209 1.0089857
210 1.0089764
211 1.008967
212 1.0089577
213 1.0089483
214 1.0089388
215 1.0089294
216 1.0089199
217 1.0089104
218 1.0089009
219 1.0088914
220 1.0088819
221 1.0088723
222 1.0088627
223 1.0088531
224 1.0088435
225 1.0088338
226 1.0088241
227 1.0088144
228 1.0088047
229 1.008795
230 1.0087852
231 1.0087754
232 1.0087656
233 1.0087558
234 1.008746
235 1.0087361
236 1.0087262
237 1.0087163
238 1.0087064
239 1.0086964
240 1.0086864
241 1.0086764
242 1.0086663
243 1.0086563
244 1.0086462
245 1.0086362
246 1.008626
247 1.0086159
248 1.0086057
249 1.0085955
250 1.0085853
251 1.0085751
252 1.0085648
253 1.0085545
254 1.0085442
255 1.0085339
256 1.0085235
257 1.0085131
258 1.0085028
259 1.0084923
260 1.0084819
261 1.0084714
262 1.0084609
263 1.0084503
264 1.0084398
265 1.0084292
266 1.0084186
267 1.0084079
268 1.0083973
269 1.0083866
270 1.0083759
271 1.0083651
272 1.0083544
273 1.0083436
274 1.0083327
275 1.0083219
276 1.008311
277 1.0083001
278 1.0082891
279 1.0082782
280 1.0082672
281 1.0082562
282 1.0082451
283 1.008234
284 1.0082229
285 1.0082118
286 1.0082006
287 1.0081894
288 1.0081781
289 1.0081669
290 1.0081556
291 1.0081443
292 1.0081329
293 1.0081215
294 1.0081101
295 1.0080986
296 1.0080871
297 1.0080756
298 1.008064
299 1.0080524
300 1.0080408
301 1.0080291
302 1.0080174
303 1.0080057
304 1.0079939
305 1.0079821
306 1.0079703
307 1.0079584
308 1.0079465
309 1.0079345
310 1.0079225
311 1.0079105
312 1.0078985
313 1.0078864
314 1.0078742
315 1.007862
316 1.0078498
317 1.0078375
318 1.0078252
319 1.0078129
320 1.0078005
321 1.007788
322 1.0077756
323 1.007763
324 1.0077505
325 1.0077378
326 1.0077252
327 1.0077125
328 1.0076998
329 1.007687
330 1.0076741
331 1.0076612
332 1.0076483
333 1.0076353
334 1.0076223
335 1.0076092
336 1.0075961
337 1.0075829
338 1.0075697
339 1.0075564
340 1.007543
341 1.0075296
342 1.0075162
343 1.0075027
344 1.0074891
345 1.0074755
346 1.0074618
347 1.0074481
348 1.0074343
349 1.0074205
350 1.0074065
&
@target G0.S4
@type xy
1 1.0098691
2 1.0098691
3 1.0098691
4 1.0098691
5 1.0098691
6 1.0098691
7 1.0098691
8 1.0098691
9 1.0098691
10 1.0098691
11 1.0098691
12 1.0098691
13 1.0098691
14 1.0098691
15 1.009869
16 1.009869
17 1.0098689
18 1.0098689
19 1.0098688
20 1.0098687
21 1.0098686
22 1.0098685
23 1.0098683
24 1.0098681
25 1.0098679
26 1.0098677
27 1.0098675
28 1.0098672
29 1.009867
30 1.0098667
31 1.0098664
32 1.0098661
33 1.0098658
34 1.0098654
35 1.0098651
36 1.0098648
37 1.0098644
38 1.009864
39 1.0098636
40 1.0098632
41 1.0098628
42 1.0098625
43 1.0098621
44 1.0098616
45 1.0098612
46 1.0098608
47 1.0098604
48 1.00986
49 1.0098596
50 1.0098591
51 1.0098587
52 1.0098583
53 1.0098579
54 1.0098574
55 1.009857
56 1.0098566
57 1.0098562
58 1.0098557
59 1.0098553
60 1.0098549
61 1.0098545
62 1.0098541
63 1.0098537
64 1.0098533
65 1.0098528
66 1.0098524
67 1.009852
68 1.0098516
69 1.0098512
70 1.0098508
71 1.0098504
72 1.00985
73 1.0098496
74 1.0098492
75 1.0098488
76 1.0098484
77 1.0098481
78 1.0098477
79 1.0098473
80 1.0098469
81 1.0098466
82 1.0098462
83 1.0098458
84 1.0098454
85 1.0098451
86 1.0098447
87 1.0098443
88 1.009844
89 1.0098436
90 1.0098433
91 1.0098429
92 1.0098426
93 1.0098422
94 1.0098419
95 1.0098415
96 1.0098412
97 1.0098408
98 1.0098405
99 1.0098402
100 1.0098398
101 1.0098395
102 1.0098392
103 1.0098388
104 1.0098385
105 1.0098382
106 1.0098379
107 1.0098375
108 1.0098372
109 1.0098369
110 1.0098366
111 1.0098362
112 1.0098359
113 1.0098356
114 1.0098353
115 1.009835
116 1.0098347
117 1.0098344
118 1.0098341
119 1.0098338
120 1.0098334
121 1.0098331
122 1.0098328
123 1.0098325
124 1.0098322
125 1.0098319
126 1.0098316
127 1.0098313
128 1.0098311
129 1.0098308
130 1.0098305
131 1.0098302
132 1.0098299
133 1.0098296
134 1.0098293
135 1.009829
136 1.0098287
137 1.0098284
138 1.0098281
139 1.0098278
140 1.0098276
141 1.0098273
142 1.009827
143 1.0098267
144 1.0098264
145 1.0098261
146 1.0098259
147 1.0098256
148 1.0098253
149 1.009825
150 1.0098248
151 1.0098245
152 1.0098242
153 1.0098239
154 1.0098237
155 1.0098234
156 1.0098231
157 1.0098229
158 1.0098226
159 1.0098223
160 1.009822
161 1.0098218
162 1.0098215
163 1.0098212
164 1.009821
165 1.0098207
166 1.0098204
167 1.0098202
168 1.0098199
169 1.0098196
170 1.0098194
171 1.0098191
172 1.0098189
173 1.0098186
174 1.0098183
175 1.0098181
176 1.0098178
177 1.0098175
178 1.0098173
179 1.009817
180 1.0098168
181 1.0098165
182 1.0098163
183 1.009816
184 1.0098157
185 1.0098155
186 1.0098152
187 1.009815
188 1.0098147
189 1.0098145
190 1.0098142
191 1.009814
192 1.0098137
193 1.0098135
194 1.0098132
195 1.009813
196 1.0098127
197 1.0098125
198 1.0098122
199 1.009812
200 1.0098117
201 1.0098115
202 1.0098112
203 1.009811
204 1.0098107
205 1.0098105
206 1.0098102
207 1.00981
208 1.0098097
209 1.0098095
210 1.0098093
211 1.009809
212 1.0098088
213 1.0098085
214 1.0098083
215 1.0098081
216 1.0098078
217 1.0098075
218 1.0098073
219 1.0098071
220 1.0098068
221 1.0098066
222 1.0098064
223 1.0098061
224 1.0098059
225 1.0098056
226 1.0098054
227 1.0098052
228 1.0098049
229 1.0098047
230 1.0098045
231 1.0098042
232 1.009804
233 1.0098038
234 1.0098035
235 1.0098033
236 1.0098031
237 1.0098028
238 1.0098026
239 1.0098024
240 1.0098021
241 1.0098019
242 1.0098017
243 1.0098014
244 1.0098012
245 1.009801
246 1.0098008
247 1.0098005
248 1.0098003
249 1.0098001
250 1.0097998
251 1.0097996
252 1.0097994
253 1.0097991
254 1.0097989
255 1.0097987
256 1.0097985
257 1.0097983
258 1.009798
259 1.0097978
260 1.0097976
261 1.0097973
262 1.0097971
263 1.0097969
264 1.0097967
265 1.0097964
266 1.0097962
267 1.009796
268 1.0097958
269 1.0097956
270 1.0097953
271 1.0097951
272 1.0097949
273 1.0097947
274 1.0097945
275 1.0097943
276 1.009794
277 1.0097938
278 1.0097936
279 1.0097934
280 1.0097931
281 1.0097929
282 1.0097927
283 1.0097925
284 1.0097923
285 1.0097921
286 1.0097919
287 1.0097916
288 1.0097914
289 1.0097912
290 1.009791
291 1.0097908
292 1.0097906
293 1.0097904
294 1.0097902
295 1.0097899
296 1.0097897
297 1.0097895
298 1.0097893
299 1.0097891
300 1.0097889
301 1.0097887
302 1.0097885
303 1.0097882
304 1.009788
305 1.0097878
306 1.0097876
307 1.0097874
308 1.0097872
309 1.009787
310 1.0097868
311 1.0097866
312 1.0097864
313 1.0097862
314 1.0097859
315 1.0097857
316 1.0097855
317 1.0097853
318 1.0097851
319 1.0097849
320 1.0097847
321 1.0097845
322 1.0097843
323 1.0097841
324 1.0097839
325 1.0097837
326 1.0097835
327 1.0097833
328 1.0097831
329 1.0097829
330 1.0097827
331 1.0097825
332 1.0097823
333 1.0097821
334 1.0097819
335 1.0097817
336 1.0097815
337 1.0097813
338 1.0097811
339 1.0097809
340 1.0097807
341 1.0097805
342 1.0097803
343 1.0097801
344 1.0097799
345 1.0097797
346 1.0097795
347 1.0097793
348 1.0097791
349 1.0097789
350 1.0097787
&
@target G0.S5
@type xy
1 1.0099035
2 1.0099035
3 1.0099035
4 1.0099035
5 1.0099035
6 1.0099035
7 1.0099035
8 1.0099035
9 1.0099035
10 1.0099035
11 1.0099035
12 1.0099035
13 1.0099035
14 1.0099035
15 1.0099035
16 1.0099035
17 1.0099035
18 1.0099035
19 1.0099035
20 1.0099035
21 1.0099035
22 1.0099035
23 1.0099035
24 1.0099034
25 1.0099034
26 1.0099034
27 1.0099034
28 1.0099033
29 1.0099033
30 1.0099032
31 1.0099032
32 1.0099031
33 1.0099031
34 1.009903
35 1.009903
36 1.0099029
37 1.0099029
38 1.0099028
39 1.0099027
40 1.0099026
41 1.0099026
42 1.0099025
43 1.0099024
44 1.0099023
45 1.0099023
46 1.0099022
47 1.0099021
48 1.009902
49 1.0099019
50 1.0099018
51 1.0099018
52 1.0099017
53 1.0099016
54 1.0099015
55 1.0099014
56 1.0099014
57 1.0099013
58 1.0099012
59 1.0099011
60 1.0099011
61 1.009901
62 1.0099009
63 1.0099009
64 1.0099008
65 1.0099008
66 1.0099007
67 1.0099006
68 1.0099006
69 1.0099005
70 1.0099005
71 1.0099005
72 1.0099004
73 1.0099004
74 1.0099004
75 1.0099003
76 1.0099003
77 1.0099003
78 1.0099003
79 1.0099003
80 1.0099003
81 1.0099002
82 1.0099002
83 1.0099003
84 1.0099003
85 1.0099003
86 1.0099003
87 1.0099003
88 1.0099003
89 1.0099004
90 1.0099004
91 1.0099004
92 1.0099005
93 1.0099005
94 1.0099006
95 1.0099006
96 1.0099007
97 1.0099008
98 1.0099008
99 1.0099009
100 1.0099009
101 1.009901
102 1.0099011
103 1.0099012
104 1.0099013
105 1.0099014
106 1.0099015
107 1.0099016
108 1.0099017
109 1.0099018
110 1.0099019
111 1.009902
112 1.0099021
113 1.0099023
114 1.0099024
115 1.0099025
116 1.0099027
117 1.0099028
118 1.0099029
119 1.0099031
120 1.0099032
121 1.0099034
122 1.0099036
123 1.0099037
124 1.0099039
125 1.009904
126 1.0099042
127 1.0099044
128 1.0099046
129 1.0099048
130 1.0099049
131 1.0099051
132 1.0099053
133 1.0099055
134 1.0099057
135 1.0099059
136 1.0099061
137 1.0099063
138 1.0099065
139 1.0099067
140 1.009907
141 1.0099072
142 1.0099074
143 1.0099076
144 1.0099078
145 1.0099081
146 1.0099083
147 1.0099085
148 1.0099088
149 1.009909
150 1.0099092
151 1.0099095
152 1.0099097
153 1.00991
154 1.0099102
155 1.0099105
156 1.0099108
157 1.009911
158 1.0099113
159 1.0099116
160 1.0099118
161 1.0099121
162 1.0099124
163 1.0099126
164 1.0099129
165 1.0099132
166 1.0099135
167 1.0099137
168 1.009914
169 1.0099143
170 1.0099146
171 1.0099149
172 1.0099152
173 1.0099155
174 1.0099158
175 1.0099161
176 1.0099164
177 1.0099167
178 1.009917
179 1.0099173
180 1.0099176
181 1.0099179
182 1.0099182
183 1.0099185
184 1.0099189
185 1.0099192
186 1.0099195
187 1.0099198
188 1.0099201
189 1.0099205
190 1.0099208
191 1.0099211
192 1.0099215
193 1.0099218
194 1.0099221
195 1.0099224
196 1.0099228
197 1.0099231
198 1.0099235
199 1.0099238
200 1.0099241
201 1.0099245
202 1.0099248
203 1.0099252
204 1.0099255
205 1.0099259
206 1.0099262
207 1.0099266
208 1.0099269
209 1.0099273
210 1.0099277
211 1.009928
212 1.0099284
213 1.0099287
214 1.0099291
215 1.0099294
216 1.0099298
217 1.0099302
218 1.0099305
219 1.0099309
220 1.0099313
221 1.0099316
222 1.009932
223 1.0099324
224 1.0099328
225 1.0099331
226 1.0099335
227 1.0099339
228 1.0099343
229 1.0099347
230 1.009935
231 1.0099354
232 1.0099358
233 1.0099362
234 1.0099366
235 1.009937
236 1.0099373
237 1.0099377
238 1.0099381
239 1.0099385
240 1.0099389
241 1.0099393
242 1.0099397
243 1.0099401
244 1.0099405
245 1.0099409
246 1.0099413
247 1.0099417
248 1.0099421
249 1.0099424
250 1.0099429
251 1.0099432
252 1.0099437
253 1.0099441
254 1.0099445
255 1.0099449
256 1.0099453
257 1.0099457
258 1.0099461
259 1.0099465
260 1.0099469
261 1.0099473
262 1.0099477
263 1.0099481
264 1.0099485
265 1.009949
266 1.0099494
267 1.0099498
268 1.0099502
269 1.0099506
270 1.009951
271 1.0099515
272 1.0099519
273 1.0099523
274 1.0099527
275 1.0099531
276 1.0099536
277 1.009954
278 1.0099544
279 1.0099548
280 1.0099552
281 1.0099557
282 1.0099561
283 1.0099565
284 1.0099569
285 1.0099574
286 1.0099578
287 1.0099582
288 1.0099586
289 1.0099591
290 1.0099595
291 1.0099599
292 1.0099604
293 1.0099608
294 1.0099612
295 1.0099617
296 1.0099621
297 1.0099625
298 1.009963
299 1.0099634
300 1.0099639
301 1.0099643
302 1.0099647
303 1.0099651
304 1.0099656
305 1.009966
306 1.0099665
307 1.0099669
308 1.0099674
309 1.0099678
310 1.0099682
311 1.0099687
312 1.0099691
313 1.0099696
314 1.00997
315 1.0099705
316 1.0099709
317 1.0099713
318 1.0099718
319 1.0099722
320 1.0099727
321 1.0099731
322 1.0099736
323 1.009974
324 1.0099745
325 1.0099749
326 1.0099754
327 1.0099758
328 1.0099763
329 1.0099767
330 1.0099772
331 1.0099776
332 1.0099781
333 1.0099785
334 1.009979
335 1.0099794
336 1.0099799
337 1.0099803
338 1.0099808
339 1.0099813
340 1.0099817
341 1.0099822
342 1.0099826
343 1.0099831
344 1.0099835
345 1.009984
346 1.0099844
347 1.0099849
348 1.0099854
349 1.0099858
350 1.0099863
&
@target G0.S6
@type xy
1 0.20920911
2 0.20920911
3 0.20920911
4 0.20920911
5 0.20920911
6 0.20920911
7 0.20920933
8 0.20920787
9 0.20920852
10 0.20920981
11 0.20921197
12 0.20921332
13 0.20921619
14 0.20921913
15 0.20922065
16 0.20922333
17 0.20922547
18 0.20922586
19 0.20922281
20 0.20921675
21 0.2092046
22 0.2091903
23 0.20916991
24 0.20914427
25 0.2091094
26 0.20906781
27 0.20901724
28 0.20895786
29 0.20889009
30 0.20881331
31 0.20872437
32 0.20862498
33 0.20851651
34 0.20839759
35 0.20826813
36 0.20812583
37 0.20797448
38 0.20781068
39 0.20763531
40 0.20745077
41 0.20725442
42 0.20704727
43 0.20682796
44 0.20659931
45 0.20636039
46 0.20610963
47 0.20585022
48 0.20557732
49 0.20529715
50 0.20500471
51 0.20470379
52 0.20439527
53 0.20407407
54 0.20374376
55 0.20340443
56 0.20305702
57 0.20269837
58 0.20233414
59 0.20195795
60 0.20157572
61 0.20118393
62 0.20078566
63 0.20037915
64 0.19996247
65 0.19953744
66 0.19910756
67 0.19866925
68 0.19822231
69 0.19776826
70 0.19730933
71 0.19684123
72 0.19636464
73 0.19588426
74 0.1953967
75 0.19490218
76 0.19440158
77 0.19389218
78 0.19337871
79 0.19286138
80 0.19233298
81 0.19180243
82 0.19126422
83 0.19072157
84 0.19017144
85 0.18961712
86 0.18905823
87 0.18849174
88 0.18792091
89 0.18734552
90 0.18676377
91 0.18617577
92 0.18558539
93 0.18498816
94 0.18438814
95 0.1837822
96 0.18317299
97 0.18255739
98 0.18193681
99 0.18131326
100 0.18068317
101 0.18004988
102 0.17941367
103 0.17877062
104 0.17812438
105 0.17747469
106 0.17682055
107 0.17616268
108 0.17549992
109 0.17483531
110 0.17416384
111 0.17348911
112 0.17281278
113 0.17213127
114 0.17144613
115 0.17075557
116 0.17006336
117 0.16936737
118 0.16866863
119 0.16796715
120 0.16725841
121 0.16655013
122 0.16583788
123 0.16511995
124 0.16440065
125 0.1636789
126 0.16295212
127 0.1622224
128 0.16149084
129 0.16075401
130 0.16001537
131 0.15927416
132 0.15852879
133 0.15778181
134 0.15703195
135 0.15627685
136 0.15552091
137 0.15476181
138 0.15399926
139 0.15323291
140 0.15246661
141 0.1516963
142 0.15092305
143 0.15014535
144 0.14936813
145 0.14858578
146 0.14780328
147 0.14701667
148 0.14622702
149 0.14543551
150 0.14464113
151 0.14384391
152 0.14304456
153 0.14224304
154 0.14143864
155 0.14063109
156 0.1398216
157 0.13901141
158 0.13819553
159 0.13737856
160 0.13656148
161 0.13573907
162 0.13491656
163 0.1340902
164 0.13326196
165 0.13243174
166 0.13159914
167 0.13076223
168 0.12992779
169 0.12908529
170 0.12824528
171 0.12740064
172 0.12655379
173 0.12570687
174 0.12485428
175 0.12400286
176 0.12314569
177 0.12228742
178 0.1214291
179 0.12056742
180 0.11970443
181 0.11883778
182 0.11797108
183 0.11709836
184 0.11622707
185 0.11535167
186 0.11447553
187 0.11359659
188 0.11271779
189 0.11183492
190 0.1109471
191 0.11006191
192 0.10917257
193 0.10828084
194 0.10738764
195 0.10649325
196 0.1055946
197 0.10469336
198 0.10379331
199 0.10288932
200 0.10198389
201 0.10107713
202 0.1001673
203 0.099253283
204 0.098339199
205 0.097423703
206 0.096505118
207 0.095585273
208 0.094663289
209 0.093739068
210 0.092814173
211 0.091883882
212 0.090954462
213 0.090022013
214 0.089086418
215 0.088150865
216 0.087210529
217 0.086269782
218 0.085327366
219 0.084382316
220 0.083436468
221 0.082488487
222 0.081533365
223 0.080582268
224 0.079624991
225 0.078669899
226 0.077709016
227 0.076747172
228 0.075783606
229 0.074816797
230 0.073848251
231 0.072878657
232 0.071903966
233 0.07093237
234 0.069953798
235 0.068975148
236 0.067991319
237 0.067009235
238 0.066024363
239 0.065037353
240 0.064045965
241 0.063052518
242 0.062055826
243 0.061063203
244 0.06006018
245 0.059060654
246 0.058055113
247 0.057048244
248 0.056041147
249 0.055029493
250 0.054018562
251 0.053002178
252 0.051982603
253 0.050963598
254 0.049940379
255 0.048915095
256 0.047886295
257 0.046857768
258 0.045827256
259 0.044793742
260 0.043754893
261 0.042714582
262 0.04167315
263 0.040626521
264 0.039578342
265 0.038529629
266 0.037475838
267 0.036421896
268 0.035361856
269 0.034302217
270 0.033240723
271 0.032175549
272 0.031105048
273 0.030034233
274 0.028958616
275 0.027882054
276 0.026803083
277 0.025721419
278 0.024636544
279 0.023548114
280 0.022460523
281 0.021363674
282 0.020266582
283 0.019169665
284 0.018066882
285 0.016960324
286 0.015850682
287 0.014738228
288 0.01362512
289 0.012506615
290 0.011387109
291 0.010264749
292 0.0091356689
293 0.0080065589
294 0.0068733766
295 0.0057343373
296 0.0045946345
297 0.0034518801
298 0.0023049504
299 0.0011547479
300 3.9680935e-07
301 -0.0011564482
302 -0.002317924
303 -0.0034827926
304 -0.0046478486
305 -0.0058203656
306 -0.0069935017
307 -0.0081734539
308 -0.0093542037
309 -0.010542336
310 -0.01173077
311 -0.012923489
312 -0.014119984
313 -0.015321097
314 -0.016529564
315 -0.017735451
316 -0.018944942
317 -0.020166283
318 -0.021384987
319 -0.022607724
320 -0.023842304
321 -0.025074197
322 -0.026310358
323 -0.027555153
324 -0.028800451
325 -0.030054673
326 -0.031305641
327 -0.03256538
328 -0.033829953
329 -0.035099359
330 -0.036373942
331 -0.037653553
332 -0.038938042
333 -0.040223949
334 -0.041518779
335 -0.042815091
336 -0.044116561
337 -0.045423505
338 -0.046735761
339 -0.048057745
340 -0.049381243
341 -0.050710526
342 -0.052041169
343 -0.053381888
344 -0.054728451
345 -0.056080771
346 -0.057435137
347 -0.058799894
348 -0.060166418
349 -0.061539077
350 -0.062922588
&
@target G0.S7
@type xy
1 0.0079424541
2 0.0079424541
3 0.0079424541
4 0.0079424541
5 0.0079424541
6 0.0079424541
7 0.0079424541
8 0.0079424541
9 0.007942674
10 0.0079428473
11 0.0079412836
12 0.0079419273
13 0.0079410083
14 0.0079389039
15 0.0079372699
16 0.0079342465
17 0.0079271024
18 0.007920603
19 0.0079133569
20 0.0079032073
21 0.0078941084
22 0.0078786665
23 0.0078644814
24 0.0078457814
25 0.0078281193
26 0.0078059543
27 0.0077828099
28 0.0077585246
29 0.0077333163
30 0.0077051253
31 0.0076759964
32 0.0076458743
33 0.0076126188
34 0.007579812
35 0.0075458078
36 0.0075120592
37 0.007475505
38 0.0074373812
39 0.0074012994
40 0.007362011
41 0.0073229533
42 0.0072843027
43 0.0072456768
44 0.0072036601
45 0.0071620425
46 0.0071220262
47 0.0070804353
48 0.0070388395
49 0.0069976448
50 0.0069546546
51 0.0069132836
52 0.0068720898
53 0.0068309099
54 0.0067875078
55 0.0067447147
56 0.0067031248
57 0.0066603218
58 0.006618926
59 0.0065791276
60 0.0065377358
61 0.0064963261
62 0.0064528953
63 0.0064130642
64 0.0063728409
65 0.0063311906
66 0.0062891491
67 0.0062509154
68 0.0062088492
69 0.0061701797
70 0.0061297089
71 0.0060910533
72 0.006052165
73 0.0060130588
74 0.0059737555
75 0.0059366735
76 0.0058971395
77 0.0058596217
78 0.0058218921
79 0.0057823432
80 0.005746203
81 0.0057098528
82 0.0056734977
83 0.0056355224
84 0.0055991574
85 0.0055623616
86 0.0055257648
87 0.0054905565
88 0.005455564
89 0.0054187474
90 0.0053833192
91 0.0053499103
92 0.0053142652
93 0.0052804195
94 0.0052449735
95 0.0052111189
96 0.0051786507
97 0.0051445802
98 0.0051107177
99 0.0050762125
100 0.0050437245
101 0.0050110266
102 0.0049767194
103 0.0049437907
104 0.004910873
105 0.0048799734
106 0.0048484203
107 0.0048136715
108 0.0047841494
109 0.0047509861
110 0.004719424
111 0.0046878729
112 0.0046581132
113 0.0046245052
114 0.0045945346
115 0.004564762
116 0.0045329682
117 0.0045025411
118 0.0044725675
119 0.0044421483
120 0.0044117082
121 0.0043815009
122 0.0043512897
123 0.0043204089
124 0.004291799
125 0.0042631683
126 0.0042324955
127 0.0042018188
128 0.0041748033
129 0.0041457289
130 0.0041148333
131 0.0040859718
132 0.0040566796
133 0.0040294026
134 0.0040001024
135 0.0039707973
136 0.0039416942
137 0.0039139893
138 0.0038864915
139 0.0038571705
140 0.0038292083
141 0.0037999021
142 0.003773768
143 0.0037462513
144 0.0037164817
145 0.0036885214
146 0.0036621486
147 0.0036346329
148 0.0036066687
149 0.0035784875
150 0.0035523286
151 0.003525729
152 0.0034959267
153 0.0034695519
154 0.0034431721
155 0.0034149484
156 0.0033885617
157 0.003362171
158 0.0033337285
159 0.0033091728
160 0.0032825653
161 0.003254094
162 0.0032290858
163 0.0032006056
164 0.0031758271
165 0.003149183
166 0.0031220922
167 0.003097285
168 0.0030704249
169 0.0030437827
170 0.0030166761
171 0.0029932385
172 0.0029663626
173 0.0029394827
174 0.0029142051
175 0.0028889068
176 0.002862015
177 0.0028365028
178 0.0028130404
179 0.0027861744
180 0.0027606513
181 0.0027351241
182 0.002709799
183 0.0026845254
184 0.0026587428
185 0.0026334435
186 0.0026078976
187 0.0025825923
188 0.0025584199
189 0.0025331255
190 0.0025073409
191 0.002483627
192 0.0024580573
193 0.0024320549
194 0.0024067248
195 0.0023827733
196 0.0023585702
197 0.0023330252
198 0.0023088142
199 0.0022830376
200 0.002259292
201 0.0022367012
202 0.0022108878
203 0.0021864798
204 0.0021606407
205 0.0021366723
206 0.0021140627
207 0.0020882592
208 0.0020638036
209 0.0020414366
210 0.0020174326
211 0.0019911558
212 0.001966716
213 0.0019443054
214 0.0019198577
215 0.0018972163
216 0.0018711267
217 0.001846892
218 0.0018238109
219 0.0018014112
220 0.0017766862
221 0.0017524376
222 0.0017296179
223 0.0017048811
224 0.0016824655
225 0.0016577207
226 0.0016350932
227 0.0016119805
228 0.0015890876
229 0.0015645864
230 0.001541946
231 0.0015188184
232 0.0014956879
233 0.0014709678
234 0.0014480541
235 0.0014267586
236 0.0014020277
237 0.0013791031
238 0.0013575927
239 0.0013325894
240 0.0013094301
241 0.0012865293
242 0.0012649664
243 0.0012420596
244 0.0012186805
245 0.0011973711
246 0.00117419
247 0.0011508009
248 0.0011278773
249 0.0011044804
250 0.0010828699
251 0.0010597324
252 0.0010381942
253 0.0010147834
254 0.00099320066
255 0.00096978289
256 0.00094823284
257 0.00092666002
258 0.00090300656
259 0.00087957394
260 0.00085986388
261 0.00083642433
262 0.00081483566
263 0.00079303803
264 0.00077117207
265 0.00074749386
266 0.00072568633
267 0.00070408082
268 0.00068226636
269 0.00066044992
270 0.0006381314
271 0.00061630802
272 0.00059468667
273 0.00057285637
274 0.00055074977
275 0.00053049603
276 0.00050843102
277 0.00048658784
278 0.00046474169
279 0.00044268659
280 0.00042053839
281 0.00039868234
282 0.00037820083
283 0.00035611305
284 0.0003340213
285 0.00031352989
286 0.00029353759
287 0.00027115965
288 0.00025093661
289 0.00022855173
290 0.00020804348
291 0.00018592995
292 0.00016541576
293 0.00014495109
294 0.00012443096
295 0.00010202429
296 8.1571505e-05
297 5.9439156e-05
298 3.8679372e-05
299 2.0025968e-05
300 -2.3222675e-06
301 -2.2884981e-05
302 -4.3636843e-05
303 -6.4412473e-05
304 -8.6773582e-05
305 -0.00010732936
306 -0.0001281149
307 -0.00014701786
308 -0.00016781032
309 -0.00019018728
310 -0.00020909915
311 -0.00023148205
312 -0.00025091086
313 -0.00027143396
314 -0.00029222444
315 -0.0003130387
316 -0.00033219418
317 -0.0003545959
318 -0.00037404452
319 -0.00039318812
320 -0.00041401921
321 -0.00043296277
322 -0.0004537176
323 -0.00047476359
324 -0.00049394284
325 -0.00051665848
326 -0.00053446814
327 -0.00055710852
328 -0.00057629966
329 -0.00059526699
330 -0.00061467006
331 -0.0006357408
332 -0.00065494382
333 -0.00067443997
334 -0.00069552062
335 -0.00071651907
336 -0.00073415246
337 -0.00075544899
338 -0.0007732943
339 -0.00079409865
340 -0.00081519811
341 -0.00083305233
342 -0.00085415873
343 -0.00087193076
344 -0.00089146256
345 -0.00091228474
346 -0.00093225525
347 -0.00095170783
348 -0.0009709366
349 -0.00099039413
350 -0.0010098556
&
@target G0.S8
@type xy
1 -0.0059755918
2 -0.0059755918
3 -0.0059755918
4 -0.0059755918
5 -0.0059755918
6 -0.0059755918
7 -0.0059755918
8 -0.0059755918
9 -0.0059755918
10 -0.0059755918
11 -0.0059755918
12 -0.0059773592
13 -0.0059773592
14 -0.0059773592
15 -0.0059771414
16 -0.0059769344
17 -0.0059767176
18 -0.0059781285
19 -0.0059794721
20 -0.0059790484
21 -0.0059802415
22 -0.0059829188
23 -0.0059840347
24 -0.0059861476
25 -0.0059886853
26 -0.0059907983
27 -0.0059944618
28 -0.0059979857
29 -0.0060016502
30 -0.0060064404
31 -0.0060113079
32 -0.0060163051
33 -0.0060207489
34 -0.0060269501
35 -0.0060313829
36 -0.0060389287
37 -0.0060446953
38 -0.0060522411
39 -0.0060580185
40 -0.0060652059
41 -0.0060739557
42 -0.0060795153
43 -0.006088179
44 -0.0060969179
45 -0.0061038984
46 -0.0061124205
47 -0.0061209534
48 -0.0061278477
49 -0.0061363698
50 -0.006144685
51 -0.0061515803
52 -0.0061601033
53 -0.006168767
54 -0.0061772792
55 -0.0061843923
56 -0.0061912777
57 -0.006198174
58 -0.0062066862
59 -0.0062137894
60 -0.0062210986
61 -0.0062266503
62 -0.0062337535
63 -0.0062392933
64 -0.0062468104
65 -0.0062524948
66 -0.0062586772
67 -0.0062627981
68 -0.0062688963
69 -0.0062733084
70 -0.0062778541
71 -0.006280773
72 -0.0062837662
73 -0.0062889426
74 -0.0062905159
75 -0.0062938487
76 -0.0062958468
77 -0.0062976271
78 -0.006299842
79 -0.0063018292
80 -0.0063008549
81 -0.006303059
82 -0.0063022916
83 -0.0063018738
84 -0.0063009618
85 -0.0063006183
86 -0.006298638
87 -0.0062967409
88 -0.0062933507
89 -0.0062916605
90 -0.0062885505
91 -0.0062838147
92 -0.0062807047
93 -0.0062746213
94 -0.0062702984
95 -0.0062660596
96 -0.0062599762
97 -0.0062526898
98 -0.0062456104
99 -0.0062401577
100 -0.0062331525
101 -0.0062244452
102 -0.0062178638
103 -0.0062094378
104 -0.0061996018
105 -0.0061898292
106 -0.0061801991
107 -0.006170776
108 -0.0061597994
109 -0.0061488336
110 -0.0061379877
111 -0.0061273042
112 -0.0061149057
113 -0.006102931
114 -0.00608898
115 -0.0060754528
116 -0.0060634771
117 -0.0060501559
118 -0.0060350761
119 -0.0060203429
120 -0.0060055998
121 -0.0059893141
122 -0.0059746472
123 -0.0059586971
124 -0.0059426174
125 -0.0059267544
126 -0.0059092409
127 -0.0058901858
128 -0.0058727604
129 -0.0058554736
130 -0.0058385998
131 -0.0058199674
132 -0.0057995667
133 -0.0057811413
134 -0.0057626347
135 -0.0057412339
136 -0.005721256
137 -0.0057014147
138 -0.005680002
139 -0.0056605835
140 -0.005637755
141 -0.0056163512
142 -0.0055952465
143 -0.0055727576
144 -0.0055502271
145 -0.0055278204
146 -0.0055052889
147 -0.0054814543
148 -0.0054574961
149 -0.0054353883
150 -0.0054116469
151 -0.0053862608
152 -0.0053627253
153 -0.0053375541
154 -0.0053122522
155 -0.0052857394
156 -0.0052607742
157 -0.0052356881
158 -0.0052111457
159 -0.0051827773
160 -0.0051566863
161 -0.0051301695
162 -0.0051040775
163 -0.0050760131
164 -0.0050484903
165 -0.0050207498
166 -0.0049948716
167 -0.0049655834
168 -0.0049380567
169 -0.0049087764
170 -0.0048797021
171 -0.0048508358
172 -0.0048237308
173 -0.0047928931
174 -0.0047642416
175 -0.0047337326
176 -0.0047034404
177 -0.0046730245
178 -0.00464437
179 -0.0046142827
180 -0.0045840827
181 -0.004552233
182 -0.0045221428
183 -0.004490508
184 -0.0044589821
185 -0.0044292039
186 -0.0043975671
187 -0.0043644946
188 -0.0043330638
189 -0.0042999893
190 -0.0042686664
191 -0.00423559
192 -0.0042027205
193 -0.0041699609
194 -0.0041373063
195 -0.0041043289
196 -0.0040716733
197 -0.004037474
198 -0.0040030579
199 -0.0039705033
200 -0.0039361971
201 -0.0039021009
202 -0.0038680006
203 -0.0038339034
204 -0.0037980526
205 -0.0037640563
206 -0.0037284115
207 -0.0036946291
208 -0.0036606299
209 -0.003625091
210 -0.0035881203
211 -0.0035526785
212 -0.0035174525
213 -0.0034833512
214 -0.0034465846
215 -0.0034113556
216 -0.0033761256
217 -0.0033390441
218 -0.0033023695
219 -0.0032655979
220 -0.0032304778
221 -0.0031937983
222 -0.0031567148
223 -0.0031201491
224 -0.0030835914
225 -0.0030451544
226 -0.0030069332
227 -0.0029705804
228 -0.0029324751
229 -0.0028959035
230 -0.0028578942
231 -0.0028197869
232 -0.0027832124
233 -0.0027434495
234 -0.0027053403
235 -0.002667534
236 -0.0026296395
237 -0.0025916144
238 -0.0025522714
239 -0.0025141592
240 -0.0024765638
241 -0.0024370851
242 -0.002397655
243 -0.0023598309
244 -0.0023187413
245 -0.0022810508
246 -0.0022417811
247 -0.0022024292
248 -0.0021632862
249 -0.0021239324
250 -0.0020830467
251 -0.0020454305
252 -0.0020045439
253 -0.0019637345
254 -0.0019245856
255 -0.0018839059
256 -0.001844755
257 -0.0018038645
258 -0.0017650037
259 -0.0017223675
260 -0.0016837186
261 -0.0016411557
262 -0.0016023503
263 -0.0015600746
264 -0.0015211316
265 -0.0014789172
266 -0.0014383791
267 -0.0013978292
268 -0.0013574267
269 -0.0013150708
270 -0.001274807
271 -0.0012326589
272 -0.0011905841
273 -0.0011503174
274 -0.0011081663
275 -0.0010676877
276 -0.0010240762
277 -0.00098213807
278 -0.00094019895
279 -0.000898042
280 -0.00085798512
281 -0.0008161064
282 -0.00077242365
283 -0.00073047858
284 -0.00068868105
285 -0.00064701124
286 -0.00060499786
287 -0.0005633241
288 -0.00051984729
289 -0.00047789629
290 -0.00043469772
291 -0.00039289622
292 -0.00034947883
293 -0.00030606044
294 -0.00026446787
295 -0.00022099107
296 -0.00017783903
297 -0.0001343553
298 -9.1085434e-05
299 -4.9550286e-05
300 -4.6031348e-06
301 3.6934984e-05
302 8.1883125e-05
303 0.00012342916
304 0.00016838028
305 0.00020971146
306 0.00025466554
307 0.00029767797
308 0.00034268156
309 0.00038574844
310 0.00042897573
311 0.00047350801
312 0.00051678877
313 0.00056153888
314 0.00060456121
315 0.00064931331
316 0.00069238217
317 0.00073692139
318 0.00077994867
319 0.00082474829
320 0.00086924988
321 0.00091379405
322 0.00095855604
323 0.0010031418
324 0.0010459671
325 0.0010905162
326 0.001137004
327 0.0011798323
328 0.0012242111
329 0.001268979
330 0.0013135331
331 0.0013580891
332 0.0014041215
333 0.0014487171
334 0.0014915513
335 0.0015393124
336 0.0015819704
337 0.0016282245
338 0.0016742975
339 0.0017188614
340 0.0017630016
341 0.0018092617
342 0.0018536474
343 0.0018996956
344 0.0019440517
345 0.0019898909
346 0.0020342796
347 0.0020786416
348 0.0021247225
349 0.0021707796
350 0.0022168386
&
@target G0.S9
@type xy
1 0.21183
2 0.21183
3 0.21183
4 0.21183
5 0.21183
6 0.21183
7 0.21183
8 0.21183
9 0.21183
10 0.21183
11 0.21183
12 0.21183
13 0.21183
14 0.21182
15 0.21182
16 0.21182
17 0.21181
18 0.2118
19 0.21179
20 0.21177
21 0.21174
22 0.2117
23 0.21166
24 0.2116
25 0.21154
26 0.21146
27 0.21137
28 0.21126
29 0.21114
30 0.21101
31 0.21086
32 0.21069
33 0.21051
34 0.21031
35 0.2101
36 0.20987
37 0.20963
38 0.20937
39 0.20909
40 0.2088
41 0.20849
42 0.20817
43 0.20783
44 0.20748
45 0.20711
46 0.20673
47 0.20634
48 0.20593
49 0.20551
50 0.20508
51 0.20464
52 0.20418
53 0.20371
54 0.20323
55 0.20274
56 0.20224
57 0.20173
58 0.20121
59 0.20068
60 0.20014
61 0.19959
62 0.19903
63 0.19846
64 0.19789
65 0.19731
66 0.19672
67 0.19612
68 0.19551
69 0.1949
70 0.19428
71 0.19365
72 0.19302
73 0.19238
74 0.19173
75 0.19108
76 0.19042
77 0.18976
78 0.18909
79 0.18841
80 0.18773
81 0.18705
82 0.18636
83 0.18566
84 0.18497
85 0.18426
86 0.18355
87 0.18284
88 0.18213
89 0.18141
90 0.18068
91 0.17995
92 0.17922
93 0.17849
94 0.17775
95 0.17701
96 0.17626
97 0.17551
98 0.17476
99 0.174
100 0.17325
101 0.17249
102 0.17172
103 0.17096
104 0.17019
105 0.16941
106 0.16864
107 0.16786
108 0.16708
109 0.1663
110 0.16552
111 0.16473
112 0.16394
113 0.16315
114 0.16236
115 0.16156
116 0.16076
117 0.15996
118 0.15916
119 0.15836
120 0.15755
121 0.15675
122 0.15594
123 0.15513
124 0.15432
125 0.1535
126 0.15269
127 0.15187
128 0.15105
129 0.15023
130 0.14941
131 0.14859
132 0.14776
133 0.14694
134 0.14611
135 0.14528
136 0.14445
137 0.14362
138 0.14279
139 0.14195
140 0.14112
141 0.14028
142 0.13945
143 0.13861
144 0.13777
145 0.13693
146 0.13608
147 0.13524
148 0.1344
149 0.13355
150 0.13271
151 0.13186
152 0.13101
153 0.13016
154 0.12931
155 0.12846
156 0.12761
157 0.12676
158 0.1259
159 0.12505
160 0.1242
161 0.12334
162 0.12248
163 0.12163
164 0.12077
165 0.11991
166 0.11905
167 0.11819
168 0.11733
169 0.11646
170 0.1156
171 0.11474
172 0.11387
173 0.11301
174 0.11214
175 0.11128
176 0.11041
177 0.10954
178 0.10868
179 0.10781
180 0.10694
181 0.10607
182 0.1052
183 0.10433
184 0.10346
185 0.10258
186 0.10171
187 0.10084
188 0.09996
189 0.09909
190 0.09821
191 0.09734
192 0.09646
193 0.09559
194 0.09471
195 0.09383
196 0.09296
197 0.09208
198 0.0912
199 0.09032
200 0.08944
201 0.08856
202 0.08768
203 0.0868
204 0.08592
205 0.08504
206 0.08416
207 0.08327
208 0.08239
209 0.08151
210 0.08062
211 0.07974
212 0.07886
213 0.07797
214 0.07709
215 0.0762
216 0.07531
217 0.07443
218 0.07354
219 0.07266
220 0.07177
221 0.07088
222 0.06999
223 0.0691
224 0.06822
225 0.06733
226 0.06644
227 0.06555
228 0.06466
229 0.06377
230 0.06288
231 0.06199
232 0.0611
233 0.06021
234 0.05932
235 0.05842
236 0.05753
237 0.05664
238 0.05575
239 0.05485
240 0.05396
241 0.05307
242 0.05217
243 0.05128
244 0.05039
245 0.04949
246 0.0486
247 0.0477
248 0.04681
249 0.04591
250 0.04502
251 0.04412
252 0.04323
253 0.04233
254 0.04143
255 0.04054
256 0.03964
257 0.03874
258 0.03785
259 0.03695
260 0.03605
261 0.03515
262 0.03425
263 0.03336
264 0.03246
265 0.03156
266 0.03066
267 0.02976
268 0.02886
269 0.02796
270 0.02706
271 0.02616
272 0.02526
273 0.02436
274 0.02346
275 0.02256
276 0.02166
277 0.02076
278 0.01986
279 0.01896
280 0.01806
281 0.01716
282 0.01626
283 0.01535
284 0.01445
285 0.01355
286 0.01265
287 0.01174
288 0.01084
289 0.00994
290 0.00904
291 0.00813
292 0.00723
293 0.00633
294 0.00542
295 0.00452
296 0.00362
297 0.00271
298 0.00181
299 0.0009
300 0
301 -0.0009
302 -0.00181
303 -0.00271
304 -0.00362
305 -0.00452
306 -0.00543
307 -0.00633
308 -0.00724
309 -0.00814
310 -0.00905
311 -0.00996
312 -0.01086
313 -0.01177
314 -0.01267
315 -0.01358
316 -0.01449
317 -0.01539
318 -0.0163
319 -0.01721
320 -0.01811
321 -0.01902
322 -0.01993
323 -0.02083
324 -0.02174
325 -0.02265
326 -0.02355
327 -0.02446
328 -0.02537
329 -0.02628
330 -0.02719
331 -0.02809
332 -0.029
333 -0.02991
334 -0.03082
335 -0.03173
336 -0.03263
337 -0.03354
338 -0.03445
339 -0.03536
340 -0.03627
341 -0.03718
342 -0.03809
343 -0.039
344 -0.0399
345 -0.04081
346 -0.04172
347 -0.04263
348 -0.04354
349 -0.04445
350 -0.04536
&
@target G0.S10
@type xy
0.29589 0.26392
16.81447 0.25052
76.27388 0.20652
147.33745 0.12991
216.72433 0.06866
297.66779 0.00168
330.73553 -0.04239
370.38083 -0.07493
420.02499 -0.16502
481.1441 -0.21478
580.21478 -0.27212
690.82837 -0.32752
&
