# Supplementary material for: Efficient Calculation of the Negative Thermal Expansion in ZrW2O8
Source: Front Chem. 2018 Jul 30;6:296. doi: 10.3389/fchem.2018.00296 (PMC6077204; doi:10.3389/fchem.2018.00296)
Supplement: Supplementary Data Sheet 1 — Numerical data for all plots in this work. [file Data_Sheet_1.ZIP › Figures_Data/Fig06.agr]

# Grace project file
#
@version 50125
@page size 792, 1836
@page scroll 5%
@page inout 5%
@link page off
@map font 0 to "Times-Roman", "Times-Roman"
@map font 1 to "Times-Italic", "Times-Italic"
@map font 2 to "Times-Bold", "Times-Bold"
@map font 3 to "Times-BoldItalic", "Times-BoldItalic"
@map font 4 to "Helvetica", "Helvetica"
@map font 5 to "Helvetica-Oblique", "Helvetica-Oblique"
@map font 6 to "Helvetica-Bold", "Helvetica-Bold"
@map font 7 to "Helvetica-BoldOblique", "Helvetica-BoldOblique"
@map font 8 to "Courier", "Courier"
@map font 9 to "Courier-Oblique", "Courier-Oblique"
@map font 10 to "Courier-Bold", "Courier-Bold"
@map font 11 to "Courier-BoldOblique", "Courier-BoldOblique"
@map font 12 to "Symbol", "Symbol"
@map font 13 to "ZapfDingbats", "ZapfDingbats"
@map color 0 to (255, 255, 255), "white"
@map color 1 to (0, 0, 0), "black"
@map color 2 to (255, 0, 0), "red"
@map color 3 to (0, 255, 0), "green"
@map color 4 to (0, 0, 255), "blue"
@map color 5 to (255, 255, 0), "yellow"
@map color 6 to (188, 143, 143), "brown"
@map color 7 to (220, 220, 220), "grey"
@map color 8 to (148, 0, 211), "violet"
@map color 9 to (0, 255, 255), "cyan"
@map color 10 to (255, 0, 255), "magenta"
@map color 11 to (255, 165, 0), "orange"
@map color 12 to (114, 33, 188), "indigo"
@map color 13 to (103, 7, 72), "maroon"
@map color 14 to (64, 224, 208), "turquoise"
@map color 15 to (0, 139, 0), "green4"
@reference date 0
@date wrap off
@date wrap year 1950
@default linewidth 1.0
@default linestyle 1
@default color 1
@default pattern 1
@default font 0
@default char size 1.000000
@default symbol size 1.000000
@default sformat "%.8g"
@background color 0
@page background fill on
@timestamp off
@timestamp 0.03, 0.03
@timestamp color 1
@timestamp rot 0
@timestamp font 0
@timestamp char size 1.000000
@timestamp def "Wed Apr  4 18:05:09 2018"
@r0 off
@link r0 to g0
@r0 type above
@r0 linestyle 1
@r0 linewidth 1.0
@r0 color 1
@r0 line 0, 0, 0, 0
@r1 off
@link r1 to g0
@r1 type above
@r1 linestyle 1
@r1 linewidth 1.0
@r1 color 1
@r1 line 0, 0, 0, 0
@r2 off
@link r2 to g0
@r2 type above
@r2 linestyle 1
@r2 linewidth 1.0
@r2 color 1
@r2 line 0, 0, 0, 0
@r3 off
@link r3 to g0
@r3 type above
@r3 linestyle 1
@r3 linewidth 1.0
@r3 color 1
@r3 line 0, 0, 0, 0
@r4 off
@link r4 to g0
@r4 type above
@r4 linestyle 1
@r4 linewidth 1.0
@r4 color 1
@r4 line 0, 0, 0, 0
@g0 on
@g0 hidden false
@g0 type XY
@g0 stacked false
@g0 bar hgap 0.000000
@g0 fixedpoint off
@g0 fixedpoint type 0
@g0 fixedpoint xy 0.000000, 0.000000
@g0 fixedpoint format general general
@g0 fixedpoint prec 6, 6
@with g0
@    world 0, 0, 35, 25
@    stack world 0, 0, 0, 0
@    znorm 1
@    view 0.150000, 0.150000, 0.950000, 0.710000
@    title ""
@    title font 6
@    title size 1.500000
@    title color 1
@    subtitle ""
@    subtitle font 6
@    subtitle size 1.250000
@    subtitle color 1
@    xaxes scale Normal
@    yaxes scale Normal
@    xaxes invert off
@    yaxes invert off
@    xaxis  on
@    xaxis  type zero false
@    xaxis  offset 0.000000 , 0.000000
@    xaxis  bar on
@    xaxis  bar color 1
@    xaxis  bar linestyle 1
@    xaxis  bar linewidth 1.0
@    xaxis  label "Frequency (THz)"
@    xaxis  label layout para
@    xaxis  label place auto
@    xaxis  label char size 1.250000
@    xaxis  label font 6
@    xaxis  label color 1
@    xaxis  label place normal
@    xaxis  tick on
@    xaxis  tick major 5
@    xaxis  tick minor ticks 4
@    xaxis  tick default 6
@    xaxis  tick place rounded true
@    xaxis  tick in
@    xaxis  tick major size 1.000000
@    xaxis  tick major color 1
@    xaxis  tick major linewidth 1.0
@    xaxis  tick major linestyle 1
@    xaxis  tick major grid off
@    xaxis  tick minor color 1
@    xaxis  tick minor linewidth 1.0
@    xaxis  tick minor linestyle 1
@    xaxis  tick minor grid off
@    xaxis  tick minor size 0.500000
@    xaxis  ticklabel on
@    xaxis  ticklabel format general
@    xaxis  ticklabel prec 5
@    xaxis  ticklabel formula ""
@    xaxis  ticklabel append ""
@    xaxis  ticklabel prepend ""
@    xaxis  ticklabel angle 0
@    xaxis  ticklabel skip 0
@    xaxis  ticklabel stagger 0
@    xaxis  ticklabel place normal
@    xaxis  ticklabel offset auto
@    xaxis  ticklabel offset 0.000000 , 0.010000
@    xaxis  ticklabel start type auto
@    xaxis  ticklabel start 0.000000
@    xaxis  ticklabel stop type auto
@    xaxis  ticklabel stop 0.000000
@    xaxis  ticklabel char size 1.000000
@    xaxis  ticklabel font 6
@    xaxis  ticklabel color 1
@    xaxis  tick place both
@    xaxis  tick spec type none
@    yaxis  on
@    yaxis  type zero false
@    yaxis  offset 0.000000 , 0.000000
@    yaxis  bar on
@    yaxis  bar color 1
@    yaxis  bar linestyle 1
@    yaxis  bar linewidth 1.0
@    yaxis  label "Total DOS (Modes/THz)"
@    yaxis  label layout para
@    yaxis  label place auto
@    yaxis  label char size 1.250000
@    yaxis  label font 6
@    yaxis  label color 1
@    yaxis  label place normal
@    yaxis  tick on
@    yaxis  tick major 5
@    yaxis  tick minor ticks 1
@    yaxis  tick default 6
@    yaxis  tick place rounded true
@    yaxis  tick in
@    yaxis  tick major size 1.000000
@    yaxis  tick major color 1
@    yaxis  tick major linewidth 1.0
@    yaxis  tick major linestyle 1
@    yaxis  tick major grid off
@    yaxis  tick minor color 1
@    yaxis  tick minor linewidth 1.0
@    yaxis  tick minor linestyle 1
@    yaxis  tick minor grid off
@    yaxis  tick minor size 0.500000
@    yaxis  ticklabel on
@    yaxis  ticklabel format decimal
@    yaxis  ticklabel prec 0
@    yaxis  ticklabel formula ""
@    yaxis  ticklabel append ""
@    yaxis  ticklabel prepend ""
@    yaxis  ticklabel angle 0
@    yaxis  ticklabel skip 0
@    yaxis  ticklabel stagger 0
@    yaxis  ticklabel place normal
@    yaxis  ticklabel offset auto
@    yaxis  ticklabel offset 0.000000 , 0.010000
@    yaxis  ticklabel start type auto
@    yaxis  ticklabel start 0.000000
@    yaxis  ticklabel stop type auto
@    yaxis  ticklabel stop 0.000000
@    yaxis  ticklabel char size 1.000000
@    yaxis  ticklabel font 6
@    yaxis  ticklabel color 1
@    yaxis  tick place both
@    yaxis  tick spec type none
@    altxaxis  off
@    altyaxis  off
@    legend on
@    legend loctype view
@    legend 0.7, 0.65
@    legend box color 1
@    legend box pattern 1
@    legend box linewidth 1.0
@    legend box linestyle 0
@    legend box fill color 0
@    legend box fill pattern 1
@    legend font 6
@    legend char size 1.000000
@    legend color 1
@    legend length 4
@    legend vgap 1
@    legend hgap 1
@    legend invert false
@    frame type 0
@    frame linestyle 1
@    frame linewidth 1.0
@    frame color 1
@    frame pattern 1
@    frame background color 0
@    frame background pattern 0
@    s0 hidden false
@    s0 type xy
@    s0 symbol 1
@    s0 symbol size 0.500000
@    s0 symbol color 1
@    s0 symbol pattern 1
@    s0 symbol fill color 1
@    s0 symbol fill pattern 1
@    s0 symbol linewidth 1.0
@    s0 symbol linestyle 1
@    s0 symbol char 65
@    s0 symbol char font 0
@    s0 symbol skip 0
@    s0 line type 0
@    s0 line linestyle 1
@    s0 line linewidth 1.5
@    s0 line color 1
@    s0 line pattern 1
@    s0 baseline type 0
@    s0 baseline off
@    s0 dropline off
@    s0 fill type 0
@    s0 fill rule 0
@    s0 fill color 1
@    s0 fill pattern 1
@    s0 avalue off
@    s0 avalue type 2
@    s0 avalue char size 1.000000
@    s0 avalue font 0
@    s0 avalue color 1
@    s0 avalue rot 0
@    s0 avalue format general
@    s0 avalue prec 3
@    s0 avalue prepend ""
@    s0 avalue append ""
@    s0 avalue offset 0.000000 , 0.000000
@    s0 errorbar on
@    s0 errorbar place both
@    s0 errorbar color 1
@    s0 errorbar pattern 1
@    s0 errorbar size 1.000000
@    s0 errorbar linewidth 1.0
@    s0 errorbar linestyle 1
@    s0 errorbar riser linewidth 1.0
@    s0 errorbar riser linestyle 1
@    s0 errorbar riser clip off
@    s0 errorbar riser clip length 0.100000
@    s0 comment "/home/fdv/Results/ZrW2O8_New/PDOS/O/1.000/dmdw_pdos.gaussian.tot.dat"
@    s0 legend  "Expt."
@    s1 hidden false
@    s1 type xy
@    s1 symbol 0
@    s1 symbol size 1.000000
@    s1 symbol color 15
@    s1 symbol pattern 1
@    s1 symbol fill color 15
@    s1 symbol fill pattern 0
@    s1 symbol linewidth 1.0
@    s1 symbol linestyle 1
@    s1 symbol char 65
@    s1 symbol char font 0
@    s1 symbol skip 0
@    s1 line type 1
@    s1 line linestyle 1
@    s1 line linewidth 1.5
@    s1 line color 15
@    s1 line pattern 1
@    s1 baseline type 0
@    s1 baseline off
@    s1 dropline off
@    s1 fill type 0
@    s1 fill rule 0
@    s1 fill color 1
@    s1 fill pattern 1
@    s1 avalue off
@    s1 avalue type 2
@    s1 avalue char size 1.000000
@    s1 avalue font 0
@    s1 avalue color 1
@    s1 avalue rot 0
@    s1 avalue format general
@    s1 avalue prec 3
@    s1 avalue prepend ""
@    s1 avalue append ""
@    s1 avalue offset 0.000000 , 0.000000
@    s1 errorbar on
@    s1 errorbar place both
@    s1 errorbar color 15
@    s1 errorbar pattern 1
@    s1 errorbar size 1.000000
@    s1 errorbar linewidth 1.0
@    s1 errorbar linestyle 1
@    s1 errorbar riser linewidth 1.0
@    s1 errorbar riser linestyle 1
@    s1 errorbar riser clip off
@    s1 errorbar riser clip length 0.100000
@    s1 comment "/home/fdv/Results/ZrW2O8_New/TDOS/1.010/dmdw_pdos.gaussian.tot.032.dat"
@    s1 legend  "Theo."
@target G0.S0
@type xy
0.40368569 10.298825
0.17300784 10.027166
0.28834519 10.13583
0.34601665 10.217327
0.51902377 10.380323
0.51902377 10.488986
0.51902377 10.624816
0.57669281 10.706315
0.57669281 10.787811
0.57669281 10.923641
0.63436185 11.032306
0.63436185 11.140971
0.69203088 11.602791
0.74969992 11.955947
0.74969992 12.472097
0.74969992 12.852423
0.80736896 13.096917
0.865038 13.341408
0.865038 13.694564
0.865038 14.129219
0.92270704 14.482357
0.98037608 14.808374
1.0957166 14.102054
1.0957166 13.721733
1.1533856 13.911894
1.2110547 14.319384
1.3840618 14.183554
1.4993998 14.373714
1.9030855 14.672526
1.7300784 14.971382
1.9030855 14.373714
2.0760927 14.563883
2.0760927 14.835534
2.1914307 14.998543
2.2490998 15.243033
2.3067688 15.514685
2.4797687 16.003666
2.4797687 16.220996
2.5374377 16.601334
2.7104448 16.411165
2.7681139 16.220996
2.7681139 16.085148
2.99879 15.976505
3.1717971 15.813497
3.4024975 15.867818
3.5178356 15.949344
3.4601665 16.085148
3.5755046 16.193835
3.7485117 16.737138
3.8061807 16.628495
3.8638498 16.302478
4.0945259 16.139514
4.3252021 16.411165
4.4982092 16.981628
4.6712163 17.823787
4.8442234 18.475777
5.0172306 19.04624
5.3632448 19.127766
5.4785829 18.475777
5.7669281 16.981628
5.9399352 15.732015
6.2282804 15.623328
6.4589565 16.139514
6.8049708 17.334806
7.093316 17.198958
7.4393302 16.981628
7.7276754 16.655656
7.9583515 17.035994
8.1890277 17.959635
8.0736896 18.801749
8.3043658 20.268737
8.5350419 20.784879
8.5350419 22.306144
8.8233871 22.930973
9.0540633 22.469152
9.2847394 22.143179
9.5154156 20.893522
9.8037608 20.323058
10.034437 18.231286
10.265137 16.981628
10.495813 16.927307
10.72649 17.660779
11.014835 18.14976
11.245511 18.36709
11.476187 17.823787
11.706863 17.823787
11.937539 17.198958
12.168216 16.356843
12.456561 14.998543
12.687237 14.400875
12.917913 13.776063
13.148589 13.287078
13.436934 13.015418
13.609942 12.906753
13.898287 12.444932
14.128963 12.309102
14.359639 12.091777
14.590315 11.792952
14.87866 11.575622
15.109337 11.575622
15.397682 11.140971
15.570689 11.358296
15.859034 11.086636
16.08971 11.140971
16.320386 10.842146
16.666401 10.67915
16.839432 10.597651
17.012415 10.814976
17.300784 10.434655
17.53146 10.597651
17.819806 10.516151
17.935144 10.67915
18.223489 10.869311
18.454165 10.597651
18.74251 10.733481
19.030855 10.488986
19.261532 10.217327
19.37687 10.380323
19.607546 10.108664
19.895891 10.244493
20.184236 10.027166
20.414912 10.407489
20.645588 10.570485
20.876265 10.869311
21.16461 11.303966
21.395286 12.580762
21.683631 12.689427
21.856638 12.852423
22.144983 12.662262
22.317991 12.879588
22.606336 13.096917
22.779343 12.961087
23.067688 12.689427
23.298364 12.526432
23.471371 12.390602
23.81741 12.227607
24.048086 12.118942
24.278786 11.820117
24.509462 12.146107
24.740139 12.010277
25.028363 12.553597
25.374377 12.743758
25.489715 12.852423
25.720391 12.309102
25.951067 12.933918
26.239534 12.825257
26.47021 12.689427
26.700886 12.553597
26.873772 12.635093
27.162238 12.770923
27.450463 12.499267
27.681139 12.526432
27.911815 12.553597
28.142491 12.961087
28.430957 12.988253
28.661633 13.531569
28.892309 13.531569
29.122986 14.074889
29.353662 14.183554
29.526548 14.265049
29.872562 14.373714
30.103238 14.074889
30.564591 13.640233
31.083733 12.852423
31.545085 12.417767
32.006437 11.928782
32.525338 11.494126
32.98669 11.059471
33.505832 11.005141
33.967185 10.842146
34.428537 10.271659
34.947679 10.434655
35.409032 10.108664
35.870384 10
36.273946 10.108664
36.619961 10.13583
36.908427 10
37.427327 10.325991
&
@target G0.S1
@type xy
-6.043467 0
-6.033467 0
-6.023467 0
-6.013467 0
-6.003467 0
-5.993467 0
-5.983467 0
-5.973467 0
-5.963467 0
-5.953467 0
-5.943467 0
-5.933467 0
-5.923467 0
-5.913467 0
-5.903467 0
-5.893467 0
-5.883467 0
-5.873467 0
-5.863467 0
-5.853467 0
-5.843467 0
-5.833467 0
-5.823467 0
-5.813467 0
-5.803467 0
-5.793467 0
-5.783467 0
-5.773467 0
-5.763467 0
-5.753467 0
-5.743467 0
-5.733467 0
-5.723467 0
-5.713467 0
-5.703467 0
-5.693467 0
-5.683467 0
-5.673467 0
-5.663467 0
-5.653467 0
-5.643467 0
-5.633467 0
-5.623467 0
-5.613467 0
-5.603467 0
-5.593467 0
-5.583467 0
-5.573467 0
-5.563467 0
-5.553467 0
-5.543467 0
-5.533467 0
-5.523467 0
-5.513467 0
-5.503467 0
-5.493467 0
-5.483467 0
-5.473467 0
-5.463467 0
-5.453467 0
-5.443467 0
-5.433467 0
-5.423467 0
-5.413467 0
-5.403467 0
-5.393467 0
-5.383467 0
-5.373467 0
-5.363467 0
-5.353467 0
-5.343467 0
-5.333467 0
-5.323467 0
-5.313467 0
-5.303467 0
-5.293467 0
-5.283467 0
-5.273467 0
-5.263467 0
-5.253467 0
-5.243467 0
-5.233467 0
-5.223467 0
-5.213467 0
-5.203467 0
-5.193467 0
-5.183467 0
-5.173467 0
-5.163467 0
-5.153467 0
-5.143467 0
-5.133467 0
-5.123467 0
-5.113467 0
-5.103467 0
-5.093467 0
-5.083467 0
-5.073467 0
-5.063467 0
-5.053467 0
-5.043467 0
-5.033467 0
-5.023467 0
-5.013467 0
-5.003467 0
-4.993467 0
-4.983467 0
-4.973467 0
-4.963467 0
-4.953467 0
-4.943467 0
-4.933467 0
-4.923467 0
-4.913467 0
-4.903467 0
-4.893467 0
-4.883467 0
-4.873467 0
-4.863467 0
-4.853467 0
-4.843467 0
-4.833467 0
-4.823467 0
-4.813467 0
-4.803467 0
-4.793467 0
-4.783467 0
-4.773467 0
-4.763467 0
-4.753467 0
-4.743467 0
-4.733467 0
-4.723467 0
-4.713467 0
-4.703467 0
-4.693467 0
-4.683467 0
-4.673467 0
-4.663467 0
-4.653467 0
-4.643467 0
-4.633467 0
-4.623467 0
-4.613467 0
-4.603467 0
-4.593467 0
-4.583467 0
-4.573467 0
-4.563467 0
-4.553467 0
-4.543467 0
-4.533467 0
-4.523467 0
-4.513467 0
-4.503467 0
-4.493467 0
-4.483467 0
-4.473467 0
-4.463467 0
-4.453467 0
-4.443467 0
-4.433467 0
-4.423467 0
-4.413467 0
-4.403467 0
-4.393467 0
-4.383467 0
-4.373467 0
-4.363467 0
-4.353467 0
-4.343467 0
-4.333467 0
-4.323467 0
-4.313467 0
-4.303467 0
-4.293467 0
-4.283467 0
-4.273467 0
-4.263467 0
-4.253467 0
-4.243467 0
-4.233467 0
-4.223467 0
-4.213467 0
-4.203467 0
-4.193467 0
-4.183467 0
-4.173467 0
-4.163467 0
-4.153467 0
-4.143467 0
-4.133467 0
-4.123467 0
-4.113467 0
-4.103467 0
-4.093467 0
-4.083467 0
-4.073467 0
-4.063467 0
-4.053467 0
-4.043467 0
-4.033467 0
-4.023467 0
-4.013467 0
-4.003467 0
-3.993467 0
-3.983467 0
-3.973467 0
-3.963467 0
-3.953467 0
-3.943467 0
-3.933467 0
-3.923467 0
-3.913467 0
-3.903467 0
-3.893467 0
-3.883467 0
-3.873467 0
-3.863467 0
-3.853467 0
-3.843467 0
-3.833467 0
-3.823467 0
-3.813467 0
-3.803467 0
-3.793467 0
-3.783467 0
-3.773467 0
-3.763467 0
-3.753467 0
-3.743467 0
-3.733467 0
-3.723467 0
-3.713467 0
-3.703467 0
-3.693467 0
-3.683467 0
-3.673467 0
-3.663467 0
-3.653467 0
-3.643467 0
-3.633467 0
-3.623467 0
-3.613467 0
-3.603467 0
-3.593467 0
-3.583467 0
-3.573467 0
-3.563467 0
-3.553467 0
-3.543467 0
-3.533467 0
-3.523467 0
-3.513467 0
-3.503467 0
-3.493467 0
-3.483467 0
-3.473467 0
-3.463467 0
-3.453467 0
-3.443467 0
-3.433467 0
-3.423467 0
-3.413467 0
-3.403467 0
-3.393467 0
-3.383467 0
-3.373467 0
-3.363467 0
-3.353467 0
-3.343467 0
-3.333467 0
-3.323467 0
-3.313467 0
-3.303467 0
-3.293467 0
-3.283467 0
-3.273467 0
-3.263467 0
-3.253467 0
-3.243467 0
-3.233467 0
-3.223467 0
-3.213467 0
-3.203467 0
-3.193467 0
-3.183467 0
-3.173467 0
-3.163467 0
-3.153467 0
-3.143467 0
-3.133467 0
-3.123467 0
-3.113467 0
-3.103467 0
-3.093467 0
-3.083467 0
-3.073467 0
-3.063467 0
-3.053467 0
-3.043467 0
-3.033467 0
-3.023467 0
-3.013467 0
-3.003467 0
-2.993467 0
-2.983467 0
-2.973467 0
-2.963467 0
-2.953467 0
-2.943467 0
-2.933467 0
-2.923467 0
-2.913467 0
-2.903467 0
-2.893467 0
-2.883467 0
-2.873467 0
-2.863467 0
-2.853467 0
-2.843467 0
-2.833467 0
-2.823467 0
-2.813467 0
-2.803467 0
-2.793467 0
-2.783467 0
-2.773467 0
-2.763467 0
-2.753467 0
-2.743467 0
-2.733467 0
-2.723467 0
-2.713467 0
-2.703467 0
-2.693467 0
-2.683467 0
-2.673467 0
-2.663467 0
-2.653467 0
-2.643467 0
-2.633467 0
-2.623467 0
-2.613467 0
-2.603467 0
-2.593467 0
-2.583467 0
-2.573467 0
-2.563467 0
-2.553467 0
-2.543467 0
-2.533467 0
-2.523467 0
-2.513467 0
-2.503467 0
-2.493467 0
-2.483467 0
-2.473467 0
-2.463467 0
-2.453467 0
-2.443467 0
-2.433467 0
-2.423467 0
-2.413467 0
-2.403467 0
-2.393467 0
-2.383467 0
-2.373467 0
-2.363467 0
-2.353467 0
-2.343467 0
-2.333467 0
-2.323467 0
-2.313467 0
-2.303467 0
-2.293467 0
-2.283467 0
-2.273467 0
-2.263467 0
-2.253467 0
-2.243467 0
-2.233467 0
-2.223467 0
-2.213467 0
-2.203467 0
-2.193467 0
-2.183467 0
-2.173467 0
-2.163467 0
-2.153467 0
-2.143467 0
-2.133467 0
-2.123467 0
-2.113467 0
-2.103467 0
-2.093467 0
-2.083467 0
-2.073467 0
-2.063467 0
-2.053467 0
-2.043467 0
-2.033467 0
-2.023467 0
-2.013467 0
-2.003467 0
-1.993467 0
-1.983467 0
-1.973467 0
-1.963467 0
-1.953467 0
-1.943467 0
-1.933467 0
-1.923467 0
-1.913467 0
-1.903467 0
-1.893467 0
-1.883467 0
-1.873467 0
-1.863467 0
-1.853467 0
-1.843467 0
-1.833467 0
-1.823467 0
-1.813467 0
-1.803467 0
-1.793467 0
-1.783467 0
-1.773467 0
-1.763467 0
-1.753467 0
-1.743467 0
-1.733467 0
-1.723467 0
-1.713467 0
-1.703467 0
-1.693467 0
-1.683467 0
-1.673467 0
-1.663467 0
-1.653467 0
-1.643467 0
-1.633467 0
-1.623467 0
-1.613467 0
-1.603467 0
-1.593467 0
-1.583467 0
-1.573467 0
-1.563467 0
-1.553467 0
-1.543467 0
-1.533467 0
-1.523467 0
-1.513467 0
-1.503467 0
-1.493467 0
-1.483467 0
-1.473467 0
-1.463467 0
-1.453467 0
-1.443467 0
-1.433467 0
-1.423467 0
-1.413467 0
-1.403467 0
-1.393467 0
-1.383467 0
-1.373467 0
-1.363467 0
-1.353467 0
-1.343467 0
-1.333467 0
-1.323467 0
-1.313467 0
-1.303467 0
-1.293467 0
-1.283467 0
-1.273467 0
-1.263467 0
-1.253467 0
-1.243467 0
-1.233467 0
-1.223467 0
-1.213467 0
-1.203467 0
-1.193467 0
-1.183467 0
-1.173467 0
-1.163467 0
-1.153467 0
-1.143467 0.000132
-1.133467 0.000132
-1.123467 0.000132
-1.113467 0.000132
-1.103467 0.000132
-1.093467 0.000132
-1.083467 0.000132
-1.073467 0.000132
-1.063467 0.000132
-1.053467 0.000132
-1.043467 0.000132
-1.033467 0.000132
-1.023467 0.000264
-1.013467 0.000264
-1.003467 0.000264
-0.993467 0.000264
-0.983467 0.000264
-0.973467 0.000264
-0.963467 0.000396
-0.953467 0.000396
-0.943467 0.000396
-0.933467 0.000396
-0.923467 0.000528
-0.913467 0.000528
-0.903467 0.000528
-0.893467 0.00066
-0.883467 0.00066
-0.873467 0.00066
-0.863467 0.000792
-0.853467 0.000792
-0.843467 0.000924
-0.833467 0.001056
-0.823467 0.001056
-0.813467 0.001188
-0.803467 0.00132
-0.793467 0.00132
-0.783467 0.001452
-0.773467 0.001584
-0.763467 0.001716
-0.753467 0.001848
-0.743467 0.00198
-0.733467 0.002112
-0.723467 0.002376
-0.713467 0.002508
-0.703467 0.00264
-0.693467 0.002904
-0.683467 0.003168
-0.673467 0.003432
-0.663467 0.003564
-0.653467 0.00396
-0.643467 0.004224
-0.633467 0.004488
-0.623467 0.004884
-0.613467 0.005148
-0.603467 0.005544
-0.593467 0.00594
-0.583467 0.006468
-0.573467 0.006864
-0.563467 0.007392
-0.553467 0.00792
-0.543467 0.008448
-0.533467 0.009108
-0.523467 0.009768
-0.513467 0.010428
-0.503467 0.011088
-0.493467 0.01188
-0.483467 0.012672
-0.473467 0.013596
-0.463467 0.01452
-0.453467 0.015444
-0.443467 0.0165
-0.433467 0.017556
-0.423467 0.018744
-0.413467 0.019932
-0.403467 0.021252
-0.393467 0.022704
-0.383467 0.024156
-0.373467 0.02574
-0.363467 0.027324
-0.353467 0.02904
-0.343467 0.030888
-0.333467 0.032868
-0.323467 0.034848
-0.313467 0.03696
-0.303467 0.039336
-0.293467 0.041712
-0.283467 0.04422
-0.273467 0.04686
-0.263467 0.049632
-0.253467 0.052668
-0.243467 0.055704
-0.233467 0.059004
-0.223467 0.062436
-0.213467 0.066
-0.203467 0.069828
-0.193467 0.073788
-0.183467 0.07788
-0.173467 0.082236
-0.163467 0.086856
-0.153467 0.09174
-0.143467 0.096756
-0.133467 0.102036
-0.123467 0.107448
-0.113467 0.113256
-0.103467 0.119328
-0.093467 0.125664
-0.083467 0.132264
-0.073467 0.139128
-0.063467 0.146256
-0.053467 0.15378
-0.043467 0.1617
-0.033467 0.169884
-0.023467 0.178332
-0.013467 0.187176
-0.003467 0.196416
0.006533 0.206052
0.016533 0.216084
0.026533 0.226512
0.036533 0.237336
0.046533 0.248556
0.056533 0.260304
0.066533 0.272448
0.076533 0.284988
0.086533 0.298056
0.096533 0.311652
0.106533 0.325644
0.116533 0.340164
0.126533 0.355212
0.136533 0.370788
0.146533 0.387024
0.156533 0.403656
0.166533 0.420948
0.176533 0.438768
0.186533 0.457116
0.196533 0.476124
0.206533 0.495792
0.216533 0.515988
0.226533 0.536844
0.236533 0.55836
0.246533 0.580536
0.256533 0.603372
0.266533 0.626736
0.276533 0.650892
0.286533 0.67584
0.296533 0.701316
0.306533 0.727584
0.316533 0.754512
0.326533 0.7821
0.336533 0.81048
0.346533 0.83952
0.356533 0.869352
0.366533 0.899976
0.376533 0.93126
0.386533 0.963336
0.396533 0.996072
0.406533 1.0296
0.416533 1.06392
0.426533 1.099032
0.436533 1.134804
0.446533 1.171368
0.456533 1.208724
0.466533 1.24674
0.476533 1.28568
0.486533 1.325148
0.496533 1.36554
0.506533 1.406592
0.516533 1.448304
0.526533 1.49094
0.536533 1.534104
0.546533 1.57806
0.556533 1.622808
0.566533 1.668216
0.576533 1.714284
0.586533 1.761012
0.596533 1.8084
0.606533 1.85658
0.616533 1.905288
0.626533 1.954656
0.636533 2.004684
0.646533 2.05524
0.656533 2.106456
0.666533 2.158332
0.676533 2.210736
0.686533 2.263668
0.696533 2.317128
0.706533 2.370984
0.716533 2.4255
0.726533 2.480544
0.736533 2.535984
0.746533 2.59182
0.756533 2.648184
0.766533 2.704812
0.776533 2.761968
0.786533 2.81952
0.796533 2.877336
0.806533 2.935548
0.816533 2.994024
0.826533 3.052764
0.836533 3.1119
0.846533 3.1713
0.856533 3.230832
0.866533 3.290628
0.876533 3.350688
0.886533 3.41088
0.896533 3.471204
0.906533 3.53166
0.916533 3.59238
0.926533 3.6531
0.936533 3.713952
0.946533 3.774936
0.956533 3.83592
0.966533 3.896904
0.976533 3.95802
0.986533 4.019136
0.996533 4.080252
1.006533 4.141368
1.016533 4.202484
1.026533 4.2636
1.036533 4.324716
1.046533 4.3857
1.056533 4.446684
1.066533 4.507536
1.076533 4.568388
1.086533 4.629108
1.096533 4.689828
1.106533 4.750416
1.116533 4.811004
1.126533 4.87146
1.136533 4.931784
1.146533 4.991976
1.156533 5.052168
1.166533 5.112228
1.176533 5.172288
1.186533 5.232084
1.196533 5.292012
1.206533 5.351676
1.216533 5.41134
1.226533 5.471004
1.236533 5.530536
1.246533 5.589936
1.256533 5.649336
1.266533 5.708736
1.276533 5.768136
1.286533 5.827404
1.296533 5.886672
1.306533 5.94594
1.316533 6.00534
1.326533 6.064608
1.336533 6.123876
1.346533 6.183144
1.356533 6.242544
1.366533 6.301944
1.376533 6.361476
1.386533 6.420876
1.396533 6.48054
1.406533 6.540204
1.416533 6.6
1.426533 6.659796
1.436533 6.719724
1.446533 6.779784
1.456533 6.839976
1.466533 6.9003
1.476533 6.960624
1.486533 7.021212
1.496533 7.081932
1.506533 7.142652
1.516533 7.203636
1.526533 7.264752
1.536533 7.325868
1.546533 7.387248
1.556533 7.44876
1.566533 7.510272
1.576533 7.572048
1.586533 7.633824
1.596533 7.695732
1.606533 7.757772
1.616533 7.819944
1.626533 7.882116
1.636533 7.944288
1.646533 8.006592
1.656533 8.069028
1.666533 8.131332
1.676533 8.193768
1.686533 8.256072
1.696533 8.318376
1.706533 8.38068
1.716533 8.442984
1.726533 8.505024
1.736533 8.567064
1.746533 8.62884
1.756533 8.690484
1.766533 8.751996
1.776533 8.813244
1.786533 8.874228
1.796533 8.934948
1.806533 8.995404
1.816533 9.055464
1.826533 9.11526
1.836533 9.174528
1.846533 9.2334
1.856533 9.291876
1.866533 9.349692
1.876533 9.407112
1.886533 9.464004
1.896533 9.520236
1.906533 9.575808
1.916533 9.630852
1.926533 9.685104
1.936533 9.738696
1.946533 9.791496
1.956533 9.843504
1.966533 9.89472
1.976533 9.945144
1.986533 9.994644
1.996533 10.04322
2.006533 10.090872
2.016533 10.1376
2.026533 10.183404
2.036533 10.228152
2.046533 10.271844
2.056533 10.31448
2.066533 10.35606
2.076533 10.396584
2.086533 10.43592
2.096533 10.4742
2.106533 10.511292
2.116533 10.547328
2.126533 10.582044
2.136533 10.615572
2.146533 10.647912
2.156533 10.679064
2.166533 10.709028
2.176533 10.737804
2.186533 10.76526
2.196533 10.791396
2.206533 10.816476
2.216533 10.840104
2.226533 10.862676
2.236533 10.883928
2.246533 10.90386
2.256533 10.922604
2.266533 10.94016
2.276533 10.956396
2.286533 10.971576
2.296533 10.985436
2.306533 10.997976
2.316533 11.00946
2.326533 11.019756
2.336533 11.028864
2.346533 11.036784
2.356533 11.043516
2.366533 11.049192
2.376533 11.05368
2.386533 11.057112
2.396533 11.059488
2.406533 11.060808
2.416533 11.061072
2.426533 11.06028
2.436533 11.058432
2.446533 11.055528
2.456533 11.0517
2.466533 11.046948
2.476533 11.041272
2.486533 11.034672
2.496533 11.027016
2.506533 11.018568
2.516533 11.009328
2.526533 10.999164
2.536533 10.988076
2.546533 10.976328
2.556533 10.963656
2.566533 10.950192
2.576533 10.935936
2.586533 10.92102
2.596533 10.90518
2.606533 10.888812
2.616533 10.87152
2.626533 10.8537
2.636533 10.835088
2.646533 10.815816
2.656533 10.795752
2.666533 10.77516
2.676533 10.753776
2.686533 10.731864
2.696533 10.709292
2.706533 10.685928
2.716533 10.662036
2.726533 10.637616
2.736533 10.612404
2.746533 10.586664
2.756533 10.560264
2.766533 10.533204
2.776533 10.505616
2.786533 10.477368
2.796533 10.448592
2.806533 10.419024
2.816533 10.38906
2.826533 10.358304
2.836533 10.32702
2.846533 10.295076
2.856533 10.262604
2.866533 10.229472
2.876533 10.19568
2.886533 10.16136
2.896533 10.12638
2.906533 10.090872
2.916533 10.054572
2.926533 10.017876
2.936533 9.980388
2.946533 9.942372
2.956533 9.903696
2.966533 9.864492
2.976533 9.824628
2.986533 9.784104
2.996533 9.743052
3.006533 9.70134
3.016533 9.6591
3.026533 9.616332
3.036533 9.572904
3.046533 9.528948
3.056533 9.484332
3.066533 9.43932
3.076533 9.393648
3.086533 9.34758
3.096533 9.300852
3.106533 9.253728
3.116533 9.206076
3.126533 9.158028
3.136533 9.109584
3.146533 9.060612
3.156533 9.011244
3.166533 8.96148
3.176533 8.91132
3.186533 8.860896
3.196533 8.810208
3.206533 8.759256
3.216533 8.707908
3.226533 8.656428
3.236533 8.604816
3.246533 8.55294
3.256533 8.500932
3.266533 8.448924
3.276533 8.396784
3.286533 8.344512
3.296533 8.292372
3.306533 8.240364
3.316533 8.188224
3.326533 8.136348
3.336533 8.084604
3.346533 8.033124
3.356533 7.981776
3.366533 7.930824
3.376533 7.880136
3.386533 7.829844
3.396533 7.779816
3.406533 7.730448
3.416533 7.681476
3.426533 7.6329
3.436533 7.585116
3.446533 7.53786
3.456533 7.491264
3.466533 7.445328
3.476533 7.400052
3.486533 7.3557
3.496533 7.31214
3.506533 7.269372
3.516533 7.227528
3.526533 7.186476
3.536533 7.146612
3.546533 7.10754
3.556533 7.069656
3.566533 7.032696
3.576533 6.996924
3.586533 6.962208
3.596533 6.92868
3.606533 6.89634
3.616533 6.865188
3.626533 6.835224
3.636533 6.80658
3.646533 6.779124
3.656533 6.75312
3.666533 6.728304
3.676533 6.704808
3.686533 6.682632
3.696533 6.661776
3.706533 6.642372
3.716533 6.624288
3.726533 6.607524
3.736533 6.592212
3.746533 6.57822
3.756533 6.56568
3.766533 6.55446
3.776533 6.54456
3.786533 6.536112
3.796533 6.529116
3.806533 6.523308
3.816533 6.518952
3.826533 6.515916
3.836533 6.5142
3.846533 6.513804
3.856533 6.514728
3.866533 6.51684
3.876533 6.520272
3.886533 6.524892
3.896533 6.5307
3.906533 6.537696
3.916533 6.54588
3.926533 6.555252
3.936533 6.56568
3.946533 6.577164
3.956533 6.589836
3.966533 6.603432
3.976533 6.617952
3.986533 6.633528
3.996533 6.650028
4.006533 6.66732
4.016533 6.685536
4.026533 6.704544
4.036533 6.724476
4.046533 6.745068
4.056533 6.76632
4.066533 6.788364
4.076533 6.811068
4.086533 6.834432
4.096533 6.858324
4.106533 6.882744
4.116533 6.907692
4.126533 6.933168
4.136533 6.95904
4.146533 6.98544
4.156533 7.012236
4.166533 7.039428
4.176533 7.066884
4.186533 7.094604
4.196533 7.12272
4.206533 7.1511
4.216533 7.179612
4.226533 7.208388
4.236533 7.237428
4.246533 7.2666
4.256533 7.295904
4.266533 7.32534
4.276533 7.354908
4.286533 7.384608
4.296533 7.414308
4.306533 7.44414
4.316533 7.473972
4.326533 7.503936
4.336533 7.5339
4.346533 7.563864
4.356533 7.59396
4.366533 7.623924
4.376533 7.65402
4.386533 7.684116
4.396533 7.714212
4.406533 7.744176
4.416533 7.774404
4.426533 7.8045
4.436533 7.834596
4.446533 7.864692
4.456533 7.89492
4.466533 7.925016
4.476533 7.955244
4.486533 7.985604
4.496533 8.015832
4.506533 8.046192
4.516533 8.076684
4.526533 8.107176
4.536533 8.1378
4.546533 8.168424
4.556533 8.19918
4.566533 8.230068
4.576533 8.260956
4.586533 8.292108
4.596533 8.32326
4.606533 8.354676
4.616533 8.386224
4.626533 8.417904
4.636533 8.449716
4.646533 8.48166
4.656533 8.513868
4.666533 8.546076
4.676533 8.57868
4.686533 8.611284
4.696533 8.644152
4.706533 8.677152
4.716533 8.710416
4.726533 8.743812
4.736533 8.77734
4.746533 8.811
4.756533 8.844792
4.766533 8.878848
4.776533 8.912904
4.786533 8.947224
4.796533 8.981544
4.806533 9.015996
4.816533 9.05058
4.826533 9.085032
4.836533 9.119748
4.846533 9.154332
4.856533 9.188916
4.866533 9.2235
4.876533 9.257952
4.886533 9.292272
4.896533 9.326592
4.906533 9.360648
4.916533 9.394572
4.926533 9.428232
4.936533 9.461496
4.946533 9.494628
4.956533 9.527364
4.966533 9.559704
4.976533 9.591516
4.986533 9.622932
4.996533 9.65382
5.006533 9.684048
5.016533 9.713748
5.026533 9.742656
5.036533 9.770904
5.046533 9.798492
5.056533 9.825156
5.066533 9.850896
5.076533 9.875712
5.086533 9.899604
5.096533 9.922572
5.106533 9.944352
5.116533 9.964944
5.126533 9.984348
5.136533 10.002696
5.146533 10.019592
5.156533 10.035168
5.166533 10.049424
5.176533 10.062228
5.186533 10.07358
5.196533 10.083348
5.206533 10.091664
5.216533 10.098264
5.226533 10.10328
5.236533 10.10658
5.246533 10.108032
5.256533 10.1079
5.266533 10.10592
5.276533 10.102092
5.286533 10.096416
5.296533 10.088892
5.306533 10.079388
5.316533 10.068036
5.326533 10.054704
5.336533 10.039392
5.346533 10.0221
5.356533 10.002828
5.366533 9.981576
5.376533 9.958212
5.386533 9.933
5.396533 9.905676
5.406533 9.876372
5.416533 9.845088
5.426533 9.811824
5.436533 9.77658
5.446533 9.739356
5.456533 9.700152
5.466533 9.6591
5.476533 9.616068
5.486533 9.57132
5.496533 9.524592
5.506533 9.476148
5.516533 9.425988
5.526533 9.37398
5.536533 9.320388
5.546533 9.265212
5.556533 9.208452
5.566533 9.150108
5.576533 9.090312
5.586533 9.029064
5.596533 8.966496
5.606533 8.902608
5.616533 8.837532
5.626533 8.771268
5.636533 8.703948
5.646533 8.635572
5.656533 8.56614
5.666533 8.496048
5.676533 8.425032
5.686533 8.353224
5.696533 8.280888
5.706533 8.207892
5.716533 8.1345
5.726533 8.060712
5.736533 7.986528
5.746533 7.912212
5.756533 7.837632
5.766533 7.763052
5.776533 7.688472
5.786533 7.614024
5.796533 7.539708
5.806533 7.465656
5.816533 7.392
5.826533 7.31874
5.836533 7.246008
5.846533 7.173936
5.856533 7.102524
5.866533 7.031772
5.876533 6.961944
5.886533 6.89304
5.896533 6.825192
5.906533 6.7584
5.916533 6.692796
5.926533 6.628248
5.936533 6.565152
5.946533 6.503376
5.956533 6.443052
5.966533 6.38418
5.976533 6.326892
5.986533 6.271188
5.996533 6.2172
6.006533 6.164796
6.016533 6.114372
6.026533 6.065664
6.036533 6.018936
6.046533 5.974056
6.056533 5.931156
6.066533 5.890236
6.076533 5.851296
6.086533 5.8146
6.096533 5.779884
6.106533 5.74728
6.116533 5.71692
6.126533 5.688804
6.136533 5.6628
6.146533 5.638908
6.156533 5.617392
6.166533 5.597988
6.176533 5.58096
6.186533 5.566176
6.196533 5.553504
6.206533 5.543208
6.216533 5.535024
6.226533 5.529216
6.236533 5.52552
6.246533 5.5242
6.256533 5.52486
6.266533 5.527896
6.276533 5.532912
6.286533 5.540172
6.296533 5.549544
6.306533 5.560896
6.316533 5.57436
6.326533 5.589804
6.336533 5.607228
6.346533 5.626632
6.356533 5.648016
6.366533 5.671116
6.376533 5.696064
6.386533 5.72286
6.396533 5.75124
6.406533 5.781336
6.416533 5.813148
6.426533 5.846412
6.436533 5.88126
6.446533 5.91756
6.456533 5.955312
6.466533 5.994384
6.476533 6.034644
6.486533 6.076224
6.496533 6.118992
6.506533 6.162948
6.516533 6.207828
6.526533 6.253764
6.536533 6.300624
6.546533 6.348276
6.556533 6.396852
6.566533 6.446088
6.576533 6.495984
6.586533 6.54654
6.596533 6.597756
6.606533 6.649236
6.616533 6.701376
6.626533 6.753648
6.636533 6.806448
6.646533 6.859248
6.656533 6.912444
6.666533 6.96564
6.676533 7.018836
6.686533 7.072164
6.696533 7.12536
6.706533 7.178424
6.716533 7.231356
6.726533 7.284024
6.736533 7.336428
6.746533 7.388436
6.756533 7.44018
6.766533 7.491396
6.776533 7.542084
6.786533 7.592244
6.796533 7.641744
6.806533 7.690716
6.816533 7.738896
6.826533 7.786416
6.836533 7.833144
6.846533 7.878948
6.856533 7.92396
6.866533 7.96818
6.876533 8.011344
6.886533 8.053584
6.896533 8.094768
6.906533 8.134896
6.916533 8.1741
6.926533 8.212116
6.936533 8.248944
6.946533 8.284716
6.956533 8.3193
6.966533 8.352696
6.976533 8.384904
6.986533 8.415792
6.996533 8.445492
7.006533 8.473872
7.016533 8.500932
7.026533 8.526804
7.036533 8.551356
7.046533 8.574588
7.056533 8.596368
7.066533 8.61696
7.076533 8.636232
7.086533 8.654184
7.096533 8.670684
7.106533 8.685996
7.116533 8.699856
7.126533 8.712528
7.136533 8.72388
7.146533 8.73378
7.156533 8.742624
7.166533 8.750016
7.176533 8.75622
7.186533 8.761104
7.196533 8.764932
7.206533 8.76744
7.216533 8.76876
7.226533 8.768892
7.236533 8.767968
7.246533 8.765988
7.256533 8.76282
7.266533 8.758596
7.276533 8.753448
7.286533 8.747376
7.296533 8.740248
7.306533 8.732196
7.316533 8.723352
7.326533 8.713584
7.336533 8.703156
7.346533 8.691936
7.356533 8.680056
7.366533 8.667384
7.376533 8.654316
7.386533 8.640588
7.396533 8.626332
7.406533 8.61168
7.416533 8.596632
7.426533 8.581188
7.436533 8.56548
7.446533 8.54964
7.456533 8.533536
7.466533 8.5173
7.476533 8.501064
7.486533 8.48496
7.496533 8.468724
7.506533 8.452752
7.516533 8.436912
7.526533 8.421336
7.536533 8.406156
7.546533 8.39124
7.556533 8.376852
7.566533 8.362992
7.576533 8.349792
7.586533 8.33712
7.596533 8.32524
7.606533 8.314152
7.616533 8.303856
7.626533 8.294616
7.636533 8.286168
7.646533 8.278908
7.656533 8.272704
7.666533 8.267688
7.676533 8.263992
7.686533 8.261484
7.696533 8.260296
7.706533 8.260692
7.716533 8.262408
7.726533 8.26584
7.736533 8.270724
7.746533 8.277324
7.756533 8.28564
7.766533 8.295672
7.776533 8.307552
7.786533 8.32128
7.796533 8.336856
7.806533 8.354412
7.816533 8.37408
7.826533 8.395596
7.836533 8.419356
7.846533 8.445096
7.856533 8.472948
7.866533 8.503044
7.876533 8.535252
7.886533 8.569836
7.896533 8.606532
7.906533 8.645472
7.916533 8.686788
7.926533 8.730348
7.936533 8.776152
7.946533 8.824332
7.956533 8.874888
7.966533 8.927688
7.976533 8.982732
7.986533 9.040152
7.996533 9.099948
8.006533 9.161856
8.016533 9.22614
8.026533 9.292668
8.036533 9.36144
8.046533 9.432456
8.056533 9.505584
8.066533 9.580824
8.076533 9.658176
8.086533 9.737772
8.096533 9.819216
8.106533 9.90264
8.116533 9.988044
8.126533 10.075428
8.136533 10.164528
8.146533 10.255476
8.156533 10.34814
8.166533 10.442388
8.176533 10.538352
8.186533 10.635768
8.196533 10.734636
8.206533 10.834824
8.216533 10.936332
8.226533 11.03916
8.236533 11.143044
8.246533 11.248116
8.256533 11.354112
8.266533 11.461032
8.276533 11.568744
8.286533 11.677116
8.296533 11.78628
8.306533 11.89584
8.316533 12.005928
8.326533 12.116412
8.336533 12.22716
8.346533 12.33804
8.356533 12.449052
8.366533 12.560064
8.376533 12.670812
8.386533 12.78156
8.396533 12.891912
8.406533 13.001868
8.416533 13.111428
8.426533 13.220328
8.436533 13.328568
8.446533 13.436016
8.456533 13.542672
8.466533 13.648272
8.476533 13.752948
8.486533 13.856436
8.496533 13.958736
8.506533 14.059716
8.516533 14.159376
8.526533 14.257452
8.536533 14.354076
8.546533 14.448984
8.556533 14.542176
8.566533 14.633652
8.576533 14.72328
8.586533 14.81106
8.596533 14.896728
8.606533 14.980416
8.616533 15.06186
8.626533 15.141192
8.636533 15.218412
8.646533 15.293256
8.656533 15.365724
8.666533 15.435816
8.676533 15.5034
8.686533 15.568608
8.696533 15.631308
8.706533 15.691368
8.716533 15.74892
8.726533 15.803832
8.736533 15.856104
8.746533 15.905604
8.756533 15.952464
8.766533 15.996684
8.776533 16.038132
8.786533 16.076676
8.796533 16.11258
8.806533 16.145712
8.816533 16.176072
8.826533 16.20366
8.836533 16.228344
8.846533 16.250388
8.856533 16.26966
8.866533 16.286028
8.876533 16.299756
8.886533 16.310712
8.896533 16.318896
8.906533 16.32444
8.916533 16.327212
8.926533 16.327344
8.936533 16.324836
8.946533 16.319688
8.956533 16.3119
8.966533 16.301472
8.976533 16.288668
8.986533 16.273224
8.996533 16.255272
9.006533 16.234944
9.016533 16.21224
9.026533 16.187028
9.036533 16.159572
9.046533 16.12974
9.056533 16.097664
9.066533 16.063344
9.076533 16.026912
9.086533 15.988236
9.096533 15.94758
9.106533 15.904812
9.116533 15.859932
9.126533 15.813204
9.136533 15.764496
9.146533 15.71394
9.156533 15.661536
9.166533 15.607284
9.176533 15.551316
9.186533 15.493632
9.196533 15.434364
9.206533 15.37338
9.216533 15.310812
9.226533 15.246792
9.236533 15.181188
9.246533 15.114132
9.256533 15.045756
9.266533 14.97606
9.276533 14.904912
9.286533 14.832576
9.296533 14.759052
9.306533 14.684208
9.316533 14.608308
9.326533 14.53122
9.336533 14.453208
9.346533 14.374008
9.356533 14.293884
9.366533 14.212836
9.376533 14.130864
9.386533 14.047968
9.396533 13.96428
9.406533 13.8798
9.416533 13.794528
9.426533 13.708596
9.436533 13.621872
9.446533 13.534488
9.456533 13.446576
9.466533 13.358004
9.476533 13.268904
9.486533 13.179276
9.496533 13.08912
9.506533 12.998568
9.516533 12.90762
9.526533 12.816276
9.536533 12.724536
9.546533 12.632532
9.556533 12.540264
9.566533 12.447732
9.576533 12.354936
9.586533 12.261876
9.596533 12.168816
9.606533 12.075624
9.616533 11.9823
9.626533 11.888844
9.636533 11.795388
9.646533 11.702064
9.656533 11.608608
9.666533 11.515416
9.676533 11.422224
9.686533 11.329164
9.696533 11.236236
9.706533 11.143572
9.716533 11.051172
9.726533 10.958904
9.736533 10.867032
9.746533 10.775556
9.756533 10.684344
9.766533 10.593528
9.776533 10.50324
9.786533 10.413348
9.796533 10.323984
9.806533 10.235148
9.816533 10.14684
9.826533 10.05906
9.836533 9.972072
9.846533 9.885612
9.856533 9.799812
9.866533 9.714804
9.876533 9.630588
9.886533 9.547164
9.896533 9.4644
9.906533 9.382692
9.916533 9.301644
9.926533 9.221652
9.936533 9.142584
9.946533 9.06444
9.956533 8.987352
9.966533 8.911188
9.976533 8.83608
9.986533 8.76216
9.996533 8.689296
10.006533 8.617488
10.016533 8.547
10.026533 8.477568
10.036533 8.409324
10.046533 8.3424
10.056533 8.276664
10.066533 8.212248
10.076533 8.14902
10.086533 8.087244
10.096533 8.026656
10.106533 7.96752
10.116533 7.909836
10.126533 7.853472
10.136533 7.798428
10.146533 7.744836
10.156533 7.692828
10.166533 7.64214
10.176533 7.592904
10.186533 7.54512
10.196533 7.49892
10.206533 7.454172
10.216533 7.410876
10.226533 7.369164
10.236533 7.328904
10.246533 7.290096
10.256533 7.252872
10.266533 7.217232
10.276533 7.183044
10.286533 7.15044
10.296533 7.119288
10.306533 7.08972
10.316533 7.061604
10.326533 7.035072
10.336533 7.009992
10.346533 6.986496
10.356533 6.964452
10.366533 6.94386
10.376533 6.924852
10.386533 6.907164
10.396533 6.89106
10.406533 6.876276
10.416533 6.863076
10.426533 6.851196
10.436533 6.840768
10.446533 6.83166
10.456533 6.823872
10.466533 6.817536
10.476533 6.812388
10.486533 6.808692
10.496533 6.806184
10.506533 6.804864
10.516533 6.804864
10.526533 6.806052
10.536533 6.808428
10.546533 6.81186
10.556533 6.81648
10.566533 6.822288
10.576533 6.82902
10.586533 6.836808
10.596533 6.84552
10.606533 6.855288
10.616533 6.86598
10.626533 6.877464
10.636533 6.889872
10.646533 6.903072
10.656533 6.917064
10.666533 6.931716
10.676533 6.947028
10.686533 6.963132
10.696533 6.979764
10.706533 6.996924
10.716533 7.014612
10.726533 7.032828
10.736533 7.05144
10.746533 7.070448
10.756533 7.089852
10.766533 7.10952
10.776533 7.12932
10.786533 7.149384
10.796533 7.16958
10.806533 7.189908
10.816533 7.210236
10.826533 7.230564
10.836533 7.250892
10.846533 7.271088
10.856533 7.291152
10.866533 7.310952
10.876533 7.330488
10.886533 7.34976
10.896533 7.368636
10.906533 7.387116
10.916533 7.405068
10.926533 7.422624
10.936533 7.43952
10.946533 7.455888
10.956533 7.471464
10.966533 7.48638
10.976533 7.500504
10.986533 7.513836
10.996533 7.526244
11.006533 7.53786
11.016533 7.54842
11.026533 7.557924
11.036533 7.566504
11.046533 7.573896
11.056533 7.5801
11.066533 7.585248
11.076533 7.589076
11.086533 7.591716
11.096533 7.592904
11.106533 7.592904
11.116533 7.591452
11.126533 7.588548
11.136533 7.584324
11.146533 7.578516
11.156533 7.571256
11.166533 7.562412
11.176533 7.551984
11.186533 7.539972
11.196533 7.526376
11.206533 7.511196
11.216533 7.4943
11.226533 7.475688
11.236533 7.455492
11.246533 7.43358
11.256533 7.409952
11.266533 7.384608
11.276533 7.357548
11.286533 7.328772
11.296533 7.298148
11.306533 7.26594
11.316533 7.231884
11.326533 7.196244
11.336533 7.158756
11.346533 7.119552
11.356533 7.078764
11.366533 7.03626
11.376533 6.99204
11.386533 6.946104
11.396533 6.898584
11.406533 6.84948
11.416533 6.798792
11.426533 6.746388
11.436533 6.692532
11.446533 6.637224
11.456533 6.580464
11.466533 6.52212
11.476533 6.462456
11.486533 6.40134
11.496533 6.338904
11.506533 6.275148
11.516533 6.210072
11.526533 6.143808
11.536533 6.076488
11.546533 6.007848
11.556533 5.938152
11.566533 5.867532
11.576533 5.795856
11.586533 5.723124
11.596533 5.6496
11.606533 5.575152
11.616533 5.500044
11.626533 5.424012
11.636533 5.34732
11.646533 5.2701
11.656533 5.19222
11.666533 5.113812
11.676533 5.034876
11.686533 4.955544
11.696533 4.875816
11.706533 4.795824
11.716533 4.715436
11.726533 4.634916
11.736533 4.554264
11.746533 4.47348
11.756533 4.392564
11.766533 4.311648
11.776533 4.230864
11.786533 4.15008
11.796533 4.06956
11.806533 3.98904
11.816533 3.908916
11.826533 3.829056
11.836533 3.74946
11.846533 3.67026
11.856533 3.591456
11.866533 3.51318
11.876533 3.435432
11.886533 3.358212
11.896533 3.28152
11.906533 3.205488
11.916533 3.130116
11.926533 3.055404
11.936533 2.981352
11.946533 2.908224
11.956533 2.835756
11.966533 2.764212
11.976533 2.69346
11.986533 2.6235
11.996533 2.554596
12.006533 2.486484
12.016533 2.419428
12.026533 2.353296
12.036533 2.288088
12.046533 2.223936
12.056533 2.16084
12.066533 2.098668
12.076533 2.037684
12.086533 1.977624
12.096533 1.918752
12.106533 1.860936
12.116533 1.804176
12.126533 1.748604
12.136533 1.693956
12.146533 1.640628
12.156533 1.588224
12.166533 1.537008
12.176533 1.486848
12.186533 1.437876
12.196533 1.38996
12.206533 1.343232
12.216533 1.29756
12.226533 1.252944
12.236533 1.209384
12.246533 1.167012
12.256533 1.125696
12.266533 1.085436
12.276533 1.046232
12.286533 1.007952
12.296533 0.97086
12.306533 0.934692
12.316533 0.899712
12.326533 0.865524
12.336533 0.832392
12.346533 0.800316
12.356533 0.769164
12.366533 0.738804
12.376533 0.7095
12.386533 0.68112
12.396533 0.653664
12.406533 0.627
12.416533 0.60126
12.426533 0.576312
12.436533 0.552288
12.446533 0.528924
12.456533 0.506484
12.466533 0.484704
12.476533 0.463848
12.486533 0.443652
12.496533 0.424116
12.506533 0.405372
12.516533 0.387288
12.526533 0.369864
12.536533 0.3531
12.546533 0.336864
12.556533 0.32142
12.566533 0.306504
12.576533 0.292116
12.586533 0.278388
12.596533 0.265188
12.606533 0.252516
12.616533 0.240372
12.626533 0.228624
12.636533 0.217404
12.646533 0.206712
12.656533 0.196548
12.666533 0.186648
12.676533 0.177276
12.686533 0.1683
12.696533 0.15972
12.706533 0.151536
12.716533 0.143748
12.726533 0.136224
12.736533 0.129096
12.746533 0.122232
12.756533 0.115764
12.766533 0.10956
12.776533 0.10362
12.786533 0.098076
12.796533 0.092664
12.806533 0.087648
12.816533 0.082764
12.826533 0.078144
12.836533 0.073788
12.846533 0.069696
12.856533 0.065736
12.866533 0.061908
12.876533 0.058344
12.886533 0.055044
12.896533 0.051876
12.906533 0.04884
12.916533 0.045936
12.926533 0.043164
12.936533 0.040656
12.946533 0.038148
12.956533 0.035904
12.966533 0.033792
12.976533 0.03168
12.986533 0.0297
12.996533 0.027852
13.006533 0.026136
13.016533 0.024552
13.026533 0.022968
13.036533 0.021516
13.046533 0.020196
13.056533 0.018876
13.066533 0.017688
13.076533 0.0165
13.086533 0.015444
13.096533 0.01452
13.106533 0.013596
13.116533 0.012672
13.126533 0.011748
13.136533 0.010956
13.146533 0.010296
13.156533 0.009636
13.166533 0.008976
13.176533 0.008316
13.186533 0.007788
13.196533 0.00726
13.206533 0.006732
13.216533 0.006204
13.226533 0.005808
13.236533 0.005412
13.246533 0.005016
13.256533 0.004752
13.266533 0.004356
13.276533 0.004092
13.286533 0.003696
13.296533 0.003432
13.306533 0.003168
13.316533 0.003036
13.326533 0.002772
13.336533 0.002508
13.346533 0.002376
13.356533 0.002244
13.366533 0.00198
13.376533 0.001848
13.386533 0.001716
13.396533 0.001584
13.406533 0.001452
13.416533 0.00132
13.426533 0.00132
13.436533 0.001188
13.446533 0.001056
13.456533 0.001056
13.466533 0.000924
13.476533 0.000792
13.486533 0.000792
13.496533 0.00066
13.506533 0.00066
13.516533 0.00066
13.526533 0.000528
13.536533 0.000528
13.546533 0.000528
13.556533 0.000396
13.566533 0.000396
13.576533 0.000396
13.586533 0.000396
13.596533 0.000264
13.606533 0.000264
13.616533 0.000264
13.626533 0.000264
13.636533 0.000264
13.646533 0.000264
13.656533 0.000132
13.666533 0.000132
13.676533 0.000132
13.686533 0.000132
13.696533 0.000132
13.706533 0.000132
13.716533 0.000132
13.726533 0.000132
13.736533 0.000132
13.746533 0.000132
13.756533 0.000132
13.766533 0.000132
13.776533 0
13.786533 0
13.796533 0
13.806533 0
13.816533 0
13.826533 0
13.836533 0
13.846533 0
13.856533 0
13.866533 0
13.876533 0
13.886533 0
13.896533 0
13.906533 0
13.916533 0
13.926533 0
13.936533 0
13.946533 0
13.956533 0
13.966533 0
13.976533 0
13.986533 0
13.996533 0
14.006533 0
14.016533 0
14.026533 0
14.036533 0
14.046533 0
14.056533 0
14.066533 0
14.076533 0
14.086533 0
14.096533 0
14.106533 0
14.116533 0
14.126533 0
14.136533 0
14.146533 0
14.156533 0
14.166533 0
14.176533 0
14.186533 0
14.196533 0
14.206533 0
14.216533 0
14.226533 0
14.236533 0
14.246533 0
14.256533 0
14.266533 0
14.276533 0
14.286533 0
14.296533 0
14.306533 0
14.316533 0
14.326533 0
14.336533 0
14.346533 0
14.356533 0
14.366533 0
14.376533 0
14.386533 0
14.396533 0
14.406533 0
14.416533 0
14.426533 0
14.436533 0
14.446533 0
14.456533 0
14.466533 0
14.476533 0
14.486533 0
14.496533 0
14.506533 0
14.516533 0
14.526533 0
14.536533 0
14.546533 0
14.556533 0
14.566533 0
14.576533 0
14.586533 0
14.596533 0
14.606533 0
14.616533 0
14.626533 0
14.636533 0
14.646533 0
14.656533 0
14.666533 0
14.676533 0
14.686533 0
14.696533 0
14.706533 0
14.716533 0
14.726533 0
14.736533 0
14.746533 0
14.756533 0
14.766533 0
14.776533 0
14.786533 0
14.796533 0
14.806533 0
14.816533 0
14.826533 0
14.836533 0
14.846533 0
14.856533 0
14.866533 0
14.876533 0
14.886533 0
14.896533 0
14.906533 0
14.916533 0
14.926533 0
14.936533 0
14.946533 0
14.956533 0
14.966533 0
14.976533 0
14.986533 0
14.996533 0
15.006533 0
15.016533 0
15.026533 0
15.036533 0
15.046533 0
15.056533 0
15.066533 0
15.076533 0
15.086533 0
15.096533 0
15.106533 0
15.116533 0
15.126533 0
15.136533 0
15.146533 0
15.156533 0
15.166533 0
15.176533 0
15.186533 0
15.196533 0
15.206533 0
15.216533 0
15.226533 0
15.236533 0
15.246533 0
15.256533 0
15.266533 0
15.276533 0
15.286533 0
15.296533 0
15.306533 0
15.316533 0
15.326533 0
15.336533 0
15.346533 0
15.356533 0
15.366533 0
15.376533 0
15.386533 0
15.396533 0
15.406533 0
15.416533 0
15.426533 0
15.436533 0
15.446533 0
15.456533 0
15.466533 0
15.476533 0
15.486533 0
15.496533 0
15.506533 0
15.516533 0
15.526533 0
15.536533 0
15.546533 0
15.556533 0
15.566533 0
15.576533 0
15.586533 0
15.596533 0
15.606533 0
15.616533 0
15.626533 0
15.636533 0
15.646533 0
15.656533 0
15.666533 0
15.676533 0
15.686533 0
15.696533 0
15.706533 0
15.716533 0
15.726533 0
15.736533 0
15.746533 0
15.756533 0
15.766533 0
15.776533 0
15.786533 0
15.796533 0
15.806533 0
15.816533 0
15.826533 0
15.836533 0
15.846533 0
15.856533 0
15.866533 0
15.876533 0
15.886533 0
15.896533 0
15.906533 0
15.916533 0
15.926533 0
15.936533 0
15.946533 0
15.956533 0
15.966533 0
15.976533 0
15.986533 0
15.996533 0
16.006533 0
16.016533 0
16.026533 0
16.036533 0
16.046533 0
16.056533 0
16.066533 0
16.076533 0
16.086533 0
16.096533 0
16.106533 0
16.116533 0
16.126533 0
16.136533 0
16.146533 0
16.156533 0
16.166533 0
16.176533 0
16.186533 0
16.196533 0
16.206533 0
16.216533 0
16.226533 0
16.236533 0
16.246533 0
16.256533 0
16.266533 0
16.276533 0
16.286533 0
16.296533 0
16.306533 0
16.316533 0
16.326533 0
16.336533 0
16.346533 0
16.356533 0
16.366533 0
16.376533 0
16.386533 0
16.396533 0
16.406533 0
16.416533 0
16.426533 0
16.436533 0
16.446533 0
16.456533 0
16.466533 0
16.476533 0
16.486533 0
16.496533 0
16.506533 0
16.516533 0
16.526533 0
16.536533 0
16.546533 0
16.556533 0
16.566533 0
16.576533 0
16.586533 0
16.596533 0
16.606533 0
16.616533 0
16.626533 0
16.636533 0
16.646533 0
16.656533 0
16.666533 0
16.676533 0
16.686533 0
16.696533 0
16.706533 0
16.716533 0
16.726533 0
16.736533 0
16.746533 0
16.756533 0
16.766533 0
16.776533 0
16.786533 0
16.796533 0
16.806533 0
16.816533 0
16.826533 0
16.836533 0
16.846533 0
16.856533 0
16.866533 0
16.876533 0
16.886533 0
16.896533 0
16.906533 0
16.916533 0
16.926533 0
16.936533 0
16.946533 0
16.956533 0
16.966533 0
16.976533 0
16.986533 0
16.996533 0
17.006533 0
17.016533 0
17.026533 0
17.036533 0
17.046533 0
17.056533 0
17.066533 0
17.076533 0
17.086533 0
17.096533 0
17.106533 0
17.116533 0
17.126533 0
17.136533 0
17.146533 0
17.156533 0
17.166533 0
17.176533 0
17.186533 0
17.196533 0
17.206533 0
17.216533 0
17.226533 0
17.236533 0
17.246533 0
17.256533 0
17.266533 0
17.276533 0
17.286533 0
17.296533 0
17.306533 0
17.316533 0
17.326533 0
17.336533 0
17.346533 0
17.356533 0
17.366533 0
17.376533 0
17.386533 0
17.396533 0
17.406533 0
17.416533 0
17.426533 0
17.436533 0
17.446533 0
17.456533 0
17.466533 0
17.476533 0
17.486533 0
17.496533 0
17.506533 0
17.516533 0
17.526533 0
17.536533 0
17.546533 0
17.556533 0
17.566533 0
17.576533 0
17.586533 0
17.596533 0
17.606533 0
17.616533 0
17.626533 0
17.636533 0
17.646533 0
17.656533 0
17.666533 0
17.676533 0
17.686533 0
17.696533 0
17.706533 0
17.716533 0
17.726533 0
17.736533 0
17.746533 0
17.756533 0
17.766533 0
17.776533 0
17.786533 0
17.796533 0
17.806533 0
17.816533 0
17.826533 0
17.836533 0
17.846533 0
17.856533 0
17.866533 0
17.876533 0
17.886533 0
17.896533 0
17.906533 0
17.916533 0
17.926533 0
17.936533 0
17.946533 0
17.956533 0
17.966533 0
17.976533 0
17.986533 0
17.996533 0
18.006533 0
18.016533 0
18.026533 0
18.036533 0
18.046533 0
18.056533 0
18.066533 0
18.076533 0
18.086533 0
18.096533 0
18.106533 0
18.116533 0
18.126533 0
18.136533 0
18.146533 0
18.156533 0
18.166533 0
18.176533 0
18.186533 0
18.196533 0
18.206533 0
18.216533 0
18.226533 0
18.236533 0
18.246533 0
18.256533 0
18.266533 0
18.276533 0
18.286533 0
18.296533 0
18.306533 0
18.316533 0
18.326533 0
18.336533 0
18.346533 0
18.356533 0
18.366533 0
18.376533 0
18.386533 0
18.396533 0
18.406533 0
18.416533 0
18.426533 0
18.436533 0
18.446533 0
18.456533 0
18.466533 0
18.476533 0
18.486533 0
18.496533 0
18.506533 0
18.516533 0
18.526533 0
18.536533 0
18.546533 0
18.556533 0
18.566533 0
18.576533 0
18.586533 0
18.596533 0
18.606533 0
18.616533 0
18.626533 0
18.636533 0
18.646533 0
18.656533 0
18.666533 0
18.676533 0
18.686533 0
18.696533 0
18.706533 0
18.716533 0
18.726533 0
18.736533 0
18.746533 0
18.756533 0
18.766533 0
18.776533 0
18.786533 0
18.796533 0
18.806533 0
18.816533 0
18.826533 0
18.836533 0
18.846533 0
18.856533 0
18.866533 0
18.876533 0
18.886533 0
18.896533 0
18.906533 0
18.916533 0
18.926533 0
18.936533 0
18.946533 0
18.956533 0
18.966533 0
18.976533 0
18.986533 0
18.996533 0
19.006533 0
19.016533 0
19.026533 0
19.036533 0
19.046533 0
19.056533 0
19.066533 0
19.076533 0
19.086533 0
19.096533 0
19.106533 0
19.116533 0
19.126533 0
19.136533 0
19.146533 0
19.156533 0
19.166533 0
19.176533 0
19.186533 0
19.196533 0
19.206533 0
19.216533 0
19.226533 0
19.236533 0
19.246533 0
19.256533 0
19.266533 0
19.276533 0
19.286533 0
19.296533 0
19.306533 0
19.316533 0
19.326533 0
19.336533 0
19.346533 0
19.356533 0
19.366533 0
19.376533 0
19.386533 0
19.396533 0
19.406533 0
19.416533 0
19.426533 0
19.436533 0
19.446533 0
19.456533 0
19.466533 0
19.476533 0
19.486533 0
19.496533 0
19.506533 0
19.516533 0
19.526533 0
19.536533 0
19.546533 0
19.556533 0
19.566533 0
19.576533 0
19.586533 0
19.596533 0
19.606533 0
19.616533 0
19.626533 0.000132
19.636533 0.000132
19.646533 0.000132
19.656533 0.000132
19.666533 0.000132
19.676533 0.000132
19.686533 0.000132
19.696533 0.000132
19.706533 0.000132
19.716533 0.000132
19.726533 0.000132
19.736533 0.000132
19.746533 0.000132
19.756533 0.000264
19.766533 0.000264
19.776533 0.000264
19.786533 0.000264
19.796533 0.000264
19.806533 0.000264
19.816533 0.000396
19.826533 0.000396
19.836533 0.000396
19.846533 0.000396
19.856533 0.000528
19.866533 0.000528
19.876533 0.000528
19.886533 0.00066
19.896533 0.00066
19.906533 0.000792
19.916533 0.000792
19.926533 0.000924
19.936533 0.000924
19.946533 0.001056
19.956533 0.001056
19.966533 0.001188
19.976533 0.00132
19.986533 0.001452
19.996533 0.001584
20.006533 0.001716
20.016533 0.001848
20.026533 0.00198
20.036533 0.002112
20.046533 0.002244
20.056533 0.002376
20.066533 0.00264
20.076533 0.002772
20.086533 0.003036
20.096533 0.0033
20.106533 0.003432
20.116533 0.003696
20.126533 0.004092
20.136533 0.004356
20.146533 0.00462
20.156533 0.005016
20.166533 0.005412
20.176533 0.005808
20.186533 0.006204
20.196533 0.0066
20.206533 0.007128
20.216533 0.007656
20.226533 0.008184
20.236533 0.008712
20.246533 0.009372
20.256533 0.010032
20.266533 0.010692
20.276533 0.011484
20.286533 0.012276
20.296533 0.013068
20.306533 0.013992
20.316533 0.014916
20.326533 0.015972
20.336533 0.017028
20.346533 0.018084
20.356533 0.019272
20.366533 0.020592
20.376533 0.021912
20.386533 0.023364
20.396533 0.024816
20.406533 0.0264
20.416533 0.028116
20.426533 0.029832
20.436533 0.031812
20.446533 0.033792
20.456533 0.035772
20.466533 0.038016
20.476533 0.040392
20.486533 0.042768
20.496533 0.045408
20.506533 0.048048
20.516533 0.050952
20.526533 0.053988
20.536533 0.057156
20.546533 0.060456
20.556533 0.06402
20.566533 0.067716
20.576533 0.071544
20.586533 0.075636
20.596533 0.079992
20.606533 0.084348
20.616533 0.0891
20.626533 0.093984
20.636533 0.099132
20.646533 0.104544
20.656533 0.11022
20.666533 0.11616
20.676533 0.122364
20.686533 0.128832
20.696533 0.135564
20.706533 0.142692
20.716533 0.150084
20.726533 0.15774
20.736533 0.165792
20.746533 0.17424
20.756533 0.182952
20.766533 0.19206
20.776533 0.201564
20.786533 0.211464
20.796533 0.22176
20.806533 0.232452
20.816533 0.243672
20.826533 0.255288
20.836533 0.2673
20.846533 0.279708
20.856533 0.292776
20.866533 0.30624
20.876533 0.3201
20.886533 0.33462
20.896533 0.349668
20.906533 0.365244
20.916533 0.381216
20.926533 0.39798
20.936533 0.41514
20.946533 0.43296
20.956533 0.45144
20.966533 0.470448
20.976533 0.490116
20.986533 0.510444
20.996533 0.531432
21.006533 0.55308
21.016533 0.575388
21.026533 0.598356
21.036533 0.621984
21.046533 0.646404
21.056533 0.671484
21.066533 0.697224
21.076533 0.723756
21.086533 0.75108
21.096533 0.779064
21.106533 0.80784
21.116533 0.837408
21.126533 0.867768
21.136533 0.898788
21.146533 0.930732
21.156533 0.963336
21.166533 0.996864
21.176533 1.031052
21.186533 1.066164
21.196533 1.101936
21.206533 1.138632
21.216533 1.17612
21.226533 1.2144
21.236533 1.253472
21.246533 1.293336
21.256533 1.333992
21.266533 1.37544
21.276533 1.41768
21.286533 1.460844
21.296533 1.504668
21.306533 1.549152
21.316533 1.59456
21.326533 1.64076
21.336533 1.68762
21.346533 1.735272
21.356533 1.783584
21.366533 1.832556
21.376533 1.88232
21.386533 1.932876
21.396533 1.98396
21.406533 2.035704
21.416533 2.088108
21.426533 2.14104
21.436533 2.194764
21.446533 2.248884
21.456533 2.303664
21.466533 2.358972
21.476533 2.414676
21.486533 2.47104
21.496533 2.527668
21.506533 2.584824
21.516533 2.642376
21.526533 2.700324
21.536533 2.758668
21.546533 2.817276
21.556533 2.876148
21.566533 2.935284
21.576533 2.994552
21.586533 3.054216
21.596533 3.11388
21.606533 3.173676
21.616533 3.233604
21.626533 3.293532
21.636533 3.35346
21.646533 3.41352
21.656533 3.473316
21.666533 3.533112
21.676533 3.592776
21.686533 3.652308
21.696533 3.711576
21.706533 3.77058
21.716533 3.829188
21.726533 3.887664
21.736533 3.945612
21.746533 4.003164
21.756533 4.06032
21.766533 4.116948
21.776533 4.17318
21.786533 4.22862
21.796533 4.283664
21.806533 4.337916
21.816533 4.391508
21.826533 4.44444
21.836533 4.49658
21.846533 4.547796
21.856533 4.598352
21.866533 4.647984
21.876533 4.69656
21.886533 4.744344
21.896533 4.791072
21.906533 4.836876
21.916533 4.881624
21.926533 4.925184
21.936533 4.967688
21.946533 5.009004
21.956533 5.049264
21.966533 5.088204
21.976533 5.125956
21.986533 5.162388
21.996533 5.197632
22.006533 5.231556
22.016533 5.264028
22.026533 5.295312
22.036533 5.325012
22.046533 5.353524
22.056533 5.380452
22.066533 5.40606
22.076533 5.430216
22.086533 5.452788
22.096533 5.47404
22.106533 5.493708
22.116533 5.511792
22.126533 5.528424
22.136533 5.543604
22.146533 5.5572
22.156533 5.569212
22.166533 5.579772
22.176533 5.588748
22.186533 5.59614
22.196533 5.60208
22.206533 5.606436
22.216533 5.609208
22.226533 5.610396
22.236533 5.610132
22.246533 5.608416
22.256533 5.604984
22.266533 5.600232
22.276533 5.593896
22.286533 5.586108
22.296533 5.576868
22.306533 5.566044
22.316533 5.5539
22.326533 5.540304
22.336533 5.525256
22.346533 5.508888
22.356533 5.4912
22.366533 5.47206
22.376533 5.451732
22.386533 5.429952
22.396533 5.406984
22.406533 5.382828
22.416533 5.357352
22.426533 5.33082
22.436533 5.3031
22.446533 5.274192
22.456533 5.244228
22.466533 5.213208
22.476533 5.181264
22.486533 5.148264
22.496533 5.114208
22.506533 5.07936
22.516533 5.04372
22.526533 5.007024
22.536533 4.969668
22.546533 4.93152
22.556533 4.892712
22.566533 4.853244
22.576533 4.812984
22.586533 4.772328
22.596533 4.731012
22.606533 4.689168
22.616533 4.646796
22.626533 4.60416
22.636533 4.561128
22.646533 4.5177
22.656533 4.474008
22.666533 4.430052
22.676533 4.385832
22.686533 4.341612
22.696533 4.297128
22.706533 4.252776
22.716533 4.208292
22.726533 4.163808
22.736533 4.119456
22.746533 4.075104
22.756533 4.031016
22.766533 3.987192
22.776533 3.9435
22.786533 3.900204
22.796533 3.857172
22.806533 3.814536
22.816533 3.772428
22.826533 3.730716
22.836533 3.6894
22.846533 3.648744
22.856533 3.608748
22.866533 3.56928
22.876533 3.530472
22.886533 3.492456
22.896533 3.455232
22.906533 3.418668
22.916533 3.382896
22.926533 3.348048
22.936533 3.314124
22.946533 3.281124
22.956533 3.249048
22.966533 3.217896
22.976533 3.1878
22.986533 3.15876
22.996533 3.130908
23.006533 3.10398
23.016533 3.07824
23.026533 3.053688
23.036533 3.030192
23.046533 3.007884
23.056533 2.986896
23.066533 2.967096
23.076533 2.948484
23.086533 2.931192
23.096533 2.915088
23.106533 2.900304
23.116533 2.886708
23.126533 2.874564
23.136533 2.863608
23.146533 2.853972
23.156533 2.845788
23.166533 2.838792
23.176533 2.833116
23.186533 2.828628
23.196533 2.825592
23.206533 2.823876
23.216533 2.823348
23.226533 2.82414
23.236533 2.826252
23.246533 2.829552
23.256533 2.834172
23.266533 2.83998
23.276533 2.846976
23.286533 2.85516
23.296533 2.8644
23.306533 2.87496
23.316533 2.886576
23.326533 2.899248
23.336533 2.913108
23.346533 2.927892
23.356533 2.943732
23.366533 2.960496
23.376533 2.978184
23.386533 2.996796
23.396533 3.016332
23.406533 3.03666
23.416533 3.05778
23.426533 3.079692
23.436533 3.102264
23.446533 3.125496
23.456533 3.149256
23.466533 3.173808
23.476533 3.198756
23.486533 3.2241
23.496533 3.249972
23.506533 3.27624
23.516533 3.302904
23.526533 3.329832
23.536533 3.356892
23.546533 3.384216
23.556533 3.411804
23.566533 3.43926
23.576533 3.466848
23.586533 3.494436
23.596533 3.522024
23.606533 3.549348
23.616533 3.57654
23.626533 3.6036
23.636533 3.630396
23.646533 3.656796
23.656533 3.6828
23.666533 3.708408
23.676533 3.73362
23.686533 3.758304
23.696533 3.782328
23.706533 3.805824
23.716533 3.82866
23.726533 3.850704
23.736533 3.872088
23.746533 3.89268
23.756533 3.91248
23.766533 3.931356
23.776533 3.949308
23.786533 3.966336
23.796533 3.98244
23.806533 3.997488
23.816533 4.01148
23.826533 4.024284
23.836533 4.036164
23.846533 4.046856
23.856533 4.05636
23.866533 4.064676
23.876533 4.071804
23.886533 4.077744
23.896533 4.082364
23.906533 4.085664
23.916533 4.087776
23.926533 4.088568
23.936533 4.088172
23.946533 4.086324
23.956533 4.083156
23.966533 4.0788
23.976533 4.072992
23.986533 4.065864
23.996533 4.057416
24.006533 4.047648
24.016533 4.03656
24.026533 4.024284
24.036533 4.010556
24.046533 3.99564
24.056533 3.979404
24.066533 3.961848
24.076533 3.943104
24.086533 3.923172
24.096533 3.90192
24.106533 3.879612
24.116533 3.856116
24.126533 3.831432
24.136533 3.805692
24.146533 3.778764
24.156533 3.750912
24.166533 3.722004
24.176533 3.69204
24.186533 3.661284
24.196533 3.629472
24.206533 3.596868
24.216533 3.56334
24.226533 3.529152
24.236533 3.49404
24.246533 3.458268
24.256533 3.421836
24.266533 3.384744
24.276533 3.347124
24.286533 3.308976
24.296533 3.270168
24.306533 3.231096
24.316533 3.191496
24.326533 3.1515
24.336533 3.11124
24.346533 3.070716
24.356533 3.029928
24.366533 2.989008
24.376533 2.947956
24.386533 2.906772
24.396533 2.865588
24.406533 2.824404
24.416533 2.78322
24.426533 2.742168
24.436533 2.701248
24.446533 2.660592
24.456533 2.6202
24.466533 2.57994
24.476533 2.540076
24.486533 2.500608
24.496533 2.461536
24.506533 2.422992
24.516533 2.384844
24.526533 2.347224
24.536533 2.310264
24.546533 2.273832
24.556533 2.238192
24.566533 2.20308
24.576533 2.16876
24.586533 2.135232
24.596533 2.102496
24.606533 2.070552
24.616533 2.0394
24.626533 2.009304
24.636533 1.98
24.646533 1.95162
24.656533 1.924296
24.666533 1.897896
24.676533 1.872552
24.686533 1.848264
24.696533 1.825032
24.706533 1.802856
24.716533 1.781736
24.726533 1.761804
24.736533 1.74306
24.746533 1.725372
24.756533 1.708872
24.766533 1.69356
24.776533 1.679436
24.786533 1.6665
24.796533 1.654884
24.806533 1.644324
24.816533 1.634952
24.826533 1.6269
24.836533 1.620036
24.846533 1.61436
24.856533 1.610004
24.866533 1.606704
24.876533 1.604724
24.886533 1.603932
24.896533 1.604328
24.906533 1.605912
24.916533 1.608684
24.926533 1.612644
24.936533 1.617792
24.946533 1.624128
24.956533 1.63152
24.966533 1.6401
24.976533 1.649736
24.986533 1.660428
24.996533 1.672308
25.006533 1.685112
25.016533 1.698972
25.026533 1.713888
25.036533 1.729728
25.046533 1.746624
25.056533 1.764444
25.066533 1.783056
25.076533 1.802592
25.086533 1.823052
25.096533 1.844304
25.106533 1.866348
25.116533 1.889184
25.126533 1.91268
25.136533 1.936968
25.146533 1.961784
25.156533 1.987392
25.166533 2.013528
25.176533 2.040192
25.186533 2.067384
25.196533 2.095104
25.206533 2.123352
25.216533 2.151996
25.226533 2.180904
25.236533 2.210208
25.246533 2.239908
25.256533 2.26974
25.266533 2.299968
25.276533 2.330196
25.286533 2.360688
25.296533 2.391312
25.306533 2.422068
25.316533 2.452692
25.326533 2.483448
25.336533 2.514072
25.346533 2.544696
25.356533 2.575188
25.366533 2.605548
25.376533 2.635644
25.386533 2.665476
25.396533 2.695176
25.406533 2.72448
25.416533 2.75352
25.426533 2.782164
25.436533 2.810412
25.446533 2.838264
25.456533 2.865588
25.466533 2.892516
25.476533 2.918784
25.486533 2.944524
25.496533 2.969736
25.506533 2.994288
25.516533 3.01818
25.526533 3.041412
25.536533 3.063984
25.546533 3.085896
25.556533 3.107016
25.566533 3.127344
25.576533 3.14688
25.586533 3.165756
25.596533 3.183708
25.606533 3.200868
25.616533 3.217104
25.626533 3.23268
25.636533 3.2472
25.646533 3.260928
25.656533 3.273864
25.666533 3.285876
25.676533 3.296964
25.686533 3.307128
25.696533 3.316368
25.706533 3.324816
25.716533 3.33234
25.726533 3.33894
25.736533 3.344748
25.746533 3.3495
25.756533 3.353592
25.766533 3.356628
25.776533 3.358872
25.786533 3.360324
25.796533 3.360852
25.806533 3.36072
25.816533 3.359664
25.826533 3.357816
25.836533 3.355176
25.846533 3.351876
25.856533 3.347784
25.866533 3.343032
25.876533 3.33762
25.886533 3.331548
25.896533 3.324816
25.906533 3.317424
25.916533 3.309504
25.926533 3.300924
25.936533 3.291948
25.946533 3.282444
25.956533 3.272412
25.966533 3.261984
25.976533 3.25116
25.986533 3.23994
25.996533 3.228456
26.006533 3.216576
26.016533 3.2043
26.026533 3.191892
26.036533 3.179352
26.046533 3.166416
26.056533 3.15348
26.066533 3.140412
26.076533 3.12708
26.086533 3.11388
26.096533 3.100548
26.106533 3.087216
26.116533 3.074016
26.126533 3.060816
26.136533 3.047616
26.146533 3.03468
26.156533 3.021744
26.166533 3.009072
26.176533 2.996532
26.186533 2.984256
26.196533 2.972244
26.206533 2.960496
26.216533 2.949012
26.226533 2.937924
26.236533 2.9271
26.246533 2.916672
26.256533 2.90664
26.266533 2.896872
26.276533 2.887632
26.286533 2.878788
26.296533 2.87034
26.306533 2.86242
26.316533 2.854896
26.326533 2.8479
26.336533 2.8413
26.346533 2.835228
26.356533 2.829684
26.366533 2.824536
26.376533 2.820048
26.386533 2.815956
26.396533 2.81226
26.406533 2.809224
26.416533 2.806584
26.426533 2.804472
26.436533 2.802888
26.446533 2.8017
26.456533 2.80104
26.466533 2.800908
26.476533 2.801172
26.486533 2.801832
26.496533 2.802888
26.506533 2.804472
26.516533 2.80632
26.526533 2.808696
26.536533 2.811336
26.546533 2.814372
26.556533 2.817804
26.566533 2.8215
26.576533 2.82546
26.586533 2.829816
26.596533 2.834304
26.606533 2.839056
26.616533 2.84394
26.626533 2.849088
26.636533 2.854368
26.646533 2.859912
26.656533 2.865456
26.666533 2.871132
26.676533 2.876808
26.686533 2.882616
26.696533 2.888424
26.706533 2.8941
26.716533 2.899908
26.726533 2.905584
26.736533 2.911128
26.746533 2.91654
26.756533 2.921952
26.766533 2.9271
26.776533 2.932116
26.786533 2.936868
26.796533 2.941488
26.806533 2.945844
26.816533 2.949804
26.826533 2.9535
26.836533 2.956932
26.846533 2.959968
26.856533 2.96274
26.866533 2.964984
26.876533 2.966964
26.886533 2.968416
26.896533 2.969472
26.906533 2.970132
26.916533 2.970264
26.926533 2.969868
26.936533 2.969076
26.946533 2.967624
26.956533 2.965776
26.966533 2.9634
26.976533 2.960364
26.986533 2.9568
26.996533 2.952708
27.006533 2.947956
27.016533 2.942676
27.026533 2.936868
27.036533 2.9304
27.046533 2.923272
27.056533 2.915616
27.066533 2.907432
27.076533 2.898456
27.086533 2.888952
27.096533 2.87892
27.106533 2.868096
27.116533 2.856876
27.126533 2.844864
27.136533 2.832324
27.146533 2.819256
27.156533 2.805528
27.166533 2.79114
27.176533 2.776224
27.186533 2.76078
27.196533 2.744808
27.206533 2.728176
27.216533 2.711016
27.226533 2.693328
27.236533 2.675112
27.246533 2.656368
27.256533 2.637096
27.266533 2.617296
27.276533 2.5971
27.286533 2.576376
27.296533 2.555256
27.306533 2.533608
27.316533 2.511564
27.326533 2.489124
27.336533 2.466288
27.346533 2.443056
27.356533 2.419428
27.366533 2.395536
27.376533 2.371116
27.386533 2.346564
27.396533 2.321616
27.406533 2.296272
27.416533 2.270796
27.426533 2.245056
27.436533 2.21892
27.446533 2.192652
27.456533 2.166252
27.466533 2.139588
27.476533 2.11266
27.486533 2.0856
27.496533 2.058408
27.506533 2.031084
27.516533 2.003628
27.526533 1.976172
27.536533 1.948452
27.546533 1.920732
27.556533 1.893012
27.566533 1.86516
27.576533 1.837308
27.586533 1.809456
27.596533 1.781604
27.606533 1.75362
27.616533 1.7259
27.626533 1.698048
27.636533 1.670328
27.646533 1.642608
27.656533 1.61502
27.666533 1.587432
27.676533 1.560108
27.686533 1.532784
27.696533 1.505592
27.706533 1.478532
27.716533 1.451604
27.726533 1.424808
27.736533 1.398276
27.746533 1.371876
27.756533 1.345608
27.766533 1.319604
27.776533 1.293864
27.786533 1.268256
27.796533 1.242912
27.806533 1.2177
27.816533 1.192884
27.826533 1.1682
27.836533 1.14378
27.846533 1.119624
27.856533 1.095732
27.866533 1.072104
27.876533 1.048872
27.886533 1.025772
27.896533 1.003068
27.906533 0.980628
27.916533 0.958584
27.926533 0.936672
27.936533 0.915288
27.946533 0.894036
27.956533 0.87318
27.966533 0.85272
27.976533 0.832524
27.986533 0.812724
27.996533 0.793188
28.006533 0.774048
28.016533 0.755304
28.026533 0.736824
28.036533 0.71874
28.046533 0.70092
28.056533 0.683628
28.066533 0.6666
28.076533 0.649968
28.086533 0.633732
28.096533 0.617892
28.106533 0.602448
28.116533 0.587268
28.126533 0.572616
28.136533 0.558228
28.146533 0.544236
28.156533 0.530772
28.166533 0.517572
28.176533 0.504768
28.186533 0.49236
28.196533 0.48048
28.206533 0.468864
28.216533 0.457776
28.226533 0.446952
28.236533 0.436656
28.246533 0.426756
28.256533 0.417252
28.266533 0.408144
28.276533 0.399432
28.286533 0.391116
28.296533 0.383328
28.306533 0.375936
28.316533 0.36894
28.326533 0.362472
28.336533 0.356268
28.346533 0.350592
28.356533 0.345444
28.366533 0.340692
28.376533 0.336336
28.386533 0.332376
28.396533 0.328944
28.406533 0.325908
28.416533 0.3234
28.426533 0.32142
28.436533 0.319836
28.446533 0.318648
28.456533 0.317988
28.466533 0.317856
28.476533 0.31812
28.486533 0.318912
28.496533 0.3201
28.506533 0.321948
28.516533 0.324192
28.526533 0.326832
28.536533 0.330132
28.546533 0.33396
28.556533 0.338184
28.566533 0.342936
28.576533 0.348216
28.586533 0.354156
28.596533 0.360492
28.606533 0.367356
28.616533 0.374748
28.626533 0.3828
28.636533 0.391248
28.646533 0.400356
28.656533 0.409992
28.666533 0.420156
28.676533 0.43098
28.686533 0.4422
28.696533 0.45408
28.706533 0.46662
28.716533 0.479688
28.726533 0.493284
28.736533 0.507408
28.746533 0.522324
28.756533 0.537636
28.766533 0.55374
28.776533 0.57024
28.786533 0.587532
28.796533 0.605352
28.806533 0.6237
28.816533 0.642708
28.826533 0.662376
28.836533 0.682704
28.846533 0.70356
28.856533 0.725076
28.866533 0.747252
28.876533 0.769956
28.886533 0.79332
28.896533 0.817344
28.906533 0.842028
28.916533 0.86724
28.926533 0.893112
28.936533 0.919644
28.946533 0.946836
28.956533 0.974556
28.966533 1.002936
28.976533 1.031844
28.986533 1.061544
28.996533 1.091772
29.006533 1.122528
29.016533 1.153944
29.026533 1.18602
29.036533 1.218624
29.046533 1.251888
29.056533 1.285812
29.066533 1.320132
29.076533 1.355244
29.086533 1.390752
29.096533 1.42692
29.106533 1.463616
29.116533 1.50084
29.126533 1.538724
29.136533 1.577004
29.146533 1.615944
29.156533 1.655412
29.166533 1.695276
29.176533 1.7358
29.186533 1.77672
29.196533 1.818168
29.206533 1.860144
29.216533 1.902516
29.226533 1.945416
29.236533 1.988712
29.246533 2.032404
29.256533 2.076624
29.266533 2.12124
29.276533 2.166252
29.286533 2.21166
29.296533 2.257596
29.306533 2.303796
29.316533 2.35026
29.326533 2.397252
29.336533 2.444508
29.346533 2.49216
29.356533 2.540076
29.366533 2.588256
29.376533 2.636832
29.386533 2.685672
29.396533 2.734776
29.406533 2.784144
29.416533 2.833776
29.426533 2.883672
29.436533 2.9337
29.446533 2.983992
29.456533 3.034548
29.466533 3.085236
29.476533 3.136056
29.486533 3.18714
29.496533 3.238356
29.506533 3.289704
29.516533 3.341184
29.526533 3.392796
29.536533 3.44454
29.546533 3.496284
29.556533 3.54816
29.566533 3.600168
29.576533 3.652176
29.586533 3.704316
29.596533 3.756456
29.606533 3.808596
29.616533 3.860868
29.626533 3.913008
29.636533 3.965148
29.646533 4.01742
29.656533 4.06956
29.666533 4.121568
29.676533 4.173708
29.686533 4.225584
29.696533 4.277592
29.706533 4.329336
29.716533 4.38108
29.726533 4.432692
29.736533 4.484172
29.746533 4.53552
29.756533 4.586736
29.766533 4.637688
29.776533 4.68864
29.786533 4.739196
29.796533 4.78962
29.806533 4.839912
29.816533 4.889808
29.826533 4.939572
29.836533 4.989072
29.846533 5.038176
29.856533 5.087148
29.866533 5.135724
29.876533 5.183904
29.886533 5.23182
29.896533 5.279208
29.906533 5.326332
29.916533 5.37306
29.926533 5.419392
29.936533 5.465196
29.946533 5.510604
29.956533 5.555484
29.966533 5.599836
29.976533 5.64366
29.986533 5.686956
29.996533 5.729592
30.006533 5.771832
30.016533 5.81328
30.026533 5.8542
30.036533 5.894328
30.046533 5.933796
30.056533 5.972604
30.066533 6.010752
30.076533 6.047976
30.086533 6.08454
30.096533 6.12018
30.106533 6.155028
30.116533 6.188952
30.126533 6.222084
30.136533 6.254292
30.146533 6.285444
30.156533 6.315672
30.166533 6.344976
30.176533 6.373224
30.186533 6.400284
30.196533 6.42642
30.206533 6.4515
30.216533 6.47526
30.226533 6.497964
30.236533 6.51948
30.246533 6.539808
30.256533 6.558948
30.266533 6.576768
30.276533 6.5934
30.286533 6.608712
30.296533 6.622572
30.306533 6.635244
30.316533 6.646464
30.326533 6.656364
30.336533 6.664812
30.346533 6.671808
30.356533 6.677352
30.366533 6.681444
30.376533 6.684084
30.386533 6.685272
30.396533 6.684876
30.406533 6.683028
30.416533 6.679728
30.426533 6.674712
30.436533 6.668244
30.446533 6.660192
30.456533 6.650556
30.466533 6.639336
30.476533 6.626664
30.486533 6.612276
30.496533 6.596304
30.506533 6.57888
30.516533 6.55974
30.526533 6.539016
30.536533 6.51684
30.546533 6.492948
30.556533 6.467604
30.566533 6.440676
30.576533 6.412164
30.586533 6.3822
30.596533 6.350652
30.606533 6.31752
30.616533 6.283068
30.626533 6.247032
30.636533 6.209544
30.646533 6.170604
30.656533 6.130212
30.666533 6.0885
30.676533 6.045336
30.686533 6.000852
30.696533 5.955048
30.706533 5.907924
30.716533 5.859612
30.726533 5.80998
30.736533 5.75916
30.746533 5.707284
30.756533 5.654088
30.766533 5.599836
30.776533 5.544528
30.786533 5.488164
30.796533 5.430876
30.806533 5.372532
30.816533 5.313264
30.826533 5.253204
30.836533 5.19222
30.846533 5.130444
30.856533 5.067876
30.866533 5.004516
30.876533 4.940628
30.886533 4.875948
30.896533 4.81074
30.906533 4.745004
30.916533 4.67874
30.926533 4.611948
30.936533 4.54476
30.946533 4.477176
30.956533 4.409328
30.966533 4.341084
30.976533 4.272576
30.986533 4.203936
30.996533 4.135032
31.006533 4.066128
31.016533 3.99696
31.026533 3.927924
31.036533 3.858756
31.046533 3.789588
31.056533 3.720552
31.066533 3.651648
31.076533 3.582876
31.086533 3.514368
31.096533 3.445992
31.106533 3.37788
31.116533 3.310032
31.126533 3.24258
31.136533 3.175524
31.146533 3.108732
31.156533 3.042468
31.166533 2.976732
31.176533 2.911392
31.186533 2.84658
31.196533 2.782296
31.206533 2.71854
31.216533 2.655576
31.226533 2.593008
31.236533 2.531232
31.246533 2.470116
31.256533 2.40966
31.266533 2.349996
31.276533 2.290992
31.286533 2.23278
31.296533 2.17536
31.306533 2.1186
31.316533 2.062764
31.326533 2.00772
31.336533 1.953468
31.346533 1.90014
31.356533 1.847604
31.366533 1.79586
31.376533 1.745172
31.386533 1.695144
31.396533 1.646172
31.406533 1.597992
31.416533 1.550736
31.426533 1.504404
31.436533 1.458996
31.446533 1.41438
31.456533 1.37082
31.466533 1.328052
31.476533 1.286208
31.486533 1.245288
31.496533 1.205292
31.506533 1.16622
31.516533 1.12794
31.526533 1.090584
31.536533 1.054152
31.546533 1.018512
31.556533 0.983796
31.566533 0.950004
31.576533 0.917004
31.586533 0.884928
31.596533 0.853512
31.606533 0.823152
31.616533 0.793452
31.626533 0.764676
31.636533 0.73656
31.646533 0.709368
31.656533 0.682836
31.666533 0.657096
31.676533 0.632148
31.686533 0.607992
31.696533 0.584496
31.706533 0.561792
31.716533 0.539748
31.726533 0.518364
31.736533 0.49764
31.746533 0.477576
31.756533 0.458172
31.766533 0.439428
31.776533 0.421344
31.786533 0.403788
31.796533 0.386892
31.806533 0.370656
31.816533 0.354816
31.826533 0.339636
31.836533 0.324984
31.846533 0.31086
31.856533 0.297264
31.866533 0.284064
31.876533 0.271392
31.886533 0.259248
31.896533 0.2475
31.906533 0.23628
31.916533 0.225456
31.926533 0.215028
31.936533 0.205128
31.946533 0.195492
31.956533 0.186252
31.966533 0.177408
31.976533 0.16896
31.986533 0.160776
31.996533 0.152988
32.006533 0.145596
32.016533 0.138468
32.026533 0.131604
32.036533 0.125004
32.046533 0.1188
32.056533 0.11286
32.066533 0.107052
32.076533 0.10164
32.086533 0.09636
32.096533 0.091476
32.106533 0.086592
32.116533 0.082104
32.126533 0.077748
32.136533 0.073656
32.146533 0.069696
32.156533 0.066
32.166533 0.062436
32.176533 0.059004
32.186533 0.055836
32.196533 0.0528
32.206533 0.049764
32.216533 0.046992
32.226533 0.044352
32.236533 0.041844
32.246533 0.039468
32.256533 0.037224
32.266533 0.035112
32.276533 0.033132
32.286533 0.031152
32.296533 0.029436
32.306533 0.02772
32.316533 0.026004
32.326533 0.02442
32.336533 0.022968
32.346533 0.021648
32.356533 0.020328
32.366533 0.01914
32.376533 0.017952
32.386533 0.016896
32.396533 0.01584
32.406533 0.014784
32.416533 0.01386
32.426533 0.013068
32.436533 0.012276
32.446533 0.011484
32.456533 0.010692
32.466533 0.010032
32.476533 0.009372
32.486533 0.008712
32.496533 0.008184
32.506533 0.007656
32.516533 0.007128
32.526533 0.006732
32.536533 0.006204
32.546533 0.005808
32.556533 0.005412
32.566533 0.005016
32.576533 0.004752
32.586533 0.004356
32.596533 0.004092
32.606533 0.003828
32.616533 0.003564
32.626533 0.0033
32.636533 0.003036
32.646533 0.002904
32.656533 0.00264
32.666533 0.002508
32.676533 0.002244
32.686533 0.002112
32.696533 0.00198
32.706533 0.001848
32.716533 0.001716
32.726533 0.001584
32.736533 0.001452
32.746533 0.00132
32.756533 0.00132
32.766533 0.001188
32.776533 0.001056
32.786533 0.001056
32.796533 0.000924
32.806533 0.000924
32.816533 0.000792
32.826533 0.000792
32.836533 0.00066
32.846533 0.00066
32.856533 0.000528
32.866533 0.000528
32.876533 0.000528
32.886533 0.000396
32.896533 0.000396
32.906533 0.000396
32.916533 0.000396
32.926533 0.000264
32.936533 0.000264
32.946533 0.000264
32.956533 0.000264
32.966533 0.000264
32.976533 0.000264
32.986533 0.000132
32.996533 0.000132
33.006533 0.000132
33.016533 0.000132
33.026533 0.000132
33.036533 0.000132
33.046533 0.000132
33.056533 0.000132
33.066533 0.000132
33.076533 0.000132
33.086533 0.000132
33.096533 0.000132
33.106533 0.000132
33.116533 0
33.126533 0
33.136533 0
33.146533 0
33.156533 0
33.166533 0
33.176533 0
33.186533 0
33.196533 0
33.206533 0
33.216533 0
33.226533 0
33.236533 0
33.246533 0
33.256533 0
33.266533 0
33.276533 0
33.286533 0
33.296533 0
33.306533 0
33.316533 0
33.326533 0
33.336533 0
33.346533 0
33.356533 0
33.366533 0
33.376533 0
33.386533 0
33.396533 0
33.406533 0
33.416533 0
33.426533 0
33.436533 0
33.446533 0
33.456533 0
33.466533 0
33.476533 0
33.486533 0
33.496533 0
33.506533 0
33.516533 0
33.526533 0
33.536533 0
33.546533 0
33.556533 0
33.566533 0
33.576533 0
33.586533 0
33.596533 0
33.606533 0
33.616533 0
33.626533 0
33.636533 0
33.646533 0
33.656533 0
33.666533 0
33.676533 0
33.686533 0
33.696533 0
33.706533 0
33.716533 0
33.726533 0
33.736533 0
33.746533 0
33.756533 0
33.766533 0
33.776533 0
33.786533 0
33.796533 0
33.806533 0
33.816533 0
33.826533 0
33.836533 0
33.846533 0
33.856533 0
33.866533 0
33.876533 0
33.886533 0
33.896533 0
33.906533 0
33.916533 0
33.926533 0
33.936533 0
33.946533 0
33.956533 0
33.966533 0
33.976533 0
33.986533 0
33.996533 0
34.006533 0
34.016533 0
34.026533 0
34.036533 0
34.046533 0
34.056533 0
34.066533 0
34.076533 0
34.086533 0
34.096533 0
34.106533 0
34.116533 0
34.126533 0
34.136533 0
34.146533 0
34.156533 0
34.166533 0
34.176533 0
34.186533 0
34.196533 0
34.206533 0
34.216533 0
34.226533 0
34.236533 0
34.246533 0
34.256533 0
34.266533 0
34.276533 0
34.286533 0
34.296533 0
34.306533 0
34.316533 0
34.326533 0
34.336533 0
34.346533 0
34.356533 0
34.366533 0
34.376533 0
34.386533 0
34.396533 0
34.406533 0
34.416533 0
34.426533 0
34.436533 0
34.446533 0
34.456533 0
34.466533 0
34.476533 0
34.486533 0
34.496533 0
34.506533 0
34.516533 0
34.526533 0
34.536533 0
34.546533 0
34.556533 0
34.566533 0
34.576533 0
34.586533 0
34.596533 0
34.606533 0
34.616533 0
34.626533 0
34.636533 0
34.646533 0
34.656533 0
34.666533 0
34.676533 0
34.686533 0
34.696533 0
34.706533 0
34.716533 0
34.726533 0
34.736533 0
34.746533 0
34.756533 0
34.766533 0
34.776533 0
34.786533 0
34.796533 0
34.806533 0
34.816533 0
34.826533 0
34.836533 0
34.846533 0
34.856533 0
34.866533 0
34.876533 0
34.886533 0
34.896533 0
34.906533 0
34.916533 0
34.926533 0
34.936533 0
34.946533 0
34.956533 0
34.966533 0
34.976533 0
34.986533 0
34.996533 0
35.006533 0
35.016533 0
35.026533 0
35.036533 0
35.046533 0
35.056533 0
35.066533 0
35.076533 0
35.086533 0
35.096533 0
35.106533 0
35.116533 0
35.126533 0
35.136533 0
35.146533 0
35.156533 0
35.166533 0
35.176533 0
35.186533 0
35.196533 0
35.206533 0
35.216533 0
35.226533 0
35.236533 0
35.246533 0
35.256533 0
35.266533 0
35.276533 0
35.286533 0
35.296533 0
35.306533 0
35.316533 0
35.326533 0
35.336533 0
35.346533 0
35.356533 0
35.366533 0
35.376533 0
35.386533 0
35.396533 0
35.406533 0
35.416533 0
35.426533 0
35.436533 0
35.446533 0
35.456533 0
35.466533 0
35.476533 0
35.486533 0
35.496533 0
35.506533 0
35.516533 0
35.526533 0
35.536533 0
35.546533 0
35.556533 0
35.566533 0
35.576533 0
35.586533 0
35.596533 0
35.606533 0
35.616533 0
35.626533 0
35.636533 0
35.646533 0
35.656533 0
35.666533 0
35.676533 0
35.686533 0
35.696533 0
35.706533 0
35.716533 0
35.726533 0
35.736533 0
35.746533 0
35.756533 0
35.766533 0
35.776533 0
35.786533 0
35.796533 0
35.806533 0
35.816533 0
35.826533 0
35.836533 0
35.846533 0
35.856533 0
35.866533 0
35.876533 0
35.886533 0
35.896533 0
35.906533 0
35.916533 0
35.926533 0
35.936533 0
35.946533 0
35.956533 0
35.966533 0
35.976533 0
35.986533 0
35.996533 0
36.006533 0
36.016533 0
36.026533 0
36.036533 0
36.046533 0
36.056533 0
36.066533 0
36.076533 0
36.086533 0
36.096533 0
36.106533 0
36.116533 0
36.126533 0
36.136533 0
36.146533 0
36.156533 0
36.166533 0
36.176533 0
36.186533 0
36.196533 0
36.206533 0
36.216533 0
36.226533 0
36.236533 0
36.246533 0
36.256533 0
36.266533 0
36.276533 0
36.286533 0
36.296533 0
36.306533 0
36.316533 0
36.326533 0
36.336533 0
36.346533 0
36.356533 0
36.366533 0
36.376533 0
36.386533 0
36.396533 0
36.406533 0
36.416533 0
36.426533 0
36.436533 0
36.446533 0
36.456533 0
36.466533 0
36.476533 0
36.486533 0
36.496533 0
36.506533 0
36.516533 0
36.526533 0
36.536533 0
36.546533 0
36.556533 0
36.566533 0
36.576533 0
36.586533 0
36.596533 0
36.606533 0
36.616533 0
36.626533 0
36.636533 0
36.646533 0
36.656533 0
36.666533 0
36.676533 0
36.686533 0
36.696533 0
36.706533 0
36.716533 0
36.726533 0
36.736533 0
36.746533 0
36.756533 0
36.766533 0
36.776533 0
36.786533 0
36.796533 0
36.806533 0
36.816533 0
36.826533 0
36.836533 0
36.846533 0
36.856533 0
36.866533 0
36.876533 0
36.886533 0
36.896533 0
36.906533 0
36.916533 0
36.926533 0
36.936533 0
36.946533 0
36.956533 0
36.966533 0
36.976533 0
36.986533 0
36.996533 0
37.006533 0
37.016533 0
37.026533 0
37.036533 0
37.046533 0
37.056533 0
37.066533 0
37.076533 0
37.086533 0
37.096533 0
37.106533 0
37.116533 0
37.126533 0
37.136533 0
37.146533 0
37.156533 0
37.166533 0
37.176533 0
37.186533 0
37.196533 0
37.206533 0
37.216533 0
37.226533 0
37.236533 0
37.246533 0
37.256533 0
37.266533 0
37.276533 0
37.286533 0
37.296533 0
37.306533 0
37.316533 0
37.326533 0
37.336533 0
37.346533 0
37.356533 0
37.366533 0
37.376533 0
37.386533 0
37.396533 0
37.406533 0
37.416533 0
37.426533 0
37.436533 0
37.446533 0
37.456533 0
37.466533 0
37.476533 0
37.486533 0
37.496533 0
37.506533 0
37.516533 0
37.526533 0
37.536533 0
37.546533 0
37.556533 0
37.566533 0
37.576533 0
37.586533 0
37.596533 0
37.606533 0
37.616533 0
37.626533 0
37.636533 0
37.646533 0
37.656533 0
37.666533 0
37.676533 0
37.686533 0
37.696533 0
37.706533 0
37.716533 0
37.726533 0
37.736533 0
37.746533 0
37.756533 0
37.766533 0
37.776533 0
37.786533 0
37.796533 0
37.806533 0
37.816533 0
37.826533 0
37.836533 0
37.846533 0
37.856533 0
37.866533 0
37.876533 0
37.886533 0
37.896533 0
37.906533 0
37.916533 0
37.926533 0
37.936533 0
37.946533 0
37.956533 0
37.966533 0
37.976533 0
37.986533 0
37.996533 0
38.006533 0
38.016533 0
38.026533 0
38.036533 0
38.046533 0
38.056533 0
38.066533 0
&
