# Supplementary material for: Efficient Calculation of the Negative Thermal Expansion in ZrW2O8
Source: Front Chem. 2018 Jul 30;6:296. doi: 10.3389/fchem.2018.00296 (PMC6077204; doi:10.3389/fchem.2018.00296)
Supplement: Supplementary Data Sheet 1 — Numerical data for all plots in this work. [file Data_Sheet_1.ZIP › Figures_Data/Fig07.agr]

# Grace project file
#
@version 50125
@page size 792, 1836
@page scroll 5%
@page inout 5%
@link page off
@map font 0 to "Times-Roman", "Times-Roman"
@map font 1 to "Times-Italic", "Times-Italic"
@map font 2 to "Times-Bold", "Times-Bold"
@map font 3 to "Times-BoldItalic", "Times-BoldItalic"
@map font 4 to "Helvetica", "Helvetica"
@map font 5 to "Helvetica-Oblique", "Helvetica-Oblique"
@map font 6 to "Helvetica-Bold", "Helvetica-Bold"
@map font 7 to "Helvetica-BoldOblique", "Helvetica-BoldOblique"
@map font 8 to "Courier", "Courier"
@map font 9 to "Courier-Oblique", "Courier-Oblique"
@map font 10 to "Courier-Bold", "Courier-Bold"
@map font 11 to "Courier-BoldOblique", "Courier-BoldOblique"
@map font 12 to "Symbol", "Symbol"
@map font 13 to "ZapfDingbats", "ZapfDingbats"
@map color 0 to (255, 255, 255), "white"
@map color 1 to (0, 0, 0), "black"
@map color 2 to (255, 0, 0), "red"
@map color 3 to (0, 255, 0), "green"
@map color 4 to (0, 0, 255), "blue"
@map color 5 to (255, 255, 0), "yellow"
@map color 6 to (188, 143, 143), "brown"
@map color 7 to (220, 220, 220), "grey"
@map color 8 to (148, 0, 211), "violet"
@map color 9 to (0, 255, 255), "cyan"
@map color 10 to (255, 0, 255), "magenta"
@map color 11 to (255, 165, 0), "orange"
@map color 12 to (114, 33, 188), "indigo"
@map color 13 to (103, 7, 72), "maroon"
@map color 14 to (64, 224, 208), "turquoise"
@map color 15 to (0, 139, 0), "green4"
@reference date 0
@date wrap off
@date wrap year 1950
@default linewidth 1.0
@default linestyle 1
@default color 1
@default pattern 1
@default font 0
@default char size 1.000000
@default symbol size 1.000000
@default sformat "%.8g"
@background color 0
@page background fill on
@timestamp off
@timestamp 0.03, 0.03
@timestamp color 1
@timestamp rot 0
@timestamp font 0
@timestamp char size 1.000000
@timestamp def "Wed Feb 21 10:57:31 2018"
@with string
@    string on
@    string loctype view
@    string 0.49, 1.77
@    string color 1
@    string rot 0
@    string font 6
@    string just 0
@    string char size 1.000000
@    string def "a - a\s0\N (�)"
@with string
@    string on
@    string loctype view
@    string 0.87, 1.75
@    string color 1
@    string rot 0
@    string font 6
@    string just 13
@    string char size 1.000000
@    string def "O Sites"
@with string
@    string on
@    string loctype view
@    string 0.87, 1.19
@    string color 1
@    string rot 0
@    string font 6
@    string just 13
@    string char size 1.000000
@    string def "W Sites"
@with string
@    string on
@    string loctype view
@    string 0.87, 0.63
@    string color 1
@    string rot 0
@    string font 6
@    string just 13
@    string char size 1.000000
@    string def "Zr Sites"
@r0 off
@link r0 to g2
@r0 type above
@r0 linestyle 1
@r0 linewidth 1.0
@r0 color 1
@r0 line 0, 0, 0, 0
@r1 off
@link r1 to g2
@r1 type above
@r1 linestyle 1
@r1 linewidth 1.0
@r1 color 1
@r1 line 0, 0, 0, 0
@r2 off
@link r2 to g2
@r2 type above
@r2 linestyle 1
@r2 linewidth 1.0
@r2 color 1
@r2 line 0, 0, 0, 0
@r3 off
@link r3 to g2
@r3 type above
@r3 linestyle 1
@r3 linewidth 1.0
@r3 color 1
@r3 line 0, 0, 0, 0
@r4 off
@link r4 to g2
@r4 type above
@r4 linestyle 1
@r4 linewidth 1.0
@r4 color 1
@r4 line 0, 0, 0, 0
@g0 on
@g0 hidden false
@g0 type XY
@g0 stacked false
@g0 bar hgap 0.000000
@g0 fixedpoint off
@g0 fixedpoint type 0
@g0 fixedpoint xy 0.000000, 0.000000
@g0 fixedpoint format general general
@g0 fixedpoint prec 6, 6
@with g0
@    world 0, 0, 35, 69.99
@    stack world 0, 0, 0, 0
@    znorm 1
@    view 0.150000, 1.270000, 0.950000, 1.830000
@    title ""
@    title font 6
@    title size 1.500000
@    title color 1
@    subtitle ""
@    subtitle font 6
@    subtitle size 1.250000
@    subtitle color 1
@    xaxes scale Normal
@    yaxes scale Normal
@    xaxes invert off
@    yaxes invert off
@    xaxis  on
@    xaxis  type zero false
@    xaxis  offset 0.000000 , 0.000000
@    xaxis  bar on
@    xaxis  bar color 1
@    xaxis  bar linestyle 1
@    xaxis  bar linewidth 1.0
@    xaxis  label ""
@    xaxis  label layout para
@    xaxis  label place auto
@    xaxis  label char size 1.250000
@    xaxis  label font 6
@    xaxis  label color 1
@    xaxis  label place normal
@    xaxis  tick on
@    xaxis  tick major 5
@    xaxis  tick minor ticks 4
@    xaxis  tick default 6
@    xaxis  tick place rounded true
@    xaxis  tick in
@    xaxis  tick major size 1.000000
@    xaxis  tick major color 1
@    xaxis  tick major linewidth 1.0
@    xaxis  tick major linestyle 1
@    xaxis  tick major grid off
@    xaxis  tick minor color 1
@    xaxis  tick minor linewidth 1.0
@    xaxis  tick minor linestyle 1
@    xaxis  tick minor grid off
@    xaxis  tick minor size 0.500000
@    xaxis  ticklabel off
@    xaxis  ticklabel format general
@    xaxis  ticklabel prec 5
@    xaxis  ticklabel formula ""
@    xaxis  ticklabel append ""
@    xaxis  ticklabel prepend ""
@    xaxis  ticklabel angle 0
@    xaxis  ticklabel skip 0
@    xaxis  ticklabel stagger 0
@    xaxis  ticklabel place normal
@    xaxis  ticklabel offset auto
@    xaxis  ticklabel offset 0.000000 , 0.010000
@    xaxis  ticklabel start type auto
@    xaxis  ticklabel start 0.000000
@    xaxis  ticklabel stop type auto
@    xaxis  ticklabel stop 0.000000
@    xaxis  ticklabel char size 1.000000
@    xaxis  ticklabel font 6
@    xaxis  ticklabel color 1
@    xaxis  tick place both
@    xaxis  tick spec type none
@    yaxis  on
@    yaxis  type zero false
@    yaxis  offset 0.000000 , 0.000000
@    yaxis  bar on
@    yaxis  bar color 1
@    yaxis  bar linestyle 1
@    yaxis  bar linewidth 1.0
@    yaxis  label "PDOS (Modes/THz)"
@    yaxis  label layout para
@    yaxis  label place auto
@    yaxis  label char size 1.250000
@    yaxis  label font 6
@    yaxis  label color 1
@    yaxis  label place normal
@    yaxis  tick on
@    yaxis  tick major 10
@    yaxis  tick minor ticks 1
@    yaxis  tick default 6
@    yaxis  tick place rounded true
@    yaxis  tick in
@    yaxis  tick major size 1.000000
@    yaxis  tick major color 1
@    yaxis  tick major linewidth 1.0
@    yaxis  tick major linestyle 1
@    yaxis  tick major grid off
@    yaxis  tick minor color 1
@    yaxis  tick minor linewidth 1.0
@    yaxis  tick minor linestyle 1
@    yaxis  tick minor grid off
@    yaxis  tick minor size 0.500000
@    yaxis  ticklabel on
@    yaxis  ticklabel format decimal
@    yaxis  ticklabel prec 0
@    yaxis  ticklabel formula ""
@    yaxis  ticklabel append ""
@    yaxis  ticklabel prepend ""
@    yaxis  ticklabel angle 0
@    yaxis  ticklabel skip 0
@    yaxis  ticklabel stagger 0
@    yaxis  ticklabel place normal
@    yaxis  ticklabel offset auto
@    yaxis  ticklabel offset 0.000000 , 0.010000
@    yaxis  ticklabel start type auto
@    yaxis  ticklabel start 0.000000
@    yaxis  ticklabel stop type auto
@    yaxis  ticklabel stop 0.000000
@    yaxis  ticklabel char size 1.000000
@    yaxis  ticklabel font 6
@    yaxis  ticklabel color 1
@    yaxis  tick place both
@    yaxis  tick spec type none
@    altxaxis  off
@    altyaxis  off
@    legend on
@    legend loctype view
@    legend 0.2, 1.82
@    legend box color 1
@    legend box pattern 1
@    legend box linewidth 1.0
@    legend box linestyle 0
@    legend box fill color 0
@    legend box fill pattern 1
@    legend font 6
@    legend char size 1.000000
@    legend color 1
@    legend length 4
@    legend vgap 1
@    legend hgap 1
@    legend invert false
@    frame type 0
@    frame linestyle 1
@    frame linewidth 1.0
@    frame color 1
@    frame pattern 1
@    frame background color 0
@    frame background pattern 0
@    s0 hidden false
@    s0 type xy
@    s0 symbol 0
@    s0 symbol size 1.000000
@    s0 symbol color 2
@    s0 symbol pattern 1
@    s0 symbol fill color 2
@    s0 symbol fill pattern 0
@    s0 symbol linewidth 1.0
@    s0 symbol linestyle 1
@    s0 symbol char 65
@    s0 symbol char font 0
@    s0 symbol skip 0
@    s0 line type 1
@    s0 line linestyle 1
@    s0 line linewidth 1.5
@    s0 line color 2
@    s0 line pattern 1
@    s0 baseline type 0
@    s0 baseline off
@    s0 dropline off
@    s0 fill type 0
@    s0 fill rule 0
@    s0 fill color 1
@    s0 fill pattern 1
@    s0 avalue off
@    s0 avalue type 2
@    s0 avalue char size 1.000000
@    s0 avalue font 0
@    s0 avalue color 1
@    s0 avalue rot 0
@    s0 avalue format general
@    s0 avalue prec 3
@    s0 avalue prepend ""
@    s0 avalue append ""
@    s0 avalue offset 0.000000 , 0.000000
@    s0 errorbar on
@    s0 errorbar place both
@    s0 errorbar color 2
@    s0 errorbar pattern 1
@    s0 errorbar size 1.000000
@    s0 errorbar linewidth 1.0
@    s0 errorbar linestyle 1
@    s0 errorbar riser linewidth 1.0
@    s0 errorbar riser linestyle 1
@    s0 errorbar riser clip off
@    s0 errorbar riser clip length 0.100000
@    s0 comment "/home/fdv/Results/ZrW2O8_New/PDOS/O/1.000/dmdw_pdos.gaussian.tot.dat"
@    s0 legend  ""
@    s1 hidden false
@    s1 type xy
@    s1 symbol 0
@    s1 symbol size 1.000000
@    s1 symbol color 11
@    s1 symbol pattern 1
@    s1 symbol fill color 11
@    s1 symbol fill pattern 0
@    s1 symbol linewidth 1.0
@    s1 symbol linestyle 1
@    s1 symbol char 65
@    s1 symbol char font 0
@    s1 symbol skip 0
@    s1 line type 1
@    s1 line linestyle 1
@    s1 line linewidth 1.5
@    s1 line color 11
@    s1 line pattern 1
@    s1 baseline type 0
@    s1 baseline off
@    s1 dropline off
@    s1 fill type 0
@    s1 fill rule 0
@    s1 fill color 1
@    s1 fill pattern 1
@    s1 avalue off
@    s1 avalue type 2
@    s1 avalue char size 1.000000
@    s1 avalue font 0
@    s1 avalue color 1
@    s1 avalue rot 0
@    s1 avalue format general
@    s1 avalue prec 3
@    s1 avalue prepend ""
@    s1 avalue append ""
@    s1 avalue offset 0.000000 , 0.000000
@    s1 errorbar on
@    s1 errorbar place both
@    s1 errorbar color 11
@    s1 errorbar pattern 1
@    s1 errorbar size 1.000000
@    s1 errorbar linewidth 1.0
@    s1 errorbar linestyle 1
@    s1 errorbar riser linewidth 1.0
@    s1 errorbar riser linestyle 1
@    s1 errorbar riser clip off
@    s1 errorbar riser clip length 0.100000
@    s1 comment "/home/fdv/Results/ZrW2O8_New/PDOS/O/1.005/dmdw_pdos.gaussian.tot.dat"
@    s1 legend  ""
@    s2 hidden false
@    s2 type xy
@    s2 symbol 0
@    s2 symbol size 1.000000
@    s2 symbol color 15
@    s2 symbol pattern 1
@    s2 symbol fill color 15
@    s2 symbol fill pattern 0
@    s2 symbol linewidth 1.0
@    s2 symbol linestyle 1
@    s2 symbol char 65
@    s2 symbol char font 0
@    s2 symbol skip 0
@    s2 line type 1
@    s2 line linestyle 1
@    s2 line linewidth 1.5
@    s2 line color 15
@    s2 line pattern 1
@    s2 baseline type 0
@    s2 baseline off
@    s2 dropline off
@    s2 fill type 0
@    s2 fill rule 0
@    s2 fill color 1
@    s2 fill pattern 1
@    s2 avalue off
@    s2 avalue type 2
@    s2 avalue char size 1.000000
@    s2 avalue font 0
@    s2 avalue color 1
@    s2 avalue rot 0
@    s2 avalue format general
@    s2 avalue prec 3
@    s2 avalue prepend ""
@    s2 avalue append ""
@    s2 avalue offset 0.000000 , 0.000000
@    s2 errorbar on
@    s2 errorbar place both
@    s2 errorbar color 15
@    s2 errorbar pattern 1
@    s2 errorbar size 1.000000
@    s2 errorbar linewidth 1.0
@    s2 errorbar linestyle 1
@    s2 errorbar riser linewidth 1.0
@    s2 errorbar riser linestyle 1
@    s2 errorbar riser clip off
@    s2 errorbar riser clip length 0.100000
@    s2 comment "/home/fdv/Results/ZrW2O8_New/PDOS/O/1.010/dmdw_pdos.gaussian.tot.dat"
@    s2 legend  ""
@    s3 hidden false
@    s3 type xy
@    s3 symbol 0
@    s3 symbol size 1.000000
@    s3 symbol color 4
@    s3 symbol pattern 1
@    s3 symbol fill color 4
@    s3 symbol fill pattern 0
@    s3 symbol linewidth 1.0
@    s3 symbol linestyle 1
@    s3 symbol char 65
@    s3 symbol char font 0
@    s3 symbol skip 0
@    s3 line type 1
@    s3 line linestyle 1
@    s3 line linewidth 1.5
@    s3 line color 4
@    s3 line pattern 1
@    s3 baseline type 0
@    s3 baseline off
@    s3 dropline off
@    s3 fill type 0
@    s3 fill rule 0
@    s3 fill color 1
@    s3 fill pattern 1
@    s3 avalue off
@    s3 avalue type 2
@    s3 avalue char size 1.000000
@    s3 avalue font 0
@    s3 avalue color 1
@    s3 avalue rot 0
@    s3 avalue format general
@    s3 avalue prec 3
@    s3 avalue prepend ""
@    s3 avalue append ""
@    s3 avalue offset 0.000000 , 0.000000
@    s3 errorbar on
@    s3 errorbar place both
@    s3 errorbar color 4
@    s3 errorbar pattern 1
@    s3 errorbar size 1.000000
@    s3 errorbar linewidth 1.0
@    s3 errorbar linestyle 1
@    s3 errorbar riser linewidth 1.0
@    s3 errorbar riser linestyle 1
@    s3 errorbar riser clip off
@    s3 errorbar riser clip length 0.100000
@    s3 comment "/home/fdv/Results/ZrW2O8_New/PDOS/O/1.015/dmdw_pdos.gaussian.tot.dat"
@    s3 legend  ""
@    s4 hidden false
@    s4 type xy
@    s4 symbol 0
@    s4 symbol size 1.000000
@    s4 symbol color 8
@    s4 symbol pattern 1
@    s4 symbol fill color 8
@    s4 symbol fill pattern 0
@    s4 symbol linewidth 1.0
@    s4 symbol linestyle 1
@    s4 symbol char 65
@    s4 symbol char font 0
@    s4 symbol skip 0
@    s4 line type 1
@    s4 line linestyle 1
@    s4 line linewidth 1.5
@    s4 line color 8
@    s4 line pattern 1
@    s4 baseline type 0
@    s4 baseline off
@    s4 dropline off
@    s4 fill type 0
@    s4 fill rule 0
@    s4 fill color 1
@    s4 fill pattern 1
@    s4 avalue off
@    s4 avalue type 2
@    s4 avalue char size 1.000000
@    s4 avalue font 0
@    s4 avalue color 1
@    s4 avalue rot 0
@    s4 avalue format general
@    s4 avalue prec 3
@    s4 avalue prepend ""
@    s4 avalue append ""
@    s4 avalue offset 0.000000 , 0.000000
@    s4 errorbar on
@    s4 errorbar place both
@    s4 errorbar color 8
@    s4 errorbar pattern 1
@    s4 errorbar size 1.000000
@    s4 errorbar linewidth 1.0
@    s4 errorbar linestyle 1
@    s4 errorbar riser linewidth 1.0
@    s4 errorbar riser linestyle 1
@    s4 errorbar riser clip off
@    s4 errorbar riser clip length 0.100000
@    s4 comment "/home/fdv/Results/ZrW2O8_New/PDOS/O/1.020/dmdw_pdos.gaussian.tot.dat"
@    s4 legend  ""
@g1 on
@g1 hidden false
@g1 type XY
@g1 stacked false
@g1 bar hgap 0.000000
@g1 fixedpoint off
@g1 fixedpoint type 0
@g1 fixedpoint xy 0.000000, 0.000000
@g1 fixedpoint format general general
@g1 fixedpoint prec 6, 6
@with g1
@    world 0, 0, 35, 69.99
@    stack world 0, 0, 0, 0
@    znorm 1
@    view 0.150000, 0.710000, 0.950000, 1.270000
@    title ""
@    title font 6
@    title size 1.500000
@    title color 1
@    subtitle ""
@    subtitle font 6
@    subtitle size 1.250000
@    subtitle color 1
@    xaxes scale Normal
@    yaxes scale Normal
@    xaxes invert off
@    yaxes invert off
@    xaxis  on
@    xaxis  type zero false
@    xaxis  offset 0.000000 , 0.000000
@    xaxis  bar on
@    xaxis  bar color 1
@    xaxis  bar linestyle 1
@    xaxis  bar linewidth 1.0
@    xaxis  label ""
@    xaxis  label layout para
@    xaxis  label place auto
@    xaxis  label char size 1.250000
@    xaxis  label font 6
@    xaxis  label color 1
@    xaxis  label place normal
@    xaxis  tick on
@    xaxis  tick major 5
@    xaxis  tick minor ticks 4
@    xaxis  tick default 6
@    xaxis  tick place rounded true
@    xaxis  tick in
@    xaxis  tick major size 1.000000
@    xaxis  tick major color 1
@    xaxis  tick major linewidth 1.0
@    xaxis  tick major linestyle 1
@    xaxis  tick major grid off
@    xaxis  tick minor color 1
@    xaxis  tick minor linewidth 1.0
@    xaxis  tick minor linestyle 1
@    xaxis  tick minor grid off
@    xaxis  tick minor size 0.500000
@    xaxis  ticklabel off
@    xaxis  ticklabel format general
@    xaxis  ticklabel prec 5
@    xaxis  ticklabel formula ""
@    xaxis  ticklabel append ""
@    xaxis  ticklabel prepend ""
@    xaxis  ticklabel angle 0
@    xaxis  ticklabel skip 0
@    xaxis  ticklabel stagger 0
@    xaxis  ticklabel place normal
@    xaxis  ticklabel offset auto
@    xaxis  ticklabel offset 0.000000 , 0.010000
@    xaxis  ticklabel start type auto
@    xaxis  ticklabel start 0.000000
@    xaxis  ticklabel stop type auto
@    xaxis  ticklabel stop 0.000000
@    xaxis  ticklabel char size 1.000000
@    xaxis  ticklabel font 6
@    xaxis  ticklabel color 1
@    xaxis  tick place both
@    xaxis  tick spec type none
@    yaxis  on
@    yaxis  type zero false
@    yaxis  offset 0.000000 , 0.000000
@    yaxis  bar on
@    yaxis  bar color 1
@    yaxis  bar linestyle 1
@    yaxis  bar linewidth 1.0
@    yaxis  label "PDOS (Modes/THz)"
@    yaxis  label layout para
@    yaxis  label place auto
@    yaxis  label char size 1.250000
@    yaxis  label font 6
@    yaxis  label color 1
@    yaxis  label place normal
@    yaxis  tick on
@    yaxis  tick major 10
@    yaxis  tick minor ticks 1
@    yaxis  tick default 6
@    yaxis  tick place rounded true
@    yaxis  tick in
@    yaxis  tick major size 1.000000
@    yaxis  tick major color 1
@    yaxis  tick major linewidth 1.0
@    yaxis  tick major linestyle 1
@    yaxis  tick major grid off
@    yaxis  tick minor color 1
@    yaxis  tick minor linewidth 1.0
@    yaxis  tick minor linestyle 1
@    yaxis  tick minor grid off
@    yaxis  tick minor size 0.500000
@    yaxis  ticklabel on
@    yaxis  ticklabel format decimal
@    yaxis  ticklabel prec 0
@    yaxis  ticklabel formula ""
@    yaxis  ticklabel append ""
@    yaxis  ticklabel prepend ""
@    yaxis  ticklabel angle 0
@    yaxis  ticklabel skip 0
@    yaxis  ticklabel stagger 0
@    yaxis  ticklabel place normal
@    yaxis  ticklabel offset auto
@    yaxis  ticklabel offset 0.000000 , 0.010000
@    yaxis  ticklabel start type auto
@    yaxis  ticklabel start 0.000000
@    yaxis  ticklabel stop type auto
@    yaxis  ticklabel stop 0.000000
@    yaxis  ticklabel char size 1.000000
@    yaxis  ticklabel font 6
@    yaxis  ticklabel color 1
@    yaxis  tick place both
@    yaxis  tick spec type none
@    altxaxis  off
@    altyaxis  off
@    legend on
@    legend loctype view
@    legend 0.425, 1.76
@    legend box color 1
@    legend box pattern 1
@    legend box linewidth 1.0
@    legend box linestyle 0
@    legend box fill color 0
@    legend box fill pattern 1
@    legend font 6
@    legend char size 1.000000
@    legend color 1
@    legend length 4
@    legend vgap 1
@    legend hgap 1
@    legend invert false
@    frame type 0
@    frame linestyle 1
@    frame linewidth 1.0
@    frame color 1
@    frame pattern 1
@    frame background color 0
@    frame background pattern 0
@    s0 hidden false
@    s0 type xy
@    s0 symbol 0
@    s0 symbol size 1.000000
@    s0 symbol color 2
@    s0 symbol pattern 1
@    s0 symbol fill color 2
@    s0 symbol fill pattern 0
@    s0 symbol linewidth 1.0
@    s0 symbol linestyle 1
@    s0 symbol char 65
@    s0 symbol char font 0
@    s0 symbol skip 0
@    s0 line type 1
@    s0 line linestyle 1
@    s0 line linewidth 1.5
@    s0 line color 2
@    s0 line pattern 1
@    s0 baseline type 0
@    s0 baseline off
@    s0 dropline off
@    s0 fill type 0
@    s0 fill rule 0
@    s0 fill color 1
@    s0 fill pattern 1
@    s0 avalue off
@    s0 avalue type 2
@    s0 avalue char size 1.000000
@    s0 avalue font 0
@    s0 avalue color 1
@    s0 avalue rot 0
@    s0 avalue format general
@    s0 avalue prec 3
@    s0 avalue prepend ""
@    s0 avalue append ""
@    s0 avalue offset 0.000000 , 0.000000
@    s0 errorbar on
@    s0 errorbar place both
@    s0 errorbar color 2
@    s0 errorbar pattern 1
@    s0 errorbar size 1.000000
@    s0 errorbar linewidth 1.0
@    s0 errorbar linestyle 1
@    s0 errorbar riser linewidth 1.0
@    s0 errorbar riser linestyle 1
@    s0 errorbar riser clip off
@    s0 errorbar riser clip length 0.100000
@    s0 comment "/home/fdv/Results/ZrW2O8_New/PDOS/W/1.000/dmdw_pdos.gaussian.tot.dat"
@    s0 legend  " -0.092"
@    s1 hidden false
@    s1 type xy
@    s1 symbol 0
@    s1 symbol size 1.000000
@    s1 symbol color 11
@    s1 symbol pattern 1
@    s1 symbol fill color 11
@    s1 symbol fill pattern 0
@    s1 symbol linewidth 1.0
@    s1 symbol linestyle 1
@    s1 symbol char 65
@    s1 symbol char font 0
@    s1 symbol skip 0
@    s1 line type 1
@    s1 line linestyle 1
@    s1 line linewidth 1.5
@    s1 line color 11
@    s1 line pattern 1
@    s1 baseline type 0
@    s1 baseline off
@    s1 dropline off
@    s1 fill type 0
@    s1 fill rule 0
@    s1 fill color 1
@    s1 fill pattern 1
@    s1 avalue off
@    s1 avalue type 2
@    s1 avalue char size 1.000000
@    s1 avalue font 0
@    s1 avalue color 1
@    s1 avalue rot 0
@    s1 avalue format general
@    s1 avalue prec 3
@    s1 avalue prepend ""
@    s1 avalue append ""
@    s1 avalue offset 0.000000 , 0.000000
@    s1 errorbar on
@    s1 errorbar place both
@    s1 errorbar color 11
@    s1 errorbar pattern 1
@    s1 errorbar size 1.000000
@    s1 errorbar linewidth 1.0
@    s1 errorbar linestyle 1
@    s1 errorbar riser linewidth 1.0
@    s1 errorbar riser linestyle 1
@    s1 errorbar riser clip off
@    s1 errorbar riser clip length 0.100000
@    s1 comment "/home/fdv/Results/ZrW2O8_New/PDOS/W/1.005/dmdw_pdos.gaussian.tot.dat"
@    s1 legend  " -0.046"
@    s2 hidden false
@    s2 type xy
@    s2 symbol 0
@    s2 symbol size 1.000000
@    s2 symbol color 15
@    s2 symbol pattern 1
@    s2 symbol fill color 15
@    s2 symbol fill pattern 0
@    s2 symbol linewidth 1.0
@    s2 symbol linestyle 1
@    s2 symbol char 65
@    s2 symbol char font 0
@    s2 symbol skip 0
@    s2 line type 1
@    s2 line linestyle 1
@    s2 line linewidth 1.5
@    s2 line color 15
@    s2 line pattern 1
@    s2 baseline type 0
@    s2 baseline off
@    s2 dropline off
@    s2 fill type 0
@    s2 fill rule 0
@    s2 fill color 1
@    s2 fill pattern 1
@    s2 avalue off
@    s2 avalue type 2
@    s2 avalue char size 1.000000
@    s2 avalue font 0
@    s2 avalue color 1
@    s2 avalue rot 0
@    s2 avalue format general
@    s2 avalue prec 3
@    s2 avalue prepend ""
@    s2 avalue append ""
@    s2 avalue offset 0.000000 , 0.000000
@    s2 errorbar on
@    s2 errorbar place both
@    s2 errorbar color 15
@    s2 errorbar pattern 1
@    s2 errorbar size 1.000000
@    s2 errorbar linewidth 1.0
@    s2 errorbar linestyle 1
@    s2 errorbar riser linewidth 1.0
@    s2 errorbar riser linestyle 1
@    s2 errorbar riser clip off
@    s2 errorbar riser clip length 0.100000
@    s2 comment "/home/fdv/Results/ZrW2O8_New/PDOS/W/1.010/dmdw_pdos.gaussian.tot.dat"
@    s2 legend  "+0.000"
@    s3 hidden false
@    s3 type xy
@    s3 symbol 0
@    s3 symbol size 1.000000
@    s3 symbol color 4
@    s3 symbol pattern 1
@    s3 symbol fill color 4
@    s3 symbol fill pattern 0
@    s3 symbol linewidth 1.0
@    s3 symbol linestyle 1
@    s3 symbol char 65
@    s3 symbol char font 0
@    s3 symbol skip 0
@    s3 line type 1
@    s3 line linestyle 1
@    s3 line linewidth 1.5
@    s3 line color 4
@    s3 line pattern 1
@    s3 baseline type 0
@    s3 baseline off
@    s3 dropline off
@    s3 fill type 0
@    s3 fill rule 0
@    s3 fill color 1
@    s3 fill pattern 1
@    s3 avalue off
@    s3 avalue type 2
@    s3 avalue char size 1.000000
@    s3 avalue font 0
@    s3 avalue color 1
@    s3 avalue rot 0
@    s3 avalue format general
@    s3 avalue prec 3
@    s3 avalue prepend ""
@    s3 avalue append ""
@    s3 avalue offset 0.000000 , 0.000000
@    s3 errorbar on
@    s3 errorbar place both
@    s3 errorbar color 4
@    s3 errorbar pattern 1
@    s3 errorbar size 1.000000
@    s3 errorbar linewidth 1.0
@    s3 errorbar linestyle 1
@    s3 errorbar riser linewidth 1.0
@    s3 errorbar riser linestyle 1
@    s3 errorbar riser clip off
@    s3 errorbar riser clip length 0.100000
@    s3 comment "/home/fdv/Results/ZrW2O8_New/PDOS/W/1.015/dmdw_pdos.gaussian.tot.dat"
@    s3 legend  "+0.046"
@    s4 hidden false
@    s4 type xy
@    s4 symbol 0
@    s4 symbol size 1.000000
@    s4 symbol color 8
@    s4 symbol pattern 1
@    s4 symbol fill color 8
@    s4 symbol fill pattern 0
@    s4 symbol linewidth 1.0
@    s4 symbol linestyle 1
@    s4 symbol char 65
@    s4 symbol char font 0
@    s4 symbol skip 0
@    s4 line type 1
@    s4 line linestyle 1
@    s4 line linewidth 1.5
@    s4 line color 8
@    s4 line pattern 1
@    s4 baseline type 0
@    s4 baseline off
@    s4 dropline off
@    s4 fill type 0
@    s4 fill rule 0
@    s4 fill color 1
@    s4 fill pattern 1
@    s4 avalue off
@    s4 avalue type 2
@    s4 avalue char size 1.000000
@    s4 avalue font 0
@    s4 avalue color 1
@    s4 avalue rot 0
@    s4 avalue format general
@    s4 avalue prec 3
@    s4 avalue prepend ""
@    s4 avalue append ""
@    s4 avalue offset 0.000000 , 0.000000
@    s4 errorbar on
@    s4 errorbar place both
@    s4 errorbar color 8
@    s4 errorbar pattern 1
@    s4 errorbar size 1.000000
@    s4 errorbar linewidth 1.0
@    s4 errorbar linestyle 1
@    s4 errorbar riser linewidth 1.0
@    s4 errorbar riser linestyle 1
@    s4 errorbar riser clip off
@    s4 errorbar riser clip length 0.100000
@    s4 comment "/home/fdv/Results/ZrW2O8_New/PDOS/W/1.020/dmdw_pdos.gaussian.tot.dat"
@    s4 legend  "+0.092"
@g2 on
@g2 hidden false
@g2 type XY
@g2 stacked false
@g2 bar hgap 0.000000
@g2 fixedpoint off
@g2 fixedpoint type 0
@g2 fixedpoint xy 0.000000, 0.000000
@g2 fixedpoint format general general
@g2 fixedpoint prec 6, 6
@with g2
@    world 0, 0, 35, 69.99
@    stack world 0, 0, 0, 0
@    znorm 1
@    view 0.150000, 0.150000, 0.950000, 0.710000
@    title ""
@    title font 6
@    title size 1.500000
@    title color 1
@    subtitle ""
@    subtitle font 6
@    subtitle size 1.250000
@    subtitle color 1
@    xaxes scale Normal
@    yaxes scale Normal
@    xaxes invert off
@    yaxes invert off
@    xaxis  on
@    xaxis  type zero false
@    xaxis  offset 0.000000 , 0.000000
@    xaxis  bar on
@    xaxis  bar color 1
@    xaxis  bar linestyle 1
@    xaxis  bar linewidth 1.0
@    xaxis  label "Frequency (THz)"
@    xaxis  label layout para
@    xaxis  label place auto
@    xaxis  label char size 1.250000
@    xaxis  label font 6
@    xaxis  label color 1
@    xaxis  label place normal
@    xaxis  tick on
@    xaxis  tick major 5
@    xaxis  tick minor ticks 4
@    xaxis  tick default 6
@    xaxis  tick place rounded true
@    xaxis  tick in
@    xaxis  tick major size 1.000000
@    xaxis  tick major color 1
@    xaxis  tick major linewidth 1.0
@    xaxis  tick major linestyle 1
@    xaxis  tick major grid off
@    xaxis  tick minor color 1
@    xaxis  tick minor linewidth 1.0
@    xaxis  tick minor linestyle 1
@    xaxis  tick minor grid off
@    xaxis  tick minor size 0.500000
@    xaxis  ticklabel on
@    xaxis  ticklabel format general
@    xaxis  ticklabel prec 5
@    xaxis  ticklabel formula ""
@    xaxis  ticklabel append ""
@    xaxis  ticklabel prepend ""
@    xaxis  ticklabel angle 0
@    xaxis  ticklabel skip 0
@    xaxis  ticklabel stagger 0
@    xaxis  ticklabel place normal
@    xaxis  ticklabel offset auto
@    xaxis  ticklabel offset 0.000000 , 0.010000
@    xaxis  ticklabel start type auto
@    xaxis  ticklabel start 0.000000
@    xaxis  ticklabel stop type auto
@    xaxis  ticklabel stop 0.000000
@    xaxis  ticklabel char size 1.000000
@    xaxis  ticklabel font 6
@    xaxis  ticklabel color 1
@    xaxis  tick place both
@    xaxis  tick spec type none
@    yaxis  on
@    yaxis  type zero false
@    yaxis  offset 0.000000 , 0.000000
@    yaxis  bar on
@    yaxis  bar color 1
@    yaxis  bar linestyle 1
@    yaxis  bar linewidth 1.0
@    yaxis  label "PDOS (Modes/THz)"
@    yaxis  label layout para
@    yaxis  label place auto
@    yaxis  label char size 1.250000
@    yaxis  label font 6
@    yaxis  label color 1
@    yaxis  label place normal
@    yaxis  tick on
@    yaxis  tick major 10
@    yaxis  tick minor ticks 1
@    yaxis  tick default 6
@    yaxis  tick place rounded true
@    yaxis  tick in
@    yaxis  tick major size 1.000000
@    yaxis  tick major color 1
@    yaxis  tick major linewidth 1.0
@    yaxis  tick major linestyle 1
@    yaxis  tick major grid off
@    yaxis  tick minor color 1
@    yaxis  tick minor linewidth 1.0
@    yaxis  tick minor linestyle 1
@    yaxis  tick minor grid off
@    yaxis  tick minor size 0.500000
@    yaxis  ticklabel on
@    yaxis  ticklabel format decimal
@    yaxis  ticklabel prec 0
@    yaxis  ticklabel formula ""
@    yaxis  ticklabel append ""
@    yaxis  ticklabel prepend ""
@    yaxis  ticklabel angle 0
@    yaxis  ticklabel skip 0
@    yaxis  ticklabel stagger 0
@    yaxis  ticklabel place normal
@    yaxis  ticklabel offset auto
@    yaxis  ticklabel offset 0.000000 , 0.010000
@    yaxis  ticklabel start type auto
@    yaxis  ticklabel start 0.000000
@    yaxis  ticklabel stop type auto
@    yaxis  ticklabel stop 0.000000
@    yaxis  ticklabel char size 1.000000
@    yaxis  ticklabel font 6
@    yaxis  ticklabel color 1
@    yaxis  tick place both
@    yaxis  tick spec type none
@    altxaxis  off
@    altyaxis  off
@    legend on
@    legend loctype view
@    legend 0.5, 0.75
@    legend box color 1
@    legend box pattern 1
@    legend box linewidth 1.0
@    legend box linestyle 0
@    legend box fill color 0
@    legend box fill pattern 1
@    legend font 6
@    legend char size 1.250000
@    legend color 1
@    legend length 4
@    legend vgap 1
@    legend hgap 1
@    legend invert false
@    frame type 0
@    frame linestyle 1
@    frame linewidth 1.0
@    frame color 1
@    frame pattern 1
@    frame background color 0
@    frame background pattern 0
@    s0 hidden false
@    s0 type xy
@    s0 symbol 0
@    s0 symbol size 1.000000
@    s0 symbol color 2
@    s0 symbol pattern 1
@    s0 symbol fill color 2
@    s0 symbol fill pattern 0
@    s0 symbol linewidth 1.0
@    s0 symbol linestyle 1
@    s0 symbol char 65
@    s0 symbol char font 0
@    s0 symbol skip 0
@    s0 line type 1
@    s0 line linestyle 1
@    s0 line linewidth 1.5
@    s0 line color 2
@    s0 line pattern 1
@    s0 baseline type 0
@    s0 baseline off
@    s0 dropline off
@    s0 fill type 0
@    s0 fill rule 0
@    s0 fill color 1
@    s0 fill pattern 1
@    s0 avalue off
@    s0 avalue type 2
@    s0 avalue char size 1.000000
@    s0 avalue font 0
@    s0 avalue color 1
@    s0 avalue rot 0
@    s0 avalue format general
@    s0 avalue prec 3
@    s0 avalue prepend ""
@    s0 avalue append ""
@    s0 avalue offset 0.000000 , 0.000000
@    s0 errorbar on
@    s0 errorbar place both
@    s0 errorbar color 2
@    s0 errorbar pattern 1
@    s0 errorbar size 1.000000
@    s0 errorbar linewidth 1.0
@    s0 errorbar linestyle 1
@    s0 errorbar riser linewidth 1.0
@    s0 errorbar riser linestyle 1
@    s0 errorbar riser clip off
@    s0 errorbar riser clip length 0.100000
@    s0 comment "/home/fdv/Results/ZrW2O8_New/PDOS/Zr/1.000/dmdw_pdos.gaussian.tot.dat"
@    s0 legend  ""
@    s1 hidden false
@    s1 type xy
@    s1 symbol 0
@    s1 symbol size 1.000000
@    s1 symbol color 11
@    s1 symbol pattern 1
@    s1 symbol fill color 11
@    s1 symbol fill pattern 0
@    s1 symbol linewidth 1.0
@    s1 symbol linestyle 1
@    s1 symbol char 65
@    s1 symbol char font 0
@    s1 symbol skip 0
@    s1 line type 1
@    s1 line linestyle 1
@    s1 line linewidth 1.5
@    s1 line color 11
@    s1 line pattern 1
@    s1 baseline type 0
@    s1 baseline off
@    s1 dropline off
@    s1 fill type 0
@    s1 fill rule 0
@    s1 fill color 1
@    s1 fill pattern 1
@    s1 avalue off
@    s1 avalue type 2
@    s1 avalue char size 1.000000
@    s1 avalue font 0
@    s1 avalue color 1
@    s1 avalue rot 0
@    s1 avalue format general
@    s1 avalue prec 3
@    s1 avalue prepend ""
@    s1 avalue append ""
@    s1 avalue offset 0.000000 , 0.000000
@    s1 errorbar on
@    s1 errorbar place both
@    s1 errorbar color 11
@    s1 errorbar pattern 1
@    s1 errorbar size 1.000000
@    s1 errorbar linewidth 1.0
@    s1 errorbar linestyle 1
@    s1 errorbar riser linewidth 1.0
@    s1 errorbar riser linestyle 1
@    s1 errorbar riser clip off
@    s1 errorbar riser clip length 0.100000
@    s1 comment "/home/fdv/Results/ZrW2O8_New/PDOS/Zr/1.005/dmdw_pdos.gaussian.tot.dat"
@    s1 legend  ""
@    s2 hidden false
@    s2 type xy
@    s2 symbol 0
@    s2 symbol size 1.000000
@    s2 symbol color 15
@    s2 symbol pattern 1
@    s2 symbol fill color 15
@    s2 symbol fill pattern 0
@    s2 symbol linewidth 1.0
@    s2 symbol linestyle 1
@    s2 symbol char 65
@    s2 symbol char font 0
@    s2 symbol skip 0
@    s2 line type 1
@    s2 line linestyle 1
@    s2 line linewidth 1.5
@    s2 line color 15
@    s2 line pattern 1
@    s2 baseline type 0
@    s2 baseline off
@    s2 dropline off
@    s2 fill type 0
@    s2 fill rule 0
@    s2 fill color 1
@    s2 fill pattern 1
@    s2 avalue off
@    s2 avalue type 2
@    s2 avalue char size 1.000000
@    s2 avalue font 0
@    s2 avalue color 1
@    s2 avalue rot 0
@    s2 avalue format general
@    s2 avalue prec 3
@    s2 avalue prepend ""
@    s2 avalue append ""
@    s2 avalue offset 0.000000 , 0.000000
@    s2 errorbar on
@    s2 errorbar place both
@    s2 errorbar color 15
@    s2 errorbar pattern 1
@    s2 errorbar size 1.000000
@    s2 errorbar linewidth 1.0
@    s2 errorbar linestyle 1
@    s2 errorbar riser linewidth 1.0
@    s2 errorbar riser linestyle 1
@    s2 errorbar riser clip off
@    s2 errorbar riser clip length 0.100000
@    s2 comment "/home/fdv/Results/ZrW2O8_New/PDOS/Zr/1.010/dmdw_pdos.gaussian.tot.dat"
@    s2 legend  ""
@    s3 hidden false
@    s3 type xy
@    s3 symbol 0
@    s3 symbol size 1.000000
@    s3 symbol color 4
@    s3 symbol pattern 1
@    s3 symbol fill color 4
@    s3 symbol fill pattern 0
@    s3 symbol linewidth 1.0
@    s3 symbol linestyle 1
@    s3 symbol char 65
@    s3 symbol char font 0
@    s3 symbol skip 0
@    s3 line type 1
@    s3 line linestyle 1
@    s3 line linewidth 1.5
@    s3 line color 4
@    s3 line pattern 1
@    s3 baseline type 0
@    s3 baseline off
@    s3 dropline off
@    s3 fill type 0
@    s3 fill rule 0
@    s3 fill color 1
@    s3 fill pattern 1
@    s3 avalue off
@    s3 avalue type 2
@    s3 avalue char size 1.000000
@    s3 avalue font 0
@    s3 avalue color 1
@    s3 avalue rot 0
@    s3 avalue format general
@    s3 avalue prec 3
@    s3 avalue prepend ""
@    s3 avalue append ""
@    s3 avalue offset 0.000000 , 0.000000
@    s3 errorbar on
@    s3 errorbar place both
@    s3 errorbar color 4
@    s3 errorbar pattern 1
@    s3 errorbar size 1.000000
@    s3 errorbar linewidth 1.0
@    s3 errorbar linestyle 1
@    s3 errorbar riser linewidth 1.0
@    s3 errorbar riser linestyle 1
@    s3 errorbar riser clip off
@    s3 errorbar riser clip length 0.100000
@    s3 comment "/home/fdv/Results/ZrW2O8_New/PDOS/Zr/1.015/dmdw_pdos.gaussian.tot.dat"
@    s3 legend  ""
@    s4 hidden false
@    s4 type xy
@    s4 symbol 0
@    s4 symbol size 1.000000
@    s4 symbol color 8
@    s4 symbol pattern 1
@    s4 symbol fill color 8
@    s4 symbol fill pattern 0
@    s4 symbol linewidth 1.0
@    s4 symbol linestyle 1
@    s4 symbol char 65
@    s4 symbol char font 0
@    s4 symbol skip 0
@    s4 line type 1
@    s4 line linestyle 1
@    s4 line linewidth 1.5
@    s4 line color 8
@    s4 line pattern 1
@    s4 baseline type 0
@    s4 baseline off
@    s4 dropline off
@    s4 fill type 0
@    s4 fill rule 0
@    s4 fill color 1
@    s4 fill pattern 1
@    s4 avalue off
@    s4 avalue type 2
@    s4 avalue char size 1.000000
@    s4 avalue font 0
@    s4 avalue color 1
@    s4 avalue rot 0
@    s4 avalue format general
@    s4 avalue prec 3
@    s4 avalue prepend ""
@    s4 avalue append ""
@    s4 avalue offset 0.000000 , 0.000000
@    s4 errorbar on
@    s4 errorbar place both
@    s4 errorbar color 8
@    s4 errorbar pattern 1
@    s4 errorbar size 1.000000
@    s4 errorbar linewidth 1.0
@    s4 errorbar linestyle 1
@    s4 errorbar riser linewidth 1.0
@    s4 errorbar riser linestyle 1
@    s4 errorbar riser clip off
@    s4 errorbar riser clip length 0.100000
@    s4 comment "/home/fdv/Results/ZrW2O8_New/PDOS/Zr/1.020/dmdw_pdos.gaussian.tot.dat"
@    s4 legend  ""
@target G0.S0
@type xy
-2.199901 0
-2.189901 0
-2.179901 0
-2.169901 0
-2.159901 0
-2.149901 0
-2.139901 0
-2.129901 0
-2.119901 0
-2.109901 0
-2.099901 0
-2.089901 0
-2.079901 0
-2.069901 0
-2.059901 0
-2.049901 0
-2.039901 0
-2.029901 0
-2.019901 0
-2.009901 0
-1.999901 0
-1.989901 0
-1.979901 0
-1.969901 0
-1.959901 0
-1.949901 0
-1.939901 0
-1.929901 0
-1.919901 0
-1.909901 0
-1.899901 0
-1.889901 0
-1.879901 0
-1.869901 0
-1.859901 0
-1.849901 0
-1.839901 0
-1.829901 0
-1.819901 0
-1.809901 0
-1.799901 0
-1.789901 0
-1.779901 0
-1.769901 0
-1.759901 0
-1.749901 0
-1.739901 0
-1.729901 0
-1.719901 0
-1.709901 0
-1.699901 0
-1.689901 0
-1.679901 0
-1.669901 0
-1.659901 0
-1.649901 0
-1.639901 0
-1.629901 0
-1.619901 0
-1.609901 0
-1.599901 0
-1.589901 0
-1.579901 0
-1.569901 0
-1.559901 0
-1.549901 0
-1.539901 0
-1.529901 0
-1.519901 0
-1.509901 0
-1.499901 0
-1.489901 0
-1.479901 0
-1.469901 0
-1.459901 0
-1.449901 0
-1.439901 0
-1.429901 0
-1.419901 0
-1.409901 0
-1.399901 0
-1.389901 0
-1.379901 0
-1.369901 0
-1.359901 0
-1.349901 0
-1.339901 0
-1.329901 0
-1.319901 0
-1.309901 0
-1.299901 0
-1.289901 0
-1.279901 0
-1.269901 0
-1.259901 0
-1.249901 0
-1.239901 0
-1.229901 0
-1.219901 0
-1.209901 0
-1.199901 0
-1.189901 0
-1.179901 0
-1.169901 0
-1.159901 0
-1.149901 0
-1.139901 0
-1.129901 0
-1.119901 0
-1.109901 0
-1.099901 0
-1.089901 0
-1.079901 0
-1.069901 0
-1.059901 0
-1.049901 0
-1.039901 0
-1.029901 0
-1.019901 0
-1.009901 0
-0.999901 0
-0.989901 0
-0.979901 0
-0.969901 0
-0.959901 0
-0.949901 0
-0.939901 0
-0.929901 0
-0.919901 0
-0.909901 0
-0.899901 0
-0.889901 0
-0.879901 0
-0.869901 0
-0.859901 0
-0.849901 0
-0.839901 0
-0.829901 0
-0.819901 0
-0.809901 0
-0.799901 0
-0.789901 0
-0.779901 0
-0.769901 0
-0.759901 0
-0.749901 0
-0.739901 0
-0.729901 0
-0.719901 0
-0.709901 0
-0.699901 0
-0.689901 0
-0.679901 0
-0.669901 0
-0.659901 0
-0.649901 0
-0.639901 0
-0.629901 0
-0.619901 0
-0.609901 0
-0.599901 0
-0.589901 0
-0.579901 0
-0.569901 0
-0.559901 0
-0.549901 0
-0.539901 0
-0.529901 0
-0.519901 0
-0.509901 0
-0.499901 0
-0.489901 0
-0.479901 0
-0.469901 0
-0.459901 0
-0.449901 0
-0.439901 0
-0.429901 0
-0.419901 0
-0.409901 0
-0.399901 0
-0.389901 0
-0.379901 0
-0.369901 0
-0.359901 0
-0.349901 0
-0.339901 0
-0.329901 0
-0.319901 0
-0.309901 0
-0.299901 0
-0.289901 0
-0.279901 0
-0.269901 0
-0.259901 0
-0.249901 0
-0.239901 0
-0.229901 0
-0.219901 0
-0.209901 0
-0.199901 0
-0.189901 0
-0.179901 0
-0.169901 0
-0.159901 0
-0.149901 0
-0.139901 0
-0.129901 0
-0.119901 9.6e-05
-0.109901 9.6e-05
-0.099901 9.6e-05
-0.089901 9.6e-05
-0.079901 9.6e-05
-0.069901 0.000192
-0.059901 0.000192
-0.049901 0.000192
-0.039901 0.000288
-0.029901 0.000288
-0.019901 0.000384
-0.009901 0.00048
9.9e-05 0.000576
0.010099 0.000672
0.020099 0.000768
0.030099 0.00096
0.040099 0.001056
0.050099 0.001248
0.060099 0.001536
0.070099 0.001824
0.080099 0.002112
0.090099 0.002496
0.100099 0.00288
0.110099 0.00336
0.120099 0.003936
0.130099 0.004512
0.140099 0.00528
0.150099 0.006048
0.160099 0.007008
0.170099 0.008064
0.180099 0.009312
0.190099 0.010656
0.200099 0.012192
0.210099 0.01392
0.220099 0.01584
0.230099 0.017952
0.240099 0.020352
0.250099 0.02304
0.260099 0.026016
0.270099 0.02928
0.280099 0.032928
0.290099 0.036864
0.300099 0.04128
0.310099 0.04608
0.320099 0.051264
0.330099 0.057024
0.340099 0.063168
0.350099 0.069888
0.360099 0.077184
0.370099 0.085056
0.380099 0.093408
0.390099 0.102528
0.400099 0.112128
0.410099 0.122496
0.420099 0.13344
0.430099 0.145056
0.440099 0.15744
0.450099 0.1704
0.460099 0.184032
0.470099 0.198432
0.480099 0.213408
0.490099 0.229056
0.500099 0.245376
0.510099 0.262272
0.520099 0.279744
0.530099 0.297792
0.540099 0.31632
0.550099 0.335328
0.560099 0.354816
0.570099 0.374688
0.580099 0.394848
0.590099 0.415296
0.600099 0.435936
0.610099 0.456864
0.620099 0.477888
0.630099 0.499008
0.640099 0.520128
0.650099 0.541248
0.660099 0.562368
0.670099 0.583488
0.680099 0.604416
0.690099 0.625248
0.700099 0.645984
0.710099 0.66672
0.720099 0.687264
0.730099 0.707808
0.740099 0.728352
0.750099 0.748896
0.760099 0.769632
0.770099 0.79056
0.780099 0.811872
0.790099 0.833568
0.800099 0.855936
0.810099 0.878976
0.820099 0.902976
0.830099 0.928128
0.840099 0.954528
0.850099 0.982464
0.860099 1.012128
0.870099 1.043712
0.880099 1.0776
0.890099 1.113888
0.900099 1.152864
0.910099 1.194816
0.920099 1.239936
0.930099 1.288416
0.940099 1.340736
0.950099 1.3968
0.960099 1.457088
0.970099 1.521696
0.980099 1.590816
0.990099 1.664544
1.000099 1.743168
1.010099 1.826688
1.020099 1.915296
1.030099 2.009088
1.040099 2.107968
1.050099 2.212032
1.060099 2.321376
1.070099 2.435712
1.080099 2.555232
1.090099 2.679744
1.100099 2.809152
1.110099 2.943168
1.120099 3.081792
1.130099 3.224832
1.140099 3.372
1.150099 3.523104
1.160099 3.677952
1.170099 3.836256
1.180099 3.997728
1.190099 4.162272
1.200099 4.329504
1.210099 4.499232
1.220099 4.671168
1.230099 4.845216
1.240099 5.021088
1.250099 5.198688
1.260099 5.377824
1.270099 5.558304
1.280099 5.740128
1.290099 5.9232
1.300099 6.10752
1.310099 6.292896
1.320099 6.479616
1.330099 6.667584
1.340099 6.856896
1.350099 7.047648
1.360099 7.240032
1.370099 7.43424
1.380099 7.630272
1.390099 7.828512
1.400099 8.029152
1.410099 8.232192
1.420099 8.438112
1.430099 8.646912
1.440099 8.85888
1.450099 9.074112
1.460099 9.2928
1.470099 9.515136
1.480099 9.74112
1.490099 9.970752
1.500099 10.204224
1.510099 10.441344
1.520099 10.682112
1.530099 10.926336
1.540099 11.173824
1.550099 11.42448
1.560099 11.677728
1.570099 11.933472
1.580099 12.191232
1.590099 12.450432
1.600099 12.710688
1.610099 12.971424
1.620099 13.232064
1.630099 13.49184
1.640099 13.75008
1.650099 14.006208
1.660099 14.259456
1.670099 14.509056
1.680099 14.75424
1.690099 14.99424
1.700099 15.228192
1.710099 15.455616
1.720099 15.675456
1.730099 15.887232
1.740099 16.09008
1.750099 16.28352
1.760099 16.466784
1.770099 16.639392
1.780099 16.800768
1.790099 16.950336
1.800099 17.087904
1.810099 17.212896
1.820099 17.32512
1.830099 17.424288
1.840099 17.510304
1.850099 17.582976
1.860099 17.642208
1.870099 17.688096
1.880099 17.720832
1.890099 17.74032
1.900099 17.746944
1.910099 17.740896
1.920099 17.722464
1.930099 17.692128
1.940099 17.650176
1.950099 17.59728
1.960099 17.533824
1.970099 17.460384
1.980099 17.377632
1.990099 17.286144
2.000099 17.186592
2.010099 17.079744
2.020099 16.966272
2.030099 16.846944
2.040099 16.722528
2.050099 16.593792
2.060099 16.4616
2.070099 16.326528
2.080099 16.189632
2.090099 16.051584
2.100099 15.913056
2.110099 15.775008
2.120099 15.638112
2.130099 15.503136
2.140099 15.370752
2.150099 15.241632
2.160099 15.116352
2.170099 14.99568
2.180099 14.880192
2.190099 14.770176
2.200099 14.666304
2.210099 14.56896
2.220099 14.478432
2.230099 14.395008
2.240099 14.318976
2.250099 14.250432
2.260099 14.189568
2.270099 14.136192
2.280099 14.0904
2.290099 14.052
2.300099 14.020704
2.310099 13.99632
2.320099 13.978272
2.330099 13.966368
2.340099 13.95984
2.350099 13.958208
2.360099 13.960704
2.370099 13.966656
2.380099 13.9752
2.390099 13.985472
2.400099 13.996608
2.410099 14.007744
2.420099 14.017728
2.430099 14.0256
2.440099 14.0304
2.450099 14.031072
2.460099 14.026656
2.470099 14.016
2.480099 13.998144
2.490099 13.972224
2.500099 13.937184
2.510099 13.892352
2.520099 13.836672
2.530099 13.769568
2.540099 13.690272
2.550099 13.598208
2.560099 13.492992
2.570099 13.374048
2.580099 13.241184
2.590099 13.094112
2.600099 12.932832
2.610099 12.757248
2.620099 12.567552
2.630099 12.36384
2.640099 12.146592
2.650099 11.916096
2.660099 11.672928
2.670099 11.417664
2.680099 11.15088
2.690099 10.873536
2.700099 10.5864
2.710099 10.290336
2.720099 9.9864
2.730099 9.67536
2.740099 9.35856
2.750099 9.036768
2.760099 8.711232
2.770099 8.383008
2.780099 8.053152
2.790099 7.72272
2.800099 7.392768
2.810099 7.064448
2.820099 6.738528
2.830099 6.41616
2.840099 6.098112
2.850099 5.785344
2.860099 5.478528
2.870099 5.178528
2.880099 4.885824
2.890099 4.601184
2.900099 4.324992
2.910099 4.057824
2.920099 3.800064
2.930099 3.552
2.940099 3.313824
2.950099 3.085728
2.960099 2.868
2.970099 2.660448
2.980099 2.463264
2.990099 2.276352
3.000099 2.099616
3.010099 1.932864
3.020099 1.775904
3.030099 1.628544
3.040099 1.490592
3.050099 1.361664
3.060099 1.241472
3.070099 1.129728
3.080099 1.026048
3.090099 0.930048
3.100099 0.841344
3.110099 0.759648
3.120099 0.684576
3.130099 0.615744
3.140099 0.552672
3.150099 0.495168
3.160099 0.442752
3.170099 0.39504
3.180099 0.35184
3.190099 0.312768
3.200099 0.27744
3.210099 0.245664
3.220099 0.217056
3.230099 0.191424
3.240099 0.16848
3.250099 0.147936
3.260099 0.129696
3.270099 0.113472
3.280099 0.099072
3.290099 0.0864
3.300099 0.075072
3.310099 0.065184
3.320099 0.056448
3.330099 0.048864
3.340099 0.042144
3.350099 0.036288
3.360099 0.0312
3.370099 0.026784
3.380099 0.022848
3.390099 0.019584
3.400099 0.016704
3.410099 0.014208
3.420099 0.012
3.430099 0.010176
3.440099 0.00864
3.450099 0.007296
3.460099 0.006144
3.470099 0.005184
3.480099 0.00432
3.490099 0.003648
3.500099 0.003072
3.510099 0.002496
3.520099 0.002112
3.530099 0.001728
3.540099 0.00144
3.550099 0.001152
3.560099 0.00096
3.570099 0.000768
3.580099 0.000672
3.590099 0.000576
3.600099 0.00048
3.610099 0.000384
3.620099 0.000288
3.630099 0.000288
3.640099 0.000192
3.650099 0.000192
3.660099 9.6e-05
3.670099 9.6e-05
3.680099 9.6e-05
3.690099 9.6e-05
3.700099 9.6e-05
3.710099 0
3.720099 0
3.730099 0
3.740099 0
3.750099 0
3.760099 0
3.770099 0
3.780099 0
3.790099 0
3.800099 0
3.810099 0
3.820099 0
3.830099 0
3.840099 0
3.850099 0
3.860099 0
3.870099 0
3.880099 0
3.890099 0
3.900099 0
3.910099 0
3.920099 0
3.930099 0
3.940099 0
3.950099 0
3.960099 0
3.970099 0
3.980099 0
3.990099 0
4.000099 0
4.010099 0
4.020099 0
4.030099 0
4.040099 0
4.050099 0
4.060099 0
4.070099 0
4.080099 0
4.090099 0
4.100099 0
4.110099 0
4.120099 0
4.130099 0
4.140099 0
4.150099 0
4.160099 0
4.170099 0
4.180099 0
4.190099 0
4.200099 0
4.210099 0
4.220099 0
4.230099 0
4.240099 0
4.250099 0
4.260099 0
4.270099 0
4.280099 0
4.290099 0
4.300099 0
4.310099 0
4.320099 0
4.330099 0
4.340099 0
4.350099 0
4.360099 0
4.370099 0
4.380099 0
4.390099 0
4.400099 0
4.410099 0
4.420099 0
4.430099 0
4.440099 0
4.450099 0
4.460099 0
4.470099 0
4.480099 0
4.490099 0
4.500099 0
4.510099 0
4.520099 0
4.530099 0
4.540099 0
4.550099 0
4.560099 0
4.570099 0
4.580099 0
4.590099 0
4.600099 0
4.610099 0
4.620099 0
4.630099 0
4.640099 0
4.650099 0
4.660099 0
4.670099 0
4.680099 0
4.690099 0
4.700099 0
4.710099 0
4.720099 0
4.730099 0
4.740099 0
4.750099 0
4.760099 0
4.770099 0
4.780099 0
4.790099 0
4.800099 0
4.810099 0
4.820099 0
4.830099 0
4.840099 0
4.850099 0
4.860099 0
4.870099 0
4.880099 0
4.890099 0
4.900099 0
4.910099 0
4.920099 0
4.930099 0
4.940099 0
4.950099 0
4.960099 0
4.970099 0
4.980099 0
4.990099 0
5.000099 0
5.010099 0
5.020099 0
5.030099 0
5.040099 0
5.050099 0
5.060099 0
5.070099 0
5.080099 0
5.090099 0
5.100099 0
5.110099 0
5.120099 0
5.130099 0
5.140099 0
5.150099 0
5.160099 0
5.170099 0
5.180099 0
5.190099 0
5.200099 0
5.210099 0
5.220099 0
5.230099 0
5.240099 0
5.250099 0
5.260099 0
5.270099 0
5.280099 0
5.290099 0
5.300099 0
5.310099 0
5.320099 0
5.330099 0
5.340099 0
5.350099 0
5.360099 0
5.370099 0
5.380099 0
5.390099 0
5.400099 0
5.410099 0
5.420099 0
5.430099 0
5.440099 0
5.450099 0
5.460099 0
5.470099 0
5.480099 0
5.490099 0
5.500099 0
5.510099 0
5.520099 0
5.530099 0
5.540099 0
5.550099 0
5.560099 0
5.570099 0
5.580099 0
5.590099 0
5.600099 0
5.610099 0
5.620099 0
5.630099 0
5.640099 0
5.650099 0
5.660099 0
5.670099 0
5.680099 0
5.690099 0
5.700099 0
5.710099 0
5.720099 0
5.730099 0
5.740099 0
5.750099 0
5.760099 0
5.770099 0
5.780099 0
5.790099 9.6e-05
5.800099 9.6e-05
5.810099 9.6e-05
5.820099 9.6e-05
5.830099 0.000192
5.840099 0.000192
5.850099 0.000192
5.860099 0.000288
5.870099 0.000384
5.880099 0.000384
5.890099 0.00048
5.900099 0.000672
5.910099 0.000768
5.920099 0.00096
5.930099 0.001152
5.940099 0.00144
5.950099 0.001728
5.960099 0.002112
5.970099 0.002592
5.980099 0.003168
5.990099 0.003744
6.000099 0.004608
6.010099 0.005472
6.020099 0.006624
6.030099 0.007872
6.040099 0.009408
6.050099 0.011232
6.060099 0.01344
6.070099 0.015936
6.080099 0.018816
6.090099 0.022272
6.100099 0.026304
6.110099 0.031008
6.120099 0.03648
6.130099 0.042816
6.140099 0.050112
6.150099 0.05856
6.160099 0.068256
6.170099 0.079488
6.180099 0.092256
6.190099 0.106944
6.200099 0.123648
6.210099 0.142752
6.220099 0.164448
6.230099 0.189024
6.240099 0.216864
6.250099 0.248256
6.260099 0.28368
6.270099 0.32352
6.280099 0.368064
6.290099 0.41808
6.300099 0.47376
6.310099 0.535872
6.320099 0.604896
6.330099 0.681408
6.340099 0.76608
6.350099 0.859488
6.360099 0.9624
6.370099 1.075392
6.380099 1.199328
6.390099 1.334784
6.400099 1.482624
6.410099 1.643616
6.420099 1.818336
6.430099 2.007648
6.440099 2.212224
6.450099 2.432832
6.460099 2.670144
6.470099 2.924736
6.480099 3.19728
6.490099 3.488256
6.500099 3.798144
6.510099 4.127424
6.520099 4.476384
6.530099 4.845312
6.540099 5.2344
6.550099 5.643456
6.560099 6.072672
6.570099 6.521664
6.580099 6.99024
6.590099 7.477824
6.600099 7.98384
6.610099 8.50752
6.620099 9.048
6.630099 9.604224
6.640099 10.174944
6.650099 10.758912
6.660099 11.3544
6.670099 11.960064
6.680099 12.573888
6.690099 13.194048
6.700099 13.818624
6.710099 14.445312
6.720099 15.072
6.730099 15.696384
6.740099 16.315968
6.750099 16.928544
6.760099 17.53152
6.770099 18.1224
6.780099 18.698784
6.790099 19.258272
6.800099 19.798464
6.810099 20.31696
6.820099 20.811648
6.830099 21.280224
6.840099 21.720768
6.850099 22.131264
6.860099 22.510176
6.870099 22.855776
6.880099 23.16672
6.890099 23.44176
6.900099 23.679936
6.910099 23.88048
6.920099 24.04272
6.930099 24.166368
6.940099 24.251232
6.950099 24.297312
6.960099 24.304896
6.970099 24.27456
6.980099 24.20688
6.990099 24.10272
7.000099 23.963232
7.010099 23.789568
7.020099 23.583168
7.030099 23.345472
7.040099 23.078208
7.050099 22.783104
7.060099 22.46208
7.070099 22.117056
7.080099 21.750048
7.090099 21.363168
7.100099 20.958528
7.110099 20.53824
7.120099 20.104416
7.130099 19.659264
7.140099 19.2048
7.150099 18.743136
7.160099 18.276384
7.170099 17.806368
7.180099 17.335008
7.190099 16.864224
7.200099 16.395744
7.210099 15.931296
7.220099 15.47232
7.230099 15.020352
7.240099 14.576832
7.250099 14.142912
7.260099 13.719936
7.270099 13.308864
7.280099 12.910752
7.290099 12.526464
7.300099 12.156672
7.310099 11.802144
7.320099 11.463456
7.330099 11.141088
7.340099 10.835328
7.350099 10.546656
7.360099 10.275168
7.370099 10.021056
7.380099 9.78432
7.390099 9.56496
7.400099 9.362976
7.410099 9.178176
7.420099 9.010368
7.430099 8.859264
7.440099 8.724576
7.450099 8.60592
7.460099 8.502816
7.470099 8.415072
7.480099 8.342016
7.490099 8.283168
7.500099 8.238144
7.510099 8.206176
7.520099 8.18688
7.530099 8.17968
7.540099 8.183904
7.550099 8.198976
7.560099 8.22432
7.570099 8.259456
7.580099 8.303616
7.590099 8.35632
7.600099 8.416992
7.610099 8.48496
7.620099 8.559744
7.630099 8.640768
7.640099 8.72736
7.650099 8.81904
7.660099 8.915328
7.670099 9.015552
7.680099 9.119136
7.690099 9.2256
7.700099 9.334368
7.710099 9.444864
7.720099 9.556608
7.730099 9.668832
7.740099 9.781152
7.750099 9.8928
7.760099 10.003296
7.770099 10.111968
7.780099 10.21824
7.790099 10.321344
7.800099 10.4208
7.810099 10.515936
7.820099 10.605984
7.830099 10.690272
7.840099 10.76832
7.850099 10.839264
7.860099 10.902624
7.870099 10.957728
7.880099 11.003904
7.890099 11.04048
7.900099 11.067072
7.910099 11.083104
7.920099 11.088
7.930099 11.081376
7.940099 11.062848
7.950099 11.032032
7.960099 10.98864
7.970099 10.93248
7.980099 10.86336
7.990099 10.781184
8.000099 10.685952
8.010099 10.57776
8.020099 10.456608
8.030099 10.32288
8.040099 10.176672
8.050099 10.018464
8.060099 9.84864
8.070099 9.667584
8.080099 9.475968
8.090099 9.274272
8.100099 9.063264
8.110099 8.843616
8.120099 8.616096
8.130099 8.381376
8.140099 8.14032
8.150099 7.893792
8.160099 7.642656
8.170099 7.38768
8.180099 7.12992
8.190099 6.869952
8.200099 6.608832
8.210099 6.347424
8.220099 6.0864
8.230099 5.826528
8.240099 5.568672
8.250099 5.3136
8.260099 5.061888
8.270099 4.814112
8.280099 4.57104
8.290099 4.333056
8.300099 4.100832
8.310099 3.874656
8.320099 3.654912
8.330099 3.442176
8.340099 3.236448
8.350099 3.038208
8.360099 2.847552
8.370099 2.664768
8.380099 2.48976
8.390099 2.322816
8.400099 2.16384
8.410099 2.012832
8.420099 1.869984
8.430099 1.735008
8.440099 1.607904
8.450099 1.488672
8.460099 1.37712
8.470099 1.273056
8.480099 1.176576
8.490099 1.087296
8.500099 1.005216
8.510099 0.93024
8.520099 0.862176
8.530099 0.800928
8.540099 0.746304
8.550099 0.698304
8.560099 0.656736
8.570099 0.621696
8.580099 0.593088
8.590099 0.570816
8.600099 0.55488
8.610099 0.545376
8.620099 0.5424
8.630099 0.545952
8.640099 0.556128
8.650099 0.57312
8.660099 0.597024
8.670099 0.628032
8.680099 0.666432
8.690099 0.712416
8.700099 0.766176
8.710099 0.828
8.720099 0.898176
8.730099 0.977088
8.740099 1.064832
8.750099 1.161984
8.760099 1.26864
8.770099 1.385184
8.780099 1.511904
8.790099 1.648992
8.800099 1.796832
8.810099 1.955616
8.820099 2.12544
8.830099 2.306592
8.840099 2.499168
8.850099 2.703072
8.860099 2.918496
8.870099 3.145344
8.880099 3.383424
8.890099 3.63264
8.900099 3.892608
8.910099 4.16304
8.920099 4.443552
8.930099 4.733568
8.940099 5.032416
8.950099 5.339616
8.960099 5.654208
8.970099 5.975424
8.980099 6.302208
8.990099 6.633696
9.000099 6.96864
9.010099 7.305888
9.020099 7.644288
9.030099 7.982496
9.040099 8.319072
9.050099 8.652672
9.060099 8.981952
9.070099 9.30528
9.080099 9.621312
9.090099 9.928512
9.100099 10.225536
9.110099 10.510752
9.120099 10.782912
9.130099 11.040672
9.140099 11.282496
9.150099 11.507424
9.160099 11.714112
9.170099 11.901504
9.180099 12.06864
9.190099 12.214656
9.200099 12.33888
9.210099 12.440448
9.220099 12.519072
9.230099 12.574176
9.240099 12.605568
9.250099 12.613248
9.260099 12.597024
9.270099 12.557184
9.280099 12.49392
9.290099 12.407712
9.300099 12.299136
9.310099 12.168672
9.320099 12.017088
9.330099 11.84544
9.340099 11.654592
9.350099 11.445504
9.360099 11.219424
9.370099 10.9776
9.380099 10.721088
9.390099 10.451328
9.400099 10.169664
9.410099 9.87744
9.420099 9.576
9.430099 9.266784
9.440099 8.951232
9.450099 8.630592
9.460099 8.306208
9.470099 7.97952
9.480099 7.65168
9.490099 7.324032
9.500099 6.997536
9.510099 6.673536
9.520099 6.352992
9.530099 6.036768
9.540099 5.72592
9.550099 5.421216
9.560099 5.123328
9.570099 4.83312
9.580099 4.550976
9.590099 4.277568
9.600099 4.01328
9.610099 3.758496
9.620099 3.513504
9.630099 3.278496
9.640099 3.05376
9.650099 2.8392
9.660099 2.634912
9.670099 2.440992
9.680099 2.257344
9.690099 2.08368
9.700099 1.92
9.710099 1.766112
9.720099 1.621824
9.730099 1.486656
9.740099 1.360608
9.750099 1.2432
9.760099 1.13424
9.770099 1.033344
9.780099 0.940128
9.790099 0.8544
9.800099 0.77568
9.810099 0.70368
9.820099 0.638112
9.830099 0.578688
9.840099 0.525024
9.850099 0.476832
9.860099 0.433824
9.870099 0.395808
9.880099 0.3624
9.890099 0.3336
9.900099 0.308928
9.910099 0.288384
9.920099 0.27168
9.930099 0.25872
9.940099 0.249408
9.950099 0.243552
9.960099 0.241152
9.970099 0.242112
9.980099 0.24624
9.990099 0.253728
10.000099 0.264384
10.010099 0.2784
10.020099 0.295584
10.030099 0.316032
10.040099 0.339744
10.050099 0.366912
10.060099 0.397536
10.070099 0.431616
10.080099 0.469344
10.090099 0.510624
10.100099 0.555648
10.110099 0.604608
10.120099 0.657408
10.130099 0.714144
10.140099 0.775008
10.150099 0.839904
10.160099 0.909024
10.170099 0.982464
10.180099 1.060128
10.190099 1.142112
10.200099 1.228416
10.210099 1.31904
10.220099 1.41408
10.230099 1.513344
10.240099 1.616928
10.250099 1.724736
10.260099 1.836768
10.270099 1.952736
10.280099 2.072832
10.290099 2.196672
10.300099 2.324352
10.310099 2.455584
10.320099 2.590272
10.330099 2.728416
10.340099 2.869632
10.350099 3.013824
10.360099 3.160896
10.370099 3.310656
10.380099 3.462912
10.390099 3.617568
10.400099 3.774336
10.410099 3.933216
10.420099 4.094016
10.430099 4.256544
10.440099 4.420704
10.450099 4.5864
10.460099 4.753536
10.470099 4.922016
10.480099 5.09184
10.490099 5.262816
10.500099 5.43504
10.510099 5.608416
10.520099 5.782848
10.530099 5.958528
10.540099 6.13536
10.550099 6.313344
10.560099 6.492576
10.570099 6.67296
10.580099 6.854592
10.590099 7.037568
10.600099 7.221888
10.610099 7.407552
10.620099 7.59456
10.630099 7.782912
10.640099 7.972704
10.650099 8.16384
10.660099 8.35632
10.670099 8.550144
10.680099 8.745024
10.690099 8.941152
10.700099 9.138144
10.710099 9.336096
10.720099 9.534624
10.730099 9.733728
10.740099 9.933024
10.750099 10.132224
10.760099 10.331232
10.770099 10.529664
10.780099 10.727232
10.790099 10.923456
10.800099 11.118048
10.810099 11.310624
10.820099 11.5008
10.830099 11.688096
10.840099 11.872128
10.850099 12.052416
10.860099 12.22848
10.870099 12.399936
10.880099 12.566304
10.890099 12.727104
10.900099 12.881856
10.910099 13.03008
10.920099 13.171488
10.930099 13.305504
10.940099 13.431744
10.950099 13.549728
10.960099 13.659264
10.970099 13.759776
10.980099 13.85088
10.990099 13.93248
11.000099 14.004
11.010099 14.065248
11.020099 14.11584
11.030099 14.15568
11.040099 14.184384
11.050099 14.201856
11.060099 14.207808
11.070099 14.202048
11.080099 14.184384
11.090099 14.154912
11.100099 14.113248
11.110099 14.059392
11.120099 13.99344
11.130099 13.9152
11.140099 13.824672
11.150099 13.721856
11.160099 13.606848
11.170099 13.479744
11.180099 13.34064
11.190099 13.189728
11.200099 13.027008
11.210099 12.852768
11.220099 12.667392
11.230099 12.47088
11.240099 12.263808
11.250099 12.046368
11.260099 11.81904
11.270099 11.582208
11.280099 11.336352
11.290099 11.081952
11.300099 10.819584
11.310099 10.549824
11.320099 10.273248
11.330099 9.990528
11.340099 9.702336
11.350099 9.409248
11.360099 9.112224
11.370099 8.811744
11.380099 8.508768
11.390099 8.203872
11.400099 7.898016
11.410099 7.591776
11.420099 7.286112
11.430099 6.9816
11.440099 6.679104
11.450099 6.379296
11.460099 6.082944
11.470099 5.790624
11.480099 5.503008
11.490099 5.220864
11.500099 4.94448
11.510099 4.674624
11.520099 4.41168
11.530099 4.156032
11.540099 3.908256
11.550099 3.668544
11.560099 3.43728
11.570099 3.21456
11.580099 3.000768
11.590099 2.795904
11.600099 2.600064
11.610099 2.41344
11.620099 2.23584
11.630099 2.06736
11.640099 1.907904
11.650099 1.75728
11.660099 1.615392
11.670099 1.482048
11.680099 1.357056
11.690099 1.240128
11.700099 1.130976
11.710099 1.029408
11.720099 0.93504
11.730099 0.84768
11.740099 0.766848
11.750099 0.692352
11.760099 0.623808
11.770099 0.560928
11.780099 0.503328
11.790099 0.45072
11.800099 0.40272
11.810099 0.359136
11.820099 0.31968
11.830099 0.283872
11.840099 0.251616
11.850099 0.222528
11.860099 0.19632
11.870099 0.172896
11.880099 0.151968
11.890099 0.133248
11.900099 0.11664
11.910099 0.101856
11.920099 0.0888
11.930099 0.077184
11.940099 0.067008
11.950099 0.057984
11.960099 0.050112
11.970099 0.0432
11.980099 0.037152
11.990099 0.031968
12.000099 0.02736
12.010099 0.023424
12.020099 0.019968
12.030099 0.016992
12.040099 0.0144
12.050099 0.012192
12.060099 0.010368
12.070099 0.008736
12.080099 0.007392
12.090099 0.006144
12.100099 0.005184
12.110099 0.00432
12.120099 0.003648
12.130099 0.002976
12.140099 0.002496
12.150099 0.002112
12.160099 0.001728
12.170099 0.00144
12.180099 0.001152
12.190099 0.00096
12.200099 0.000768
12.210099 0.000672
12.220099 0.000576
12.230099 0.000384
12.240099 0.000384
12.250099 0.000288
12.260099 0.000192
12.270099 0.000192
12.280099 0.000192
12.290099 9.6e-05
12.300099 9.6e-05
12.310099 9.6e-05
12.320099 9.6e-05
12.330099 9.6e-05
12.340099 0
12.350099 0
12.360099 0
12.370099 0
12.380099 0
12.390099 0
12.400099 0
12.410099 0
12.420099 0
12.430099 0
12.440099 0
12.450099 0
12.460099 0
12.470099 0
12.480099 0
12.490099 0
12.500099 0
12.510099 0
12.520099 0
12.530099 0
12.540099 0
12.550099 0
12.560099 0
12.570099 0
12.580099 0
12.590099 0
12.600099 0
12.610099 0
12.620099 0
12.630099 0
12.640099 0
12.650099 0
12.660099 0
12.670099 0
12.680099 0
12.690099 0
12.700099 0
12.710099 0
12.720099 0
12.730099 0
12.740099 0
12.750099 0
12.760099 0
12.770099 0
12.780099 0
12.790099 0
12.800099 0
12.810099 0
12.820099 0
12.830099 0
12.840099 0
12.850099 0
12.860099 0
12.870099 0
12.880099 0
12.890099 0
12.900099 0
12.910099 0
12.920099 0
12.930099 0
12.940099 0
12.950099 0
12.960099 0
12.970099 0
12.980099 0
12.990099 0
13.000099 0
13.010099 0
13.020099 0
13.030099 0
13.040099 0
13.050099 0
13.060099 0
13.070099 0
13.080099 0
13.090099 0
13.100099 0
13.110099 0
13.120099 0
13.130099 0
13.140099 0
13.150099 0
13.160099 0
13.170099 0
13.180099 0
13.190099 0
13.200099 0
13.210099 0
13.220099 0
13.230099 0
13.240099 0
13.250099 0
13.260099 0
13.270099 0
13.280099 0
13.290099 0
13.300099 0
13.310099 0
13.320099 0
13.330099 0
13.340099 0
13.350099 0
13.360099 0
13.370099 0
13.380099 0
13.390099 0
13.400099 0
13.410099 0
13.420099 0
13.430099 0
13.440099 0
13.450099 0
13.460099 0
13.470099 0
13.480099 0
13.490099 0
13.500099 0
13.510099 0
13.520099 0
13.530099 0
13.540099 0
13.550099 0
13.560099 0
13.570099 0
13.580099 0
13.590099 0
13.600099 0
13.610099 0
13.620099 0
13.630099 0
13.640099 0
13.650099 0
13.660099 0
13.670099 0
13.680099 0
13.690099 0
13.700099 0
13.710099 0
13.720099 0
13.730099 0
13.740099 0
13.750099 0
13.760099 0
13.770099 0
13.780099 0
13.790099 0
13.800099 0
13.810099 0
13.820099 0
13.830099 0
13.840099 0
13.850099 0
13.860099 0
13.870099 0
13.880099 0
13.890099 0
13.900099 0
13.910099 0
13.920099 0
13.930099 0
13.940099 0
13.950099 0
13.960099 0
13.970099 0
13.980099 0
13.990099 0
14.000099 0
14.010099 0
14.020099 0
14.030099 0
14.040099 0
14.050099 0
14.060099 0
14.070099 0
14.080099 0
14.090099 0
14.100099 0
14.110099 0
14.120099 0
14.130099 0
14.140099 0
14.150099 0
14.160099 0
14.170099 0
14.180099 0
14.190099 0
14.200099 0
14.210099 0
14.220099 0
14.230099 0
14.240099 0
14.250099 0
14.260099 0
14.270099 0
14.280099 0
14.290099 0
14.300099 0
14.310099 0
14.320099 0
14.330099 0
14.340099 0
14.350099 0
14.360099 0
14.370099 0
14.380099 0
14.390099 0
14.400099 0
14.410099 0
14.420099 0
14.430099 0
14.440099 0
14.450099 0
14.460099 0
14.470099 0
14.480099 0
14.490099 0
14.500099 0
14.510099 0
14.520099 0
14.530099 0
14.540099 0
14.550099 0
14.560099 0
14.570099 0
14.580099 0
14.590099 0
14.600099 0
14.610099 0
14.620099 0
14.630099 0
14.640099 0
14.650099 0
14.660099 0
14.670099 0
14.680099 0
14.690099 0
14.700099 0
14.710099 0
14.720099 0
14.730099 0
14.740099 0
14.750099 0
14.760099 0
14.770099 0
14.780099 0
14.790099 0
14.800099 0
14.810099 0
14.820099 0
14.830099 0
14.840099 0
14.850099 0
14.860099 0
14.870099 0
14.880099 0
14.890099 0
14.900099 0
14.910099 0
14.920099 0
14.930099 0
14.940099 0
14.950099 0
14.960099 0
14.970099 0
14.980099 0
14.990099 0
15.000099 0
15.010099 0
15.020099 0
15.030099 0
15.040099 0
15.050099 0
15.060099 0
15.070099 0
15.080099 0
15.090099 0
15.100099 0
15.110099 0
15.120099 0
15.130099 0
15.140099 0
15.150099 0
15.160099 0
15.170099 0
15.180099 0
15.190099 0
15.200099 0
15.210099 0
15.220099 0
15.230099 0
15.240099 0
15.250099 0
15.260099 0
15.270099 0
15.280099 0
15.290099 0
15.300099 0
15.310099 0
15.320099 0
15.330099 0
15.340099 0
15.350099 0
15.360099 0
15.370099 0
15.380099 0
15.390099 0
15.400099 0
15.410099 0
15.420099 0
15.430099 0
15.440099 0
15.450099 0
15.460099 0
15.470099 0
15.480099 0
15.490099 0
15.500099 0
15.510099 0
15.520099 0
15.530099 0
15.540099 0
15.550099 0
15.560099 0
15.570099 0
15.580099 0
15.590099 0
15.600099 0
15.610099 0
15.620099 0
15.630099 0
15.640099 0
15.650099 0
15.660099 0
15.670099 0
15.680099 0
15.690099 0
15.700099 0
15.710099 0
15.720099 0
15.730099 0
15.740099 0
15.750099 0
15.760099 0
15.770099 0
15.780099 0
15.790099 0
15.800099 0
15.810099 0
15.820099 0
15.830099 0
15.840099 0
15.850099 0
15.860099 0
15.870099 0
15.880099 0
15.890099 0
15.900099 0
15.910099 0
15.920099 0
15.930099 0
15.940099 0
15.950099 0
15.960099 0
15.970099 0
15.980099 0
15.990099 0
16.000099 0
16.010099 0
16.020099 0
16.030099 0
16.040099 0
16.050099 0
16.060099 0
16.070099 0
16.080099 0
16.090099 0
16.100099 0
16.110099 9.6e-05
16.120099 9.6e-05
16.130099 9.6e-05
16.140099 9.6e-05
16.150099 9.6e-05
16.160099 9.6e-05
16.170099 9.6e-05
16.180099 9.6e-05
16.190099 9.6e-05
16.200099 0.000192
16.210099 0.000192
16.220099 0.000192
16.230099 0.000192
16.240099 0.000192
16.250099 0.000192
16.260099 0.000288
16.270099 0.000288
16.280099 0.000288
16.290099 0.000288
16.300099 0.000384
16.310099 0.000384
16.320099 0.000384
16.330099 0.00048
16.340099 0.00048
16.350099 0.00048
16.360099 0.000576
16.370099 0.000576
16.380099 0.000672
16.390099 0.000672
16.400099 0.000672
16.410099 0.000768
16.420099 0.000768
16.430099 0.000864
16.440099 0.000864
16.450099 0.00096
16.460099 0.00096
16.470099 0.001056
16.480099 0.001056
16.490099 0.001152
16.500099 0.001152
16.510099 0.001248
16.520099 0.001248
16.530099 0.001344
16.540099 0.001344
16.550099 0.00144
16.560099 0.00144
16.570099 0.00144
16.580099 0.001536
16.590099 0.001536
16.600099 0.001536
16.610099 0.001632
16.620099 0.001632
16.630099 0.001632
16.640099 0.001728
16.650099 0.001728
16.660099 0.001728
16.670099 0.001728
16.680099 0.001728
16.690099 0.001824
16.700099 0.001824
16.710099 0.001824
16.720099 0.001824
16.730099 0.001824
16.740099 0.001824
16.750099 0.001824
16.760099 0.001824
16.770099 0.001824
16.780099 0.001728
16.790099 0.001728
16.800099 0.001728
16.810099 0.001728
16.820099 0.001728
16.830099 0.001728
16.840099 0.001632
16.850099 0.001632
16.860099 0.001632
16.870099 0.001632
16.880099 0.001536
16.890099 0.001536
16.900099 0.001536
16.910099 0.001536
16.920099 0.00144
16.930099 0.00144
16.940099 0.00144
16.950099 0.00144
16.960099 0.001344
16.970099 0.001344
16.980099 0.001344
16.990099 0.001248
17.000099 0.001248
17.010099 0.001248
17.020099 0.001248
17.030099 0.001152
17.040099 0.001152
17.050099 0.001152
17.060099 0.001152
17.070099 0.001056
17.080099 0.001056
17.090099 0.001056
17.100099 0.001056
17.110099 0.001056
17.120099 0.00096
17.130099 0.00096
17.140099 0.00096
17.150099 0.00096
17.160099 0.00096
17.170099 0.000864
17.180099 0.000864
17.190099 0.000864
17.200099 0.000864
17.210099 0.000864
17.220099 0.000864
17.230099 0.000864
17.240099 0.000768
17.250099 0.000768
17.260099 0.000768
17.270099 0.000768
17.280099 0.000768
17.290099 0.000768
17.300099 0.000768
17.310099 0.000768
17.320099 0.000768
17.330099 0.000672
17.340099 0.000672
17.350099 0.000672
17.360099 0.000672
17.370099 0.000672
17.380099 0.000672
17.390099 0.000672
17.400099 0.000672
17.410099 0.000672
17.420099 0.000768
17.430099 0.000768
17.440099 0.000768
17.450099 0.000768
17.460099 0.000768
17.470099 0.000768
17.480099 0.000768
17.490099 0.000768
17.500099 0.000864
17.510099 0.000864
17.520099 0.000864
17.530099 0.000864
17.540099 0.000864
17.550099 0.00096
17.560099 0.00096
17.570099 0.00096
17.580099 0.00096
17.590099 0.001056
17.600099 0.001056
17.610099 0.001056
17.620099 0.001056
17.630099 0.001152
17.640099 0.001152
17.650099 0.001152
17.660099 0.001152
17.670099 0.001248
17.680099 0.001248
17.690099 0.001248
17.700099 0.001248
17.710099 0.001344
17.720099 0.001344
17.730099 0.001344
17.740099 0.001344
17.750099 0.001344
17.760099 0.00144
17.770099 0.00144
17.780099 0.00144
17.790099 0.00144
17.800099 0.00144
17.810099 0.00144
17.820099 0.00144
17.830099 0.00144
17.840099 0.00144
17.850099 0.001536
17.860099 0.001536
17.870099 0.001536
17.880099 0.001536
17.890099 0.001536
17.900099 0.001536
17.910099 0.001536
17.920099 0.001536
17.930099 0.001536
17.940099 0.001536
17.950099 0.001536
17.960099 0.001536
17.970099 0.001536
17.980099 0.001536
17.990099 0.001536
18.000099 0.001536
18.010099 0.001536
18.020099 0.001536
18.030099 0.001632
18.040099 0.001632
18.050099 0.001632
18.060099 0.001632
18.070099 0.001632
18.080099 0.001632
18.090099 0.001632
18.100099 0.001728
18.110099 0.001728
18.120099 0.001728
18.130099 0.001728
18.140099 0.001824
18.150099 0.001824
18.160099 0.001824
18.170099 0.001824
18.180099 0.00192
18.190099 0.00192
18.200099 0.00192
18.210099 0.00192
18.220099 0.002016
18.230099 0.002016
18.240099 0.002016
18.250099 0.002016
18.260099 0.002112
18.270099 0.002112
18.280099 0.002112
18.290099 0.002112
18.300099 0.002208
18.310099 0.002208
18.320099 0.002208
18.330099 0.002208
18.340099 0.002304
18.350099 0.002304
18.360099 0.002304
18.370099 0.002304
18.380099 0.002304
18.390099 0.0024
18.400099 0.0024
18.410099 0.0024
18.420099 0.0024
18.430099 0.0024
18.440099 0.0024
18.450099 0.0024
18.460099 0.0024
18.470099 0.002496
18.480099 0.002496
18.490099 0.002496
18.500099 0.002496
18.510099 0.002496
18.520099 0.002496
18.530099 0.002496
18.540099 0.002496
18.550099 0.002496
18.560099 0.002496
18.570099 0.002496
18.580099 0.002496
18.590099 0.002496
18.600099 0.002496
18.610099 0.002496
18.620099 0.002496
18.630099 0.002496
18.640099 0.002496
18.650099 0.002496
18.660099 0.002496
18.670099 0.002496
18.680099 0.002496
18.690099 0.002496
18.700099 0.0024
18.710099 0.0024
18.720099 0.0024
18.730099 0.0024
18.740099 0.0024
18.750099 0.0024
18.760099 0.002304
18.770099 0.002304
18.780099 0.002304
18.790099 0.002304
18.800099 0.002304
18.810099 0.002208
18.820099 0.002208
18.830099 0.002208
18.840099 0.002112
18.850099 0.002112
18.860099 0.002112
18.870099 0.002112
18.880099 0.002016
18.890099 0.002016
18.900099 0.002016
18.910099 0.002016
18.920099 0.00192
18.930099 0.00192
18.940099 0.00192
18.950099 0.001824
18.960099 0.001824
18.970099 0.001824
18.980099 0.001824
18.990099 0.001728
19.000099 0.001728
19.010099 0.001728
19.020099 0.001728
19.030099 0.001632
19.040099 0.001632
19.050099 0.001632
19.060099 0.001536
19.070099 0.001536
19.080099 0.001536
19.090099 0.001536
19.100099 0.00144
19.110099 0.00144
19.120099 0.00144
19.130099 0.001344
19.140099 0.001344
19.150099 0.001344
19.160099 0.001344
19.170099 0.001248
19.180099 0.001248
19.190099 0.001248
19.200099 0.001152
19.210099 0.001152
19.220099 0.001152
19.230099 0.001056
19.240099 0.001056
19.250099 0.001056
19.260099 0.00096
19.270099 0.00096
19.280099 0.00096
19.290099 0.000864
19.300099 0.000864
19.310099 0.000864
19.320099 0.000768
19.330099 0.000768
19.340099 0.000768
19.350099 0.000672
19.360099 0.000672
19.370099 0.000672
19.380099 0.000576
19.390099 0.000576
19.400099 0.000576
19.410099 0.000576
19.420099 0.00048
19.430099 0.00048
19.440099 0.00048
19.450099 0.000384
19.460099 0.000384
19.470099 0.000384
19.480099 0.000384
19.490099 0.000288
19.500099 0.000288
19.510099 0.000288
19.520099 0.000288
19.530099 0.000288
19.540099 0.000192
19.550099 0.000192
19.560099 0.000192
19.570099 0.000192
19.580099 0.000192
19.590099 0.000192
19.600099 0.000192
19.610099 0.000192
19.620099 9.6e-05
19.630099 9.6e-05
19.640099 9.6e-05
19.650099 9.6e-05
19.660099 9.6e-05
19.670099 9.6e-05
19.680099 9.6e-05
19.690099 9.6e-05
19.700099 9.6e-05
19.710099 9.6e-05
19.720099 9.6e-05
19.730099 9.6e-05
19.740099 9.6e-05
19.750099 9.6e-05
19.760099 9.6e-05
19.770099 9.6e-05
19.780099 9.6e-05
19.790099 9.6e-05
19.800099 9.6e-05
19.810099 0.000192
19.820099 0.000192
19.830099 0.000192
19.840099 0.000192
19.850099 0.000192
19.860099 0.000192
19.870099 0.000192
19.880099 0.000288
19.890099 0.000288
19.900099 0.000288
19.910099 0.000288
19.920099 0.000288
19.930099 0.000384
19.940099 0.000384
19.950099 0.000384
19.960099 0.000384
19.970099 0.00048
19.980099 0.00048
19.990099 0.00048
20.000099 0.00048
20.010099 0.000576
20.020099 0.000576
20.030099 0.000576
20.040099 0.000672
20.050099 0.000672
20.060099 0.000672
20.070099 0.000768
20.080099 0.000768
20.090099 0.000768
20.100099 0.000864
20.110099 0.000864
20.120099 0.000864
20.130099 0.00096
20.140099 0.00096
20.150099 0.00096
20.160099 0.001056
20.170099 0.001056
20.180099 0.001056
20.190099 0.001152
20.200099 0.001152
20.210099 0.001152
20.220099 0.001152
20.230099 0.001248
20.240099 0.001248
20.250099 0.001248
20.260099 0.001248
20.270099 0.001344
20.280099 0.001344
20.290099 0.001344
20.300099 0.001344
20.310099 0.001344
20.320099 0.001344
20.330099 0.001344
20.340099 0.00144
20.350099 0.00144
20.360099 0.00144
20.370099 0.00144
20.380099 0.00144
20.390099 0.00144
20.400099 0.00144
20.410099 0.00144
20.420099 0.00144
20.430099 0.00144
20.440099 0.00144
20.450099 0.00144
20.460099 0.00144
20.470099 0.001344
20.480099 0.001344
20.490099 0.001344
20.500099 0.001344
20.510099 0.001344
20.520099 0.001344
20.530099 0.001344
20.540099 0.001344
20.550099 0.001344
20.560099 0.001344
20.570099 0.001248
20.580099 0.001248
20.590099 0.001248
20.600099 0.001248
20.610099 0.001248
20.620099 0.001248
20.630099 0.001248
20.640099 0.001248
20.650099 0.001248
20.660099 0.001248
20.670099 0.001248
20.680099 0.001248
20.690099 0.001248
20.700099 0.001248
20.710099 0.001248
20.720099 0.001248
20.730099 0.001248
20.740099 0.001248
20.750099 0.001248
20.760099 0.001248
20.770099 0.001248
20.780099 0.001344
20.790099 0.001344
20.800099 0.001344
20.810099 0.001344
20.820099 0.001344
20.830099 0.00144
20.840099 0.00144
20.850099 0.00144
20.860099 0.00144
20.870099 0.001536
20.880099 0.001536
20.890099 0.001536
20.900099 0.001536
20.910099 0.001632
20.920099 0.001632
20.930099 0.001632
20.940099 0.001728
20.950099 0.001728
20.960099 0.001728
20.970099 0.001728
20.980099 0.001824
20.990099 0.001824
21.000099 0.001824
21.010099 0.001824
21.020099 0.001824
21.030099 0.00192
21.040099 0.00192
21.050099 0.00192
21.060099 0.00192
21.070099 0.00192
21.080099 0.00192
21.090099 0.00192
21.100099 0.00192
21.110099 0.00192
21.120099 0.00192
21.130099 0.00192
21.140099 0.00192
21.150099 0.00192
21.160099 0.00192
21.170099 0.00192
21.180099 0.00192
21.190099 0.00192
21.200099 0.001824
21.210099 0.001824
21.220099 0.001824
21.230099 0.001824
21.240099 0.001728
21.250099 0.001728
21.260099 0.001728
21.270099 0.001632
21.280099 0.001632
21.290099 0.001632
21.300099 0.001536
21.310099 0.001536
21.320099 0.00144
21.330099 0.00144
21.340099 0.001344
21.350099 0.001344
21.360099 0.001344
21.370099 0.001248
21.380099 0.001248
21.390099 0.001152
21.400099 0.001152
21.410099 0.001056
21.420099 0.001056
21.430099 0.00096
21.440099 0.00096
21.450099 0.00096
21.460099 0.000864
21.470099 0.000864
21.480099 0.000864
21.490099 0.000768
21.500099 0.000768
21.510099 0.000768
21.520099 0.000768
21.530099 0.000672
21.540099 0.000672
21.550099 0.000672
21.560099 0.000672
21.570099 0.000672
21.580099 0.000672
21.590099 0.000672
21.600099 0.000672
21.610099 0.000672
21.620099 0.000672
21.630099 0.000672
21.640099 0.000768
21.650099 0.000768
21.660099 0.000864
21.670099 0.000864
21.680099 0.00096
21.690099 0.00096
21.700099 0.001056
21.710099 0.001152
21.720099 0.001152
21.730099 0.001248
21.740099 0.001344
21.750099 0.00144
21.760099 0.001536
21.770099 0.001728
21.780099 0.001824
21.790099 0.00192
21.800099 0.002112
21.810099 0.002208
21.820099 0.0024
21.830099 0.002592
21.840099 0.002784
21.850099 0.002976
21.860099 0.003168
21.870099 0.00336
21.880099 0.003552
21.890099 0.003744
21.900099 0.003936
21.910099 0.004224
21.920099 0.004416
21.930099 0.004704
21.940099 0.004896
21.950099 0.005184
21.960099 0.005472
21.970099 0.00576
21.980099 0.006048
21.990099 0.006336
22.000099 0.006528
22.010099 0.006816
22.020099 0.0072
22.030099 0.007488
22.040099 0.007776
22.050099 0.008064
22.060099 0.008352
22.070099 0.00864
22.080099 0.008928
22.090099 0.009216
22.100099 0.0096
22.110099 0.009888
22.120099 0.010176
22.130099 0.010464
22.140099 0.010752
22.150099 0.01104
22.160099 0.011328
22.170099 0.01152
22.180099 0.011808
22.190099 0.012096
22.200099 0.012384
22.210099 0.012576
22.220099 0.012768
22.230099 0.013056
22.240099 0.013248
22.250099 0.01344
22.260099 0.013632
22.270099 0.013728
22.280099 0.01392
22.290099 0.014016
22.300099 0.014112
22.310099 0.014208
22.320099 0.014304
22.330099 0.0144
22.340099 0.0144
22.350099 0.0144
22.360099 0.0144
22.370099 0.0144
22.380099 0.014304
22.390099 0.014304
22.400099 0.014208
22.410099 0.014016
22.420099 0.01392
22.430099 0.013728
22.440099 0.013632
22.450099 0.01344
22.460099 0.013248
22.470099 0.01296
22.480099 0.012768
22.490099 0.01248
22.500099 0.012192
22.510099 0.011904
22.520099 0.011616
22.530099 0.011328
22.540099 0.010944
22.550099 0.010656
22.560099 0.010272
22.570099 0.009984
22.580099 0.0096
22.590099 0.009312
22.600099 0.008928
22.610099 0.008544
22.620099 0.008256
22.630099 0.007872
22.640099 0.007584
22.650099 0.0072
22.660099 0.006912
22.670099 0.006624
22.680099 0.00624
22.690099 0.006048
22.700099 0.00576
22.710099 0.005472
22.720099 0.00528
22.730099 0.005088
22.740099 0.004896
22.750099 0.004704
22.760099 0.004608
22.770099 0.004512
22.780099 0.004512
22.790099 0.004512
22.800099 0.004512
22.810099 0.004608
22.820099 0.0048
22.830099 0.005088
22.840099 0.005376
22.850099 0.00576
22.860099 0.006336
22.870099 0.006912
22.880099 0.00768
22.890099 0.00864
22.900099 0.009696
22.910099 0.01104
22.920099 0.01248
22.930099 0.014304
22.940099 0.01632
22.950099 0.01872
22.960099 0.021504
22.970099 0.024672
22.980099 0.02832
22.990099 0.032544
23.000099 0.037344
23.010099 0.042912
23.020099 0.049152
23.030099 0.056352
23.040099 0.064512
23.050099 0.073824
23.060099 0.084288
23.070099 0.096192
23.080099 0.109632
23.090099 0.1248
23.100099 0.141792
23.110099 0.160896
23.120099 0.182304
23.130099 0.206304
23.140099 0.232992
23.150099 0.262752
23.160099 0.295776
23.170099 0.332448
23.180099 0.373056
23.190099 0.417792
23.200099 0.467136
23.210099 0.521376
23.220099 0.580896
23.230099 0.645984
23.240099 0.717024
23.250099 0.7944
23.260099 0.878592
23.270099 0.969792
23.280099 1.068384
23.290099 1.174752
23.300099 1.28928
23.310099 1.41216
23.320099 1.543776
23.330099 1.68432
23.340099 1.83408
23.350099 1.993152
23.360099 2.161728
23.370099 2.339904
23.380099 2.527584
23.390099 2.72496
23.400099 2.931744
23.410099 3.14784
23.420099 3.37296
23.430099 3.606816
23.440099 3.84912
23.450099 4.0992
23.460099 4.356672
23.470099 4.620672
23.480099 4.89072
23.490099 5.16576
23.500099 5.44512
23.510099 5.727648
23.520099 6.012384
23.530099 6.298176
23.540099 6.583872
23.550099 6.868224
23.560099 7.149984
23.570099 7.427808
23.580099 7.700448
23.590099 7.966368
23.600099 8.224416
23.610099 8.473152
23.620099 8.711136
23.630099 8.937312
23.640099 9.150144
23.650099 9.348672
23.660099 9.531648
23.670099 9.698016
23.680099 9.846912
23.690099 9.977376
23.700099 10.08864
23.710099 10.180224
23.720099 10.251648
23.730099 10.302336
23.740099 10.332288
23.750099 10.341312
23.760099 10.329408
23.770099 10.29696
23.780099 10.244256
23.790099 10.171776
23.800099 10.080096
23.810099 9.97008
23.820099 9.842496
23.830099 9.698496
23.840099 9.53904
23.850099 9.365376
23.860099 9.178848
23.870099 8.980704
23.880099 8.77248
23.890099 8.555616
23.900099 8.331552
23.910099 8.10192
23.920099 7.868064
23.930099 7.631616
23.940099 7.394016
23.950099 7.1568
23.960099 6.921312
23.970099 6.688896
23.980099 6.4608
23.990099 6.238368
24.000099 6.02256
24.010099 5.814432
24.020099 5.614944
24.030099 5.424864
24.040099 5.244864
24.050099 5.075616
24.060099 4.917504
24.070099 4.770816
24.080099 4.635936
24.090099 4.512864
24.100099 4.4016
24.110099 4.302048
24.120099 4.214016
24.130099 4.137216
24.140099 4.071168
24.150099 4.015392
24.160099 3.969312
24.170099 3.932352
24.180099 3.903744
24.190099 3.88272
24.200099 3.868416
24.210099 3.86016
24.220099 3.856992
24.230099 3.857952
24.240099 3.862272
24.250099 3.869088
24.260099 3.87744
24.270099 3.886464
24.280099 3.895392
24.290099 3.903456
24.300099 3.909792
24.310099 3.913824
24.320099 3.914784
24.330099 3.912096
24.340099 3.90528
24.350099 3.893856
24.360099 3.87744
24.370099 3.855648
24.380099 3.828288
24.390099 3.795168
24.400099 3.756
24.410099 3.710976
24.420099 3.66
24.430099 3.603072
24.440099 3.54048
24.450099 3.47232
24.460099 3.39888
24.470099 3.320448
24.480099 3.237312
24.490099 3.149856
24.500099 3.05856
24.510099 2.963808
24.520099 2.86608
24.530099 2.76576
24.540099 2.663328
24.550099 2.55936
24.560099 2.454336
24.570099 2.34864
24.580099 2.242848
24.590099 2.137344
24.600099 2.032512
24.610099 1.928832
24.620099 1.826784
24.630099 1.72656
24.640099 1.62864
24.650099 1.533216
24.660099 1.440672
24.670099 1.351296
24.680099 1.265184
24.690099 1.182528
24.700099 1.103616
24.710099 1.028544
24.720099 0.957408
24.730099 0.890208
24.740099 0.827136
24.750099 0.768096
24.760099 0.713184
24.770099 0.662496
24.780099 0.615744
24.790099 0.57312
24.800099 0.534528
24.810099 0.499872
24.820099 0.469152
24.830099 0.442176
24.840099 0.418944
24.850099 0.39936
24.860099 0.383328
24.870099 0.370752
24.880099 0.361632
24.890099 0.35568
24.900099 0.352896
24.910099 0.35328
24.920099 0.35664
24.930099 0.36288
24.940099 0.371904
24.950099 0.383712
24.960099 0.398112
24.970099 0.415104
24.980099 0.434496
24.990099 0.456288
25.000099 0.480384
25.010099 0.506592
25.020099 0.534912
25.030099 0.565248
25.040099 0.597504
25.050099 0.631392
25.060099 0.667104
25.070099 0.704256
25.080099 0.742848
25.090099 0.78288
25.100099 0.823968
25.110099 0.866208
25.120099 0.909312
25.130099 0.953184
25.140099 0.997728
25.150099 1.042848
25.160099 1.088256
25.170099 1.133952
25.180099 1.179744
25.190099 1.22544
25.200099 1.270944
25.210099 1.31616
25.220099 1.360992
25.230099 1.405344
25.240099 1.449024
25.250099 1.492032
25.260099 1.534176
25.270099 1.575552
25.280099 1.616064
25.290099 1.655712
25.300099 1.6944
25.310099 1.73232
25.320099 1.769472
25.330099 1.805856
25.340099 1.841568
25.350099 1.876896
25.360099 1.91184
25.370099 1.946592
25.380099 1.98144
25.390099 2.01648
25.400099 2.052192
25.410099 2.088576
25.420099 2.126208
25.430099 2.165184
25.440099 2.205984
25.450099 2.248896
25.460099 2.294304
25.470099 2.342592
25.480099 2.394144
25.490099 2.449248
25.500099 2.508384
25.510099 2.57184
25.520099 2.64
25.530099 2.713152
25.540099 2.79168
25.550099 2.875776
25.560099 2.965728
25.570099 3.061728
25.580099 3.163872
25.590099 3.272256
25.600099 3.387072
25.610099 3.508128
25.620099 3.63552
25.630099 3.76896
25.640099 3.908352
25.650099 4.053312
25.660099 4.203552
25.670099 4.358592
25.680099 4.518048
25.690099 4.681248
25.700099 4.847712
25.710099 5.016576
25.720099 5.187168
25.730099 5.35872
25.740099 5.530368
25.750099 5.701152
25.760099 5.870112
25.770099 6.036384
25.780099 6.198912
25.790099 6.356832
25.800099 6.508992
25.810099 6.654528
25.820099 6.792384
25.830099 6.921792
25.840099 7.041696
25.850099 7.151328
25.860099 7.249824
25.870099 7.336704
25.880099 7.411104
25.890099 7.472448
25.900099 7.520448
25.910099 7.554624
25.920099 7.574688
25.930099 7.580544
25.940099 7.572
25.950099 7.549056
25.960099 7.512096
25.970099 7.461024
25.980099 7.396416
25.990099 7.318656
26.000099 7.228128
26.010099 7.125504
26.020099 7.011456
26.030099 6.886752
26.040099 6.752256
26.050099 6.60864
26.060099 6.456864
26.070099 6.297888
26.080099 6.132576
26.090099 5.961984
26.100099 5.787072
26.110099 5.608704
26.120099 5.42784
26.130099 5.245344
26.140099 5.062176
26.150099 4.8792
26.160099 4.697088
26.170099 4.516704
26.180099 4.338624
26.190099 4.16352
26.200099 3.991872
26.210099 3.824352
26.220099 3.661248
26.230099 3.502944
26.240099 3.349728
26.250099 3.201984
26.260099 3.059616
26.270099 2.923008
26.280099 2.792064
26.290099 2.66688
26.300099 2.547264
26.310099 2.433408
26.320099 2.324928
26.330099 2.221728
26.340099 2.123808
26.350099 2.030688
26.360099 1.942464
26.370099 1.85856
26.380099 1.779072
26.390099 1.70352
26.400099 1.631712
26.410099 1.56336
26.420099 1.498368
26.430099 1.436448
26.440099 1.377312
26.450099 1.320864
26.460099 1.266816
26.470099 1.215072
26.480099 1.16544
26.490099 1.117728
26.500099 1.072032
26.510099 1.028064
26.520099 0.98592
26.530099 0.945408
26.540099 0.906528
26.550099 0.86928
26.560099 0.833664
26.570099 0.79968
26.580099 0.767424
26.590099 0.736896
26.600099 0.708096
26.610099 0.681216
26.620099 0.656352
26.630099 0.633408
26.640099 0.612672
26.650099 0.594048
26.660099 0.57792
26.670099 0.564096
26.680099 0.55296
26.690099 0.544416
26.700099 0.538656
26.710099 0.535872
26.720099 0.536064
26.730099 0.539424
26.740099 0.545952
26.750099 0.55584
26.760099 0.569088
26.770099 0.585888
26.780099 0.60624
26.790099 0.630144
26.800099 0.657792
26.810099 0.689184
26.820099 0.724224
26.830099 0.763008
26.840099 0.805536
26.850099 0.851712
26.860099 0.901536
26.870099 0.955008
26.880099 1.01184
26.890099 1.072032
26.900099 1.135488
26.910099 1.20192
26.920099 1.271232
26.930099 1.343232
26.940099 1.417632
26.950099 1.494144
26.960099 1.57248
26.970099 1.652448
26.980099 1.733664
26.990099 1.815744
27.000099 1.898304
27.010099 1.98096
27.020099 2.063424
27.030099 2.14512
27.040099 2.225856
27.050099 2.30496
27.060099 2.382144
27.070099 2.457024
27.080099 2.52912
27.090099 2.598048
27.100099 2.663328
27.110099 2.724672
27.120099 2.781696
27.130099 2.834016
27.140099 2.881344
27.150099 2.923488
27.160099 2.959968
27.170099 2.990784
27.180099 3.015744
27.190099 3.03456
27.200099 3.047136
27.210099 3.053568
27.220099 3.05376
27.230099 3.047712
27.240099 3.03552
27.250099 3.01728
27.260099 2.993088
27.270099 2.963232
27.280099 2.927904
27.290099 2.887392
27.300099 2.841984
27.310099 2.791872
27.320099 2.737632
27.330099 2.679456
27.340099 2.61792
27.350099 2.553312
27.360099 2.486112
27.370099 2.416704
27.380099 2.345664
27.390099 2.27328
27.400099 2.200128
27.410099 2.126688
27.420099 2.053152
27.430099 1.980288
27.440099 1.908192
27.450099 1.837536
27.460099 1.768512
27.470099 1.701504
27.480099 1.636992
27.490099 1.575072
27.500099 1.516224
27.510099 1.46064
27.520099 1.408512
27.530099 1.360032
27.540099 1.315488
27.550099 1.27488
27.560099 1.2384
27.570099 1.20624
27.580099 1.178304
27.590099 1.154688
27.600099 1.135488
27.610099 1.120512
27.620099 1.109856
27.630099 1.103328
27.640099 1.101024
27.650099 1.102656
27.660099 1.108128
27.670099 1.11744
27.680099 1.130208
27.690099 1.146336
27.700099 1.165632
27.710099 1.187808
27.720099 1.212768
27.730099 1.240224
27.740099 1.269888
27.750099 1.301568
27.760099 1.334976
27.770099 1.369824
27.780099 1.406016
27.790099 1.443168
27.800099 1.480992
27.810099 1.519392
27.820099 1.55808
27.830099 1.596864
27.840099 1.635552
27.850099 1.673856
27.860099 1.711776
27.870099 1.74912
27.880099 1.785696
27.890099 1.821408
27.900099 1.856352
27.910099 1.89024
27.920099 1.923264
27.930099 1.955424
27.940099 1.986624
27.950099 2.01696
27.960099 2.046624
27.970099 2.075712
27.980099 2.10432
27.990099 2.13264
28.000099 2.16096
28.010099 2.189376
28.020099 2.218176
28.030099 2.247648
28.040099 2.27808
28.050099 2.309664
28.060099 2.342688
28.070099 2.377536
28.080099 2.414496
28.090099 2.45376
28.100099 2.495712
28.110099 2.540544
28.120099 2.588544
28.130099 2.639904
28.140099 2.694912
28.150099 2.75376
28.160099 2.81664
28.170099 2.883552
28.180099 2.954592
28.190099 3.029952
28.200099 3.109632
28.210099 3.193536
28.220099 3.281664
28.230099 3.373824
28.240099 3.46992
28.250099 3.569856
28.260099 3.673248
28.270099 3.779904
28.280099 3.88944
28.290099 4.001664
28.300099 4.116
28.310099 4.232064
28.320099 4.349472
28.330099 4.467648
28.340099 4.586112
28.350099 4.704288
28.360099 4.821696
28.370099 4.937664
28.380099 5.051712
28.390099 5.163168
28.400099 5.271456
28.410099 5.375904
28.420099 5.476032
28.430099 5.571264
28.440099 5.661024
28.450099 5.74464
28.460099 5.821728
28.470099 5.891808
28.480099 5.954304
28.490099 6.008832
28.500099 6.055104
28.510099 6.092544
28.520099 6.121056
28.530099 6.140256
28.540099 6.150048
28.550099 6.150144
28.560099 6.140544
28.570099 6.121056
28.580099 6.091872
28.590099 6.052896
28.600099 6.004224
28.610099 5.946048
28.620099 5.87856
28.630099 5.802048
28.640099 5.7168
28.650099 5.6232
28.660099 5.521536
28.670099 5.412384
28.680099 5.296032
28.690099 5.173152
28.700099 5.044128
28.710099 4.909632
28.720099 4.770144
28.730099 4.62624
28.740099 4.478688
28.750099 4.327872
28.760099 4.174464
28.770099 4.019136
28.780099 3.862464
28.790099 3.705024
28.800099 3.547296
28.810099 3.389952
28.820099 3.233568
28.830099 3.078528
28.840099 2.925312
28.850099 2.774496
28.860099 2.626368
28.870099 2.481408
28.880099 2.339904
28.890099 2.202144
28.900099 2.068512
28.910099 1.9392
28.920099 1.8144
28.930099 1.694304
28.940099 1.579104
28.950099 1.4688
28.960099 1.363392
28.970099 1.263168
28.980099 1.16784
28.990099 1.0776
29.000099 0.992352
29.010099 0.912
29.020099 0.836544
29.030099 0.765696
29.040099 0.699456
29.050099 0.637632
29.060099 0.580032
29.070099 0.526656
29.080099 0.47712
29.090099 0.431424
29.100099 0.38928
29.110099 0.350592
29.120099 0.314976
29.130099 0.282528
29.140099 0.252768
29.150099 0.225792
29.160099 0.201216
29.170099 0.178944
29.180099 0.158784
29.190099 0.14064
29.200099 0.12432
29.210099 0.109632
29.220099 0.09648
29.230099 0.084768
29.240099 0.074304
29.250099 0.064992
29.260099 0.05664
29.270099 0.049344
29.280099 0.042912
29.290099 0.037248
29.300099 0.03216
29.310099 0.02784
29.320099 0.024
29.330099 0.02064
29.340099 0.017664
29.350099 0.015168
29.360099 0.01296
29.370099 0.01104
29.380099 0.009408
29.390099 0.007968
29.400099 0.00672
29.410099 0.005664
29.420099 0.0048
29.430099 0.004032
29.440099 0.00336
29.450099 0.00288
29.460099 0.0024
29.470099 0.002016
29.480099 0.001632
29.490099 0.001344
29.500099 0.001152
29.510099 0.00096
29.520099 0.000768
29.530099 0.000672
29.540099 0.000576
29.550099 0.00048
29.560099 0.000384
29.570099 0.000288
29.580099 0.000192
29.590099 0.000192
29.600099 0.000192
29.610099 9.6e-05
29.620099 9.6e-05
29.630099 9.6e-05
29.640099 9.6e-05
29.650099 9.6e-05
29.660099 0
29.670099 0
29.680099 0
29.690099 0
29.700099 0
29.710099 0
29.720099 0
29.730099 0
29.740099 0
29.750099 0
29.760099 0
29.770099 0
29.780099 0
29.790099 0
29.800099 0
29.810099 0
29.820099 0
29.830099 0
29.840099 0
29.850099 0
29.860099 0
29.870099 0
29.880099 0
29.890099 0
29.900099 0
29.910099 0
29.920099 0
29.930099 0
29.940099 0
29.950099 0
29.960099 0
29.970099 0
29.980099 0
29.990099 0
30.000099 0
30.010099 0
30.020099 0
30.030099 0
30.040099 0
30.050099 0
30.060099 0
30.070099 0
30.080099 0
30.090099 0
30.100099 0
30.110099 0
30.120099 0
30.130099 0
30.140099 0
30.150099 0
30.160099 0
30.170099 0
30.180099 0
30.190099 0
30.200099 0
30.210099 0
30.220099 0
30.230099 0
30.240099 0
30.250099 0
30.260099 0
30.270099 0
30.280099 9.6e-05
30.290099 9.6e-05
30.300099 9.6e-05
30.310099 9.6e-05
30.320099 9.6e-05
30.330099 0.000192
30.340099 0.000192
30.350099 0.000288
30.360099 0.000288
30.370099 0.000384
30.380099 0.00048
30.390099 0.000576
30.400099 0.000672
30.410099 0.000768
30.420099 0.00096
30.430099 0.001152
30.440099 0.00144
30.450099 0.001728
30.460099 0.002016
30.470099 0.0024
30.480099 0.00288
30.490099 0.003456
30.500099 0.004032
30.510099 0.0048
30.520099 0.005664
30.530099 0.00672
30.540099 0.007872
30.550099 0.009216
30.560099 0.010848
30.570099 0.012672
30.580099 0.014784
30.590099 0.017184
30.600099 0.020064
30.610099 0.023232
30.620099 0.02688
30.630099 0.031104
30.640099 0.035808
30.650099 0.04128
30.660099 0.047424
30.670099 0.054336
30.680099 0.062208
30.690099 0.07104
30.700099 0.081024
30.710099 0.09216
30.720099 0.10464
30.730099 0.11856
30.740099 0.134112
30.750099 0.151392
30.760099 0.170688
30.770099 0.191904
30.780099 0.21552
30.790099 0.24144
30.800099 0.270048
30.810099 0.301536
30.820099 0.336
30.830099 0.373728
30.840099 0.414912
30.850099 0.45984
30.860099 0.508608
30.870099 0.561696
30.880099 0.619104
30.890099 0.68112
30.900099 0.748128
30.910099 0.820224
30.920099 0.897696
30.930099 0.98064
30.940099 1.069536
30.950099 1.164288
30.960099 1.265376
30.970099 1.372704
30.980099 1.486656
30.990099 1.607232
31.000099 1.734528
31.010099 1.868832
31.020099 2.009952
31.030099 2.15808
31.040099 2.31312
31.050099 2.475072
31.060099 2.64384
31.070099 2.819328
31.080099 3.001248
31.090099 3.189504
31.100099 3.383808
31.110099 3.583872
31.120099 3.789312
31.130099 3.999552
31.140099 4.2144
31.150099 4.433184
31.160099 4.655328
31.170099 4.880256
31.180099 5.1072
31.190099 5.33568
31.200099 5.56464
31.210099 5.793504
31.220099 6.021408
31.230099 6.247392
31.240099 6.470592
31.250099 6.690144
31.260099 6.905184
31.270099 7.11456
31.280099 7.317504
31.290099 7.513056
31.300099 7.70016
31.310099 7.878144
31.320099 8.045856
31.330099 8.20272
31.340099 8.34768
31.350099 8.48016
31.360099 8.599392
31.370099 8.7048
31.380099 8.795808
31.390099 8.87184
31.400099 8.932704
31.410099 8.977824
31.420099 9.007296
31.430099 9.020736
31.440099 9.01824
31.450099 9
31.460099 8.966016
31.470099 8.916768
31.480099 8.852544
31.490099 8.77392
31.500099 8.681472
31.510099 8.575968
31.520099 8.45808
31.530099 8.328768
31.540099 8.189088
31.550099 8.039904
31.560099 7.882464
31.570099 7.71792
31.580099 7.547424
31.590099 7.37232
31.600099 7.193856
31.610099 7.013376
31.620099 6.832224
31.630099 6.65184
31.640099 6.473472
31.650099 6.298368
31.660099 6.128064
31.670099 5.963616
31.680099 5.806368
31.690099 5.657568
31.700099 5.518176
31.710099 5.389344
31.720099 5.272128
31.730099 5.167392
31.740099 5.076
31.750099 4.998624
31.760099 4.935936
31.770099 4.888512
31.780099 4.856832
31.790099 4.841088
31.800099 4.841664
31.810099 4.85856
31.820099 4.891872
31.830099 4.941408
31.840099 5.006976
31.850099 5.088288
31.860099 5.18496
31.870099 5.296224
31.880099 5.4216
31.890099 5.560224
31.900099 5.711328
31.910099 5.873952
31.920099 6.046944
31.930099 6.229248
31.940099 6.419712
31.950099 6.616992
31.960099 6.81984
31.970099 7.02672
31.980099 7.236384
31.990099 7.447392
32.000099 7.658016
32.010099 7.867008
32.020099 8.072832
32.030099 8.273952
32.040099 8.468928
32.050099 8.65632
32.060099 8.834688
32.070099 9.00288
32.080099 9.15936
32.090099 9.303168
32.100099 9.433056
32.110099 9.547968
32.120099 9.647136
32.130099 9.729504
32.140099 9.794592
32.150099 9.841728
32.160099 9.870336
32.170099 9.880224
32.180099 9.8712
32.190099 9.842976
32.200099 9.79584
32.210099 9.729792
32.220099 9.64512
32.230099 9.5424
32.240099 9.42192
32.250099 9.284544
32.260099 9.130848
32.270099 8.961792
32.280099 8.778144
32.290099 8.58096
32.300099 8.371296
32.310099 8.150304
32.320099 7.91904
32.330099 7.678752
32.340099 7.430688
32.350099 7.176
32.360099 6.915936
32.370099 6.651744
32.380099 6.38448
32.390099 6.115584
32.400099 5.84592
32.410099 5.576736
32.420099 5.309088
32.430099 5.043936
32.440099 4.782144
32.450099 4.524576
32.460099 4.272192
32.470099 4.025472
32.480099 3.78528
32.490099 3.552
32.500099 3.326208
32.510099 3.108384
32.520099 2.898816
32.530099 2.697792
32.540099 2.505504
32.550099 2.322048
32.560099 2.147616
32.570099 1.982112
32.580099 1.825536
32.590099 1.677888
32.600099 1.538976
32.610099 1.408608
32.620099 1.286592
32.630099 1.172736
32.640099 1.066656
32.650099 0.96816
32.660099 0.87696
32.670099 0.792672
32.680099 0.715008
32.690099 0.643584
32.700099 0.578112
32.710099 0.518112
32.720099 0.463488
32.730099 0.413664
32.740099 0.368448
32.750099 0.327456
32.760099 0.290496
32.770099 0.257088
32.780099 0.22704
32.790099 0.20016
32.800099 0.175968
32.810099 0.154464
32.820099 0.135264
32.830099 0.118176
32.840099 0.103104
32.850099 0.08976
32.860099 0.077952
32.870099 0.067488
32.880099 0.058368
32.890099 0.0504
32.900099 0.043392
32.910099 0.037248
32.920099 0.031968
32.930099 0.02736
32.940099 0.023328
32.950099 0.019872
32.960099 0.016896
32.970099 0.014304
32.980099 0.012096
32.990099 0.010272
33.000099 0.00864
33.010099 0.007296
33.020099 0.006144
33.030099 0.005088
33.040099 0.004224
33.050099 0.003552
33.060099 0.002976
33.070099 0.002496
33.080099 0.002016
33.090099 0.001728
33.100099 0.001344
33.110099 0.001152
33.120099 0.00096
33.130099 0.000768
33.140099 0.000672
33.150099 0.00048
33.160099 0.000384
33.170099 0.000384
33.180099 0.000288
33.190099 0.000192
33.200099 0.000192
33.210099 0.000192
33.220099 9.6e-05
33.230099 9.6e-05
33.240099 9.6e-05
33.250099 9.6e-05
33.260099 0
33.270099 0
33.280099 0
33.290099 0
33.300099 0
33.310099 0
33.320099 0
33.330099 0
33.340099 0
33.350099 0
33.360099 0
33.370099 0
33.380099 0
33.390099 0
33.400099 0
33.410099 0
33.420099 0
33.430099 0
33.440099 0
33.450099 0
33.460099 0
33.470099 0
33.480099 0
33.490099 0
33.500099 0
33.510099 0
33.520099 0
33.530099 0
33.540099 0
33.550099 0
33.560099 0
33.570099 0
33.580099 0
33.590099 0
33.600099 0
33.610099 0
33.620099 0
33.630099 0
33.640099 0
33.650099 0
33.660099 0
33.670099 0
33.680099 0
33.690099 0
33.700099 0
33.710099 0
33.720099 0
33.730099 0
33.740099 0
33.750099 0
33.760099 0
33.770099 0
33.780099 0
33.790099 0
33.800099 0
33.810099 0
33.820099 0
33.830099 0
33.840099 0
33.850099 0
33.860099 0
33.870099 0
33.880099 0
33.890099 0
33.900099 0
33.910099 0
33.920099 0
33.930099 0
33.940099 0
33.950099 0
33.960099 0
33.970099 0
33.980099 0
33.990099 0
34.000099 0
34.010099 0
34.020099 0
34.030099 0
34.040099 0
34.050099 0
34.060099 0
34.070099 0
34.080099 0
34.090099 0
34.100099 0
34.110099 0
34.120099 0
34.130099 0
34.140099 0
34.150099 0
34.160099 0
34.170099 0
34.180099 0
34.190099 0
34.200099 0
34.210099 0
34.220099 0
34.230099 0
34.240099 0
34.250099 0
34.260099 0
34.270099 0
34.280099 0
34.290099 0
34.300099 0
34.310099 0
34.320099 0
34.330099 0
34.340099 0
34.350099 0
34.360099 0
34.370099 0
34.380099 0
34.390099 0
34.400099 0
34.410099 0
34.420099 0
34.430099 0
34.440099 0
34.450099 0
34.460099 0
34.470099 0
34.480099 0
34.490099 0
34.500099 0
34.510099 0
34.520099 0
34.530099 0
34.540099 0
34.550099 0
34.560099 0
34.570099 0
34.580099 0
34.590099 0
34.600099 0
34.610099 0
34.620099 0
34.630099 0
34.640099 0
34.650099 0
34.660099 0
34.670099 0
34.680099 0
34.690099 0
34.700099 0
34.710099 0
34.720099 0
34.730099 0
34.740099 0
34.750099 0
34.760099 0
34.770099 0
34.780099 0
34.790099 0
34.800099 0
34.810099 0
34.820099 0
34.830099 0
34.840099 0
34.850099 0
34.860099 0
34.870099 0
34.880099 0
34.890099 0
34.900099 0
34.910099 0
34.920099 0
34.930099 0
34.940099 0
34.950099 0
34.960099 0
34.970099 0
34.980099 0
34.990099 0
35.000099 0
35.010099 0
35.020099 0
35.030099 0
35.040099 0
35.050099 0
35.060099 0
35.070099 0
35.080099 0
35.090099 0
35.100099 0
35.110099 0
35.120099 0
35.130099 0
35.140099 0
35.150099 0
35.160099 0
35.170099 0
35.180099 0
35.190099 0
35.200099 0
35.210099 0
35.220099 0
35.230099 0
35.240099 0
35.250099 0
35.260099 0
&
@target G0.S1
@type xy
-1.027887 10
-1.017887 10
-1.007887 10
-0.997887 10
-0.987887 10
-0.977887 10
-0.967887 10
-0.957887 10
-0.947887 10
-0.937887 10
-0.927887 10
-0.917887 10
-0.907887 10
-0.897887 10
-0.887887 10
-0.877887 10
-0.867887 10
-0.857887 10
-0.847887 10
-0.837887 10
-0.827887 10
-0.817887 10
-0.807887 10
-0.797887 10
-0.787887 10
-0.777887 10
-0.767887 10
-0.757887 10
-0.747887 10
-0.737887 10
-0.727887 10
-0.717887 10
-0.707887 10
-0.697887 10
-0.687887 10
-0.677887 10
-0.667887 10
-0.657887 10
-0.647887 10
-0.637887 10
-0.627887 10
-0.617887 10
-0.607887 10
-0.597887 10
-0.587887 10
-0.577887 10
-0.567887 10
-0.557887 10
-0.547887 10
-0.537887 10
-0.527887 10
-0.517887 10
-0.507887 10
-0.497887 10
-0.487887 10
-0.477887 10
-0.467887 10
-0.457887 10
-0.447887 10
-0.437887 10
-0.427887 10
-0.417887 10
-0.407887 10
-0.397887 10
-0.387887 10
-0.377887 10
-0.367887 10
-0.357887 10
-0.347887 10
-0.337887 10
-0.327887 10
-0.317887 10
-0.307887 10
-0.297887 10
-0.287887 10
-0.277887 10
-0.267887 10
-0.257887 10
-0.247887 10
-0.237887 10
-0.227887 10
-0.217887 10
-0.207887 10
-0.197887 10
-0.187887 10
-0.177887 10
-0.167887 10
-0.157887 10
-0.147887 10
-0.137887 10
-0.127887 10
-0.117887 10
-0.107887 10
-0.097887 10
-0.087887 10
-0.077887 10
-0.067887 10
-0.057887 10
-0.047887 10
-0.037887 10
-0.027887 10
-0.017887 10
-0.007887 10
0.002113 10
0.012113 10
0.022113 10
0.032113 10
0.042113 10
0.052113 10
0.062113 10
0.072113 10
0.082113 10
0.092113 10
0.102113 10
0.112113 10
0.122113 10
0.132113 10
0.142113 10
0.152113 10
0.162113 10
0.172113 10
0.182113 10
0.192113 10
0.202113 10
0.212113 10
0.222113 10
0.232113 10
0.242113 10
0.252113 10
0.262113 10
0.272113 10
0.282113 10
0.292113 10
0.302113 10
0.312113 10
0.322113 10
0.332113 10
0.342113 10
0.352113 10
0.362113 10
0.372113 10
0.382113 10
0.392113 10
0.402113 10
0.412113 10
0.422113 10
0.432113 10
0.442113 10
0.452113 10
0.462113 10
0.472113 10
0.482113 10
0.492113 10
0.502113 10
0.512113 10
0.522113 10
0.532113 10
0.542113 10
0.552113 10
0.562113 10
0.572113 10
0.582113 10
0.592113 10
0.602113 10
0.612113 10
0.622113 10
0.632113 10
0.642113 10
0.652113 10
0.662113 10
0.672113 10
0.682113 10
0.692113 10
0.702113 10
0.712113 10
0.722113 10
0.732113 10
0.742113 10
0.752113 10
0.762113 10
0.772113 10
0.782113 10
0.792113 10
0.802113 10
0.812113 10
0.822113 10
0.832113 10
0.842113 10
0.852113 10
0.862113 10
0.872113 10
0.882113 10
0.892113 10
0.902113 10
0.912113 10
0.922113 10
0.932113 10
0.942113 10
0.952113 10
0.962113 10
0.972113 10
0.982113 10
0.992113 10
1.002113 10
1.012113 10
1.022113 10
1.032113 10
1.042113 10.000096
1.052113 10.000096
1.062113 10.000096
1.072113 10.000096
1.082113 10.000096
1.092113 10.000192
1.102113 10.000192
1.112113 10.000288
1.122113 10.000288
1.132113 10.000384
1.142113 10.00048
1.152113 10.000576
1.162113 10.000672
1.172113 10.000768
1.182113 10.00096
1.192113 10.001152
1.202113 10.001344
1.212113 10.001632
1.222113 10.002016
1.232113 10.0024
1.242113 10.002784
1.252113 10.00336
1.262113 10.003936
1.272113 10.004704
1.282113 10.005472
1.292113 10.006528
1.302113 10.007584
1.312113 10.008928
1.322113 10.010464
1.332113 10.012288
1.342113 10.014304
1.352113 10.016608
1.362113 10.019296
1.372113 10.022368
1.382113 10.02592
1.392113 10.029952
1.402113 10.034464
1.412113 10.039648
1.422113 10.045504
1.432113 10.052224
1.442113 10.059616
1.452113 10.068064
1.462113 10.077568
1.472113 10.088128
1.482113 10.100032
1.492113 10.113184
1.502113 10.127968
1.512113 10.144288
1.522113 10.162432
1.532113 10.182496
1.542113 10.204672
1.552113 10.229056
1.562113 10.25584
1.572113 10.285216
1.582113 10.317376
1.592113 10.352512
1.602113 10.39072
1.612113 10.432288
1.622113 10.477312
1.632113 10.52608
1.642113 10.578784
1.652113 10.63552
1.662113 10.69648
1.672113 10.761952
1.682113 10.831936
1.692113 10.90672
1.702113 10.986304
1.712113 11.070976
1.722113 11.160832
1.732113 11.255872
1.742113 11.356192
1.752113 11.461984
1.762113 11.573152
1.772113 11.689696
1.782113 11.811712
1.792113 11.9392
1.802113 12.071872
1.812113 12.20992
1.822113 12.353056
1.832113 12.501184
1.842113 12.654208
1.852113 12.81184
1.862113 12.973888
1.872113 13.14016
1.882113 13.310272
1.892113 13.484224
1.902113 13.66144
1.912113 13.841728
1.922113 14.024704
1.932113 14.210176
1.942113 14.397664
1.952113 14.58688
1.962113 14.777536
1.972113 14.969248
1.982113 15.161728
1.992113 15.354688
2.002113 15.54784
2.012113 15.7408
2.022113 15.933568
2.032113 16.125664
2.042113 16.317088
2.052113 16.507744
2.062113 16.697344
2.072113 16.885888
2.082113 17.073376
2.092113 17.259712
2.102113 17.445184
2.112113 17.6296
2.122113 17.813344
2.132113 17.99632
2.142113 18.179008
2.152113 18.361504
2.162113 18.544096
2.172113 18.727072
2.182113 18.91072
2.192113 19.095424
2.202113 19.281568
2.212113 19.46944
2.222113 19.659424
2.232113 19.851904
2.242113 20.047168
2.252113 20.2456
2.262113 20.447392
2.272113 20.652832
2.282113 20.862208
2.292113 21.075712
2.302113 21.293344
2.312113 21.515296
2.322113 21.741472
2.332113 21.971968
2.342113 22.206592
2.352113 22.445152
2.362113 22.687456
2.372113 22.93312
2.382113 23.181664
2.392113 23.4328
2.402113 23.68576
2.412113 23.94016
2.422113 24.195232
2.432113 24.450208
2.442113 24.704416
2.452113 24.956896
2.462113 25.206784
2.472113 25.453312
2.482113 25.695424
2.492113 25.932256
2.502113 26.162752
2.512113 26.386048
2.522113 26.601184
2.532113 26.807296
2.542113 27.003424
2.552113 27.1888
2.562113 27.362464
2.572113 27.523936
2.582113 27.672256
2.592113 27.807136
2.602113 27.927808
2.612113 28.033888
2.622113 28.125088
2.632113 28.201216
2.642113 28.261984
2.652113 28.307488
2.662113 28.337632
2.672113 28.352704
2.682113 28.352896
2.692113 28.338592
2.702113 28.310176
2.712113 28.26832
2.722113 28.213504
2.732113 28.146592
2.742113 28.068256
2.752113 27.97936
2.762113 27.88096
2.772113 27.773824
2.782113 27.659104
2.792113 27.53776
2.802113 27.410848
2.812113 27.279424
2.822113 27.14464
2.832113 27.007552
2.842113 26.869216
2.852113 26.730496
2.862113 26.592544
2.872113 26.456224
2.882113 26.3224
2.892113 26.191936
2.902113 26.065504
2.912113 25.943776
2.922113 25.827424
2.932113 25.716832
2.942113 25.612384
2.952113 25.514464
2.962113 25.423264
2.972113 25.33888
2.982113 25.261216
2.992113 25.190176
3.002113 25.125664
3.012113 25.067296
3.022113 25.014784
3.032113 24.967456
3.042113 24.924928
3.052113 24.886432
3.062113 24.851392
3.072113 24.818848
3.082113 24.788128
3.092113 24.758176
3.102113 24.728224
3.112113 24.697312
3.122113 24.664384
3.132113 24.62848
3.142113 24.58864
3.152113 24.544
3.162113 24.493504
3.172113 24.436192
3.182113 24.371296
3.192113 24.297952
3.202113 24.215392
3.212113 24.122944
3.222113 24.019936
3.232113 23.905792
3.242113 23.780032
3.252113 23.642272
3.262113 23.492224
3.272113 23.329696
3.282113 23.154592
3.292113 22.966912
3.302113 22.76656
3.312113 22.55392
3.322113 22.329184
3.332113 22.092736
3.342113 21.844864
3.352113 21.586336
3.362113 21.317632
3.372113 21.039328
3.382113 20.752288
3.392113 20.45728
3.402113 20.155168
3.412113 19.84672
3.422113 19.532992
3.432113 19.214752
3.442113 18.893152
3.452113 18.569056
3.462113 18.243424
3.472113 17.917216
3.482113 17.591392
3.492113 17.266912
3.502113 16.944736
3.512113 16.625536
3.522113 16.310368
3.532113 15.999904
3.542113 15.694816
3.552113 15.395968
3.562113 15.10384
3.572113 14.819104
3.582113 14.54224
3.592113 14.273632
3.602113 14.013856
3.612113 13.763104
3.622113 13.521568
3.632113 13.289728
3.642113 13.067488
3.652113 12.855136
3.662113 12.652576
3.672113 12.459904
3.682113 12.277024
3.692113 12.10384
3.702113 11.94016
3.712113 11.785984
3.722113 11.640928
3.732113 11.504896
3.742113 11.377504
3.752113 11.25856
3.762113 11.14768
3.772113 11.044576
3.782113 10.94896
3.792113 10.860448
3.802113 10.778656
3.812113 10.703296
3.822113 10.63408
3.832113 10.570528
3.842113 10.512352
3.852113 10.459264
3.862113 10.410784
3.872113 10.366816
3.882113 10.32688
3.892113 10.290688
3.902113 10.258048
3.912113 10.228576
3.922113 10.20208
3.932113 10.178272
3.942113 10.157056
3.952113 10.138048
3.962113 10.121056
3.972113 10.105984
3.982113 10.09264
3.992113 10.080736
4.002113 10.070272
4.012113 10.061056
4.022113 10.052896
4.032113 10.045792
4.042113 10.039456
4.052113 10.033984
4.062113 10.02928
4.072113 10.025056
4.082113 10.021504
4.092113 10.018336
4.102113 10.015648
4.112113 10.013344
4.122113 10.011328
4.132113 10.0096
4.142113 10.00816
4.152113 10.006816
4.162113 10.00576
4.172113 10.004896
4.182113 10.004032
4.192113 10.003456
4.202113 10.00288
4.212113 10.0024
4.222113 10.002016
4.232113 10.001632
4.242113 10.001344
4.252113 10.001152
4.262113 10.00096
4.272113 10.000768
4.282113 10.000672
4.292113 10.00048
4.302113 10.000384
4.312113 10.000384
4.322113 10.000288
4.332113 10.000192
4.342113 10.000192
4.352113 10.000192
4.362113 10.000096
4.372113 10.000096
4.382113 10.000096
4.392113 10.000096
4.402113 10.000096
4.412113 10
4.422113 10
4.432113 10
4.442113 10
4.452113 10
4.462113 10
4.472113 10
4.482113 10
4.492113 10
4.502113 10
4.512113 10
4.522113 10
4.532113 10
4.542113 10
4.552113 10
4.562113 10
4.572113 10
4.582113 10
4.592113 10
4.602113 10
4.612113 10
4.622113 10
4.632113 10
4.642113 10
4.652113 10
4.662113 10
4.672113 10
4.682113 10
4.692113 10
4.702113 10
4.712113 10
4.722113 10
4.732113 10
4.742113 10
4.752113 10
4.762113 10
4.772113 10
4.782113 10
4.792113 10
4.802113 10
4.812113 10
4.822113 10
4.832113 10
4.842113 10
4.852113 10
4.862113 10
4.872113 10
4.882113 10
4.892113 10
4.902113 10
4.912113 10
4.922113 10
4.932113 10
4.942113 10
4.952113 10
4.962113 10
4.972113 10
4.982113 10
4.992113 10
5.002113 10
5.012113 10
5.022113 10
5.032113 10
5.042113 10
5.052113 10
5.062113 10
5.072113 10
5.082113 10
5.092113 10
5.102113 10
5.112113 10
5.122113 10
5.132113 10
5.142113 10
5.152113 10
5.162113 10
5.172113 10
5.182113 10
5.192113 10
5.202113 10
5.212113 10
5.222113 10
5.232113 10
5.242113 10
5.252113 10
5.262113 10
5.272113 10
5.282113 10
5.292113 10
5.302113 10
5.312113 10
5.322113 10
5.332113 10
5.342113 10
5.352113 10
5.362113 10
5.372113 10
5.382113 10
5.392113 10
5.402113 10
5.412113 10
5.422113 10
5.432113 10
5.442113 10
5.452113 10
5.462113 10
5.472113 10
5.482113 10
5.492113 10
5.502113 10
5.512113 10
5.522113 10
5.532113 10
5.542113 10
5.552113 10
5.562113 10
5.572113 10
5.582113 10
5.592113 10
5.602113 10
5.612113 10
5.622113 10
5.632113 10
5.642113 10
5.652113 10
5.662113 10
5.672113 10
5.682113 10
5.692113 10
5.702113 10
5.712113 10
5.722113 10
5.732113 10
5.742113 10
5.752113 10
5.762113 10
5.772113 10
5.782113 10
5.792113 10
5.802113 10
5.812113 10
5.822113 10
5.832113 10
5.842113 10
5.852113 10
5.862113 10
5.872113 10
5.882113 10
5.892113 10
5.902113 10
5.912113 10.000096
5.922113 10.000096
5.932113 10.000096
5.942113 10.000096
5.952113 10.000096
5.962113 10.000192
5.972113 10.000192
5.982113 10.000288
5.992113 10.000288
6.002113 10.000384
6.012113 10.00048
6.022113 10.000576
6.032113 10.000672
6.042113 10.000864
6.052113 10.001056
6.062113 10.001248
6.072113 10.001536
6.082113 10.00192
6.092113 10.002304
6.102113 10.002784
6.112113 10.00336
6.122113 10.004032
6.132113 10.004896
6.142113 10.005856
6.152113 10.007008
6.162113 10.008448
6.172113 10.01008
6.182113 10.012
6.192113 10.014208
6.202113 10.016896
6.212113 10.019968
6.222113 10.02352
6.232113 10.027744
6.242113 10.03264
6.252113 10.0384
6.262113 10.044928
6.272113 10.052608
6.282113 10.061344
6.292113 10.071424
6.302113 10.08304
6.312113 10.096384
6.322113 10.111552
6.332113 10.128928
6.342113 10.148608
6.352113 10.171072
6.362113 10.196416
6.372113 10.22512
6.382113 10.257472
6.392113 10.293952
6.402113 10.334944
6.412113 10.380832
6.422113 10.432096
6.432113 10.489312
6.442113 10.553056
6.452113 10.623808
6.462113 10.702144
6.472113 10.788832
6.482113 10.884448
6.492113 10.989664
6.502113 11.105152
6.512113 11.23168
6.522113 11.370016
6.532113 11.520832
6.542113 11.684896
6.552113 11.86288
6.562113 12.055648
6.572113 12.263776
6.582113 12.488128
6.592113 12.72928
6.602113 12.987808
6.612113 13.264384
6.622113 13.559584
6.632113 13.873696
6.642113 14.2072
6.652113 14.56048
6.662113 14.933728
6.672113 15.326944
6.682113 15.740128
6.692113 16.173376
6.702113 16.626208
6.712113 17.098336
6.722113 17.58928
6.732113 18.098368
6.742113 18.624736
6.752113 19.167424
6.762113 19.725472
6.772113 20.29744
6.782113 20.88208
6.792113 21.477664
6.802113 22.082656
6.812113 22.695136
6.822113 23.313184
6.832113 23.934688
6.842113 24.557632
6.852113 25.179616
6.862113 25.798336
6.872113 26.411488
6.882113 27.016576
6.892113 27.611104
6.902113 28.192768
6.912113 28.758976
6.922113 29.307424
6.932113 29.835808
6.942113 30.341824
6.952113 30.823168
6.962113 31.278016
6.972113 31.704256
6.982113 32.10016
6.992113 32.464192
7.002113 32.794816
7.012113 33.090784
7.022113 33.35104
7.032113 33.574912
7.042113 33.761536
7.052113 33.910624
7.062113 34.021984
7.072113 34.095616
7.082113 34.131808
7.092113 34.130944
7.102113 34.093792
7.112113 34.021024
7.122113 33.913888
7.132113 33.773536
7.142113 33.601312
7.152113 33.398848
7.162113 33.16768
7.172113 32.909632
7.182113 32.626528
7.192113 32.32048
7.202113 31.993312
7.212113 31.647232
7.222113 31.284256
7.232113 30.906496
7.242113 30.516064
7.252113 30.115072
7.262113 29.705536
7.272113 29.289376
7.282113 28.868704
7.292113 28.445152
7.302113 28.020736
7.312113 27.596992
7.322113 27.175552
7.332113 26.758048
7.342113 26.345632
7.352113 25.939744
7.362113 25.541536
7.372113 25.152064
7.382113 24.772192
7.392113 24.402784
7.402113 24.044704
7.412113 23.698432
7.422113 23.364448
7.432113 23.043328
7.442113 22.735264
7.452113 22.44064
7.462113 22.159552
7.472113 21.892
7.482113 21.638176
7.492113 21.397984
7.502113 21.171328
7.512113 20.958112
7.522113 20.758144
7.532113 20.571136
7.542113 20.396992
7.552113 20.235424
7.562113 20.086048
7.572113 19.948768
7.582113 19.823008
7.592113 19.708672
7.602113 19.60528
7.612113 19.51264
7.622113 19.430272
7.632113 19.357984
7.642113 19.295296
7.652113 19.242016
7.662113 19.197664
7.672113 19.161952
7.682113 19.134496
7.692113 19.114912
7.702113 19.102912
7.712113 19.098016
7.722113 19.09984
7.732113 19.107904
7.742113 19.12192
7.752113 19.141312
7.762113 19.1656
7.772113 19.194304
7.782113 19.226848
7.792113 19.262656
7.802113 19.301248
7.812113 19.341952
7.822113 19.384192
7.832113 19.4272
7.842113 19.470304
7.852113 19.512928
7.862113 19.554304
7.872113 19.59376
7.882113 19.630528
7.892113 19.663936
7.902113 19.693216
7.912113 19.717792
7.922113 19.736896
7.932113 19.749856
7.942113 19.756192
7.952113 19.755232
7.962113 19.7464
7.972113 19.729216
7.982113 19.703296
7.992113 19.66816
8.002113 19.623616
8.012113 19.56928
8.022113 19.50496
8.032113 19.430656
8.042113 19.346272
8.052113 19.251712
8.062113 19.147168
8.072113 19.032736
8.082113 18.908608
8.092113 18.775168
8.102113 18.632704
8.112113 18.481696
8.122113 18.322432
8.132113 18.155584
8.142113 17.981536
8.152113 17.80096
8.162113 17.614432
8.172113 17.42272
8.182113 17.226208
8.192113 17.02576
8.202113 16.822048
8.212113 16.615552
8.222113 16.407136
8.232113 16.197376
8.242113 15.986944
8.252113 15.77632
8.262113 15.566272
8.272113 15.357184
8.282113 15.149728
8.292113 14.944384
8.302113 14.741536
8.312113 14.541664
8.322113 14.345248
8.332113 14.15248
8.342113 13.96384
8.352113 13.779424
8.362113 13.599712
8.372113 13.424704
8.382113 13.254688
8.392113 13.08976
8.402113 12.930208
8.412113 12.77584
8.422113 12.62704
8.432113 12.483616
8.442113 12.345664
8.452113 12.21328
8.462113 12.086272
8.472113 11.964832
8.482113 11.848864
8.492113 11.738272
8.502113 11.633056
8.512113 11.533216
8.522113 11.438656
8.532113 11.34928
8.542113 11.265184
8.552113 11.186176
8.562113 11.112352
8.572113 11.043712
8.582113 10.980064
8.592113 10.921504
8.602113 10.868032
8.612113 10.819744
8.622113 10.77664
8.632113 10.73872
8.642113 10.70608
8.652113 10.678816
8.662113 10.65712
8.672113 10.640992
8.682113 10.63072
8.692113 10.6264
8.702113 10.628224
8.712113 10.636384
8.722113 10.651264
8.732113 10.673056
8.742113 10.702048
8.752113 10.738432
8.762113 10.782688
8.772113 10.8352
8.782113 10.89616
8.792113 10.966048
8.802113 11.045248
8.812113 11.134144
8.822113 11.233024
8.832113 11.342368
8.842113 11.46256
8.852113 11.593984
8.862113 11.737024
8.872113 11.891872
8.882113 12.058912
8.892113 12.238432
8.902113 12.43072
8.912113 12.635776
8.922113 12.853792
8.932113 13.08496
8.942113 13.329088
8.952113 13.586176
8.962113 13.856128
8.972113 14.13856
8.982113 14.43328
8.992113 14.739808
9.002113 15.057472
9.012113 15.385888
9.022113 15.724192
9.032113 16.07152
9.042113 16.427104
9.052113 16.789696
9.062113 17.158336
9.072113 17.53168
9.082113 17.90848
9.092113 18.2872
9.102113 18.666592
9.112113 19.044928
9.122113 19.420672
9.132113 19.792192
9.142113 20.15776
9.152113 20.515648
9.162113 20.864128
9.172113 21.201472
9.182113 21.526144
9.192113 21.836224
9.202113 22.130176
9.212113 22.406464
9.222113 22.663648
9.232113 22.900192
9.242113 23.114752
9.252113 23.306272
9.262113 23.473696
9.272113 23.615872
9.282113 23.732128
9.292113 23.821888
9.302113 23.88448
9.312113 23.919616
9.322113 23.9272
9.332113 23.907136
9.342113 23.859616
9.352113 23.784928
9.362113 23.683552
9.372113 23.556064
9.382113 23.403328
9.392113 23.226208
9.402113 23.025664
9.412113 22.80304
9.422113 22.559392
9.432113 22.296256
9.442113 22.014976
9.452113 21.717088
9.462113 21.404224
9.472113 21.078016
9.482113 20.740096
9.492113 20.392096
9.502113 20.035744
9.512113 19.672672
9.522113 19.304608
9.532113 18.932992
9.542113 18.559552
9.552113 18.185728
9.562113 17.813056
9.572113 17.442784
9.582113 17.076256
9.592113 16.714624
9.602113 16.359136
9.612113 16.010848
9.622113 15.670528
9.632113 15.33904
9.642113 15.017344
9.652113 14.705728
9.662113 14.405056
9.672113 14.115616
9.682113 13.837792
9.692113 13.571872
9.702113 13.318048
9.712113 13.076416
9.722113 12.846976
9.732113 12.629728
9.742113 12.424672
9.752113 12.23152
9.762113 12.05008
9.772113 11.880256
9.782113 11.721568
9.792113 11.57392
9.802113 11.436736
9.812113 11.30992
9.822113 11.192896
9.832113 11.085376
9.842113 10.986976
9.852113 10.897312
9.862113 10.815904
9.872113 10.74256
9.882113 10.6768
9.892113 10.618336
9.902113 10.56688
9.912113 10.522048
9.922113 10.483552
9.932113 10.4512
9.942113 10.4248
9.952113 10.404064
9.962113 10.3888
9.972113 10.379008
9.982113 10.374496
9.992113 10.375168
10.002113 10.380928
10.012113 10.391872
10.022113 10.407904
10.032113 10.429024
10.042113 10.455424
10.052113 10.487008
10.062113 10.523968
10.072113 10.566304
10.082113 10.614304
10.092113 10.668064
10.102113 10.72768
10.112113 10.793344
10.122113 10.865152
10.132113 10.943488
10.142113 11.028256
10.152113 11.11984
10.162113 11.218336
10.172113 11.32384
10.182113 11.43664
10.192113 11.556736
10.202113 11.684224
10.212113 11.819392
10.222113 11.962048
10.232113 12.11248
10.242113 12.270592
10.252113 12.436384
10.262113 12.60976
10.272113 12.79072
10.282113 12.979168
10.292113 13.174912
10.302113 13.377856
10.312113 13.587616
10.322113 13.804096
10.332113 14.027008
10.342113 14.255968
10.352113 14.490592
10.362113 14.730688
10.372113 14.97568
10.382113 15.225184
10.392113 15.478816
10.402113 15.736
10.412113 15.996352
10.422113 16.259296
10.432113 16.524352
10.442113 16.791136
10.452113 17.05888
10.462113 17.327392
10.472113 17.595904
10.482113 17.864128
10.492113 18.131392
10.502113 18.397504
10.512113 18.661792
10.522113 18.923968
10.532113 19.183552
10.542113 19.440256
10.552113 19.693792
10.562113 19.943776
10.572113 20.18992
10.582113 20.431936
10.592113 20.669728
10.602113 20.903104
10.612113 21.131776
10.622113 21.355648
10.632113 21.574624
10.642113 21.788512
10.652113 21.997408
10.662113 22.201024
10.672113 22.399456
10.682113 22.592608
10.692113 22.780384
10.702113 22.962784
10.712113 23.139808
10.722113 23.311264
10.732113 23.477248
10.742113 23.637472
10.752113 23.792128
10.762113 23.940928
10.772113 24.083872
10.782113 24.220768
10.792113 24.351424
10.802113 24.475744
10.812113 24.593632
10.822113 24.704704
10.832113 24.808864
10.842113 24.905824
10.852113 24.995392
10.862113 25.077184
10.872113 25.151104
10.882113 25.216672
10.892113 25.2736
10.902113 25.321696
10.912113 25.360672
10.922113 25.389952
10.932113 25.409536
10.942113 25.418944
10.952113 25.417792
10.962113 25.405984
10.972113 25.383136
10.982113 25.34896
10.992113 25.303168
11.002113 25.245664
11.012113 25.17616
11.022113 25.094464
11.032113 25.00048
11.042113 24.894112
11.052113 24.775168
11.062113 24.643648
11.072113 24.499648
11.082113 24.343072
11.092113 24.174112
11.102113 23.992864
11.112113 23.799424
11.122113 23.594176
11.132113 23.377216
11.142113 23.149024
11.152113 22.909888
11.162113 22.660192
11.172113 22.400416
11.182113 22.131136
11.192113 21.852832
11.202113 21.566176
11.212113 21.271744
11.222113 20.970304
11.232113 20.662432
11.242113 20.348992
11.252113 20.030752
11.262113 19.708384
11.272113 19.382752
11.282113 19.054816
11.292113 18.725248
11.302113 18.394912
11.312113 18.064576
11.322113 17.735296
11.332113 17.407648
11.342113 17.082496
11.352113 16.760704
11.362113 16.442848
11.372113 16.129792
11.382113 15.822112
11.392113 15.52048
11.402113 15.225472
11.412113 14.937664
11.422113 14.657536
11.432113 14.385568
11.442113 14.122144
11.452113 13.867456
11.462113 13.62208
11.472113 13.38592
11.482113 13.159456
11.492113 12.942592
11.502113 12.73552
11.512113 12.53824
11.522113 12.350752
11.532113 12.17296
11.542113 12.004768
11.552113 11.845984
11.562113 11.696512
11.572113 11.55616
11.582113 11.424544
11.592113 11.301568
11.602113 11.186848
11.612113 11.080096
11.622113 10.981024
11.632113 10.889248
11.642113 10.804384
11.652113 10.72624
11.662113 10.65424
11.672113 10.588288
11.682113 10.527904
11.692113 10.472704
11.702113 10.422496
11.712113 10.3768
11.722113 10.335328
11.732113 10.297792
11.742113 10.264
11.752113 10.233472
11.762113 10.206112
11.772113 10.181536
11.782113 10.159552
11.792113 10.139968
11.802113 10.122496
11.812113 10.10704
11.822113 10.093312
11.832113 10.08112
11.842113 10.070464
11.852113 10.061056
11.862113 10.052704
11.872113 10.045504
11.882113 10.039168
11.892113 10.0336
11.902113 10.0288
11.912113 10.024672
11.922113 10.021024
11.932113 10.017952
11.942113 10.015264
11.952113 10.01296
11.962113 10.010944
11.972113 10.009216
11.982113 10.007776
11.992113 10.006528
12.002113 10.005472
12.012113 10.004608
12.022113 10.00384
12.032113 10.003168
12.042113 10.002688
12.052113 10.002208
12.062113 10.001824
12.072113 10.001536
12.082113 10.001248
12.092113 10.001056
12.102113 10.000864
12.112113 10.000672
12.122113 10.000576
12.132113 10.00048
12.142113 10.000384
12.152113 10.000288
12.162113 10.000288
12.172113 10.000192
12.182113 10.000192
12.192113 10.000096
12.202113 10.000096
12.212113 10.000096
12.222113 10.000096
12.232113 10.000096
12.242113 10
12.252113 10
12.262113 10
12.272113 10
12.282113 10
12.292113 10
12.302113 10
12.312113 10
12.322113 10
12.332113 10
12.342113 10
12.352113 10
12.362113 10
12.372113 10
12.382113 10
12.392113 10
12.402113 10
12.412113 10
12.422113 10
12.432113 10
12.442113 10
12.452113 10
12.462113 10
12.472113 10
12.482113 10
12.492113 10
12.502113 10
12.512113 10
12.522113 10
12.532113 10
12.542113 10
12.552113 10
12.562113 10
12.572113 10
12.582113 10
12.592113 10
12.602113 10
12.612113 10
12.622113 10
12.632113 10
12.642113 10
12.652113 10
12.662113 10
12.672113 10
12.682113 10
12.692113 10
12.702113 10
12.712113 10
12.722113 10
12.732113 10
12.742113 10
12.752113 10
12.762113 10
12.772113 10
12.782113 10
12.792113 10
12.802113 10
12.812113 10
12.822113 10
12.832113 10
12.842113 10
12.852113 10
12.862113 10
12.872113 10
12.882113 10
12.892113 10
12.902113 10
12.912113 10
12.922113 10
12.932113 10
12.942113 10
12.952113 10
12.962113 10
12.972113 10
12.982113 10
12.992113 10
13.002113 10
13.012113 10
13.022113 10
13.032113 10
13.042113 10
13.052113 10
13.062113 10
13.072113 10
13.082113 10
13.092113 10
13.102113 10
13.112113 10
13.122113 10
13.132113 10
13.142113 10
13.152113 10
13.162113 10
13.172113 10
13.182113 10
13.192113 10
13.202113 10
13.212113 10
13.222113 10
13.232113 10
13.242113 10
13.252113 10
13.262113 10
13.272113 10
13.282113 10
13.292113 10
13.302113 10
13.312113 10
13.322113 10
13.332113 10
13.342113 10
13.352113 10
13.362113 10
13.372113 10
13.382113 10
13.392113 10
13.402113 10
13.412113 10
13.422113 10
13.432113 10
13.442113 10
13.452113 10
13.462113 10
13.472113 10
13.482113 10
13.492113 10
13.502113 10
13.512113 10
13.522113 10
13.532113 10
13.542113 10
13.552113 10
13.562113 10
13.572113 10
13.582113 10
13.592113 10
13.602113 10
13.612113 10
13.622113 10
13.632113 10
13.642113 10
13.652113 10
13.662113 10
13.672113 10
13.682113 10
13.692113 10
13.702113 10
13.712113 10
13.722113 10
13.732113 10
13.742113 10
13.752113 10
13.762113 10
13.772113 10
13.782113 10
13.792113 10
13.802113 10
13.812113 10
13.822113 10
13.832113 10
13.842113 10
13.852113 10
13.862113 10
13.872113 10
13.882113 10
13.892113 10
13.902113 10
13.912113 10
13.922113 10
13.932113 10
13.942113 10
13.952113 10
13.962113 10
13.972113 10
13.982113 10
13.992113 10
14.002113 10
14.012113 10
14.022113 10
14.032113 10
14.042113 10
14.052113 10
14.062113 10
14.072113 10
14.082113 10
14.092113 10
14.102113 10
14.112113 10
14.122113 10
14.132113 10
14.142113 10
14.152113 10
14.162113 10
14.172113 10
14.182113 10
14.192113 10
14.202113 10
14.212113 10
14.222113 10
14.232113 10
14.242113 10
14.252113 10
14.262113 10
14.272113 10
14.282113 10
14.292113 10
14.302113 10
14.312113 10
14.322113 10
14.332113 10
14.342113 10
14.352113 10
14.362113 10
14.372113 10
14.382113 10
14.392113 10
14.402113 10
14.412113 10
14.422113 10
14.432113 10
14.442113 10
14.452113 10
14.462113 10
14.472113 10
14.482113 10
14.492113 10
14.502113 10
14.512113 10
14.522113 10
14.532113 10
14.542113 10
14.552113 10
14.562113 10
14.572113 10
14.582113 10
14.592113 10
14.602113 10
14.612113 10
14.622113 10
14.632113 10
14.642113 10
14.652113 10
14.662113 10
14.672113 10
14.682113 10
14.692113 10
14.702113 10
14.712113 10
14.722113 10
14.732113 10
14.742113 10
14.752113 10
14.762113 10
14.772113 10
14.782113 10
14.792113 10
14.802113 10
14.812113 10
14.822113 10
14.832113 10
14.842113 10
14.852113 10
14.862113 10
14.872113 10
14.882113 10
14.892113 10
14.902113 10
14.912113 10
14.922113 10
14.932113 10
14.942113 10
14.952113 10
14.962113 10
14.972113 10
14.982113 10
14.992113 10
15.002113 10
15.012113 10
15.022113 10
15.032113 10
15.042113 10
15.052113 10
15.062113 10
15.072113 10
15.082113 10
15.092113 10
15.102113 10
15.112113 10
15.122113 10
15.132113 10
15.142113 10
15.152113 10
15.162113 10
15.172113 10
15.182113 10
15.192113 10
15.202113 10
15.212113 10
15.222113 10
15.232113 10
15.242113 10
15.252113 10
15.262113 10
15.272113 10
15.282113 10
15.292113 10
15.302113 10
15.312113 10
15.322113 10
15.332113 10
15.342113 10
15.352113 10
15.362113 10
15.372113 10
15.382113 10
15.392113 10
15.402113 10
15.412113 10
15.422113 10
15.432113 10
15.442113 10
15.452113 10
15.462113 10
15.472113 10
15.482113 10
15.492113 10
15.502113 10
15.512113 10
15.522113 10
15.532113 10
15.542113 10
15.552113 10
15.562113 10
15.572113 10
15.582113 10
15.592113 10
15.602113 10
15.612113 10
15.622113 10
15.632113 10
15.642113 10
15.652113 10
15.662113 10
15.672113 10
15.682113 10
15.692113 10
15.702113 10
15.712113 10
15.722113 10
15.732113 10
15.742113 10
15.752113 10
15.762113 10
15.772113 10
15.782113 10
15.792113 10
15.802113 10
15.812113 10
15.822113 10
15.832113 10
15.842113 10
15.852113 10
15.862113 10
15.872113 10
15.882113 10
15.892113 10
15.902113 10
15.912113 10
15.922113 10
15.932113 10
15.942113 10
15.952113 10
15.962113 10
15.972113 10
15.982113 10
15.992113 10
16.002113 10
16.012113 10.000096
16.022113 10.000096
16.032113 10.000096
16.042113 10.000096
16.052113 10.000096
16.062113 10.000096
16.072113 10.000096
16.082113 10.000096
16.092113 10.000096
16.102113 10.000096
16.112113 10.000096
16.122113 10.000192
16.132113 10.000192
16.142113 10.000192
16.152113 10.000192
16.162113 10.000192
16.172113 10.000192
16.182113 10.000288
16.192113 10.000288
16.202113 10.000288
16.212113 10.000288
16.222113 10.000288
16.232113 10.000384
16.242113 10.000384
16.252113 10.000384
16.262113 10.000384
16.272113 10.00048
16.282113 10.00048
16.292113 10.00048
16.302113 10.00048
16.312113 10.000576
16.322113 10.000576
16.332113 10.000576
16.342113 10.000672
16.352113 10.000672
16.362113 10.000672
16.372113 10.000768
16.382113 10.000768
16.392113 10.000768
16.402113 10.000768
16.412113 10.000864
16.422113 10.000864
16.432113 10.000864
16.442113 10.00096
16.452113 10.00096
16.462113 10.00096
16.472113 10.00096
16.482113 10.001056
16.492113 10.001056
16.502113 10.001056
16.512113 10.001152
16.522113 10.001152
16.532113 10.001152
16.542113 10.001152
16.552113 10.001248
16.562113 10.001248
16.572113 10.001248
16.582113 10.001344
16.592113 10.001344
16.602113 10.001344
16.612113 10.00144
16.622113 10.00144
16.632113 10.00144
16.642113 10.001536
16.652113 10.001536
16.662113 10.001536
16.672113 10.001632
16.682113 10.001632
16.692113 10.001632
16.702113 10.001728
16.712113 10.001728
16.722113 10.001728
16.732113 10.001824
16.742113 10.001824
16.752113 10.00192
16.762113 10.00192
16.772113 10.00192
16.782113 10.002016
16.792113 10.002016
16.802113 10.002112
16.812113 10.002112
16.822113 10.002112
16.832113 10.002208
16.842113 10.002208
16.852113 10.002208
16.862113 10.002304
16.872113 10.002304
16.882113 10.002304
16.892113 10.002304
16.902113 10.0024
16.912113 10.0024
16.922113 10.0024
16.932113 10.0024
16.942113 10.0024
16.952113 10.0024
16.962113 10.0024
16.972113 10.0024
16.982113 10.0024
16.992113 10.0024
17.002113 10.0024
17.012113 10.0024
17.022113 10.0024
17.032113 10.0024
17.042113 10.0024
17.052113 10.002304
17.062113 10.002304
17.072113 10.002304
17.082113 10.002208
17.092113 10.002208
17.102113 10.002208
17.112113 10.002112
17.122113 10.002112
17.132113 10.002016
17.142113 10.002016
17.152113 10.00192
17.162113 10.00192
17.172113 10.001824
17.182113 10.001824
17.192113 10.001728
17.202113 10.001728
17.212113 10.001632
17.222113 10.001632
17.232113 10.001632
17.242113 10.001536
17.252113 10.001536
17.262113 10.00144
17.272113 10.00144
17.282113 10.00144
17.292113 10.001344
17.302113 10.001344
17.312113 10.001344
17.322113 10.001248
17.332113 10.001248
17.342113 10.001248
17.352113 10.001248
17.362113 10.001248
17.372113 10.001248
17.382113 10.001152
17.392113 10.001152
17.402113 10.001152
17.412113 10.001152
17.422113 10.001152
17.432113 10.001152
17.442113 10.001152
17.452113 10.001152
17.462113 10.001152
17.472113 10.001248
17.482113 10.001248
17.492113 10.001248
17.502113 10.001248
17.512113 10.001248
17.522113 10.001248
17.532113 10.001248
17.542113 10.001248
17.552113 10.001248
17.562113 10.001344
17.572113 10.001344
17.582113 10.001344
17.592113 10.001344
17.602113 10.001344
17.612113 10.001344
17.622113 10.001344
17.632113 10.00144
17.642113 10.00144
17.652113 10.00144
17.662113 10.00144
17.672113 10.00144
17.682113 10.00144
17.692113 10.00144
17.702113 10.00144
17.712113 10.001536
17.722113 10.001536
17.732113 10.001536
17.742113 10.001536
17.752113 10.001536
17.762113 10.001632
17.772113 10.001632
17.782113 10.001632
17.792113 10.001632
17.802113 10.001728
17.812113 10.001728
17.822113 10.001728
17.832113 10.001824
17.842113 10.001824
17.852113 10.00192
17.862113 10.00192
17.872113 10.002016
17.882113 10.002016
17.892113 10.002112
17.902113 10.002112
17.912113 10.002208
17.922113 10.002208
17.932113 10.002304
17.942113 10.0024
17.952113 10.0024
17.962113 10.002496
17.972113 10.002592
17.982113 10.002592
17.992113 10.002688
18.002113 10.002784
18.012113 10.00288
18.022113 10.00288
18.032113 10.002976
18.042113 10.003072
18.052113 10.003168
18.062113 10.003168
18.072113 10.003264
18.082113 10.00336
18.092113 10.00336
18.102113 10.003456
18.112113 10.003552
18.122113 10.003552
18.132113 10.003648
18.142113 10.003648
18.152113 10.003744
18.162113 10.003744
18.172113 10.00384
18.182113 10.00384
18.192113 10.00384
18.202113 10.003936
18.212113 10.003936
18.222113 10.003936
18.232113 10.003936
18.242113 10.003936
18.252113 10.003936
18.262113 10.003936
18.272113 10.003936
18.282113 10.003936
18.292113 10.003936
18.302113 10.003936
18.312113 10.003936
18.322113 10.00384
18.332113 10.00384
18.342113 10.00384
18.352113 10.003744
18.362113 10.003744
18.372113 10.003648
18.382113 10.003648
18.392113 10.003552
18.402113 10.003552
18.412113 10.003456
18.422113 10.003456
18.432113 10.00336
18.442113 10.003264
18.452113 10.003264
18.462113 10.003168
18.472113 10.003168
18.482113 10.003072
18.492113 10.002976
18.502113 10.002976
18.512113 10.00288
18.522113 10.002784
18.532113 10.002784
18.542113 10.002688
18.552113 10.002592
18.562113 10.002592
18.572113 10.002496
18.582113 10.0024
18.592113 10.0024
18.602113 10.002304
18.612113 10.002304
18.622113 10.002208
18.632113 10.002208
18.642113 10.002112
18.652113 10.002112
18.662113 10.002016
18.672113 10.002016
18.682113 10.00192
18.692113 10.00192
18.702113 10.001824
18.712113 10.001824
18.722113 10.001728
18.732113 10.001728
18.742113 10.001632
18.752113 10.001632
18.762113 10.001632
18.772113 10.001536
18.782113 10.001536
18.792113 10.00144
18.802113 10.00144
18.812113 10.00144
18.822113 10.001344
18.832113 10.001344
18.842113 10.001248
18.852113 10.001248
18.862113 10.001248
18.872113 10.001152
18.882113 10.001152
18.892113 10.001152
18.902113 10.001056
18.912113 10.001056
18.922113 10.00096
18.932113 10.00096
18.942113 10.00096
18.952113 10.000864
18.962113 10.000864
18.972113 10.000768
18.982113 10.000768
18.992113 10.000768
19.002113 10.000672
19.012113 10.000672
19.022113 10.000672
19.032113 10.000576
19.042113 10.000576
19.052113 10.000576
19.062113 10.00048
19.072113 10.00048
19.082113 10.00048
19.092113 10.000384
19.102113 10.000384
19.112113 10.000384
19.122113 10.000384
19.132113 10.000288
19.142113 10.000288
19.152113 10.000288
19.162113 10.000288
19.172113 10.000288
19.182113 10.000288
19.192113 10.000192
19.202113 10.000192
19.212113 10.000192
19.222113 10.000192
19.232113 10.000192
19.242113 10.000192
19.252113 10.000192
19.262113 10.000192
19.272113 10.000192
19.282113 10.000192
19.292113 10.000192
19.302113 10.000192
19.312113 10.000192
19.322113 10.000192
19.332113 10.000192
19.342113 10.000192
19.352113 10.000288
19.362113 10.000288
19.372113 10.000288
19.382113 10.000288
19.392113 10.000288
19.402113 10.000384
19.412113 10.000384
19.422113 10.000384
19.432113 10.000384
19.442113 10.00048
19.452113 10.00048
19.462113 10.00048
19.472113 10.000576
19.482113 10.000576
19.492113 10.000576
19.502113 10.000672
19.512113 10.000672
19.522113 10.000768
19.532113 10.000768
19.542113 10.000864
19.552113 10.000864
19.562113 10.00096
19.572113 10.00096
19.582113 10.001056
19.592113 10.001056
19.602113 10.001152
19.612113 10.001152
19.622113 10.001248
19.632113 10.001248
19.642113 10.001344
19.652113 10.001344
19.662113 10.00144
19.672113 10.00144
19.682113 10.001536
19.692113 10.001536
19.702113 10.001632
19.712113 10.001632
19.722113 10.001632
19.732113 10.001728
19.742113 10.001728
19.752113 10.001824
19.762113 10.001824
19.772113 10.001824
19.782113 10.00192
19.792113 10.00192
19.802113 10.00192
19.812113 10.00192
19.822113 10.00192
19.832113 10.00192
19.842113 10.002016
19.852113 10.002016
19.862113 10.002016
19.872113 10.002016
19.882113 10.002016
19.892113 10.002016
19.902113 10.00192
19.912113 10.00192
19.922113 10.00192
19.932113 10.00192
19.942113 10.00192
19.952113 10.001824
19.962113 10.001824
19.972113 10.001824
19.982113 10.001824
19.992113 10.001728
20.002113 10.001728
20.012113 10.001728
20.022113 10.001632
20.032113 10.001632
20.042113 10.001536
20.052113 10.001536
20.062113 10.001536
20.072113 10.00144
20.082113 10.00144
20.092113 10.00144
20.102113 10.001344
20.112113 10.001344
20.122113 10.001344
20.132113 10.001344
20.142113 10.001248
20.152113 10.001248
20.162113 10.001248
20.172113 10.001248
20.182113 10.001248
20.192113 10.001248
20.202113 10.001152
20.212113 10.001152
20.222113 10.001152
20.232113 10.001152
20.242113 10.001248
20.252113 10.001248
20.262113 10.001248
20.272113 10.001248
20.282113 10.001248
20.292113 10.001344
20.302113 10.001344
20.312113 10.001344
20.322113 10.00144
20.332113 10.00144
20.342113 10.00144
20.352113 10.001536
20.362113 10.001536
20.372113 10.001632
20.382113 10.001632
20.392113 10.001728
20.402113 10.001728
20.412113 10.001824
20.422113 10.001824
20.432113 10.00192
20.442113 10.00192
20.452113 10.002016
20.462113 10.002112
20.472113 10.002112
20.482113 10.002208
20.492113 10.002208
20.502113 10.002304
20.512113 10.002304
20.522113 10.002304
20.532113 10.0024
20.542113 10.0024
20.552113 10.002496
20.562113 10.002496
20.572113 10.002496
20.582113 10.002592
20.592113 10.002592
20.602113 10.002592
20.612113 10.002592
20.622113 10.002592
20.632113 10.002592
20.642113 10.002592
20.652113 10.002592
20.662113 10.002592
20.672113 10.002592
20.682113 10.002592
20.692113 10.002592
20.702113 10.002496
20.712113 10.002496
20.722113 10.002496
20.732113 10.0024
20.742113 10.0024
20.752113 10.0024
20.762113 10.002304
20.772113 10.002304
20.782113 10.002208
20.792113 10.002208
20.802113 10.002112
20.812113 10.002112
20.822113 10.002016
20.832113 10.002016
20.842113 10.00192
20.852113 10.001824
20.862113 10.001824
20.872113 10.001728
20.882113 10.001728
20.892113 10.001632
20.902113 10.001632
20.912113 10.001536
20.922113 10.001536
20.932113 10.00144
20.942113 10.00144
20.952113 10.00144
20.962113 10.001344
20.972113 10.001344
20.982113 10.001344
20.992113 10.001344
21.002113 10.001344
21.012113 10.001344
21.022113 10.001344
21.032113 10.001344
21.042113 10.001344
21.052113 10.001344
21.062113 10.00144
21.072113 10.00144
21.082113 10.001536
21.092113 10.001632
21.102113 10.001632
21.112113 10.001728
21.122113 10.001824
21.132113 10.002016
21.142113 10.002112
21.152113 10.002208
21.162113 10.0024
21.172113 10.002496
21.182113 10.002688
21.192113 10.00288
21.202113 10.003072
21.212113 10.00336
21.222113 10.003552
21.232113 10.00384
21.242113 10.004032
21.252113 10.00432
21.262113 10.004608
21.272113 10.004896
21.282113 10.005184
21.292113 10.005568
21.302113 10.005856
21.312113 10.00624
21.322113 10.006624
21.332113 10.006912
21.342113 10.007296
21.352113 10.00768
21.362113 10.00816
21.372113 10.008544
21.382113 10.008928
21.392113 10.009408
21.402113 10.009792
21.412113 10.010272
21.422113 10.010656
21.432113 10.011136
21.442113 10.01152
21.452113 10.012
21.462113 10.012384
21.472113 10.012864
21.482113 10.013248
21.492113 10.013632
21.502113 10.014112
21.512113 10.014496
21.522113 10.01488
21.532113 10.015264
21.542113 10.015648
21.552113 10.015936
21.562113 10.01632
21.572113 10.016608
21.582113 10.016896
21.592113 10.017184
21.602113 10.017472
21.612113 10.017664
21.622113 10.017856
21.632113 10.018048
21.642113 10.01824
21.652113 10.018336
21.662113 10.018432
21.672113 10.018528
21.682113 10.018528
21.692113 10.018528
21.702113 10.018528
21.712113 10.018528
21.722113 10.018432
21.732113 10.018336
21.742113 10.01824
21.752113 10.018048
21.762113 10.017856
21.772113 10.017664
21.782113 10.017376
21.792113 10.017184
21.802113 10.016896
21.812113 10.016608
21.822113 10.016224
21.832113 10.015936
21.842113 10.015552
21.852113 10.015168
21.862113 10.014784
21.872113 10.0144
21.882113 10.014016
21.892113 10.013536
21.902113 10.013152
21.912113 10.012768
21.922113 10.012288
21.932113 10.011904
21.942113 10.01152
21.952113 10.011136
21.962113 10.010752
21.972113 10.010464
21.982113 10.010176
21.992113 10.009888
22.002113 10.0096
22.012113 10.009504
22.022113 10.009312
22.032113 10.009312
22.042113 10.009312
22.052113 10.009408
22.062113 10.009696
22.072113 10.01008
22.082113 10.01056
22.092113 10.011232
22.102113 10.012192
22.112113 10.013248
22.122113 10.014592
22.132113 10.01632
22.142113 10.018336
22.152113 10.020736
22.162113 10.023616
22.172113 10.026976
22.182113 10.030912
22.192113 10.035616
22.202113 10.040992
22.212113 10.047136
22.222113 10.054336
22.232113 10.062592
22.242113 10.072
22.252113 10.082848
22.262113 10.095136
22.272113 10.109152
22.282113 10.125088
22.292113 10.14304
22.302113 10.163296
22.312113 10.186048
22.322113 10.21168
22.332113 10.240288
22.342113 10.272352
22.352113 10.307968
22.362113 10.347616
22.372113 10.391488
22.382113 10.44016
22.392113 10.493728
22.402113 10.552672
22.412113 10.617472
22.422113 10.688416
22.432113 10.765888
22.442113 10.850272
22.452113 10.942048
22.462113 11.041504
22.472113 11.149024
22.482113 11.264992
22.492113 11.389792
22.502113 11.523616
22.512113 11.666848
22.522113 11.81968
22.532113 11.982304
22.542113 12.154912
22.552113 12.3376
22.562113 12.530464
22.572113 12.733408
22.582113 12.94624
22.592113 13.169056
22.602113 13.401376
22.612113 13.643008
22.622113 13.893472
22.632113 14.152384
22.642113 14.418976
22.652113 14.692768
22.662113 14.9728
22.672113 15.2584
22.682113 15.548512
22.692113 15.84208
22.702113 16.138144
22.712113 16.43536
22.722113 16.732672
22.732113 17.028544
22.742113 17.321824
22.752113 17.611072
22.762113 17.894848
22.772113 18.171616
22.782113 18.440128
22.792113 18.698848
22.802113 18.946336
22.812113 19.181248
22.822113 19.402144
22.832113 19.607968
22.842113 19.79728
22.852113 19.969216
22.862113 20.122528
22.872113 20.256352
22.882113 20.370016
22.892113 20.462752
22.902113 20.53408
22.912113 20.583616
22.922113 20.611072
22.932113 20.616352
22.942113 20.599648
22.952113 20.561056
22.962113 20.50096
22.972113 20.419936
22.982113 20.318656
22.992113 20.197888
23.002113 20.058496
23.012113 19.901632
23.022113 19.728448
23.032113 19.540192
23.042113 19.338208
23.052113 19.123936
23.062113 18.899008
23.072113 18.664768
23.082113 18.422848
23.092113 18.174976
23.102113 17.922592
23.112113 17.667424
23.122113 17.411008
23.132113 17.15488
23.142113 16.900576
23.152113 16.64944
23.162113 16.403008
23.172113 16.162432
23.182113 15.92896
23.192113 15.703648
23.202113 15.487648
23.212113 15.281632
23.222113 15.086656
23.232113 14.903104
23.242113 14.731744
23.252113 14.572864
23.262113 14.426752
23.272113 14.293696
23.282113 14.173792
23.292113 14.066848
23.302113 13.972864
23.312113 13.891552
23.322113 13.822432
23.332113 13.765216
23.342113 13.719232
23.352113 13.684
23.362113 13.658752
23.372113 13.64272
23.382113 13.635232
23.392113 13.635328
23.402113 13.642144
23.412113 13.65472
23.422113 13.672288
23.432113 13.693696
23.442113 13.718176
23.452113 13.744768
23.462113 13.772512
23.472113 13.800448
23.482113 13.827904
23.492113 13.853824
23.502113 13.877536
23.512113 13.898272
23.522113 13.915456
23.532113 13.928416
23.542113 13.93648
23.552113 13.939264
23.562113 13.936384
23.572113 13.927456
23.582113 13.912096
23.592113 13.890208
23.602113 13.861696
23.612113 13.826368
23.622113 13.78432
23.632113 13.735552
23.642113 13.680352
23.652113 13.61872
23.662113 13.550944
23.672113 13.477408
23.682113 13.3984
23.692113 13.314304
23.702113 13.2256
23.712113 13.132576
23.722113 13.035904
23.732113 12.935872
23.742113 12.833152
23.752113 12.728128
23.762113 12.621472
23.772113 12.513472
23.782113 12.4048
23.792113 12.29584
23.802113 12.187168
23.812113 12.079168
23.822113 11.97232
23.832113 11.866912
23.842113 11.763328
23.852113 11.662048
23.862113 11.56336
23.872113 11.467456
23.882113 11.374624
23.892113 11.285056
23.902113 11.19904
23.912113 11.116576
23.922113 11.037952
23.932113 10.963168
23.942113 10.892224
23.952113 10.825312
23.962113 10.762432
23.972113 10.703488
23.982113 10.64848
23.992113 10.597312
24.002113 10.55008
24.012113 10.506688
24.022113 10.466848
24.032113 10.430752
24.042113 10.398112
24.052113 10.368928
24.062113 10.343008
24.072113 10.320256
24.082113 10.300576
24.092113 10.283872
24.102113 10.269952
24.112113 10.258816
24.122113 10.250368
24.132113 10.24432
24.142113 10.240768
24.152113 10.23952
24.162113 10.24048
24.172113 10.243456
24.182113 10.24864
24.192113 10.255648
24.202113 10.26448
24.212113 10.275232
24.222113 10.28752
24.232113 10.301536
24.242113 10.316992
24.252113 10.333984
24.262113 10.35232
24.272113 10.371904
24.282113 10.392736
24.292113 10.41472
24.302113 10.43776
24.312113 10.461856
24.322113 10.486816
24.332113 10.512544
24.342113 10.53904
24.352113 10.566304
24.362113 10.594048
24.372113 10.622368
24.382113 10.651168
24.392113 10.680352
24.402113 10.709824
24.412113 10.739584
24.422113 10.769536
24.432113 10.799776
24.442113 10.830112
24.452113 10.860544
24.462113 10.891264
24.472113 10.921984
24.482113 10.952992
24.492113 10.984192
24.502113 11.01568
24.512113 11.047552
24.522113 11.079904
24.532113 11.112736
24.542113 11.146432
24.552113 11.180992
24.562113 11.216608
24.572113 11.253568
24.582113 11.292064
24.592113 11.332288
24.602113 11.374624
24.612113 11.419168
24.622113 11.466496
24.632113 11.516608
24.642113 11.57008
24.652113 11.6272
24.662113 11.688256
24.672113 11.753536
24.682113 11.82352
24.692113 11.8984
24.702113 11.97856
24.712113 12.064384
24.722113 12.155968
24.732113 12.253792
24.742113 12.357952
24.752113 12.46864
24.762113 12.586048
24.772113 12.710368
24.782113 12.841504
24.792113 12.979552
24.802113 13.124512
24.812113 13.276096
24.822113 13.434304
24.832113 13.598848
24.842113 13.769344
24.852113 13.945408
24.862113 14.126752
24.872113 14.312704
24.882113 14.502592
24.892113 14.695936
24.902113 14.891968
24.912113 15.089824
24.922113 15.28864
24.932113 15.487552
24.942113 15.685696
24.952113 15.882016
24.962113 16.075456
24.972113 16.265056
24.982113 16.449664
24.992113 16.62832
25.002113 16.799872
25.012113 16.963456
25.022113 17.11792
25.032113 17.262304
25.042113 17.395744
25.052113 17.51728
25.062113 17.62624
25.072113 17.721664
25.082113 17.803168
25.092113 17.869984
25.102113 17.921728
25.112113 17.95792
25.122113 17.978464
25.132113 17.983168
25.142113 17.97184
25.152113 17.944672
25.162113 17.901856
25.172113 17.843584
25.182113 17.77024
25.192113 17.6824
25.202113 17.580544
25.212113 17.465344
25.222113 17.337664
25.232113 17.198272
25.242113 17.048128
25.252113 16.888
25.262113 16.71904
25.272113 16.542208
25.282113 16.358656
25.292113 16.16944
25.302113 15.97552
25.312113 15.778048
25.322113 15.578176
25.332113 15.376768
25.342113 15.174976
25.352113 14.973664
25.362113 14.773792
25.372113 14.576224
25.382113 14.381728
25.392113 14.190976
25.402113 14.004832
25.412113 13.823776
25.422113 13.648288
25.432113 13.478848
25.442113 13.315744
25.452113 13.159456
25.462113 13.01008
25.472113 12.867712
25.482113 12.732544
25.492113 12.604576
25.502113 12.483712
25.512113 12.369856
25.522113 12.262912
25.532113 12.162688
25.542113 12.068896
25.552113 11.981344
25.562113 11.899648
25.572113 11.82352
25.582113 11.752672
25.592113 11.68672
25.602113 11.62528
25.612113 11.567968
25.622113 11.514496
25.632113 11.46448
25.642113 11.417536
25.652113 11.373472
25.662113 11.331808
25.672113 11.292352
25.682113 11.25472
25.692113 11.218816
25.702113 11.184352
25.712113 11.15104
25.722113 11.11888
25.732113 11.087584
25.742113 11.057056
25.752113 11.027296
25.762113 10.998112
25.772113 10.969504
25.782113 10.941472
25.792113 10.914016
25.802113 10.887232
25.812113 10.861024
25.822113 10.835584
25.832113 10.810912
25.842113 10.7872
25.852113 10.764448
25.862113 10.742848
25.872113 10.722592
25.882113 10.70368
25.892113 10.686496
25.902113 10.670944
25.912113 10.657312
25.922113 10.645792
25.932113 10.63648
25.942113 10.629664
25.952113 10.625344
25.962113 10.623712
25.972113 10.625056
25.982113 10.629376
25.992113 10.63696
26.002113 10.647712
26.012113 10.662016
26.022113 10.679776
26.032113 10.701088
26.042113 10.726144
26.052113 10.754944
26.062113 10.787488
26.072113 10.823872
26.082113 10.864096
26.092113 10.908064
26.102113 10.95568
26.112113 11.00704
26.122113 11.061952
26.132113 11.12032
26.142113 11.181952
26.152113 11.246656
26.162113 11.314336
26.172113 11.384704
26.182113 11.457568
26.192113 11.532544
26.202113 11.609344
26.212113 11.68768
26.222113 11.767264
26.232113 11.847712
26.242113 11.928544
26.252113 12.009376
26.262113 12.08992
26.272113 12.1696
26.282113 12.248128
26.292113 12.324928
26.302113 12.399712
26.312113 12.472
26.322113 12.541312
26.332113 12.607264
26.342113 12.669472
26.352113 12.727648
26.362113 12.781216
26.372113 12.83008
26.382113 12.873856
26.392113 12.912256
26.402113 12.944992
26.412113 12.971872
26.422113 12.992896
26.432113 13.007776
26.442113 13.016416
26.452113 13.018912
26.462113 13.015072
26.472113 13.005184
26.482113 12.989152
26.492113 12.967168
26.502113 12.939328
26.512113 12.906016
26.522113 12.867232
26.532113 12.82336
26.542113 12.774784
26.552113 12.721696
26.562113 12.664576
26.572113 12.603616
26.582113 12.539392
26.592113 12.472288
26.602113 12.402592
26.612113 12.330784
26.622113 12.25744
26.632113 12.182752
26.642113 12.1072
26.652113 12.03136
26.662113 11.955424
26.672113 11.879872
26.682113 11.805184
26.692113 11.731552
26.702113 11.659456
26.712113 11.589088
26.722113 11.520928
26.732113 11.455072
26.742113 11.391904
26.752113 11.331616
26.762113 11.2744
26.772113 11.220544
26.782113 11.170144
26.792113 11.123296
26.802113 11.080288
26.812113 11.041024
26.822113 11.0056
26.832113 10.974208
26.842113 10.946848
26.852113 10.92352
26.862113 10.904128
26.872113 10.888768
26.882113 10.87744
26.892113 10.869952
26.902113 10.8664
26.912113 10.866688
26.922113 10.870624
26.932113 10.878112
26.942113 10.889152
26.952113 10.903552
26.962113 10.92112
26.972113 10.941856
26.982113 10.965472
26.992113 10.991872
27.002113 11.02096
27.012113 11.052448
27.022113 11.086144
27.032113 11.121952
27.042113 11.15968
27.052113 11.199136
27.062113 11.240128
27.072113 11.282368
27.082113 11.325856
27.092113 11.370304
27.102113 11.41552
27.112113 11.461408
27.122113 11.507776
27.132113 11.554528
27.142113 11.601376
27.152113 11.648416
27.162113 11.69536
27.172113 11.742208
27.182113 11.788864
27.192113 11.835232
27.202113 11.881408
27.212113 11.9272
27.222113 11.972704
27.232113 12.01792
27.242113 12.062944
27.252113 12.107872
27.262113 12.152608
27.272113 12.19744
27.282113 12.242464
27.292113 12.28768
27.302113 12.333472
27.312113 12.379744
27.322113 12.42688
27.332113 12.474976
27.342113 12.52432
27.352113 12.574912
27.362113 12.627136
27.372113 12.681088
27.382113 12.73696
27.392113 12.794944
27.402113 12.855232
27.412113 12.91792
27.422113 12.9832
27.432113 13.051168
27.442113 13.121824
27.452113 13.19536
27.462113 13.271776
27.472113 13.350976
27.482113 13.433152
27.492113 13.518016
27.502113 13.605664
27.512113 13.695904
27.522113 13.788544
27.532113 13.883392
27.542113 13.980352
27.552113 14.07904
27.562113 14.179264
27.572113 14.28064
27.582113 14.38288
27.592113 14.4856
27.602113 14.58832
27.612113 14.690752
27.622113 14.792416
27.632113 14.892928
27.642113 14.991712
27.652113 15.088288
27.662113 15.182368
27.672113 15.27328
27.682113 15.360544
27.692113 15.443776
27.702113 15.522496
27.712113 15.596224
27.722113 15.66448
27.732113 15.72688
27.742113 15.782944
27.752113 15.832384
27.762113 15.87472
27.772113 15.90976
27.782113 15.937024
27.792113 15.956416
27.802113 15.967744
27.812113 15.970624
27.822113 15.96496
27.832113 15.950752
27.842113 15.927904
27.852113 15.89632
27.862113 15.856
27.872113 15.807232
27.882113 15.749824
27.892113 15.68416
27.902113 15.610432
27.912113 15.528736
27.922113 15.439456
27.932113 15.34288
27.942113 15.239488
27.952113 15.129472
27.962113 15.013312
27.972113 14.891584
27.982113 14.764576
27.992113 14.63296
28.002113 14.49712
28.012113 14.357728
28.022113 14.215072
28.032113 14.06992
28.042113 13.922752
28.052113 13.774144
28.062113 13.624576
28.072113 13.474528
28.082113 13.324576
28.092113 13.175296
28.102113 13.027072
28.112113 12.880288
28.122113 12.735616
28.132113 12.593152
28.142113 12.453568
28.152113 12.31696
28.162113 12.183808
28.172113 12.054304
28.182113 11.928832
28.192113 11.807392
28.202113 11.690368
28.212113 11.57776
28.222113 11.469856
28.232113 11.36656
28.242113 11.267968
28.252113 11.174176
28.262113 11.085184
28.272113 11.000896
28.282113 10.921312
28.292113 10.846336
28.302113 10.775872
28.312113 10.709824
28.322113 10.648096
28.332113 10.590592
28.342113 10.537024
28.352113 10.487296
28.362113 10.441312
28.372113 10.39888
28.382113 10.359712
28.392113 10.323712
28.402113 10.290784
28.412113 10.26064
28.422113 10.233088
28.432113 10.208032
28.442113 10.18528
28.452113 10.164736
28.462113 10.146112
28.472113 10.129312
28.482113 10.11424
28.492113 10.100704
28.502113 10.088512
28.512113 10.077664
28.522113 10.068064
28.532113 10.05952
28.542113 10.05184
28.552113 10.04512
28.562113 10.039168
28.572113 10.033984
28.582113 10.029376
28.592113 10.025344
28.602113 10.021792
28.612113 10.01872
28.622113 10.016128
28.632113 10.013728
28.642113 10.011712
28.652113 10.009984
28.662113 10.008544
28.672113 10.0072
28.682113 10.006144
28.692113 10.005184
28.702113 10.00432
28.712113 10.003648
28.722113 10.003072
28.732113 10.002592
28.742113 10.002112
28.752113 10.001824
28.762113 10.001536
28.772113 10.001248
28.782113 10.001056
28.792113 10.000864
28.802113 10.000672
28.812113 10.000576
28.822113 10.00048
28.832113 10.000384
28.842113 10.000288
28.852113 10.000288
28.862113 10.000192
28.872113 10.000192
28.882113 10.000096
28.892113 10.000096
28.902113 10.000096
28.912113 10.000096
28.922113 10.000096
28.932113 10
28.942113 10
28.952113 10
28.962113 10
28.972113 10
28.982113 10
28.992113 10
29.002113 10
29.012113 10
29.022113 10
29.032113 10
29.042113 10
29.052113 10
29.062113 10
29.072113 10
29.082113 10
29.092113 10
29.102113 10
29.112113 10
29.122113 10
29.132113 10
29.142113 10
29.152113 10
29.162113 10
29.172113 10
29.182113 10
29.192113 10
29.202113 10
29.212113 10
29.222113 10
29.232113 10
29.242113 10
29.252113 10
29.262113 10
29.272113 10
29.282113 10
29.292113 10
29.302113 10
29.312113 10
29.322113 10
29.332113 10
29.342113 10
29.352113 10
29.362113 10
29.372113 10
29.382113 10
29.392113 10
29.402113 10
29.412113 10
29.422113 10
29.432113 10
29.442113 10
29.452113 10
29.462113 10
29.472113 10
29.482113 10
29.492113 10
29.502113 10
29.512113 10
29.522113 10.000096
29.532113 10.000096
29.542113 10.000096
29.552113 10.000096
29.562113 10.000096
29.572113 10.000192
29.582113 10.000192
29.592113 10.000192
29.602113 10.000288
29.612113 10.000384
29.622113 10.000384
29.632113 10.00048
29.642113 10.000576
29.652113 10.000768
29.662113 10.000864
29.672113 10.001056
29.682113 10.001248
29.692113 10.001536
29.702113 10.001824
29.712113 10.002208
29.722113 10.002688
29.732113 10.003168
29.742113 10.003744
29.752113 10.004416
29.762113 10.00528
29.772113 10.00624
29.782113 10.007296
29.792113 10.00864
29.802113 10.01008
29.812113 10.011808
29.822113 10.013824
29.832113 10.016128
29.842113 10.018816
29.852113 10.021888
29.862113 10.025344
29.872113 10.029376
29.882113 10.033888
29.892113 10.039168
29.902113 10.045024
29.912113 10.051744
29.922113 10.059232
29.932113 10.067776
29.942113 10.077376
29.952113 10.088224
29.962113 10.10032
29.972113 10.113856
29.982113 10.128928
29.992113 10.145824
30.002113 10.164544
30.012113 10.185376
30.022113 10.208416
30.032113 10.233952
30.042113 10.261984
30.052113 10.292896
30.062113 10.32688
30.072113 10.364128
30.082113 10.404832
30.092113 10.44928
30.102113 10.497664
30.112113 10.550176
30.122113 10.6072
30.132113 10.668928
30.142113 10.735552
30.152113 10.807456
30.162113 10.88464
30.172113 10.967584
30.182113 11.056288
30.192113 11.151136
30.202113 11.252224
30.212113 11.35984
30.222113 11.473984
30.232113 11.594848
30.242113 11.72272
30.252113 11.857408
30.262113 11.999104
30.272113 12.147904
30.282113 12.303616
30.292113 12.466336
30.302113 12.635872
30.312113 12.812128
30.322113 12.994912
30.332113 13.183936
30.342113 13.378912
30.352113 13.579552
30.362113 13.785472
30.372113 13.996192
30.382113 14.211136
30.392113 14.429824
30.402113 14.65168
30.412113 14.876032
30.422113 15.102208
30.432113 15.329344
30.442113 15.556672
30.452113 15.783424
30.462113 16.008736
30.472113 16.231552
30.482113 16.4512
30.492113 16.666624
30.502113 16.876768
30.512113 17.080768
30.522113 17.27776
30.532113 17.466592
30.542113 17.646496
30.552113 17.816512
30.562113 17.975872
30.572113 18.12352
30.582113 18.25888
30.592113 18.381184
30.602113 18.48976
30.612113 18.584032
30.622113 18.663424
30.632113 18.727648
30.642113 18.77632
30.652113 18.809248
30.662113 18.82624
30.672113 18.827296
30.682113 18.812416
30.692113 18.781984
30.702113 18.736096
30.712113 18.675232
30.722113 18.599872
30.732113 18.510784
30.742113 18.408448
30.752113 18.293728
30.762113 18.16768
30.772113 18.031072
30.782113 17.885152
30.792113 17.730976
30.802113 17.569696
30.812113 17.40256
30.822113 17.231008
30.832113 17.056192
30.842113 16.879648
30.852113 16.702624
30.862113 16.52656
30.872113 16.3528
30.882113 16.182784
30.892113 16.017856
30.902113 15.859264
30.912113 15.708352
30.922113 15.566272
30.932113 15.434176
30.942113 15.313312
30.952113 15.20464
30.962113 15.109024
30.972113 15.027328
30.982113 14.960416
30.992113 14.90896
31.002113 14.873344
31.012113 14.854144
31.022113 14.851648
31.032113 14.866048
31.042113 14.897536
31.052113 14.946112
31.062113 15.011488
31.072113 15.093472
31.082113 15.19168
31.092113 15.305632
31.102113 15.434752
31.112113 15.578176
31.122113 15.735232
31.132113 15.90496
31.142113 16.086208
31.152113 16.277824
31.162113 16.478752
31.172113 16.687552
31.182113 16.90288
31.192113 17.123392
31.202113 17.347456
31.212113 17.573632
31.222113 17.800288
31.232113 18.025888
31.242113 18.2488
31.252113 18.467488
31.262113 18.680416
31.272113 18.885952
31.282113 19.08256
31.292113 19.268896
31.302113 19.443424
31.312113 19.604896
31.322113 19.752064
31.332113 19.883776
31.342113 19.999072
31.352113 20.096896
31.362113 20.17648
31.372113 20.237056
31.382113 20.27824
31.392113 20.299552
31.402113 20.300608
31.412113 20.281312
31.422113 20.241664
31.432113 20.181856
31.442113 20.10208
31.452113 20.002816
31.462113 19.884448
31.472113 19.747648
31.482113 19.59328
31.492113 19.422112
31.502113 19.235008
31.512113 19.033216
31.522113 18.817696
31.532113 18.589696
31.542113 18.350368
31.552113 18.10096
31.562113 17.842912
31.572113 17.577376
31.582113 17.305696
31.592113 17.029216
31.602113 16.749184
31.612113 16.466944
31.622113 16.183648
31.632113 15.900544
31.642113 15.618688
31.652113 15.339232
31.662113 15.063136
31.672113 14.791264
31.682113 14.524576
31.692113 14.263936
31.702113 14.009824
31.712113 13.763104
31.722113 13.524064
31.732113 13.293472
31.742113 13.071424
31.752113 12.8584
31.762113 12.654592
31.772113 12.460192
31.782113 12.275296
31.792113 12.099808
31.802113 11.933824
31.812113 11.777248
31.822113 11.629888
31.832113 11.491648
31.842113 11.36224
31.852113 11.241472
31.862113 11.12896
31.872113 11.024608
31.882113 10.92784
31.892113 10.838464
31.902113 10.756192
31.912113 10.680448
31.922113 10.61104
31.932113 10.547584
31.942113 10.4896
31.952113 10.436896
31.962113 10.388992
31.972113 10.345696
31.982113 10.306528
31.992113 10.2712
32.002113 10.239424
32.012113 10.211008
32.022113 10.185472
32.032113 10.16272
32.042113 10.142464
32.052113 10.124416
32.062113 10.10848
32.072113 10.094368
32.082113 10.081888
32.092113 10.070944
32.102113 10.061344
32.112113 10.052896
32.122113 10.045504
32.132113 10.039072
32.142113 10.033504
32.152113 10.028704
32.162113 10.02448
32.172113 10.020832
32.182113 10.017664
32.192113 10.014976
32.202113 10.012672
32.212113 10.010752
32.222113 10.009024
32.232113 10.007584
32.242113 10.006336
32.252113 10.005376
32.262113 10.004416
32.272113 10.003744
32.282113 10.003072
32.292113 10.002592
32.302113 10.002112
32.312113 10.001728
32.322113 10.00144
32.332113 10.001152
32.342113 10.00096
32.352113 10.000768
32.362113 10.000672
32.372113 10.000576
32.382113 10.00048
32.392113 10.000384
32.402113 10.000288
32.412113 10.000192
32.422113 10.000192
32.432113 10.000192
32.442113 10.000096
32.452113 10.000096
32.462113 10.000096
32.472113 10.000096
32.482113 10.000096
32.492113 10
32.502113 10
32.512113 10
32.522113 10
32.532113 10
32.542113 10
32.552113 10
32.562113 10
32.572113 10
32.582113 10
32.592113 10
32.602113 10
32.612113 10
32.622113 10
32.632113 10
32.642113 10
32.652113 10
32.662113 10
32.672113 10
32.682113 10
32.692113 10
32.702113 10
32.712113 10
32.722113 10
32.732113 10
32.742113 10
32.752113 10
32.762113 10
32.772113 10
32.782113 10
32.792113 10
32.802113 10
32.812113 10
32.822113 10
32.832113 10
32.842113 10
32.852113 10
32.862113 10
32.872113 10
32.882113 10
32.892113 10
32.902113 10
32.912113 10
32.922113 10
32.932113 10
32.942113 10
32.952113 10
32.962113 10
32.972113 10
32.982113 10
32.992113 10
33.002113 10
33.012113 10
33.022113 10
33.032113 10
33.042113 10
33.052113 10
33.062113 10
33.072113 10
33.082113 10
33.092113 10
33.102113 10
33.112113 10
33.122113 10
33.132113 10
33.142113 10
33.152113 10
33.162113 10
33.172113 10
33.182113 10
33.192113 10
33.202113 10
33.212113 10
33.222113 10
33.232113 10
33.242113 10
33.252113 10
33.262113 10
33.272113 10
33.282113 10
33.292113 10
33.302113 10
33.312113 10
33.322113 10
33.332113 10
33.342113 10
33.352113 10
33.362113 10
33.372113 10
33.382113 10
33.392113 10
33.402113 10
33.412113 10
33.422113 10
33.432113 10
33.442113 10
33.452113 10
33.462113 10
33.472113 10
33.482113 10
33.492113 10
33.502113 10
33.512113 10
33.522113 10
33.532113 10
33.542113 10
33.552113 10
33.562113 10
33.572113 10
33.582113 10
33.592113 10
33.602113 10
33.612113 10
33.622113 10
33.632113 10
33.642113 10
33.652113 10
33.662113 10
33.672113 10
33.682113 10
33.692113 10
33.702113 10
33.712113 10
33.722113 10
33.732113 10
33.742113 10
33.752113 10
33.762113 10
33.772113 10
33.782113 10
33.792113 10
33.802113 10
33.812113 10
33.822113 10
33.832113 10
33.842113 10
33.852113 10
33.862113 10
33.872113 10
33.882113 10
33.892113 10
33.902113 10
33.912113 10
33.922113 10
33.932113 10
33.942113 10
33.952113 10
33.962113 10
33.972113 10
33.982113 10
33.992113 10
34.002113 10
34.012113 10
34.022113 10
34.032113 10
34.042113 10
34.052113 10
34.062113 10
34.072113 10
34.082113 10
34.092113 10
34.102113 10
34.112113 10
34.122113 10
34.132113 10
34.142113 10
34.152113 10
34.162113 10
34.172113 10
34.182113 10
34.192113 10
34.202113 10
34.212113 10
34.222113 10
34.232113 10
34.242113 10
34.252113 10
34.262113 10
34.272113 10
34.282113 10
34.292113 10
34.302113 10
34.312113 10
34.322113 10
34.332113 10
34.342113 10
34.352113 10
34.362113 10
34.372113 10
34.382113 10
34.392113 10
34.402113 10
34.412113 10
34.422113 10
34.432113 10
34.442113 10
34.452113 10
34.462113 10
34.472113 10
34.482113 10
&
@target G0.S2
@type xy
-0.614261 20
-0.604261 20
-0.594261 20
-0.584261 20
-0.574261 20
-0.564261 20
-0.554261 20
-0.544261 20
-0.534261 20
-0.524261 20
-0.514261 20
-0.504261 20
-0.494261 20
-0.484261 20
-0.474261 20
-0.464261 20
-0.454261 20
-0.444261 20
-0.434261 20
-0.424261 20
-0.414261 20
-0.404261 20
-0.394261 20
-0.384261 20
-0.374261 20
-0.364261 20
-0.354261 20
-0.344261 20
-0.334261 20
-0.324261 20
-0.314261 20
-0.304261 20
-0.294261 20
-0.284261 20
-0.274261 20
-0.264261 20
-0.254261 20
-0.244261 20
-0.234261 20
-0.224261 20
-0.214261 20
-0.204261 20
-0.194261 20
-0.184261 20
-0.174261 20
-0.164261 20
-0.154261 20
-0.144261 20
-0.134261 20
-0.124261 20
-0.114261 20
-0.104261 20
-0.094261 20
-0.084261 20
-0.074261 20
-0.064261 20
-0.054261 20
-0.044261 20
-0.034261 20
-0.024261 20
-0.014261 20
-0.004261 20
0.005739 20
0.015739 20
0.025739 20
0.035739 20
0.045739 20
0.055739 20
0.065739 20
0.075739 20
0.085739 20
0.095739 20
0.105739 20
0.115739 20
0.125739 20
0.135739 20
0.145739 20
0.155739 20
0.165739 20
0.175739 20
0.185739 20
0.195739 20
0.205739 20
0.215739 20
0.225739 20
0.235739 20
0.245739 20
0.255739 20
0.265739 20
0.275739 20
0.285739 20
0.295739 20
0.305739 20
0.315739 20
0.325739 20
0.335739 20
0.345739 20
0.355739 20
0.365739 20
0.375739 20
0.385739 20
0.395739 20
0.405739 20
0.415739 20
0.425739 20
0.435739 20
0.445739 20
0.455739 20
0.465739 20
0.475739 20
0.485739 20
0.495739 20
0.505739 20
0.515739 20
0.525739 20
0.535739 20
0.545739 20
0.555739 20
0.565739 20
0.575739 20
0.585739 20
0.595739 20
0.605739 20
0.615739 20
0.625739 20
0.635739 20
0.645739 20
0.655739 20
0.665739 20
0.675739 20
0.685739 20
0.695739 20
0.705739 20
0.715739 20
0.725739 20
0.735739 20
0.745739 20
0.755739 20
0.765739 20
0.775739 20
0.785739 20
0.795739 20
0.805739 20
0.815739 20
0.825739 20
0.835739 20
0.845739 20
0.855739 20
0.865739 20
0.875739 20
0.885739 20
0.895739 20
0.905739 20
0.915739 20
0.925739 20
0.935739 20
0.945739 20
0.955739 20
0.965739 20
0.975739 20
0.985739 20
0.995739 20
1.005739 20
1.015739 20
1.025739 20
1.035739 20
1.045739 20
1.055739 20
1.065739 20
1.075739 20
1.085739 20
1.095739 20
1.105739 20
1.115739 20
1.125739 20
1.135739 20
1.145739 20
1.155739 20
1.165739 20
1.175739 20
1.185739 20
1.195739 20
1.205739 20
1.215739 20
1.225739 20
1.235739 20
1.245739 20
1.255739 20
1.265739 20
1.275739 20
1.285739 20
1.295739 20
1.305739 20
1.315739 20
1.325739 20
1.335739 20
1.345739 20
1.355739 20
1.365739 20
1.375739 20
1.385739 20
1.395739 20
1.405739 20
1.415739 20
1.425739 20
1.435739 20.000096
1.445739 20.000096
1.455739 20.000096
1.465739 20.000096
1.475739 20.000096
1.485739 20.000096
1.495739 20.000192
1.505739 20.000192
1.515739 20.000288
1.525739 20.000288
1.535739 20.000384
1.545739 20.00048
1.555739 20.000576
1.565739 20.000672
1.575739 20.000864
1.585739 20.001056
1.595739 20.001248
1.605739 20.00144
1.615739 20.001728
1.625739 20.002112
1.635739 20.002496
1.645739 20.002976
1.655739 20.003552
1.665739 20.004224
1.675739 20.004992
1.685739 20.005952
1.695739 20.007008
1.705739 20.00816
1.715739 20.0096
1.725739 20.011232
1.735739 20.013152
1.745739 20.01536
1.755739 20.017856
1.765739 20.020736
1.775739 20.024
1.785739 20.027744
1.795739 20.032064
1.805739 20.03696
1.815739 20.042528
1.825739 20.048768
1.835739 20.055872
1.845739 20.06384
1.855739 20.072768
1.865739 20.082848
1.875739 20.09408
1.885739 20.106656
1.895739 20.120672
1.905739 20.13632
1.915739 20.1536
1.925739 20.1728
1.935739 20.19392
1.945739 20.217248
1.955739 20.242976
1.965739 20.271104
1.975739 20.30192
1.985739 20.335616
1.995739 20.372384
2.005739 20.41232
2.015739 20.455616
2.025739 20.50256
2.035739 20.553248
2.045739 20.607872
2.055739 20.66672
2.065739 20.729792
2.075739 20.79728
2.085739 20.869376
2.095739 20.946272
2.105739 21.027968
2.115739 21.114656
2.125739 21.206336
2.135739 21.3032
2.145739 21.405248
2.155739 21.51248
2.165739 21.624992
2.175739 21.742592
2.185739 21.86528
2.195739 21.993056
2.205739 22.125728
2.215739 22.263104
2.225739 22.405184
2.235739 22.551584
2.245739 22.702208
2.255739 22.856672
2.265739 23.014688
2.275739 23.176064
2.285739 23.340224
2.295739 23.506976
2.305739 23.675936
2.315739 23.846528
2.325739 24.018368
2.335739 24.191072
2.345739 24.364256
2.355739 24.537248
2.365739 24.70976
2.375739 24.881216
2.385739 25.051328
2.395739 25.21952
2.405739 25.385408
2.415739 25.548608
2.425739 25.708832
2.435739 25.865696
2.445739 26.018816
2.455739 26.168096
2.465739 26.313152
2.475739 26.453984
2.485739 26.590496
2.495739 26.722496
2.505739 26.850176
2.515739 26.97344
2.525739 27.09248
2.535739 27.207488
2.545739 27.318752
2.555739 27.42656
2.565739 27.5312
2.575739 27.633248
2.585739 27.732992
2.595739 27.831104
2.605739 27.928064
2.615739 28.024544
2.625739 28.12112
2.635739 28.218464
2.645739 28.317344
2.655739 28.418336
2.665739 28.522112
2.675739 28.62944
2.685739 28.740992
2.695739 28.85744
2.705739 28.97936
2.715739 29.107328
2.725739 29.24192
2.735739 29.38352
2.745739 29.532704
2.755739 29.68976
2.765739 29.854976
2.775739 30.028544
2.785739 30.21056
2.795739 30.40112
2.805739 30.600032
2.815739 30.8072
2.825739 31.022336
2.835739 31.245056
2.845739 31.474976
2.855739 31.711424
2.865739 31.95392
2.875739 32.201696
2.885739 32.453792
2.895739 32.70944
2.905739 32.96768
2.915739 33.227456
2.925739 33.487712
2.935739 33.747392
2.945739 34.005248
2.955739 34.260128
2.965739 34.510784
2.975739 34.756256
2.985739 34.995104
2.995739 35.226368
3.005739 35.448896
3.015739 35.661536
3.025739 35.863328
3.035739 36.053312
3.045739 36.230624
3.055739 36.394496
3.065739 36.544064
3.075739 36.678944
3.085739 36.79856
3.095739 36.902432
3.105739 36.990368
3.115739 37.062272
3.125739 37.118048
3.135739 37.157792
3.145739 37.181696
3.155739 37.190144
3.165739 37.183424
3.175739 37.162208
3.185739 37.127072
3.195739 37.078784
3.205739 37.018112
3.215739 36.946016
3.225739 36.86336
3.235739 36.771296
3.245739 36.670784
3.255739 36.563072
3.265739 36.449024
3.275739 36.33008
3.285739 36.207104
3.295739 36.081344
3.305739 35.953856
3.315739 35.825792
3.325739 35.698016
3.335739 35.571488
3.345739 35.447168
3.355739 35.325728
3.365739 35.208032
3.375739 35.094656
3.385739 34.98608
3.395739 34.882688
3.405739 34.78496
3.415739 34.692992
3.425739 34.606976
3.435739 34.526912
3.445739 34.452608
3.455739 34.383968
3.465739 34.320608
3.475739 34.26224
3.485739 34.208384
3.495739 34.158464
3.505739 34.111904
3.515739 34.067936
3.525739 34.025984
3.535739 33.985184
3.545739 33.944768
3.555739 33.903872
3.565739 33.861632
3.575739 33.817376
3.585739 33.770048
3.595739 33.718976
3.605739 33.663392
3.615739 33.602432
3.625739 33.535424
3.635739 33.461696
3.645739 33.380576
3.655739 33.291584
3.665739 33.19424
3.675739 33.087968
3.685739 32.97248
3.695739 32.847584
3.705739 32.712896
3.715739 32.56832
3.725739 32.413856
3.735739 32.249408
3.745739 32.075072
3.755739 31.891136
3.765739 31.6976
3.775739 31.494752
3.785739 31.282976
3.795739 31.062752
3.805739 30.834368
3.815739 30.598304
3.825739 30.35504
3.835739 30.105344
3.845739 29.8496
3.855739 29.58848
3.865739 29.322656
3.875739 29.052704
3.885739 28.779296
3.895739 28.5032
3.905739 28.224896
3.915739 27.945344
3.925739 27.664928
3.935739 27.384512
3.945739 27.104672
3.955739 26.825984
3.965739 26.549216
3.975739 26.274752
3.985739 26.00336
3.995739 25.735424
4.005739 25.47152
4.015739 25.212224
4.025739 24.957824
4.035739 24.708896
4.045739 24.465728
4.055739 24.228704
4.065739 23.998112
4.075739 23.77424
4.085739 23.557376
4.095739 23.347712
4.105739 23.145344
4.115739 22.950464
4.125739 22.763264
4.135739 22.583648
4.145739 22.411712
4.155739 22.247456
4.165739 22.090976
4.175739 21.941984
4.185739 21.800576
4.195739 21.666656
4.205739 21.539936
4.215739 21.420416
4.225739 21.307808
4.235739 21.202016
4.245739 21.102848
4.255739 21.010016
4.265739 20.923328
4.275739 20.842496
4.285739 20.767424
4.295739 20.697632
4.305739 20.63312
4.315739 20.573408
4.325739 20.5184
4.335739 20.467808
4.345739 20.421344
4.355739 20.37872
4.365739 20.339744
4.375739 20.304224
4.385739 20.271872
4.395739 20.242592
4.405739 20.215904
4.415739 20.191808
4.425739 20.170112
4.435739 20.150528
4.445739 20.13296
4.455739 20.117216
4.465739 20.103104
4.475739 20.090528
4.485739 20.079296
4.495739 20.069312
4.505739 20.06048
4.515739 20.052704
4.525739 20.045792
4.535739 20.039744
4.545739 20.034368
4.555739 20.029664
4.565739 20.025632
4.575739 20.021984
4.585739 20.018912
4.595739 20.016224
4.605739 20.013824
4.615739 20.011808
4.625739 20.01008
4.635739 20.008544
4.645739 20.0072
4.655739 20.006144
4.665739 20.005184
4.675739 20.00432
4.685739 20.003648
4.695739 20.003072
4.705739 20.002592
4.715739 20.002112
4.725739 20.001824
4.735739 20.001536
4.745739 20.001248
4.755739 20.001056
4.765739 20.000864
4.775739 20.000672
4.785739 20.000576
4.795739 20.00048
4.805739 20.000384
4.815739 20.000288
4.825739 20.000288
4.835739 20.000192
4.845739 20.000192
4.855739 20.000096
4.865739 20.000096
4.875739 20.000096
4.885739 20.000096
4.895739 20.000096
4.905739 20
4.915739 20
4.925739 20
4.935739 20
4.945739 20
4.955739 20
4.965739 20
4.975739 20
4.985739 20
4.995739 20
5.005739 20
5.015739 20
5.025739 20
5.035739 20
5.045739 20
5.055739 20
5.065739 20
5.075739 20
5.085739 20
5.095739 20
5.105739 20
5.115739 20
5.125739 20
5.135739 20
5.145739 20
5.155739 20
5.165739 20
5.175739 20
5.185739 20
5.195739 20
5.205739 20
5.215739 20
5.225739 20
5.235739 20
5.245739 20
5.255739 20
5.265739 20
5.275739 20
5.285739 20
5.295739 20
5.305739 20
5.315739 20
5.325739 20
5.335739 20
5.345739 20
5.355739 20
5.365739 20
5.375739 20
5.385739 20
5.395739 20
5.405739 20
5.415739 20
5.425739 20
5.435739 20
5.445739 20
5.455739 20
5.465739 20
5.475739 20
5.485739 20
5.495739 20
5.505739 20
5.515739 20
5.525739 20
5.535739 20
5.545739 20
5.555739 20
5.565739 20
5.575739 20
5.585739 20
5.595739 20
5.605739 20
5.615739 20
5.625739 20
5.635739 20
5.645739 20
5.655739 20
5.665739 20
5.675739 20
5.685739 20
5.695739 20
5.705739 20
5.715739 20
5.725739 20
5.735739 20
5.745739 20
5.755739 20
5.765739 20
5.775739 20
5.785739 20
5.795739 20
5.805739 20
5.815739 20
5.825739 20
5.835739 20
5.845739 20
5.855739 20
5.865739 20
5.875739 20
5.885739 20
5.895739 20
5.905739 20
5.915739 20
5.925739 20
5.935739 20
5.945739 20.000096
5.955739 20.000096
5.965739 20.000096
5.975739 20.000096
5.985739 20.000096
5.995739 20.000192
6.005739 20.000192
6.015739 20.000288
6.025739 20.000288
6.035739 20.000384
6.045739 20.00048
6.055739 20.000576
6.065739 20.000672
6.075739 20.000768
6.085739 20.00096
6.095739 20.001248
6.105739 20.00144
6.115739 20.001728
6.125739 20.002112
6.135739 20.002592
6.145739 20.003072
6.155739 20.003648
6.165739 20.004416
6.175739 20.00528
6.185739 20.006336
6.195739 20.007488
6.205739 20.008928
6.215739 20.01056
6.225739 20.01248
6.235739 20.014688
6.245739 20.017376
6.255739 20.020352
6.265739 20.023904
6.275739 20.028032
6.285739 20.032832
6.295739 20.038304
6.305739 20.044544
6.315739 20.05184
6.325739 20.060192
6.335739 20.069696
6.345739 20.080544
6.355739 20.092928
6.365739 20.106944
6.375739 20.122976
6.385739 20.141024
6.395739 20.161568
6.405739 20.184608
6.415739 20.210624
6.425739 20.239808
6.435739 20.272544
6.445739 20.30912
6.455739 20.350016
6.465739 20.395616
6.475739 20.446208
6.485739 20.502464
6.495739 20.564672
6.505739 20.633504
6.515739 20.709344
6.525739 20.792864
6.535739 20.884544
6.545739 20.985056
6.555739 21.09488
6.565739 21.214784
6.575739 21.34544
6.585739 21.487328
6.595739 21.641216
6.605739 21.807776
6.615739 21.987584
6.625739 22.181312
6.635739 22.389632
6.645739 22.61312
6.655739 22.852448
6.665739 23.108
6.675739 23.380352
6.685739 23.669984
6.695739 23.97728
6.705739 24.30272
6.715739 24.6464
6.725739 25.008512
6.735739 25.389344
6.745739 25.7888
6.755739 26.20688
6.765739 26.643392
6.775739 27.097952
6.785739 27.570272
6.795739 28.059776
6.805739 28.565888
6.815739 29.08784
6.825739 29.624768
6.835739 30.17552
6.845739 30.73904
6.855739 31.31408
6.865739 31.899296
6.875739 32.493056
6.885739 33.093824
6.895739 33.699968
6.905739 34.309472
6.915739 34.920608
6.925739 35.531264
6.935739 36.139424
6.945739 36.743072
6.955739 37.339904
6.965739 37.927904
6.975739 38.504864
6.985739 39.068576
6.995739 39.616928
7.005739 40.147712
7.015739 40.659008
7.025739 41.148608
7.035739 41.614784
7.045739 42.055712
7.055739 42.469472
7.065739 42.85472
7.075739 43.20992
7.085739 43.533824
7.095739 43.825184
7.105739 44.08304
7.115739 44.306624
7.125739 44.49536
7.135739 44.648768
7.145739 44.76656
7.155739 44.84864
7.165739 44.895104
7.175739 44.906336
7.185739 44.88272
7.195739 44.824832
7.205739 44.733536
7.215739 44.609696
7.225739 44.45456
7.235739 44.269088
7.245739 44.054816
7.255739 43.813088
7.265739 43.545536
7.275739 43.2536
7.285739 42.9392
7.295739 42.603872
7.305739 42.24944
7.315739 41.877824
7.325739 41.490752
7.335739 41.090144
7.345739 40.677728
7.355739 40.255424
7.365739 39.82496
7.375739 39.388064
7.385739 38.94656
7.395739 38.501984
7.405739 38.055968
7.415739 37.610144
7.425739 37.165952
7.435739 36.724832
7.445739 36.288128
7.455739 35.856992
7.465739 35.432864
7.475739 35.016704
7.485739 34.609568
7.495739 34.212608
7.505739 33.826496
7.515739 33.452288
7.525739 33.090752
7.535739 32.742368
7.545739 32.408
7.555739 32.088032
7.565739 31.78304
7.575739 31.493504
7.585739 31.219616
7.595739 30.96176
7.605739 30.720128
7.615739 30.49472
7.625739 30.285824
7.635739 30.093248
7.645739 29.916896
7.655739 29.756672
7.665739 29.612288
7.675739 29.48336
7.685739 29.3696
7.695739 29.270528
7.705739 29.185472
7.715739 29.113856
7.725739 29.054912
7.735739 29.007968
7.745739 28.97216
7.755739 28.946528
7.765739 28.930112
7.775739 28.921952
7.785739 28.920896
7.795739 28.925984
7.805739 28.935872
7.815739 28.9496
7.825739 28.96592
7.835739 28.98368
7.845739 29.001728
7.855739 29.018912
7.865739 29.03408
7.875739 29.046272
7.885739 29.05424
7.895739 29.057216
7.905739 29.054144
7.915739 29.044256
7.925739 29.026784
7.935739 29.001056
7.945739 28.966496
7.955739 28.922624
7.965739 28.86896
7.975739 28.805312
7.985739 28.731488
7.995739 28.647392
8.005739 28.55312
8.015739 28.448672
8.025739 28.334336
8.035739 28.2104
8.045739 28.077344
8.055739 27.935456
8.065739 27.785504
8.075739 27.627872
8.085739 27.463424
8.095739 27.29264
8.105739 27.11648
8.115739 26.93552
8.125739 26.750624
8.135739 26.56256
8.145739 26.372192
8.155739 26.180192
8.165739 25.987232
8.175739 25.794272
8.185739 25.601888
8.195739 25.410656
8.205739 25.221248
8.215739 25.034336
8.225739 24.850304
8.235739 24.669632
8.245739 24.4928
8.255739 24.320096
8.265739 24.151808
8.275739 23.988224
8.285739 23.829536
8.295739 23.675744
8.305739 23.52704
8.315739 23.38352
8.325739 23.244992
8.335739 23.111648
8.345739 22.9832
8.355739 22.859744
8.365739 22.740992
8.375739 22.626848
8.385739 22.517216
8.395739 22.411712
8.405739 22.310432
8.415739 22.212992
8.425739 22.119296
8.435739 22.029056
8.445739 21.942176
8.455739 21.858464
8.465739 21.777824
8.475739 21.699968
8.485739 21.624896
8.495739 21.55232
8.505739 21.482336
8.515739 21.414752
8.525739 21.349568
8.535739 21.286592
8.545739 21.22592
8.555739 21.167552
8.565739 21.111392
8.575739 21.057536
8.585739 21.005984
8.595739 20.956736
8.605739 20.909984
8.615739 20.865824
8.625739 20.82416
8.635739 20.78528
8.645739 20.74928
8.655739 20.716352
8.665739 20.686496
8.675739 20.660096
8.685739 20.637152
8.695739 20.618048
8.705739 20.60288
8.715739 20.591936
8.725739 20.585504
8.735739 20.583872
8.745739 20.587328
8.755739 20.59616
8.765739 20.610656
8.775739 20.631296
8.785739 20.658368
8.795739 20.692352
8.805739 20.733536
8.815739 20.7824
8.825739 20.839424
8.835739 20.904992
8.845739 20.97968
8.855739 21.063968
8.865739 21.158144
8.875739 21.26288
8.885739 21.378656
8.895739 21.505856
8.905739 21.64496
8.915739 21.796448
8.925739 21.960704
8.935739 22.138208
8.945739 22.329152
8.955739 22.534016
8.965739 22.752896
8.975739 22.986176
8.985739 23.23376
8.995739 23.495936
9.005739 23.772512
9.015739 24.063392
9.025739 24.36848
9.035739 24.687392
9.045739 25.019744
9.055739 25.36496
9.065739 25.722464
9.075739 26.091488
9.085739 26.471264
9.095739 26.860544
9.105739 27.258464
9.115739 27.663776
9.125739 28.07504
9.135739 28.490912
9.145739 28.90976
9.155739 29.330048
9.165739 29.749952
9.175739 30.16784
9.185739 30.581696
9.195739 30.989792
9.205739 31.38992
9.215739 31.780448
9.225739 32.159168
9.235739 32.52416
9.245739 32.8736
9.255739 33.205568
9.265739 33.51824
9.275739 33.809888
9.285739 34.078784
9.295739 34.323488
9.305739 34.54256
9.315739 34.734656
9.325739 34.89872
9.335739 35.033696
9.345739 35.138912
9.355739 35.2136
9.365739 35.257472
9.375739 35.270144
9.385739 35.251616
9.395739 35.20208
9.405739 35.121824
9.415739 35.011328
9.425739 34.871264
9.435739 34.702496
9.445739 34.50608
9.455739 34.283168
9.465739 34.0352
9.475739 33.763424
9.485739 33.469568
9.495739 33.155264
9.505739 32.82224
9.515739 32.47232
9.525739 32.107328
9.535739 31.72928
9.545739 31.340096
9.555739 30.9416
9.565739 30.535808
9.575739 30.12464
9.585739 29.709824
9.595739 29.29328
9.605739 28.87664
9.615739 28.461632
9.625739 28.049792
9.635739 27.642656
9.645739 27.241664
9.655739 26.847872
9.665739 26.462624
9.675739 26.08688
9.685739 25.721696
9.695739 25.367744
9.705739 25.025792
9.715739 24.696512
9.725739 24.380384
9.735739 24.077696
9.745739 23.788832
9.755739 23.513888
9.765739 23.253152
9.775739 23.006528
9.785739 22.774016
9.795739 22.55552
9.805739 22.350848
9.815739 22.159712
9.825739 21.982112
9.835739 21.817472
9.845739 21.665696
9.855739 21.5264
9.865739 21.399104
9.875739 21.283616
9.885739 21.179456
9.895739 21.086432
9.905739 21.004064
9.915739 20.932064
9.925739 20.87024
9.935739 20.818208
9.945739 20.77568
9.955739 20.74256
9.965739 20.71856
9.975739 20.703584
9.985739 20.697536
9.995739 20.700128
10.005739 20.711552
10.015739 20.731616
10.025739 20.760512
10.035739 20.798048
10.045739 20.84432
10.055739 20.899616
10.065739 20.96384
10.075739 21.037184
10.085739 21.11984
10.095739 21.211904
10.105739 21.313568
10.115739 21.425024
10.125739 21.546272
10.135739 21.677696
10.145739 21.8192
10.155739 21.971072
10.165739 22.133312
10.175739 22.306016
10.185739 22.48928
10.195739 22.683104
10.205739 22.887296
10.215739 23.102048
10.225739 23.326976
10.235739 23.561984
10.245739 23.806976
10.255739 24.061472
10.265739 24.32528
10.275739 24.598016
10.285739 24.879296
10.295739 25.168448
10.305739 25.465088
10.315739 25.76864
10.325739 26.078336
10.335739 26.3936
10.345739 26.713856
10.355739 27.038144
10.365739 27.365792
10.375739 27.696032
10.385739 28.028096
10.395739 28.36112
10.405739 28.694336
10.415739 29.02688
10.425739 29.35808
10.435739 29.686976
10.445739 30.012992
10.455739 30.33536
10.465739 30.653312
10.475739 30.966272
10.485739 31.273568
10.495739 31.574624
10.505739 31.86896
10.515739 32.156192
10.525739 32.435744
10.535739 32.707328
10.545739 32.970656
10.555739 33.22544
10.565739 33.471488
10.575739 33.708608
10.585739 33.936608
10.595739 34.155488
10.605739 34.365248
10.615739 34.565792
10.625739 34.757216
10.635739 34.93952
10.645739 35.112704
10.655739 35.27696
10.665739 35.432288
10.675739 35.578784
10.685739 35.716544
10.695739 35.845664
10.705739 35.96624
10.715739 36.078272
10.725739 36.18176
10.735739 36.276896
10.745739 36.363488
10.755739 36.441728
10.765739 36.511424
10.775739 36.57248
10.785739 36.624992
10.795739 36.668672
10.805739 36.70352
10.815739 36.729248
10.825739 36.745856
10.835739 36.753056
10.845739 36.750656
10.855739 36.738368
10.865739 36.716192
10.875739 36.683648
10.885739 36.64064
10.895739 36.586976
10.905739 36.522368
10.915739 36.446624
10.925739 36.359552
10.935739 36.26096
10.945739 36.150752
10.955739 36.028736
10.965739 35.89472
10.975739 35.7488
10.985739 35.590784
10.995739 35.420768
11.005739 35.238752
11.015739 35.044736
11.025739 34.839008
11.035739 34.621568
11.045739 34.392704
11.055739 34.152608
11.065739 33.901664
11.075739 33.64016
11.085739 33.368576
11.095739 33.087296
11.105739 32.796896
11.115739 32.49776
11.125739 32.190656
11.135739 31.87616
11.145739 31.554944
11.155739 31.22768
11.165739 30.89504
11.175739 30.557984
11.185739 30.217088
11.195739 29.873312
11.205739 29.527424
11.215739 29.180192
11.225739 28.83248
11.235739 28.485248
11.245739 28.139168
11.255739 27.795104
11.265739 27.453824
11.275739 27.116192
11.285739 26.782784
11.295739 26.45456
11.305739 26.132
11.315739 25.815872
11.325739 25.506752
11.335739 25.20512
11.345739 24.911456
11.355739 24.626432
11.365739 24.350144
11.375739 24.083168
11.385739 23.825696
11.395739 23.578016
11.405739 23.34032
11.415739 23.112608
11.425739 22.895168
11.435739 22.687808
11.445739 22.49072
11.455739 22.303712
11.465739 22.126688
11.475739 21.959552
11.485739 21.802112
11.495739 21.65408
11.505739 21.515264
11.515739 21.385472
11.525739 21.264224
11.535739 21.151424
11.545739 21.046496
11.555739 20.949344
11.565739 20.859488
11.575739 20.776544
11.585739 20.700224
11.595739 20.630144
11.605739 20.56592
11.615739 20.507264
11.625739 20.453696
11.635739 20.405024
11.645739 20.360768
11.655739 20.320736
11.665739 20.284544
11.675739 20.251904
11.685739 20.222624
11.695739 20.19632
11.705739 20.172704
11.715739 20.15168
11.725739 20.132864
11.735739 20.11616
11.745739 20.101376
11.755739 20.08832
11.765739 20.076704
11.775739 20.066528
11.785739 20.0576
11.795739 20.049728
11.805739 20.042816
11.815739 20.036864
11.825739 20.031584
11.835739 20.027072
11.845739 20.023136
11.855739 20.01968
11.865739 20.0168
11.875739 20.014208
11.885739 20.012096
11.895739 20.010176
11.905739 20.00864
11.915739 20.007296
11.925739 20.006048
11.935739 20.005088
11.945739 20.004224
11.955739 20.003552
11.965739 20.002976
11.975739 20.002496
11.985739 20.002016
11.995739 20.001728
12.005739 20.00144
12.015739 20.001152
12.025739 20.00096
12.035739 20.000768
12.045739 20.000672
12.055739 20.00048
12.065739 20.000384
12.075739 20.000384
12.085739 20.000288
12.095739 20.000192
12.105739 20.000192
12.115739 20.000192
12.125739 20.000096
12.135739 20.000096
12.145739 20.000096
12.155739 20.000096
12.165739 20.000096
12.175739 20
12.185739 20
12.195739 20
12.205739 20
12.215739 20
12.225739 20
12.235739 20
12.245739 20
12.255739 20
12.265739 20
12.275739 20
12.285739 20
12.295739 20
12.305739 20
12.315739 20
12.325739 20
12.335739 20
12.345739 20
12.355739 20
12.365739 20
12.375739 20
12.385739 20
12.395739 20
12.405739 20
12.415739 20
12.425739 20
12.435739 20
12.445739 20
12.455739 20
12.465739 20
12.475739 20
12.485739 20
12.495739 20
12.505739 20
12.515739 20
12.525739 20
12.535739 20
12.545739 20
12.555739 20
12.565739 20
12.575739 20
12.585739 20
12.595739 20
12.605739 20
12.615739 20
12.625739 20
12.635739 20
12.645739 20
12.655739 20
12.665739 20
12.675739 20
12.685739 20
12.695739 20
12.705739 20
12.715739 20
12.725739 20
12.735739 20
12.745739 20
12.755739 20
12.765739 20
12.775739 20
12.785739 20
12.795739 20
12.805739 20
12.815739 20
12.825739 20
12.835739 20
12.845739 20
12.855739 20
12.865739 20
12.875739 20
12.885739 20
12.895739 20
12.905739 20
12.915739 20
12.925739 20
12.935739 20
12.945739 20
12.955739 20
12.965739 20
12.975739 20
12.985739 20
12.995739 20
13.005739 20
13.015739 20
13.025739 20
13.035739 20
13.045739 20
13.055739 20
13.065739 20
13.075739 20
13.085739 20
13.095739 20
13.105739 20
13.115739 20
13.125739 20
13.135739 20
13.145739 20
13.155739 20
13.165739 20
13.175739 20
13.185739 20
13.195739 20
13.205739 20
13.215739 20
13.225739 20
13.235739 20
13.245739 20
13.255739 20
13.265739 20
13.275739 20
13.285739 20
13.295739 20
13.305739 20
13.315739 20
13.325739 20
13.335739 20
13.345739 20
13.355739 20
13.365739 20
13.375739 20
13.385739 20
13.395739 20
13.405739 20
13.415739 20
13.425739 20
13.435739 20
13.445739 20
13.455739 20
13.465739 20
13.475739 20
13.485739 20
13.495739 20
13.505739 20
13.515739 20
13.525739 20
13.535739 20
13.545739 20
13.555739 20
13.565739 20
13.575739 20
13.585739 20
13.595739 20
13.605739 20
13.615739 20
13.625739 20
13.635739 20
13.645739 20
13.655739 20
13.665739 20
13.675739 20
13.685739 20
13.695739 20
13.705739 20
13.715739 20
13.725739 20
13.735739 20
13.745739 20
13.755739 20
13.765739 20
13.775739 20
13.785739 20
13.795739 20
13.805739 20
13.815739 20
13.825739 20
13.835739 20
13.845739 20
13.855739 20
13.865739 20
13.875739 20
13.885739 20
13.895739 20
13.905739 20
13.915739 20
13.925739 20
13.935739 20
13.945739 20
13.955739 20
13.965739 20
13.975739 20
13.985739 20
13.995739 20
14.005739 20
14.015739 20
14.025739 20
14.035739 20
14.045739 20
14.055739 20
14.065739 20
14.075739 20
14.085739 20
14.095739 20
14.105739 20
14.115739 20
14.125739 20
14.135739 20
14.145739 20
14.155739 20
14.165739 20
14.175739 20
14.185739 20
14.195739 20
14.205739 20
14.215739 20
14.225739 20
14.235739 20
14.245739 20
14.255739 20
14.265739 20
14.275739 20
14.285739 20
14.295739 20
14.305739 20
14.315739 20
14.325739 20
14.335739 20
14.345739 20
14.355739 20
14.365739 20
14.375739 20
14.385739 20
14.395739 20
14.405739 20
14.415739 20
14.425739 20
14.435739 20
14.445739 20
14.455739 20
14.465739 20
14.475739 20
14.485739 20
14.495739 20
14.505739 20
14.515739 20
14.525739 20
14.535739 20
14.545739 20
14.555739 20
14.565739 20
14.575739 20
14.585739 20
14.595739 20
14.605739 20
14.615739 20
14.625739 20
14.635739 20
14.645739 20
14.655739 20
14.665739 20
14.675739 20
14.685739 20
14.695739 20
14.705739 20
14.715739 20
14.725739 20
14.735739 20
14.745739 20
14.755739 20
14.765739 20
14.775739 20
14.785739 20
14.795739 20
14.805739 20
14.815739 20
14.825739 20
14.835739 20
14.845739 20
14.855739 20
14.865739 20
14.875739 20
14.885739 20
14.895739 20
14.905739 20
14.915739 20
14.925739 20
14.935739 20
14.945739 20
14.955739 20
14.965739 20
14.975739 20
14.985739 20
14.995739 20
15.005739 20
15.015739 20
15.025739 20
15.035739 20
15.045739 20
15.055739 20
15.065739 20
15.075739 20
15.085739 20
15.095739 20
15.105739 20
15.115739 20
15.125739 20
15.135739 20
15.145739 20
15.155739 20
15.165739 20
15.175739 20
15.185739 20
15.195739 20
15.205739 20
15.215739 20
15.225739 20
15.235739 20
15.245739 20
15.255739 20
15.265739 20
15.275739 20
15.285739 20
15.295739 20
15.305739 20
15.315739 20
15.325739 20
15.335739 20
15.345739 20
15.355739 20
15.365739 20
15.375739 20
15.385739 20
15.395739 20
15.405739 20
15.415739 20
15.425739 20
15.435739 20
15.445739 20
15.455739 20
15.465739 20
15.475739 20
15.485739 20
15.495739 20
15.505739 20
15.515739 20
15.525739 20
15.535739 20
15.545739 20
15.555739 20
15.565739 20
15.575739 20
15.585739 20
15.595739 20
15.605739 20.000096
15.615739 20.000096
15.625739 20.000096
15.635739 20.000096
15.645739 20.000096
15.655739 20.000096
15.665739 20.000096
15.675739 20.000096
15.685739 20.000096
15.695739 20.000096
15.705739 20.000096
15.715739 20.000192
15.725739 20.000192
15.735739 20.000192
15.745739 20.000192
15.755739 20.000192
15.765739 20.000192
15.775739 20.000288
15.785739 20.000288
15.795739 20.000288
15.805739 20.000288
15.815739 20.000384
15.825739 20.000384
15.835739 20.000384
15.845739 20.000384
15.855739 20.00048
15.865739 20.00048
15.875739 20.00048
15.885739 20.00048
15.895739 20.000576
15.905739 20.000576
15.915739 20.000576
15.925739 20.000672
15.935739 20.000672
15.945739 20.000672
15.955739 20.000768
15.965739 20.000768
15.975739 20.000768
15.985739 20.000864
15.995739 20.000864
16.005739 20.000864
16.015739 20.00096
16.025739 20.00096
16.035739 20.00096
16.045739 20.001056
16.055739 20.001056
16.065739 20.001056
16.075739 20.001056
16.085739 20.001152
16.095739 20.001152
16.105739 20.001152
16.115739 20.001248
16.125739 20.001248
16.135739 20.001248
16.145739 20.001248
16.155739 20.001344
16.165739 20.001344
16.175739 20.001344
16.185739 20.001344
16.195739 20.00144
16.205739 20.00144
16.215739 20.00144
16.225739 20.001536
16.235739 20.001536
16.245739 20.001536
16.255739 20.001536
16.265739 20.001632
16.275739 20.001632
16.285739 20.001632
16.295739 20.001728
16.305739 20.001728
16.315739 20.001824
16.325739 20.001824
16.335739 20.00192
16.345739 20.00192
16.355739 20.00192
16.365739 20.002016
16.375739 20.002016
16.385739 20.002112
16.395739 20.002112
16.405739 20.002208
16.415739 20.002304
16.425739 20.002304
16.435739 20.0024
16.445739 20.0024
16.455739 20.002496
16.465739 20.002496
16.475739 20.002592
16.485739 20.002592
16.495739 20.002688
16.505739 20.002784
16.515739 20.002784
16.525739 20.00288
16.535739 20.00288
16.545739 20.002976
16.555739 20.002976
16.565739 20.002976
16.575739 20.003072
16.585739 20.003072
16.595739 20.003168
16.605739 20.003168
16.615739 20.003168
16.625739 20.003264
16.635739 20.003264
16.645739 20.003264
16.655739 20.003264
16.665739 20.00336
16.675739 20.00336
16.685739 20.00336
16.695739 20.00336
16.705739 20.00336
16.715739 20.00336
16.725739 20.00336
16.735739 20.00336
16.745739 20.00336
16.755739 20.003264
16.765739 20.003264
16.775739 20.003264
16.785739 20.003264
16.795739 20.003168
16.805739 20.003168
16.815739 20.003168
16.825739 20.003072
16.835739 20.003072
16.845739 20.002976
16.855739 20.002976
16.865739 20.00288
16.875739 20.00288
16.885739 20.002784
16.895739 20.002784
16.905739 20.002688
16.915739 20.002688
16.925739 20.002592
16.935739 20.002496
16.945739 20.002496
16.955739 20.0024
16.965739 20.0024
16.975739 20.002304
16.985739 20.002208
16.995739 20.002208
17.005739 20.002112
17.015739 20.002112
17.025739 20.002016
17.035739 20.002016
17.045739 20.00192
17.055739 20.001824
17.065739 20.001824
17.075739 20.001824
17.085739 20.001728
17.095739 20.001728
17.105739 20.001632
17.115739 20.001632
17.125739 20.001632
17.135739 20.001536
17.145739 20.001536
17.155739 20.001536
17.165739 20.001536
17.175739 20.001536
17.185739 20.001536
17.195739 20.00144
17.205739 20.00144
17.215739 20.00144
17.225739 20.00144
17.235739 20.00144
17.245739 20.001536
17.255739 20.001536
17.265739 20.001536
17.275739 20.001536
17.285739 20.001536
17.295739 20.001536
17.305739 20.001632
17.315739 20.001632
17.325739 20.001632
17.335739 20.001728
17.345739 20.001728
17.355739 20.001728
17.365739 20.001824
17.375739 20.001824
17.385739 20.00192
17.395739 20.00192
17.405739 20.002016
17.415739 20.002016
17.425739 20.002112
17.435739 20.002112
17.445739 20.002208
17.455739 20.002304
17.465739 20.002304
17.475739 20.0024
17.485739 20.002496
17.495739 20.002592
17.505739 20.002592
17.515739 20.002688
17.525739 20.002784
17.535739 20.00288
17.545739 20.00288
17.555739 20.002976
17.565739 20.003072
17.575739 20.003168
17.585739 20.003264
17.595739 20.00336
17.605739 20.003456
17.615739 20.003552
17.625739 20.003552
17.635739 20.003648
17.645739 20.003744
17.655739 20.00384
17.665739 20.003936
17.675739 20.004032
17.685739 20.004128
17.695739 20.004128
17.705739 20.004224
17.715739 20.00432
17.725739 20.004416
17.735739 20.004416
17.745739 20.004512
17.755739 20.004608
17.765739 20.004608
17.775739 20.004704
17.785739 20.004704
17.795739 20.0048
17.805739 20.0048
17.815739 20.004896
17.825739 20.004896
17.835739 20.004896
17.845739 20.004896
17.855739 20.004992
17.865739 20.004992
17.875739 20.004992
17.885739 20.004992
17.895739 20.004992
17.905739 20.004992
17.915739 20.004992
17.925739 20.004896
17.935739 20.004896
17.945739 20.004896
17.955739 20.004896
17.965739 20.0048
17.975739 20.0048
17.985739 20.0048
17.995739 20.004704
18.005739 20.004704
18.015739 20.004608
18.025739 20.004608
18.035739 20.004512
18.045739 20.004512
18.055739 20.004416
18.065739 20.00432
18.075739 20.00432
18.085739 20.004224
18.095739 20.004128
18.105739 20.004128
18.115739 20.004032
18.125739 20.003936
18.135739 20.003936
18.145739 20.00384
18.155739 20.003744
18.165739 20.003744
18.175739 20.003648
18.185739 20.003552
18.195739 20.003552
18.205739 20.003456
18.215739 20.00336
18.225739 20.003264
18.235739 20.003264
18.245739 20.003168
18.255739 20.003072
18.265739 20.002976
18.275739 20.002976
18.285739 20.00288
18.295739 20.002784
18.305739 20.002784
18.315739 20.002688
18.325739 20.002592
18.335739 20.002496
18.345739 20.002496
18.355739 20.0024
18.365739 20.002304
18.375739 20.002208
18.385739 20.002208
18.395739 20.002112
18.405739 20.002016
18.415739 20.00192
18.425739 20.00192
18.435739 20.001824
18.445739 20.001728
18.455739 20.001632
18.465739 20.001632
18.475739 20.001536
18.485739 20.00144
18.495739 20.00144
18.505739 20.001344
18.515739 20.001344
18.525739 20.001248
18.535739 20.001152
18.545739 20.001152
18.555739 20.001056
18.565739 20.001056
18.575739 20.00096
18.585739 20.00096
18.595739 20.000864
18.605739 20.000864
18.615739 20.000768
18.625739 20.000768
18.635739 20.000768
18.645739 20.000672
18.655739 20.000672
18.665739 20.000672
18.675739 20.000672
18.685739 20.000576
18.695739 20.000576
18.705739 20.000576
18.715739 20.000576
18.725739 20.000576
18.735739 20.000576
18.745739 20.000576
18.755739 20.000576
18.765739 20.000576
18.775739 20.000576
18.785739 20.000672
18.795739 20.000672
18.805739 20.000672
18.815739 20.000672
18.825739 20.000768
18.835739 20.000768
18.845739 20.000768
18.855739 20.000864
18.865739 20.000864
18.875739 20.000864
18.885739 20.00096
18.895739 20.00096
18.905739 20.001056
18.915739 20.001152
18.925739 20.001152
18.935739 20.001248
18.945739 20.001248
18.955739 20.001344
18.965739 20.00144
18.975739 20.00144
18.985739 20.001536
18.995739 20.001536
19.005739 20.001632
19.015739 20.001728
19.025739 20.001728
19.035739 20.001824
19.045739 20.00192
19.055739 20.00192
19.065739 20.002016
19.075739 20.002016
19.085739 20.002112
19.095739 20.002112
19.105739 20.002208
19.115739 20.002208
19.125739 20.002304
19.135739 20.002304
19.145739 20.002304
19.155739 20.0024
19.165739 20.0024
19.175739 20.0024
19.185739 20.0024
19.195739 20.0024
19.205739 20.002496
19.215739 20.002496
19.225739 20.002496
19.235739 20.002496
19.245739 20.002496
19.255739 20.0024
19.265739 20.0024
19.275739 20.0024
19.285739 20.0024
19.295739 20.0024
19.305739 20.002304
19.315739 20.002304
19.325739 20.002208
19.335739 20.002208
19.345739 20.002208
19.355739 20.002112
19.365739 20.002112
19.375739 20.002016
19.385739 20.002016
19.395739 20.00192
19.405739 20.001824
19.415739 20.001824
19.425739 20.001728
19.435739 20.001728
19.445739 20.001632
19.455739 20.001632
19.465739 20.001536
19.475739 20.00144
19.485739 20.00144
19.495739 20.001344
19.505739 20.001344
19.515739 20.001248
19.525739 20.001248
19.535739 20.001152
19.545739 20.001152
19.555739 20.001152
19.565739 20.001056
19.575739 20.001056
19.585739 20.001056
19.595739 20.001056
19.605739 20.00096
19.615739 20.00096
19.625739 20.00096
19.635739 20.00096
19.645739 20.00096
19.655739 20.00096
19.665739 20.00096
19.675739 20.001056
19.685739 20.001056
19.695739 20.001056
19.705739 20.001056
19.715739 20.001152
19.725739 20.001152
19.735739 20.001248
19.745739 20.001248
19.755739 20.001344
19.765739 20.001344
19.775739 20.00144
19.785739 20.001536
19.795739 20.001632
19.805739 20.001632
19.815739 20.001728
19.825739 20.001824
19.835739 20.00192
19.845739 20.002016
19.855739 20.002112
19.865739 20.002208
19.875739 20.002304
19.885739 20.0024
19.895739 20.002496
19.905739 20.002592
19.915739 20.002688
19.925739 20.002784
19.935739 20.00288
19.945739 20.002976
19.955739 20.003072
19.965739 20.003168
19.975739 20.003264
19.985739 20.003264
19.995739 20.00336
20.005739 20.003456
20.015739 20.003456
20.025739 20.003552
20.035739 20.003648
20.045739 20.003648
20.055739 20.003648
20.065739 20.003744
20.075739 20.003744
20.085739 20.003744
20.095739 20.003744
20.105739 20.003744
20.115739 20.003744
20.125739 20.003744
20.135739 20.003744
20.145739 20.003744
20.155739 20.003744
20.165739 20.003744
20.175739 20.003648
20.185739 20.003648
20.195739 20.003552
20.205739 20.003552
20.215739 20.003552
20.225739 20.003456
20.235739 20.003456
20.245739 20.00336
20.255739 20.00336
20.265739 20.00336
20.275739 20.003264
20.285739 20.003264
20.295739 20.003264
20.305739 20.003168
20.315739 20.003168
20.325739 20.003168
20.335739 20.003168
20.345739 20.003264
20.355739 20.003264
20.365739 20.003264
20.375739 20.00336
20.385739 20.00336
20.395739 20.003456
20.405739 20.003552
20.415739 20.003648
20.425739 20.00384
20.435739 20.003936
20.445739 20.004128
20.455739 20.004224
20.465739 20.004416
20.475739 20.004704
20.485739 20.004896
20.495739 20.005088
20.505739 20.005376
20.515739 20.005664
20.525739 20.005952
20.535739 20.006336
20.545739 20.006624
20.555739 20.007008
20.565739 20.007392
20.575739 20.007776
20.585739 20.00816
20.595739 20.008544
20.605739 20.009024
20.615739 20.009408
20.625739 20.009888
20.635739 20.010368
20.645739 20.010848
20.655739 20.011328
20.665739 20.011808
20.675739 20.012288
20.685739 20.012864
20.695739 20.013344
20.705739 20.013824
20.715739 20.0144
20.725739 20.01488
20.735739 20.01536
20.745739 20.01584
20.755739 20.01632
20.765739 20.0168
20.775739 20.01728
20.785739 20.01776
20.795739 20.018144
20.805739 20.018624
20.815739 20.019008
20.825739 20.019392
20.835739 20.01968
20.845739 20.020064
20.855739 20.020352
20.865739 20.02064
20.875739 20.020832
20.885739 20.02112
20.895739 20.021216
20.905739 20.021408
20.915739 20.021504
20.925739 20.0216
20.935739 20.021696
20.945739 20.021696
20.955739 20.0216
20.965739 20.0216
20.975739 20.021504
20.985739 20.021408
20.995739 20.021216
21.005739 20.021024
21.015739 20.020832
21.025739 20.020544
21.035739 20.020256
21.045739 20.019968
21.055739 20.019584
21.065739 20.019296
21.075739 20.018912
21.085739 20.018528
21.095739 20.018048
21.105739 20.017664
21.115739 20.017184
21.125739 20.0168
21.135739 20.01632
21.145739 20.015936
21.155739 20.015456
21.165739 20.015072
21.175739 20.014688
21.185739 20.014304
21.195739 20.01392
21.205739 20.013632
21.215739 20.013344
21.225739 20.013152
21.235739 20.013056
21.245739 20.01296
21.255739 20.013056
21.265739 20.013248
21.275739 20.013536
21.285739 20.014016
21.295739 20.014688
21.305739 20.015552
21.315739 20.016704
21.325739 20.018144
21.335739 20.019968
21.345739 20.02208
21.355739 20.024672
21.365739 20.02784
21.375739 20.031488
21.385739 20.035808
21.395739 20.040896
21.405739 20.046848
21.415739 20.053664
21.425739 20.061632
21.435739 20.070752
21.445739 20.081312
21.455739 20.093312
21.465739 20.10704
21.475739 20.122592
21.485739 20.140256
21.495739 20.16032
21.505739 20.18288
21.515739 20.208224
21.525739 20.236736
21.535739 20.268512
21.545739 20.304128
21.555739 20.34368
21.565739 20.387648
21.575739 20.43632
21.585739 20.49008
21.595739 20.549312
21.605739 20.6144
21.615739 20.685824
21.625739 20.763872
21.635739 20.849024
21.645739 20.941664
21.655739 21.04208
21.665739 21.150848
21.675739 21.26816
21.685739 21.394496
21.695739 21.530048
21.705739 21.6752
21.715739 21.83024
21.725739 21.995264
21.735739 22.170464
21.745739 22.355936
21.755739 22.551872
21.765739 22.757984
21.775739 22.974464
21.785739 23.200928
21.795739 23.437184
21.805739 23.682944
21.815739 23.937824
21.825739 24.201248
21.835739 24.472544
21.845739 24.751136
21.855739 25.03616
21.865739 25.326752
21.875739 25.621952
21.885739 25.920704
21.895739 26.221856
21.905739 26.524256
21.915739 26.82656
21.925739 27.12752
21.935739 27.4256
21.945739 27.719456
21.955739 28.007552
21.965739 28.288544
21.975739 28.560896
21.985739 28.823168
21.995739 29.073728
22.005739 29.311424
22.015739 29.534624
22.025739 29.742176
22.035739 29.932832
22.045739 30.10544
22.055739 30.258944
22.065739 30.392288
22.075739 30.504896
22.085739 30.595904
22.095739 30.664832
22.105739 30.711296
22.115739 30.734912
22.125739 30.735776
22.135739 30.713888
22.145739 30.669344
22.155739 30.60272
22.165739 30.514304
22.175739 30.40496
22.185739 30.27536
22.195739 30.126464
22.205739 29.959424
22.215739 29.775296
22.225739 29.575424
22.235739 29.361248
22.245739 29.134016
22.255739 28.895456
22.265739 28.647104
22.275739 28.3904
22.285739 28.127168
22.295739 27.858944
22.305739 27.58736
22.315739 27.314048
22.325739 27.04064
22.335739 26.768672
22.345739 26.499584
22.355739 26.234816
22.365739 25.975808
22.375739 25.723712
22.385739 25.479872
22.395739 25.245248
22.405739 25.020992
22.415739 24.807776
22.425739 24.60656
22.435739 24.41792
22.445739 24.242432
22.455739 24.080576
22.465739 23.932544
22.475739 23.798816
22.485739 23.679296
22.495739 23.573984
22.505739 23.482976
22.515739 23.405888
22.525739 23.342432
22.535739 23.29232
22.545739 23.254976
22.555739 23.22992
22.565739 23.216576
22.575739 23.214176
22.585739 23.222048
22.595739 23.239232
22.605739 23.265056
22.615739 23.29856
22.625739 23.33888
22.635739 23.38496
22.645739 23.435936
22.655739 23.490848
22.665739 23.548544
22.675739 23.608352
22.685739 23.66912
22.695739 23.729888
22.705739 23.789792
22.715739 23.848064
22.725739 23.903744
22.735739 23.955968
22.745739 24.00416
22.755739 24.047456
22.765739 24.085376
22.775739 24.117248
22.785739 24.142592
22.795739 24.160928
22.805739 24.171872
22.815739 24.175232
22.825739 24.17072
22.835739 24.158144
22.845739 24.137408
22.855739 24.108608
22.865739 24.071744
22.875739 24.027008
22.885739 23.9744
22.895739 23.9144
22.905739 23.8472
22.915739 23.773088
22.925739 23.69264
22.935739 23.606144
22.945739 23.51408
22.955739 23.41712
22.965739 23.315648
22.975739 23.21024
22.985739 23.101472
22.995739 22.98992
23.005739 22.87616
23.015739 22.760768
23.025739 22.64432
23.035739 22.5272
23.045739 22.410176
23.055739 22.293632
23.065739 22.178048
23.075739 22.063808
23.085739 21.951488
23.095739 21.841472
23.105739 21.733952
23.115739 21.629408
23.125739 21.528032
23.135739 21.430112
23.145739 21.335936
23.155739 21.2456
23.165739 21.1592
23.175739 21.077024
23.185739 20.998976
23.195739 20.925248
23.205739 20.855744
23.215739 20.790656
23.225739 20.729792
23.235739 20.673152
23.245739 20.620736
23.255739 20.572448
23.265739 20.528288
23.275739 20.487968
23.285739 20.451488
23.295739 20.418752
23.305739 20.389568
23.315739 20.36384
23.325739 20.341568
23.335739 20.322368
23.345739 20.306336
23.355739 20.29328
23.365739 20.283008
23.375739 20.275424
23.385739 20.270432
23.395739 20.267936
23.405739 20.267744
23.415739 20.269664
23.425739 20.273792
23.435739 20.27984
23.445739 20.287808
23.455739 20.2976
23.465739 20.308928
23.475739 20.321888
23.485739 20.336288
23.495739 20.352032
23.505739 20.369024
23.515739 20.387168
23.525739 20.406368
23.535739 20.426432
23.545739 20.447456
23.555739 20.469152
23.565739 20.491424
23.575739 20.514272
23.585739 20.5376
23.595739 20.561312
23.605739 20.585216
23.615739 20.609216
23.625739 20.633408
23.635739 20.657504
23.645739 20.681504
23.655739 20.705408
23.665739 20.72912
23.675739 20.752544
23.685739 20.775776
23.695739 20.798624
23.705739 20.821088
23.715739 20.84336
23.725739 20.865248
23.735739 20.88704
23.745739 20.908544
23.755739 20.929952
23.765739 20.951456
23.775739 20.973056
23.785739 20.994944
23.795739 21.017312
23.805739 21.040256
23.815739 21.06416
23.825739 21.089216
23.835739 21.115712
23.845739 21.143744
23.855739 21.173888
23.865739 21.20624
23.875739 21.24128
23.885739 21.279296
23.895739 21.320768
23.905739 21.365888
23.915739 21.41504
23.925739 21.4688
23.935739 21.52736
23.945739 21.591104
23.955739 21.660416
23.965739 21.73568
23.975739 21.817088
23.985739 21.905024
23.995739 21.99968
24.005739 22.101248
24.015739 22.210016
24.025739 22.32608
24.035739 22.44944
24.045739 22.580096
24.055739 22.718144
24.065739 22.863392
24.075739 23.015744
24.085739 23.174816
24.095739 23.340512
24.105739 23.512256
24.115739 23.68976
24.125739 23.872352
24.135739 24.059648
24.145739 24.250784
24.155739 24.445088
24.165739 24.641888
24.175739 24.84032
24.185739 25.039328
24.195739 25.238144
24.205739 25.435712
24.215739 25.630976
24.225739 25.823072
24.235739 26.010752
24.245739 26.193152
24.255739 26.369024
24.265739 26.537504
24.275739 26.697536
24.285739 26.848064
24.295739 26.98832
24.305739 27.117248
24.315739 27.23408
24.325739 27.338048
24.335739 27.428576
24.345739 27.504896
24.355739 27.56672
24.365739 27.613472
24.375739 27.64496
24.385739 27.660896
24.395739 27.66128
24.405739 27.646016
24.415739 27.6152
24.425739 27.569216
24.435739 27.508256
24.445739 27.4328
24.455739 27.343328
24.465739 27.240416
24.475739 27.124832
24.485739 26.997248
24.495739 26.858528
24.505739 26.709632
24.515739 26.551328
24.525739 26.384672
24.535739 26.210816
24.545739 26.030528
24.555739 25.84496
24.565739 25.655264
24.575739 25.462304
24.585739 25.267232
24.595739 25.070912
24.605739 24.874496
24.615739 24.678656
24.625739 24.484544
24.635739 24.292832
24.645739 24.104288
24.655739 23.91968
24.665739 23.73968
24.675739 23.564768
24.685739 23.395616
24.695739 23.232512
24.705739 23.075936
24.715739 22.926272
24.725739 22.78352
24.735739 22.648064
24.745739 22.52
24.755739 22.399232
24.765739 22.285856
24.775739 22.179872
24.785739 22.080992
24.795739 21.989216
24.805739 21.904256
24.815739 21.82592
24.825739 21.753824
24.835739 21.687872
24.845739 21.627488
24.855739 21.57248
24.865739 21.522464
24.875739 21.477056
24.885739 21.435968
24.895739 21.398624
24.905739 21.364832
24.915739 21.334112
24.925739 21.306272
24.935739 21.280736
24.945739 21.257312
24.955739 21.235616
24.965739 21.215456
24.975739 21.196544
24.985739 21.178496
24.995739 21.161216
25.005739 21.144512
25.015739 21.128192
25.025739 21.11216
25.035739 21.096224
25.045739 21.080288
25.055739 21.064448
25.065739 21.048512
25.075739 21.03248
25.085739 21.016544
25.095739 21.000512
25.105739 20.984672
25.115739 20.969024
25.125739 20.953664
25.135739 20.938784
25.145739 20.924384
25.155739 20.910752
25.165739 20.89808
25.175739 20.886464
25.185739 20.876192
25.195739 20.86736
25.205739 20.86016
25.215739 20.85488
25.225739 20.851712
25.235739 20.850848
25.245739 20.85248
25.255739 20.856704
25.265739 20.863808
25.275739 20.873888
25.285739 20.887232
25.295739 20.903744
25.305739 20.923712
25.315739 20.947232
25.325739 20.974304
25.335739 21.005024
25.345739 21.039392
25.355739 21.077408
25.365739 21.119072
25.375739 21.164384
25.385739 21.213152
25.395739 21.265376
25.405739 21.320768
25.415739 21.379328
25.425739 21.440768
25.435739 21.504896
25.445739 21.571328
25.455739 21.640064
25.465739 21.710528
25.475739 21.782528
25.485739 21.855584
25.495739 21.929504
25.505739 22.003808
25.515739 22.078112
25.525739 22.151936
25.535739 22.224992
25.545739 22.296704
25.555739 22.366784
25.565739 22.434656
25.575739 22.500032
25.585739 22.562432
25.595739 22.621568
25.605739 22.676864
25.615739 22.728128
25.625739 22.774976
25.635739 22.81712
25.645739 22.854176
25.655739 22.886048
25.665739 22.912448
25.675739 22.93328
25.685739 22.948256
25.695739 22.957472
25.705739 22.96064
25.715739 22.957952
25.725739 22.949312
25.735739 22.934912
25.745739 22.914752
25.755739 22.888928
25.765739 22.857728
25.775739 22.821344
25.785739 22.779968
25.795739 22.733984
25.805739 22.683488
25.815739 22.629056
25.825739 22.57088
25.835739 22.509344
25.845739 22.444736
25.855739 22.377632
25.865739 22.30832
25.875739 22.237088
25.885739 22.164512
25.895739 22.090976
25.905739 22.016672
25.915739 21.94208
25.925739 21.867584
25.935739 21.793568
25.945739 21.72032
25.955739 21.648128
25.965739 21.57728
25.975739 21.508064
25.985739 21.440864
25.995739 21.375776
26.005739 21.312992
26.015739 21.2528
26.025739 21.195296
26.035739 21.140768
26.045739 21.08912
26.055739 21.040736
26.065739 20.99552
26.075739 20.953568
26.085739 20.914976
26.095739 20.87984
26.105739 20.848064
26.115739 20.81984
26.125739 20.795072
26.135739 20.77376
26.145739 20.755808
26.155739 20.741408
26.165739 20.730368
26.175739 20.722688
26.185739 20.718272
26.195739 20.71712
26.205739 20.719232
26.215739 20.724416
26.225739 20.732768
26.235739 20.744
26.245739 20.758208
26.255739 20.775296
26.265739 20.795072
26.275739 20.81744
26.285739 20.8424
26.295739 20.869856
26.305739 20.899616
26.315739 20.931584
26.325739 20.965568
26.335739 21.001664
26.345739 21.039488
26.355739 21.07904
26.365739 21.120224
26.375739 21.162944
26.385739 21.206816
26.395739 21.252032
26.405739 21.298208
26.415739 21.345344
26.425739 21.393248
26.435739 21.441824
26.445739 21.490976
26.455739 21.540608
26.465739 21.590528
26.475739 21.640832
26.485739 21.691232
26.495739 21.741824
26.505739 21.792512
26.515739 21.8432
26.525739 21.893984
26.535739 21.944768
26.545739 21.995648
26.555739 22.046624
26.565739 22.097696
26.575739 22.149056
26.585739 22.200608
26.595739 22.25264
26.605739 22.305152
26.615739 22.35824
26.625739 22.412096
26.635739 22.466912
26.645739 22.522784
26.655739 22.579808
26.665739 22.638176
26.675739 22.698176
26.685739 22.759712
26.695739 22.823168
26.705739 22.888544
26.715739 22.956032
26.725739 23.025728
26.735739 23.097728
26.745739 23.172128
26.755739 23.248928
26.765739 23.328224
26.775739 23.410016
26.785739 23.494112
26.795739 23.580704
26.805739 23.6696
26.815739 23.760704
26.825739 23.85392
26.835739 23.948864
26.845739 24.045536
26.855739 24.143648
26.865739 24.242912
26.875739 24.34304
26.885739 24.443648
26.895739 24.544352
26.905739 24.64496
26.915739 24.744896
26.925739 24.84368
26.935739 24.94112
26.945739 25.036544
26.955739 25.129568
26.965739 25.219712
26.975739 25.306496
26.985739 25.38944
26.995739 25.468064
27.005739 25.541984
27.015739 25.610624
27.025739 25.673696
27.035739 25.730624
27.045739 25.78112
27.055739 25.824704
27.065739 25.861088
27.075739 25.889984
27.085739 25.911104
27.095739 25.92416
27.105739 25.92896
27.115739 25.925312
27.125739 25.913216
27.135739 25.892384
27.145739 25.863008
27.155739 25.824896
27.165739 25.77824
27.175739 25.723136
27.185739 25.659584
27.195739 25.587968
27.205739 25.508384
27.215739 25.421216
27.225739 25.326656
27.235739 25.225088
27.245739 25.116992
27.255739 25.002656
27.265739 24.882656
27.275739 24.75728
27.285739 24.627296
27.295739 24.492992
27.305739 24.354944
27.315739 24.213632
27.325739 24.069728
27.335739 23.923808
27.345739 23.77616
27.355739 23.627648
27.365739 23.47856
27.375739 23.329472
27.385739 23.180864
27.395739 23.033312
27.405739 22.8872
27.415739 22.743008
27.425739 22.601024
27.435739 22.461824
27.445739 22.3256
27.455739 22.19264
27.465739 22.063424
27.475739 21.938048
27.485739 21.816704
27.495739 21.69968
27.505739 21.587168
27.515739 21.479072
27.525739 21.37568
27.535739 21.276992
27.545739 21.183104
27.555739 21.093824
27.565739 21.009344
27.575739 20.929472
27.585739 20.854208
27.595739 20.783456
27.605739 20.717216
27.615739 20.655104
27.625739 20.597216
27.635739 20.54336
27.645739 20.493344
27.655739 20.446976
27.665739 20.40416
27.675739 20.364704
27.685739 20.328416
27.695739 20.295104
27.705739 20.264672
27.715739 20.236928
27.725739 20.211584
27.735739 20.188544
27.745739 20.167712
27.755739 20.1488
27.765739 20.131808
27.775739 20.116544
27.785739 20.10272
27.795739 20.090432
27.805739 20.079392
27.815739 20.0696
27.825739 20.060864
27.835739 20.053184
27.845739 20.046272
27.855739 20.040224
27.865739 20.034848
27.875739 20.030144
27.885739 20.026112
27.895739 20.022464
27.905739 20.019296
27.915739 20.016608
27.925739 20.014208
27.935739 20.012096
27.945739 20.010368
27.955739 20.008832
27.965739 20.007488
27.975739 20.006336
27.985739 20.005376
27.995739 20.004512
28.005739 20.00384
28.015739 20.003168
28.025739 20.002688
28.035739 20.002208
28.045739 20.001824
28.055739 20.001536
28.065739 20.001248
28.075739 20.001056
28.085739 20.000864
28.095739 20.000768
28.105739 20.000576
28.115739 20.00048
28.125739 20.000384
28.135739 20.000288
28.145739 20.000288
28.155739 20.000192
28.165739 20.000192
28.175739 20.000192
28.185739 20.000096
28.195739 20.000096
28.205739 20.000096
28.215739 20.000096
28.225739 20.000096
28.235739 20
28.245739 20
28.255739 20
28.265739 20
28.275739 20
28.285739 20
28.295739 20
28.305739 20
28.315739 20
28.325739 20
28.335739 20
28.345739 20
28.355739 20
28.365739 20
28.375739 20
28.385739 20
28.395739 20
28.405739 20
28.415739 20
28.425739 20
28.435739 20
28.445739 20
28.455739 20
28.465739 20
28.475739 20
28.485739 20
28.495739 20
28.505739 20
28.515739 20
28.525739 20
28.535739 20
28.545739 20
28.555739 20
28.565739 20
28.575739 20
28.585739 20
28.595739 20
28.605739 20
28.615739 20
28.625739 20
28.635739 20
28.645739 20
28.655739 20
28.665739 20
28.675739 20
28.685739 20
28.695739 20
28.705739 20
28.715739 20
28.725739 20
28.735739 20
28.745739 20
28.755739 20
28.765739 20
28.775739 20
28.785739 20
28.795739 20.000096
28.805739 20.000096
28.815739 20.000096
28.825739 20.000096
28.835739 20.000096
28.845739 20.000192
28.855739 20.000192
28.865739 20.000288
28.875739 20.000288
28.885739 20.000384
28.895739 20.00048
28.905739 20.000576
28.915739 20.000672
28.925739 20.000768
28.935739 20.00096
28.945739 20.001152
28.955739 20.001344
28.965739 20.001632
28.975739 20.002016
28.985739 20.0024
28.995739 20.002784
29.005739 20.00336
29.015739 20.004032
29.025739 20.004704
29.035739 20.005568
29.045739 20.006624
29.055739 20.007776
29.065739 20.009216
29.075739 20.010752
29.085739 20.012672
29.095739 20.014784
29.105739 20.01728
29.115739 20.020064
29.125739 20.023328
29.135739 20.027072
29.145739 20.031296
29.155739 20.036192
29.165739 20.041664
29.175739 20.047904
29.185739 20.055008
29.195739 20.063072
29.205739 20.072096
29.215739 20.082368
29.225739 20.093792
29.235739 20.106656
29.245739 20.121056
29.255739 20.137088
29.265739 20.154944
29.275739 20.174816
29.285739 20.196896
29.295739 20.22128
29.305739 20.248256
29.315739 20.27792
29.325739 20.310656
29.335739 20.34656
29.345739 20.385824
29.355739 20.428832
29.365739 20.47568
29.375739 20.526656
29.385739 20.582048
29.395739 20.642144
29.405739 20.70704
29.415739 20.77712
29.425739 20.852576
29.435739 20.933696
29.445739 21.020576
29.455739 21.1136
29.465739 21.212864
29.475739 21.318656
29.485739 21.431072
29.495739 21.550304
29.505739 21.676352
29.515739 21.809504
29.525739 21.949664
29.535739 22.097024
29.545739 22.251392
29.555739 22.41296
29.565739 22.581344
29.575739 22.75664
29.585739 22.938656
29.595739 23.127104
29.605739 23.321696
29.615739 23.522048
29.625739 23.727968
29.635739 23.938784
29.645739 24.154208
29.655739 24.373568
29.665739 24.596384
29.675739 24.821888
29.685739 25.049312
29.695739 25.278176
29.705739 25.507424
29.715739 25.736384
29.725739 25.964096
29.735739 26.189696
29.745739 26.412224
29.755739 26.630816
29.765739 26.844416
29.775739 27.052064
29.785739 27.252896
29.795739 27.445856
29.805739 27.63008
29.815739 27.804608
29.825739 27.968576
29.835739 28.121024
29.845739 28.26128
29.855739 28.388672
29.865739 28.502336
29.875739 28.601792
29.885739 28.686464
29.895739 28.755872
29.905739 28.809824
29.915739 28.84784
29.925739 28.870016
29.935739 28.876064
29.945739 28.866176
29.955739 28.840448
29.965739 28.799264
29.975739 28.742816
29.985739 28.671776
29.995739 28.586624
30.005739 28.488032
30.015739 28.376864
30.025739 28.253984
30.035739 28.120352
30.045739 27.977024
30.055739 27.825056
30.065739 27.665696
30.075739 27.500288
30.085739 27.329888
30.095739 27.156032
30.105739 26.980064
30.115739 26.803232
30.125739 26.627072
30.135739 26.452928
30.145739 26.282144
30.155739 26.11616
30.165739 25.956224
30.175739 25.803584
30.185739 25.65968
30.195739 25.525472
30.205739 25.402304
30.215739 25.29104
30.225739 25.19264
30.235739 25.10816
30.245739 25.038176
30.255739 24.983552
30.265739 24.944672
30.275739 24.922112
30.285739 24.916256
30.295739 24.927296
30.305739 24.955328
30.315739 25.000352
30.325739 25.062272
30.335739 25.140896
30.345739 25.235744
30.355739 25.346336
30.365739 25.472096
30.375739 25.612352
30.385739 25.76624
30.395739 25.9328
30.405739 26.110976
30.415739 26.299712
30.425739 26.497664
30.435739 26.703584
30.445739 26.916128
30.455739 27.133856
30.465739 27.355232
30.475739 27.578816
30.485739 27.80288
30.495739 28.025888
30.505739 28.246304
30.515739 28.462496
30.525739 28.672928
30.535739 28.875968
30.545739 29.070176
30.555739 29.25392
30.565739 29.426048
30.575739 29.58512
30.585739 29.729792
30.595739 29.859104
30.605739 29.971904
30.615739 30.067328
30.625739 30.144416
30.635739 30.202688
30.645739 30.241472
30.655739 30.260384
30.665739 30.259136
30.675739 30.237632
30.685739 30.195872
30.695739 30.133952
30.705739 30.052064
30.715739 29.950784
30.725739 29.830592
30.735739 29.69216
30.745739 29.53616
30.755739 29.363456
30.765739 29.175104
30.775739 28.97216
30.785739 28.755584
30.795739 28.52672
30.805739 28.28672
30.815739 28.036832
30.825739 27.7784
30.835739 27.512672
30.845739 27.241088
30.855739 26.9648
30.865739 26.685152
30.875739 26.403488
30.885739 26.120864
30.895739 25.838624
30.905739 25.557728
30.915739 25.279424
30.925739 25.004576
30.935739 24.734144
30.945739 24.468992
30.955739 24.209888
30.965739 23.957504
30.975739 23.712512
30.985739 23.475392
30.995739 23.246624
31.005739 23.026592
31.015739 22.815488
31.025739 22.613696
31.035739 22.421312
31.045739 22.238336
31.055739 22.064768
31.065739 21.9008
31.075739 21.746144
31.085739 21.600608
31.095739 21.464192
31.105739 21.336608
31.115739 21.217568
31.125739 21.106688
31.135739 21.003872
31.145739 20.908736
31.155739 20.8208
31.165739 20.739872
31.175739 20.665472
31.185739 20.597312
31.195739 20.535008
31.205739 20.478176
31.215739 20.426432
31.225739 20.379584
31.235739 20.337056
31.245739 20.298752
31.255739 20.264192
31.265739 20.233184
31.275739 20.205344
31.285739 20.180384
31.295739 20.158208
31.305739 20.138432
31.315739 20.120864
31.325739 20.105312
31.335739 20.091584
31.345739 20.079488
31.355739 20.068736
31.365739 20.059424
31.375739 20.051264
31.385739 20.044064
31.395739 20.037824
31.405739 20.032448
31.415739 20.027744
31.425739 20.023616
31.435739 20.020064
31.445739 20.017088
31.455739 20.014496
31.465739 20.012192
31.475739 20.010368
31.485739 20.008736
31.495739 20.007296
31.505739 20.006144
31.515739 20.005088
31.525739 20.00432
31.535739 20.003552
31.545739 20.002976
31.555739 20.002496
31.565739 20.002016
31.575739 20.001728
31.585739 20.001344
31.595739 20.001152
31.605739 20.00096
31.615739 20.000768
31.625739 20.000672
31.635739 20.00048
31.645739 20.000384
31.655739 20.000384
31.665739 20.000288
31.675739 20.000192
31.685739 20.000192
31.695739 20.000096
31.705739 20.000096
31.715739 20.000096
31.725739 20.000096
31.735739 20.000096
31.745739 20
31.755739 20
31.765739 20
31.775739 20
31.785739 20
31.795739 20
31.805739 20
31.815739 20
31.825739 20
31.835739 20
31.845739 20
31.855739 20
31.865739 20
31.875739 20
31.885739 20
31.895739 20
31.905739 20
31.915739 20
31.925739 20
31.935739 20
31.945739 20
31.955739 20
31.965739 20
31.975739 20
31.985739 20
31.995739 20
32.005739 20
32.015739 20
32.025739 20
32.035739 20
32.045739 20
32.055739 20
32.065739 20
32.075739 20
32.085739 20
32.095739 20
32.105739 20
32.115739 20
32.125739 20
32.135739 20
32.145739 20
32.155739 20
32.165739 20
32.175739 20
32.185739 20
32.195739 20
32.205739 20
32.215739 20
32.225739 20
32.235739 20
32.245739 20
32.255739 20
32.265739 20
32.275739 20
32.285739 20
32.295739 20
32.305739 20
32.315739 20
32.325739 20
32.335739 20
32.345739 20
32.355739 20
32.365739 20
32.375739 20
32.385739 20
32.395739 20
32.405739 20
32.415739 20
32.425739 20
32.435739 20
32.445739 20
32.455739 20
32.465739 20
32.475739 20
32.485739 20
32.495739 20
32.505739 20
32.515739 20
32.525739 20
32.535739 20
32.545739 20
32.555739 20
32.565739 20
32.575739 20
32.585739 20
32.595739 20
32.605739 20
32.615739 20
32.625739 20
32.635739 20
32.645739 20
32.655739 20
32.665739 20
32.675739 20
32.685739 20
32.695739 20
32.705739 20
32.715739 20
32.725739 20
32.735739 20
32.745739 20
32.755739 20
32.765739 20
32.775739 20
32.785739 20
32.795739 20
32.805739 20
32.815739 20
32.825739 20
32.835739 20
32.845739 20
32.855739 20
32.865739 20
32.875739 20
32.885739 20
32.895739 20
32.905739 20
32.915739 20
32.925739 20
32.935739 20
32.945739 20
32.955739 20
32.965739 20
32.975739 20
32.985739 20
32.995739 20
33.005739 20
33.015739 20
33.025739 20
33.035739 20
33.045739 20
33.055739 20
33.065739 20
33.075739 20
33.085739 20
33.095739 20
33.105739 20
33.115739 20
33.125739 20
33.135739 20
33.145739 20
33.155739 20
33.165739 20
33.175739 20
33.185739 20
33.195739 20
33.205739 20
33.215739 20
33.225739 20
33.235739 20
33.245739 20
33.255739 20
33.265739 20
33.275739 20
33.285739 20
33.295739 20
33.305739 20
33.315739 20
33.325739 20
33.335739 20
33.345739 20
33.355739 20
33.365739 20
33.375739 20
33.385739 20
33.395739 20
33.405739 20
33.415739 20
33.425739 20
33.435739 20
33.445739 20
33.455739 20
33.465739 20
33.475739 20
33.485739 20
33.495739 20
33.505739 20
33.515739 20
33.525739 20
33.535739 20
33.545739 20
33.555739 20
33.565739 20
33.575739 20
33.585739 20
33.595739 20
33.605739 20
33.615739 20
33.625739 20
33.635739 20
33.645739 20
33.655739 20
33.665739 20
33.675739 20
33.685739 20
33.695739 20
33.705739 20
33.715739 20
33.725739 20
33.735739 20
33.745739 20
33.755739 20
&
@target G0.S3
@type xy
-0.365735 30
-0.355735 30
-0.345735 30
-0.335735 30
-0.325735 30
-0.315735 30
-0.305735 30
-0.295735 30
-0.285735 30
-0.275735 30
-0.265735 30
-0.255735 30
-0.245735 30
-0.235735 30
-0.225735 30
-0.215735 30
-0.205735 30
-0.195735 30
-0.185735 30
-0.175735 30
-0.165735 30
-0.155735 30
-0.145735 30
-0.135735 30
-0.125735 30
-0.115735 30
-0.105735 30
-0.095735 30
-0.085735 30
-0.075735 30
-0.065735 30
-0.055735 30
-0.045735 30
-0.035735 30
-0.025735 30
-0.015735 30
-0.005735 30
0.004265 30
0.014265 30
0.024265 30
0.034265 30
0.044265 30
0.054265 30
0.064265 30
0.074265 30
0.084265 30
0.094265 30
0.104265 30
0.114265 30
0.124265 30
0.134265 30
0.144265 30
0.154265 30
0.164265 30
0.174265 30
0.184265 30
0.194265 30
0.204265 30
0.214265 30
0.224265 30
0.234265 30
0.244265 30
0.254265 30
0.264265 30
0.274265 30
0.284265 30
0.294265 30
0.304265 30
0.314265 30
0.324265 30
0.334265 30
0.344265 30
0.354265 30
0.364265 30
0.374265 30
0.384265 30
0.394265 30
0.404265 30
0.414265 30
0.424265 30
0.434265 30
0.444265 30
0.454265 30
0.464265 30
0.474265 30
0.484265 30
0.494265 30
0.504265 30
0.514265 30
0.524265 30
0.534265 30
0.544265 30
0.554265 30
0.564265 30
0.574265 30
0.584265 30
0.594265 30
0.604265 30
0.614265 30
0.624265 30
0.634265 30
0.644265 30
0.654265 30
0.664265 30
0.674265 30
0.684265 30
0.694265 30
0.704265 30
0.714265 30
0.724265 30
0.734265 30
0.744265 30
0.754265 30
0.764265 30
0.774265 30
0.784265 30
0.794265 30
0.804265 30
0.814265 30
0.824265 30
0.834265 30
0.844265 30
0.854265 30
0.864265 30
0.874265 30
0.884265 30
0.894265 30
0.904265 30
0.914265 30
0.924265 30
0.934265 30
0.944265 30
0.954265 30
0.964265 30
0.974265 30
0.984265 30
0.994265 30
1.004265 30
1.014265 30
1.024265 30
1.034265 30
1.044265 30
1.054265 30
1.064265 30
1.074265 30
1.084265 30
1.094265 30
1.104265 30
1.114265 30
1.124265 30
1.134265 30
1.144265 30
1.154265 30
1.164265 30
1.174265 30
1.184265 30
1.194265 30
1.204265 30
1.214265 30
1.224265 30
1.234265 30
1.244265 30
1.254265 30
1.264265 30
1.274265 30
1.284265 30
1.294265 30
1.304265 30
1.314265 30
1.324265 30
1.334265 30
1.344265 30
1.354265 30
1.364265 30
1.374265 30
1.384265 30
1.394265 30
1.404265 30
1.414265 30
1.424265 30
1.434265 30
1.444265 30
1.454265 30
1.464265 30
1.474265 30
1.484265 30
1.494265 30
1.504265 30
1.514265 30
1.524265 30
1.534265 30
1.544265 30
1.554265 30
1.564265 30
1.574265 30
1.584265 30
1.594265 30
1.604265 30
1.614265 30
1.624265 30
1.634265 30
1.644265 30
1.654265 30
1.664265 30
1.674265 30
1.684265 30
1.694265 30.000096
1.704265 30.000096
1.714265 30.000096
1.724265 30.000096
1.734265 30.000096
1.744265 30.000192
1.754265 30.000192
1.764265 30.000192
1.774265 30.000288
1.784265 30.000384
1.794265 30.000384
1.804265 30.00048
1.814265 30.000576
1.824265 30.000768
1.834265 30.000864
1.844265 30.001056
1.854265 30.001344
1.864265 30.001536
1.874265 30.00192
1.884265 30.002208
1.894265 30.002688
1.904265 30.003168
1.914265 30.00384
1.924265 30.004512
1.934265 30.00528
1.944265 30.006336
1.954265 30.007392
1.964265 30.008736
1.974265 30.010272
1.984265 30.012
1.994265 30.014016
2.004265 30.016416
2.014265 30.019104
2.024265 30.022176
2.034265 30.025728
2.044265 30.02976
2.054265 30.034368
2.064265 30.039552
2.074265 30.045504
2.084265 30.052224
2.094265 30.059904
2.104265 30.068448
2.114265 30.078048
2.124265 30.088896
2.134265 30.100992
2.144265 30.114528
2.154265 30.1296
2.164265 30.146304
2.174265 30.164928
2.184265 30.185472
2.194265 30.208128
2.204265 30.233184
2.214265 30.26064
2.224265 30.290784
2.234265 30.323808
2.244265 30.359808
2.254265 30.398976
2.264265 30.441504
2.274265 30.48768
2.284265 30.537504
2.294265 30.59136
2.304265 30.649248
2.314265 30.711456
2.324265 30.777984
2.334265 30.84912
2.344265 30.924864
2.354265 31.005504
2.364265 31.090944
2.374265 31.181376
2.384265 31.276704
2.394265 31.377216
2.404265 31.482624
2.414265 31.59312
2.424265 31.708512
2.434265 31.828704
2.444265 31.953696
2.454265 32.083296
2.464265 32.217216
2.474265 32.35536
2.484265 32.497344
2.494265 32.643072
2.504265 32.792064
2.514265 32.944032
2.524265 33.098592
2.534265 33.25536
2.544265 33.413856
2.554265 33.573792
2.564265 33.734496
2.574265 33.895584
2.584265 34.056672
2.594265 34.217088
2.604265 34.376352
2.614265 34.534176
2.624265 34.689792
2.634265 34.842912
2.644265 34.993056
2.654265 35.139744
2.664265 35.282496
2.674265 35.42112
2.684265 35.555136
2.694265 35.684256
2.704265 35.808288
2.714265 35.926944
2.724265 36.040128
2.734265 36.147648
2.744265 36.249504
2.754265 36.345792
2.764265 36.436416
2.774265 36.521664
2.784265 36.601536
2.794265 36.676512
2.804265 36.746688
2.814265 36.812448
2.824265 36.874368
2.834265 36.932736
2.844265 36.988128
2.854265 37.04112
2.864265 37.092288
2.874265 37.142304
2.884265 37.191744
2.894265 37.241376
2.904265 37.291872
2.914265 37.343904
2.924265 37.39824
2.934265 37.455648
2.944265 37.516704
2.954265 37.582176
2.964265 37.652736
2.974265 37.72896
2.984265 37.81152
2.994265 37.900992
3.004265 37.99776
3.014265 38.1024
3.024265 38.2152
3.034265 38.33664
3.044265 38.466816
3.054265 38.60592
3.064265 38.754144
3.074265 38.911488
3.084265 39.077856
3.094265 39.253152
3.104265 39.437088
3.114265 39.629376
3.124265 39.829632
3.134265 40.03728
3.144265 40.251936
3.154265 40.472928
3.164265 40.699392
3.174265 40.930656
3.184265 41.165952
3.194265 41.40432
3.204265 41.6448
3.214265 41.886528
3.224265 42.128256
3.234265 42.369216
3.244265 42.60816
3.254265 42.844128
3.264265 43.075968
3.274265 43.302816
3.284265 43.523424
3.294265 43.736928
3.304265 43.942272
3.314265 44.138592
3.324265 44.32512
3.334265 44.500896
3.344265 44.665248
3.354265 44.8176
3.364265 44.957376
3.374265 45.084
3.384265 45.197088
3.394265 45.296448
3.404265 45.381792
3.414265 45.45312
3.424265 45.510336
3.434265 45.553632
3.444265 45.583104
3.454265 45.59904
3.464265 45.60192
3.474265 45.592224
3.484265 45.570336
3.494265 45.536928
3.504265 45.492768
3.514265 45.438624
3.524265 45.375168
3.534265 45.303264
3.544265 45.223776
3.554265 45.137568
3.564265 45.045696
3.574265 44.948928
3.584265 44.848128
3.594265 44.744256
3.604265 44.63808
3.614265 44.53056
3.624265 44.422464
3.634265 44.314368
3.644265 44.20704
3.654265 44.101056
3.664265 43.996992
3.674265 43.895328
3.684265 43.796448
3.694265 43.700544
3.704265 43.608
3.714265 43.519008
3.724265 43.433472
3.734265 43.351392
3.744265 43.272768
3.754265 43.197504
3.764265 43.125216
3.774265 43.055712
3.784265 42.988608
3.794265 42.923616
3.804265 42.860064
3.814265 42.797664
3.824265 42.735936
3.834265 42.674112
3.844265 42.611904
3.854265 42.548544
3.864265 42.483648
3.874265 42.416544
3.884265 42.346752
3.894265 42.273696
3.904265 42.196896
3.914265 42.115872
3.924265 42.030336
3.934265 41.939616
3.944265 41.843616
3.954265 41.741952
3.964265 41.63424
3.974265 41.520384
3.984265 41.400192
3.994265 41.273568
4.004265 41.140416
4.014265 41.00064
4.024265 40.854336
4.034265 40.701504
4.044265 40.542336
4.054265 40.376832
4.064265 40.20528
4.074265 40.027872
4.084265 39.8448
4.094265 39.656256
4.104265 39.46272
4.114265 39.264288
4.124265 39.06144
4.134265 38.854464
4.144265 38.643744
4.154265 38.429568
4.164265 38.21232
4.174265 37.99248
4.184265 37.770336
4.194265 37.546368
4.204265 37.320864
4.214265 37.094304
4.224265 36.867072
4.234265 36.639456
4.244265 36.412032
4.254265 36.185088
4.264265 35.958912
4.274265 35.73408
4.284265 35.51088
4.294265 35.2896
4.304265 35.070624
4.314265 34.854336
4.324265 34.641024
4.334265 34.431168
4.344265 34.224768
4.354265 34.0224
4.364265 33.824256
4.374265 33.630528
4.384265 33.441504
4.394265 33.257376
4.404265 33.078432
4.414265 32.904768
4.424265 32.736576
4.434265 32.573952
4.444265 32.417088
4.454265 32.26608
4.464265 32.120928
4.474265 31.981824
4.484265 31.848576
4.494265 31.721376
4.504265 31.600032
4.514265 31.484736
4.524265 31.3752
4.534265 31.271424
4.544265 31.173408
4.554265 31.08096
4.564265 30.993888
4.574265 30.912192
4.584265 30.835584
4.594265 30.763968
4.604265 30.697152
4.614265 30.63504
4.624265 30.577248
4.634265 30.52368
4.644265 30.47424
4.654265 30.428544
4.664265 30.386496
4.674265 30.347904
4.684265 30.31248
4.694265 30.280128
4.704265 30.250656
4.714265 30.223776
4.724265 30.199392
4.734265 30.177312
4.744265 30.157344
4.754265 30.139392
4.764265 30.123168
4.774265 30.108576
4.784265 30.095616
4.794265 30.083904
4.804265 30.073536
4.814265 30.06432
4.824265 30.05616
4.834265 30.048864
4.844265 30.042528
4.854265 30.036864
4.864265 30.031872
4.874265 30.027552
4.884265 30.023712
4.894265 30.020448
4.904265 30.017472
4.914265 30.014976
4.924265 30.012768
4.934265 30.010944
4.944265 30.009312
4.954265 30.007872
4.964265 30.00672
4.974265 30.005664
4.984265 30.0048
4.994265 30.004032
5.004265 30.00336
5.014265 30.002784
5.024265 30.0024
5.034265 30.00192
5.044265 30.001632
5.054265 30.001344
5.064265 30.001152
5.074265 30.00096
5.084265 30.000768
5.094265 30.000672
5.104265 30.00048
5.114265 30.000384
5.124265 30.000384
5.134265 30.000288
5.144265 30.000192
5.154265 30.000192
5.164265 30.000192
5.174265 30.000096
5.184265 30.000096
5.194265 30.000096
5.204265 30.000096
5.214265 30.000096
5.224265 30
5.234265 30
5.244265 30
5.254265 30
5.264265 30
5.274265 30
5.284265 30
5.294265 30
5.304265 30
5.314265 30
5.324265 30
5.334265 30
5.344265 30
5.354265 30
5.364265 30
5.374265 30
5.384265 30
5.394265 30
5.404265 30
5.414265 30
5.424265 30
5.434265 30
5.444265 30
5.454265 30
5.464265 30
5.474265 30
5.484265 30
5.494265 30
5.504265 30
5.514265 30
5.524265 30
5.534265 30
5.544265 30
5.554265 30
5.564265 30
5.574265 30
5.584265 30
5.594265 30
5.604265 30
5.614265 30
5.624265 30
5.634265 30
5.644265 30
5.654265 30
5.664265 30
5.674265 30
5.684265 30
5.694265 30
5.704265 30
5.714265 30
5.724265 30
5.734265 30
5.744265 30
5.754265 30
5.764265 30
5.774265 30
5.784265 30
5.794265 30
5.804265 30
5.814265 30
5.824265 30
5.834265 30
5.844265 30
5.854265 30.000096
5.864265 30.000096
5.874265 30.000096
5.884265 30.000096
5.894265 30.000096
5.904265 30.000192
5.914265 30.000192
5.924265 30.000192
5.934265 30.000288
5.944265 30.000288
5.954265 30.000384
5.964265 30.00048
5.974265 30.000576
5.984265 30.000768
5.994265 30.000864
6.004265 30.001056
6.014265 30.001248
6.024265 30.001536
6.034265 30.001824
6.044265 30.002208
6.054265 30.002688
6.064265 30.003168
6.074265 30.003744
6.084265 30.004512
6.094265 30.00528
6.104265 30.006336
6.114265 30.007488
6.124265 30.008736
6.134265 30.010272
6.144265 30.012096
6.154265 30.014208
6.164265 30.016608
6.174265 30.019296
6.184265 30.02256
6.194265 30.026112
6.204265 30.030336
6.214265 30.035136
6.224265 30.040512
6.234265 30.046656
6.244265 30.053664
6.254265 30.061632
6.264265 30.070656
6.274265 30.080736
6.284265 30.09216
6.294265 30.104928
6.304265 30.119328
6.314265 30.13536
6.324265 30.153312
6.334265 30.17328
6.344265 30.195552
6.354265 30.220224
6.364265 30.247584
6.374265 30.277824
6.384265 30.311136
6.394265 30.347808
6.404265 30.388224
6.414265 30.432576
6.424265 30.481056
6.434265 30.534144
6.444265 30.592032
6.454265 30.655104
6.464265 30.723744
6.474265 30.79824
6.484265 30.879072
6.494265 30.966432
6.504265 31.060896
6.514265 31.162752
6.524265 31.272384
6.534265 31.390368
6.544265 31.517088
6.554265 31.652832
6.564265 31.798176
6.574265 31.9536
6.584265 32.119392
6.594265 32.296224
6.604265 32.484288
6.614265 32.684256
6.624265 32.896512
6.634265 33.12144
6.644265 33.35952
6.654265 33.611232
6.664265 33.876768
6.674265 34.1568
6.684265 34.45152
6.694265 34.761216
6.704265 35.086368
6.714265 35.427168
6.724265 35.783808
6.734265 36.156576
6.744265 36.545472
6.754265 36.950592
6.764265 37.372032
6.774265 37.809696
6.784265 38.263392
6.794265 38.732928
6.804265 39.218016
6.814265 39.718272
6.824265 40.23312
6.834265 40.761888
6.844265 41.304096
6.854265 41.858688
6.864265 42.424704
6.874265 43.001184
6.884265 43.58688
6.894265 44.180448
6.904265 44.780544
6.914265 45.38544
6.924265 45.993696
6.934265 46.603392
6.944265 47.212608
6.954265 47.81952
6.964265 48.42192
6.974265 49.017888
6.984265 49.605024
6.994265 50.181216
7.004265 50.744256
7.014265 51.291744
7.024265 51.821472
7.034265 52.331232
7.044265 52.818816
7.054265 53.28192
7.064265 53.718624
7.074265 54.126912
7.084265 54.504864
7.094265 54.850752
7.104265 55.16304
7.114265 55.440096
7.124265 55.680864
7.134265 55.884192
7.144265 56.04912
7.154265 56.175072
7.164265 56.261472
7.174265 56.308128
7.184265 56.31504
7.194265 56.2824
7.204265 56.210592
7.214265 56.100288
7.224265 55.952352
7.234265 55.767744
7.244265 55.547808
7.254265 55.293888
7.264265 55.007712
7.274265 54.690912
7.284265 54.345504
7.294265 53.973504
7.304265 53.576928
7.314265 53.158176
7.324265 52.719456
7.334265 52.263168
7.344265 51.791712
7.354265 51.307392
7.364265 50.812704
7.374265 50.310144
7.384265 49.801824
7.394265 49.29024
7.404265 48.7776
7.414265 48.26592
7.424265 47.757504
7.434265 47.25408
7.444265 46.757568
7.454265 46.269792
7.464265 45.792192
7.474265 45.326304
7.484265 44.873376
7.494265 44.43456
7.504265 44.011008
7.514265 43.603392
7.524265 43.21248
7.534265 42.838848
7.544265 42.48288
7.554265 42.144768
7.564265 41.8248
7.574265 41.52288
7.584265 41.238816
7.594265 40.972416
7.604265 40.723296
7.614265 40.49088
7.624265 40.274688
7.634265 40.074048
7.644265 39.888192
7.654265 39.71616
7.664265 39.55728
7.674265 39.410496
7.684265 39.274848
7.694265 39.14928
7.704265 39.032928
7.714265 38.924544
7.724265 38.82336
7.734265 38.728128
7.744265 38.637888
7.754265 38.55168
7.764265 38.46864
7.774265 38.387712
7.784265 38.308128
7.794265 38.229024
7.804265 38.149728
7.814265 38.069472
7.824265 37.987584
7.834265 37.90368
7.844265 37.817184
7.854265 37.727712
7.864265 37.63488
7.874265 37.5384
7.884265 37.43808
7.894265 37.33392
7.904265 37.225728
7.914265 37.113504
7.924265 36.997344
7.934265 36.87744
7.944265 36.753888
7.954265 36.62688
7.964265 36.496704
7.974265 36.363648
7.984265 36.228
7.994265 36.09024
8.004265 35.95056
8.014265 35.809536
8.024265 35.667456
8.034265 35.5248
8.044265 35.381856
8.054265 35.239104
8.064265 35.096928
8.074265 34.955712
8.084265 34.815744
8.094265 34.677408
8.104265 34.541088
8.114265 34.407072
8.124265 34.275552
8.134265 34.14672
8.144265 34.020864
8.154265 33.898176
8.164265 33.778752
8.174265 33.662688
8.184265 33.550176
8.194265 33.44112
8.204265 33.335616
8.214265 33.233568
8.224265 33.135072
8.234265 33.040032
8.244265 32.948352
8.254265 32.85984
8.264265 32.774592
8.274265 32.692224
8.284265 32.612736
8.294265 32.535936
8.304265 32.461632
8.314265 32.389632
8.324265 32.319936
8.334265 32.25216
8.344265 32.186208
8.354265 32.121984
8.364265 32.0592
8.374265 31.99776
8.384265 31.937568
8.394265 31.878528
8.404265 31.820352
8.414265 31.76304
8.424265 31.706592
8.434265 31.650816
8.444265 31.595616
8.454265 31.541088
8.464265 31.487136
8.474265 31.433664
8.484265 31.380768
8.494265 31.328448
8.504265 31.2768
8.514265 31.225728
8.524265 31.175424
8.534265 31.125792
8.544265 31.077024
8.554265 31.02912
8.564265 30.982272
8.574265 30.93648
8.584265 30.891936
8.594265 30.848736
8.604265 30.80688
8.614265 30.766656
8.624265 30.728064
8.634265 30.691296
8.644265 30.656544
8.654265 30.623904
8.664265 30.593472
8.674265 30.56544
8.684265 30.54
8.694265 30.517344
8.704265 30.497664
8.714265 30.481056
8.724265 30.467904
8.734265 30.458304
8.744265 30.452448
8.754265 30.450816
8.764265 30.453408
8.774265 30.4608
8.784265 30.473088
8.794265 30.490656
8.804265 30.513984
8.814265 30.54336
8.824265 30.579168
8.834265 30.621888
8.844265 30.671904
8.854265 30.729792
8.864265 30.796032
8.874265 30.871104
8.884265 30.955584
8.894265 31.049952
8.904265 31.154784
8.914265 31.270656
8.924265 31.398048
8.934265 31.537728
8.944265 31.69008
8.954265 31.85568
8.964265 32.035008
8.974265 32.228544
8.984265 32.436864
8.994265 32.660256
9.004265 32.899008
9.014265 33.153504
9.024265 33.42384
9.034265 33.710304
9.044265 34.0128
9.054265 34.331328
9.064265 34.665696
9.074265 35.015712
9.084265 35.380896
9.094265 35.760768
9.104265 36.15456
9.114265 36.561696
9.124265 36.98112
9.134265 37.411872
9.144265 37.852704
9.154265 38.302176
9.164265 38.75904
9.174265 39.221664
9.184265 39.688224
9.194265 40.156992
9.204265 40.626048
9.214265 41.093376
9.224265 41.55696
9.234265 42.014496
9.244265 42.463968
9.254265 42.902976
9.264265 43.329408
9.274265 43.741056
9.284265 44.135616
9.294265 44.511072
9.304265 44.86512
9.314265 45.195936
9.324265 45.501504
9.334265 45.780096
9.344265 46.03008
9.354265 46.24992
9.364265 46.438272
9.374265 46.59408
9.384265 46.716288
9.394265 46.80432
9.404265 46.857504
9.414265 46.875552
9.424265 46.858464
9.434265 46.80624
9.444265 46.71936
9.454265 46.598304
9.464265 46.44384
9.474265 46.256928
9.484265 46.038816
9.494265 45.790752
9.504265 45.514368
9.514265 45.2112
9.524265 44.883168
9.534265 44.532096
9.544265 44.16
9.554265 43.768992
9.564265 43.361184
9.574265 42.93888
9.584265 42.504096
9.594265 42.059232
9.604265 41.606496
9.614265 41.147904
9.624265 40.68576
9.634265 40.221984
9.644265 39.758688
9.654265 39.297696
9.664265 38.840928
9.674265 38.38992
9.684265 37.9464
9.694265 37.511808
9.704265 37.087392
9.714265 36.674592
9.724265 36.274272
9.734265 35.887488
9.744265 35.5152
9.754265 35.157984
9.764265 34.816608
9.774265 34.49136
9.784265 34.182816
9.794265 33.891168
9.804265 33.616608
9.814265 33.359424
9.824265 33.11952
9.834265 32.896896
9.844265 32.691456
9.854265 32.503104
9.864265 32.331744
9.874265 32.176992
9.884265 32.038848
9.894265 31.916928
9.904265 31.81104
9.914265 31.7208
9.924265 31.646016
9.934265 31.586496
9.944265 31.541856
9.954265 31.511904
9.964265 31.496352
9.974265 31.495104
9.984265 31.507776
9.994265 31.534368
10.004265 31.574496
10.014265 31.62816
10.024265 31.695072
10.034265 31.775232
10.044265 31.868352
10.054265 31.974336
10.064265 32.093088
10.074265 32.224512
10.084265 32.368416
10.094265 32.524704
10.104265 32.693088
10.114265 32.873568
10.124265 33.065856
10.134265 33.269856
10.144265 33.485184
10.154265 33.711648
10.164265 33.94896
10.174265 34.196832
10.184265 34.45488
10.194265 34.722816
10.204265 35.000064
10.214265 35.286336
10.224265 35.581056
10.234265 35.883744
10.244265 36.19392
10.254265 36.510912
10.264265 36.83424
10.274265 37.163136
10.284265 37.49712
10.294265 37.835424
10.304265 38.177472
10.314265 38.522592
10.324265 38.86992
10.334265 39.218976
10.344265 39.568896
10.354265 39.919104
10.364265 40.268928
10.374265 40.6176
10.384265 40.964448
10.394265 41.308992
10.404265 41.650368
10.414265 41.988192
10.424265 42.321696
10.434265 42.6504
10.444265 42.973824
10.454265 43.291296
10.464265 43.602528
10.474265 43.906848
10.484265 44.203968
10.494265 44.493408
10.504265 44.774784
10.514265 45.047808
10.524265 45.312
10.534265 45.567168
10.544265 45.813024
10.554265 46.049088
10.564265 46.27536
10.574265 46.49136
10.584265 46.697088
10.594265 46.89216
10.604265 47.076384
10.614265 47.249664
10.624265 47.411616
10.634265 47.562336
10.644265 47.70144
10.654265 47.828928
10.664265 47.944512
10.674265 48.048096
10.684265 48.13968
10.694265 48.21888
10.704265 48.285888
10.714265 48.34032
10.724265 48.382272
10.734265 48.411552
10.744265 48.428064
10.754265 48.431808
10.764265 48.422688
10.774265 48.400704
10.784265 48.36576
10.794265 48.317856
10.804265 48.256992
10.814265 48.183168
10.824265 48.096384
10.834265 47.996736
10.844265 47.884128
10.854265 47.758656
10.864265 47.620512
10.874265 47.469696
10.884265 47.3064
10.894265 47.130624
10.904265 46.94256
10.914265 46.742496
10.924265 46.530528
10.934265 46.306944
10.944265 46.071936
10.954265 45.825792
10.964265 45.5688
10.974265 45.301248
10.984265 45.023616
10.994265 44.736192
11.004265 44.439456
11.014265 44.133888
11.024265 43.819872
11.034265 43.497888
11.044265 43.168704
11.054265 42.832704
11.064265 42.49056
11.074265 42.142944
11.084265 41.790528
11.094265 41.433888
11.104265 41.073792
11.114265 40.711104
11.124265 40.3464
11.134265 39.980544
11.144265 39.614208
11.154265 39.248256
11.164265 38.883456
11.174265 38.520576
11.184265 38.160288
11.194265 37.80336
11.204265 37.450656
11.214265 37.102752
11.224265 36.760416
11.234265 36.424224
11.244265 36.094752
11.254265 35.772672
11.264265 35.458464
11.274265 35.152704
11.284265 34.85568
11.294265 34.567872
11.304265 34.289664
11.314265 34.021248
11.324265 33.762912
11.334265 33.514848
11.344265 33.277152
11.354265 33.04992
11.364265 32.833248
11.374265 32.62704
11.384265 32.431296
11.394265 32.24592
11.404265 32.07072
11.414265 31.905504
11.424265 31.75008
11.434265 31.604256
11.444265 31.467744
11.454265 31.34016
11.464265 31.221312
11.474265 31.110816
11.484265 31.008288
11.494265 30.91344
11.504265 30.825792
11.514265 30.745056
11.524265 30.670944
11.534265 30.60288
11.544265 30.540672
11.554265 30.48384
11.564265 30.432192
11.574265 30.385248
11.584265 30.342624
11.594265 30.304128
11.604265 30.269376
11.614265 30.238176
11.624265 30.210048
11.634265 30.184896
11.644265 30.162432
11.654265 30.142464
11.664265 30.124608
11.674265 30.108768
11.684265 30.094752
11.694265 30.082368
11.704265 30.071424
11.714265 30.061824
11.724265 30.053376
11.734265 30.04608
11.744265 30.039648
11.754265 30.033984
11.764265 30.029088
11.774265 30.024864
11.784265 30.021216
11.794265 30.018048
11.804265 30.01536
11.814265 30.01296
11.824265 30.01104
11.834265 30.009312
11.844265 30.007776
11.854265 30.006528
11.864265 30.005472
11.874265 30.004608
11.884265 30.00384
11.894265 30.003168
11.904265 30.002688
11.914265 30.002208
11.924265 30.001824
11.934265 30.001536
11.944265 30.001248
11.954265 30.001056
11.964265 30.000864
11.974265 30.000672
11.984265 30.000576
11.994265 30.00048
12.004265 30.000384
12.014265 30.000288
12.024265 30.000288
12.034265 30.000192
12.044265 30.000192
12.054265 30.000096
12.064265 30.000096
12.074265 30.000096
12.084265 30.000096
12.094265 30.000096
12.104265 30
12.114265 30
12.124265 30
12.134265 30
12.144265 30
12.154265 30
12.164265 30
12.174265 30
12.184265 30
12.194265 30
12.204265 30
12.214265 30
12.224265 30
12.234265 30
12.244265 30
12.254265 30
12.264265 30
12.274265 30
12.284265 30
12.294265 30
12.304265 30
12.314265 30
12.324265 30
12.334265 30
12.344265 30
12.354265 30
12.364265 30
12.374265 30
12.384265 30
12.394265 30
12.404265 30
12.414265 30
12.424265 30
12.434265 30
12.444265 30
12.454265 30
12.464265 30
12.474265 30
12.484265 30
12.494265 30
12.504265 30
12.514265 30
12.524265 30
12.534265 30
12.544265 30
12.554265 30
12.564265 30
12.574265 30
12.584265 30
12.594265 30
12.604265 30
12.614265 30
12.624265 30
12.634265 30
12.644265 30
12.654265 30
12.664265 30
12.674265 30
12.684265 30
12.694265 30
12.704265 30
12.714265 30
12.724265 30
12.734265 30
12.744265 30
12.754265 30
12.764265 30
12.774265 30
12.784265 30
12.794265 30
12.804265 30
12.814265 30
12.824265 30
12.834265 30
12.844265 30
12.854265 30
12.864265 30
12.874265 30
12.884265 30
12.894265 30
12.904265 30
12.914265 30
12.924265 30
12.934265 30
12.944265 30
12.954265 30
12.964265 30
12.974265 30
12.984265 30
12.994265 30
13.004265 30
13.014265 30
13.024265 30
13.034265 30
13.044265 30
13.054265 30
13.064265 30
13.074265 30
13.084265 30
13.094265 30
13.104265 30
13.114265 30
13.124265 30
13.134265 30
13.144265 30
13.154265 30
13.164265 30
13.174265 30
13.184265 30
13.194265 30
13.204265 30
13.214265 30
13.224265 30
13.234265 30
13.244265 30
13.254265 30
13.264265 30
13.274265 30
13.284265 30
13.294265 30
13.304265 30
13.314265 30
13.324265 30
13.334265 30
13.344265 30
13.354265 30
13.364265 30
13.374265 30
13.384265 30
13.394265 30
13.404265 30
13.414265 30
13.424265 30
13.434265 30
13.444265 30
13.454265 30
13.464265 30
13.474265 30
13.484265 30
13.494265 30
13.504265 30
13.514265 30
13.524265 30
13.534265 30
13.544265 30
13.554265 30
13.564265 30
13.574265 30
13.584265 30
13.594265 30
13.604265 30
13.614265 30
13.624265 30
13.634265 30
13.644265 30
13.654265 30
13.664265 30
13.674265 30
13.684265 30
13.694265 30
13.704265 30
13.714265 30
13.724265 30
13.734265 30
13.744265 30
13.754265 30
13.764265 30
13.774265 30
13.784265 30
13.794265 30
13.804265 30
13.814265 30
13.824265 30
13.834265 30
13.844265 30
13.854265 30
13.864265 30
13.874265 30
13.884265 30
13.894265 30
13.904265 30
13.914265 30
13.924265 30
13.934265 30
13.944265 30
13.954265 30
13.964265 30
13.974265 30
13.984265 30
13.994265 30
14.004265 30
14.014265 30
14.024265 30
14.034265 30
14.044265 30
14.054265 30
14.064265 30
14.074265 30
14.084265 30
14.094265 30
14.104265 30
14.114265 30
14.124265 30
14.134265 30
14.144265 30
14.154265 30
14.164265 30
14.174265 30
14.184265 30
14.194265 30
14.204265 30
14.214265 30
14.224265 30
14.234265 30
14.244265 30
14.254265 30
14.264265 30
14.274265 30
14.284265 30
14.294265 30
14.304265 30
14.314265 30
14.324265 30
14.334265 30
14.344265 30
14.354265 30
14.364265 30
14.374265 30
14.384265 30
14.394265 30
14.404265 30
14.414265 30
14.424265 30
14.434265 30
14.444265 30
14.454265 30
14.464265 30
14.474265 30
14.484265 30
14.494265 30
14.504265 30
14.514265 30
14.524265 30
14.534265 30
14.544265 30
14.554265 30
14.564265 30
14.574265 30
14.584265 30
14.594265 30
14.604265 30
14.614265 30
14.624265 30
14.634265 30
14.644265 30
14.654265 30
14.664265 30
14.674265 30
14.684265 30
14.694265 30
14.704265 30
14.714265 30
14.724265 30
14.734265 30
14.744265 30
14.754265 30
14.764265 30
14.774265 30
14.784265 30
14.794265 30
14.804265 30
14.814265 30
14.824265 30
14.834265 30
14.844265 30
14.854265 30
14.864265 30
14.874265 30
14.884265 30
14.894265 30
14.904265 30
14.914265 30
14.924265 30
14.934265 30
14.944265 30
14.954265 30
14.964265 30
14.974265 30
14.984265 30
14.994265 30
15.004265 30
15.014265 30
15.024265 30
15.034265 30
15.044265 30
15.054265 30
15.064265 30
15.074265 30
15.084265 30
15.094265 30
15.104265 30
15.114265 30
15.124265 30
15.134265 30
15.144265 30
15.154265 30
15.164265 30
15.174265 30
15.184265 30
15.194265 30
15.204265 30
15.214265 30
15.224265 30
15.234265 30
15.244265 30
15.254265 30
15.264265 30
15.274265 30
15.284265 30
15.294265 30
15.304265 30
15.314265 30
15.324265 30
15.334265 30
15.344265 30
15.354265 30
15.364265 30
15.374265 30
15.384265 30
15.394265 30
15.404265 30
15.414265 30
15.424265 30
15.434265 30
15.444265 30
15.454265 30
15.464265 30
15.474265 30
15.484265 30
15.494265 30
15.504265 30
15.514265 30
15.524265 30
15.534265 30
15.544265 30
15.554265 30
15.564265 30.000096
15.574265 30.000096
15.584265 30.000096
15.594265 30.000096
15.604265 30.000096
15.614265 30.000096
15.624265 30.000096
15.634265 30.000096
15.644265 30.000096
15.654265 30.000192
15.664265 30.000192
15.674265 30.000192
15.684265 30.000192
15.694265 30.000192
15.704265 30.000288
15.714265 30.000288
15.724265 30.000288
15.734265 30.000384
15.744265 30.000384
15.754265 30.000384
15.764265 30.00048
15.774265 30.00048
15.784265 30.000576
15.794265 30.000576
15.804265 30.000672
15.814265 30.000672
15.824265 30.000768
15.834265 30.000864
15.844265 30.000864
15.854265 30.00096
15.864265 30.001056
15.874265 30.001152
15.884265 30.001152
15.894265 30.001248
15.904265 30.001344
15.914265 30.00144
15.924265 30.001536
15.934265 30.001632
15.944265 30.001728
15.954265 30.001824
15.964265 30.00192
15.974265 30.002016
15.984265 30.002112
15.994265 30.002208
16.004265 30.002304
16.014265 30.0024
16.024265 30.002496
16.034265 30.002592
16.044265 30.002688
16.054265 30.002784
16.064265 30.00288
16.074265 30.00288
16.084265 30.002976
16.094265 30.003072
16.104265 30.003168
16.114265 30.003264
16.124265 30.003264
16.134265 30.00336
16.144265 30.003456
16.154265 30.003456
16.164265 30.003552
16.174265 30.003552
16.184265 30.003648
16.194265 30.003648
16.204265 30.003648
16.214265 30.003744
16.224265 30.003744
16.234265 30.003744
16.244265 30.003744
16.254265 30.003744
16.264265 30.00384
16.274265 30.00384
16.284265 30.00384
16.294265 30.00384
16.304265 30.00384
16.314265 30.003744
16.324265 30.003744
16.334265 30.003744
16.344265 30.003744
16.354265 30.003744
16.364265 30.003744
16.374265 30.003744
16.384265 30.003744
16.394265 30.003648
16.404265 30.003648
16.414265 30.003648
16.424265 30.003648
16.434265 30.003648
16.444265 30.003648
16.454265 30.003648
16.464265 30.003648
16.474265 30.003648
16.484265 30.003648
16.494265 30.003648
16.504265 30.003648
16.514265 30.003648
16.524265 30.003648
16.534265 30.003648
16.544265 30.003744
16.554265 30.003744
16.564265 30.003744
16.574265 30.003744
16.584265 30.003744
16.594265 30.00384
16.604265 30.00384
16.614265 30.00384
16.624265 30.003936
16.634265 30.003936
16.644265 30.004032
16.654265 30.004032
16.664265 30.004032
16.674265 30.004128
16.684265 30.004128
16.694265 30.004224
16.704265 30.004224
16.714265 30.004224
16.724265 30.00432
16.734265 30.00432
16.744265 30.004416
16.754265 30.004416
16.764265 30.004416
16.774265 30.004512
16.784265 30.004512
16.794265 30.004608
16.804265 30.004608
16.814265 30.004608
16.824265 30.004704
16.834265 30.004704
16.844265 30.004704
16.854265 30.004704
16.864265 30.0048
16.874265 30.0048
16.884265 30.0048
16.894265 30.004896
16.904265 30.004896
16.914265 30.004896
16.924265 30.004896
16.934265 30.004896
16.944265 30.004992
16.954265 30.004992
16.964265 30.004992
16.974265 30.004992
16.984265 30.004992
16.994265 30.005088
17.004265 30.005088
17.014265 30.005088
17.024265 30.005088
17.034265 30.005088
17.044265 30.005184
17.054265 30.005184
17.064265 30.005184
17.074265 30.005184
17.084265 30.00528
17.094265 30.00528
17.104265 30.00528
17.114265 30.005376
17.124265 30.005376
17.134265 30.005376
17.144265 30.005472
17.154265 30.005472
17.164265 30.005568
17.174265 30.005568
17.184265 30.005568
17.194265 30.005664
17.204265 30.005664
17.214265 30.00576
17.224265 30.00576
17.234265 30.005856
17.244265 30.005952
17.254265 30.005952
17.264265 30.006048
17.274265 30.006048
17.284265 30.006144
17.294265 30.006144
17.304265 30.00624
17.314265 30.00624
17.324265 30.006336
17.334265 30.006336
17.344265 30.006432
17.354265 30.006432
17.364265 30.006432
17.374265 30.006528
17.384265 30.006528
17.394265 30.006528
17.404265 30.006528
17.414265 30.006528
17.424265 30.006528
17.434265 30.006528
17.444265 30.006528
17.454265 30.006528
17.464265 30.006528
17.474265 30.006528
17.484265 30.006528
17.494265 30.006432
17.504265 30.006432
17.514265 30.006432
17.524265 30.006336
17.534265 30.006336
17.544265 30.00624
17.554265 30.006144
17.564265 30.006144
17.574265 30.006048
17.584265 30.005952
17.594265 30.005856
17.604265 30.005856
17.614265 30.00576
17.624265 30.005664
17.634265 30.005568
17.644265 30.005472
17.654265 30.005376
17.664265 30.00528
17.674265 30.005184
17.684265 30.005088
17.694265 30.004896
17.704265 30.0048
17.714265 30.004704
17.724265 30.004608
17.734265 30.004512
17.744265 30.004416
17.754265 30.004224
17.764265 30.004128
17.774265 30.004032
17.784265 30.003936
17.794265 30.003744
17.804265 30.003648
17.814265 30.003552
17.824265 30.003456
17.834265 30.00336
17.844265 30.003264
17.854265 30.003072
17.864265 30.002976
17.874265 30.00288
17.884265 30.002784
17.894265 30.002688
17.904265 30.002592
17.914265 30.002496
17.924265 30.0024
17.934265 30.002304
17.944265 30.002208
17.954265 30.002112
17.964265 30.002112
17.974265 30.002016
17.984265 30.00192
17.994265 30.001824
18.004265 30.001824
18.014265 30.001728
18.024265 30.001728
18.034265 30.001632
18.044265 30.001632
18.054265 30.001632
18.064265 30.001536
18.074265 30.001536
18.084265 30.001536
18.094265 30.001536
18.104265 30.001536
18.114265 30.00144
18.124265 30.00144
18.134265 30.001536
18.144265 30.001536
18.154265 30.001536
18.164265 30.001536
18.174265 30.001536
18.184265 30.001536
18.194265 30.001632
18.204265 30.001632
18.214265 30.001632
18.224265 30.001728
18.234265 30.001728
18.244265 30.001824
18.254265 30.001824
18.264265 30.00192
18.274265 30.00192
18.284265 30.002016
18.294265 30.002016
18.304265 30.002112
18.314265 30.002112
18.324265 30.002208
18.334265 30.002208
18.344265 30.002304
18.354265 30.002304
18.364265 30.0024
18.374265 30.0024
18.384265 30.002496
18.394265 30.002496
18.404265 30.002592
18.414265 30.002592
18.424265 30.002592
18.434265 30.002688
18.444265 30.002688
18.454265 30.002688
18.464265 30.002688
18.474265 30.002784
18.484265 30.002784
18.494265 30.002784
18.504265 30.002784
18.514265 30.002784
18.524265 30.002784
18.534265 30.002784
18.544265 30.002784
18.554265 30.002784
18.564265 30.002784
18.574265 30.002784
18.584265 30.002784
18.594265 30.002784
18.604265 30.002784
18.614265 30.002688
18.624265 30.002688
18.634265 30.002688
18.644265 30.002592
18.654265 30.002592
18.664265 30.002592
18.674265 30.002496
18.684265 30.002496
18.694265 30.0024
18.704265 30.0024
18.714265 30.0024
18.724265 30.002304
18.734265 30.002304
18.744265 30.002208
18.754265 30.002208
18.764265 30.002112
18.774265 30.002112
18.784265 30.002016
18.794265 30.002016
18.804265 30.00192
18.814265 30.00192
18.824265 30.001824
18.834265 30.001824
18.844265 30.001824
18.854265 30.001728
18.864265 30.001728
18.874265 30.001728
18.884265 30.001632
18.894265 30.001632
18.904265 30.001632
18.914265 30.001632
18.924265 30.001632
18.934265 30.001632
18.944265 30.001632
18.954265 30.001632
18.964265 30.001632
18.974265 30.001632
18.984265 30.001728
18.994265 30.001728
19.004265 30.001728
19.014265 30.001824
19.024265 30.001824
19.034265 30.00192
19.044265 30.00192
19.054265 30.002016
19.064265 30.002112
19.074265 30.002112
19.084265 30.002208
19.094265 30.002304
19.104265 30.0024
19.114265 30.002496
19.124265 30.002592
19.134265 30.002688
19.144265 30.002688
19.154265 30.002784
19.164265 30.00288
19.174265 30.002976
19.184265 30.003168
19.194265 30.003264
19.204265 30.00336
19.214265 30.003456
19.224265 30.003552
19.234265 30.003552
19.244265 30.003648
19.254265 30.003744
19.264265 30.00384
19.274265 30.003936
19.284265 30.004032
19.294265 30.004128
19.304265 30.004128
19.314265 30.004224
19.324265 30.00432
19.334265 30.00432
19.344265 30.004416
19.354265 30.004512
19.364265 30.004512
19.374265 30.004608
19.384265 30.004608
19.394265 30.004608
19.404265 30.004704
19.414265 30.004704
19.424265 30.004704
19.434265 30.0048
19.444265 30.0048
19.454265 30.0048
19.464265 30.0048
19.474265 30.004896
19.484265 30.004896
19.494265 30.004896
19.504265 30.004992
19.514265 30.004992
19.524265 30.004992
19.534265 30.005088
19.544265 30.005088
19.554265 30.005184
19.564265 30.00528
19.574265 30.00528
19.584265 30.005376
19.594265 30.005472
19.604265 30.005568
19.614265 30.005664
19.624265 30.005856
19.634265 30.005952
19.644265 30.006048
19.654265 30.00624
19.664265 30.006432
19.674265 30.006624
19.684265 30.006816
19.694265 30.007008
19.704265 30.007296
19.714265 30.007488
19.724265 30.007776
19.734265 30.008064
19.744265 30.008352
19.754265 30.00864
19.764265 30.009024
19.774265 30.009312
19.784265 30.009696
19.794265 30.01008
19.804265 30.010464
19.814265 30.010848
19.824265 30.011328
19.834265 30.011712
19.844265 30.012192
19.854265 30.012576
19.864265 30.013056
19.874265 30.013536
19.884265 30.014016
19.894265 30.014496
19.904265 30.014976
19.914265 30.015552
19.924265 30.016032
19.934265 30.016512
19.944265 30.016992
19.954265 30.017472
19.964265 30.017952
19.974265 30.018432
19.984265 30.018912
19.994265 30.019392
20.004265 30.019872
20.014265 30.020256
20.024265 30.020736
20.034265 30.02112
20.044265 30.021504
20.054265 30.021792
20.064265 30.022176
20.074265 30.022464
20.084265 30.022752
20.094265 30.022944
20.104265 30.023232
20.114265 30.023424
20.124265 30.02352
20.134265 30.023712
20.144265 30.023712
20.154265 30.023808
20.164265 30.023808
20.174265 30.023808
20.184265 30.023712
20.194265 30.023616
20.204265 30.02352
20.214265 30.023328
20.224265 30.023136
20.234265 30.022944
20.244265 30.022656
20.254265 30.022368
20.264265 30.02208
20.274265 30.021696
20.284265 30.021312
20.294265 30.020928
20.304265 30.020448
20.314265 30.020064
20.324265 30.019584
20.334265 30.019104
20.344265 30.01872
20.354265 30.01824
20.364265 30.01776
20.374265 30.01728
20.384265 30.016896
20.394265 30.016512
20.404265 30.016128
20.414265 30.015744
20.424265 30.015552
20.434265 30.01536
20.444265 30.015168
20.454265 30.015168
20.464265 30.015264
20.474265 30.015456
20.484265 30.01584
20.494265 30.016416
20.504265 30.01728
20.514265 30.01824
20.524265 30.019584
20.534265 30.021216
20.544265 30.023328
20.554265 30.025824
20.564265 30.0288
20.574265 30.032352
20.584265 30.03648
20.594265 30.041472
20.604265 30.047232
20.614265 30.053952
20.624265 30.061728
20.634265 30.070752
20.644265 30.08112
20.654265 30.092928
20.664265 30.106464
20.674265 30.121824
20.684265 30.139392
20.694265 30.159168
20.704265 30.18144
20.714265 30.206592
20.724265 30.234816
20.734265 30.2664
20.744265 30.301632
20.754265 30.340896
20.764265 30.384576
20.774265 30.432864
20.784265 30.486336
20.794265 30.545184
20.804265 30.609888
20.814265 30.680928
20.824265 30.758496
20.834265 30.843264
20.844265 30.935328
20.854265 31.03536
20.864265 31.143648
20.874265 31.26048
20.884265 31.386336
20.894265 31.521408
20.904265 31.66608
20.914265 31.82064
20.924265 31.985184
20.934265 32.16
20.944265 32.345088
20.954265 32.540544
20.964265 32.746464
20.974265 32.96256
20.984265 33.188832
20.994265 33.424896
21.004265 33.67056
21.014265 33.925344
21.024265 34.188864
21.034265 34.460256
21.044265 34.739136
21.054265 35.024544
21.064265 35.315616
21.074265 35.611392
21.084265 35.910912
21.094265 36.212928
21.104265 36.516384
21.114265 36.81984
21.124265 37.122048
21.134265 37.421568
21.144265 37.71696
21.154265 38.00688
21.164265 38.289696
21.174265 38.564064
21.184265 38.828352
21.194265 39.081216
21.204265 39.32112
21.214265 39.54672
21.224265 39.756768
21.234265 39.94992
21.244265 40.124928
21.254265 40.280928
21.264265 40.416768
21.274265 40.53168
21.284265 40.624992
21.294265 40.696032
21.304265 40.74432
21.314265 40.76976
21.324265 40.772064
21.334265 40.751232
21.344265 40.707552
21.354265 40.641216
21.364265 40.5528
21.374265 40.442784
21.384265 40.312032
21.394265 40.161408
21.404265 39.991872
21.414265 39.804672
21.424265 39.60096
21.434265 39.381984
21.444265 39.14928
21.454265 38.904192
21.464265 38.648352
21.474265 38.383296
21.484265 38.11056
21.494265 37.831776
21.504265 37.548576
21.514265 37.262592
21.524265 36.975264
21.534265 36.68832
21.544265 36.403104
21.554265 36.121152
21.564265 35.843808
21.574265 35.572416
21.584265 35.308128
21.594265 35.052288
21.604265 34.805664
21.614265 34.569504
21.624265 34.344576
21.634265 34.131648
21.644265 33.931488
21.654265 33.744576
21.664265 33.571488
21.674265 33.412608
21.684265 33.26832
21.694265 33.138624
21.704265 33.023808
21.714265 32.923872
21.724265 32.838816
21.734265 32.768352
21.744265 32.712384
21.754265 32.670624
21.764265 32.642688
21.774265 32.628192
21.784265 32.62656
21.794265 32.637312
21.804265 32.659776
21.814265 32.693376
21.824265 32.737344
21.834265 32.790912
21.844265 32.853312
21.854265 32.923776
21.864265 33.001248
21.874265 33.085056
21.884265 33.17424
21.894265 33.267744
21.904265 33.364704
21.914265 33.46416
21.924265 33.565152
21.934265 33.66672
21.944265 33.768
21.954265 33.867936
21.964265 33.965664
21.974265 34.06032
21.984265 34.15104
21.994265 34.237056
22.004265 34.317504
22.014265 34.391808
22.024265 34.459104
22.034265 34.519008
22.044265 34.570752
22.054265 34.613952
22.064265 34.648224
22.074265 34.673184
22.084265 34.688544
22.094265 34.694208
22.104265 34.689888
22.114265 34.67568
22.124265 34.651584
22.134265 34.617696
22.144265 34.574208
22.154265 34.521312
22.164265 34.459296
22.174265 34.38864
22.184265 34.309728
22.194265 34.22304
22.204265 34.129056
22.214265 34.028352
22.224265 33.9216
22.234265 33.80928
22.244265 33.69216
22.254265 33.570816
22.264265 33.44592
22.274265 33.31824
22.284265 33.188352
22.294265 33.056832
22.304265 32.924544
22.314265 32.791968
22.324265 32.65968
22.334265 32.528352
22.344265 32.398464
22.354265 32.270496
22.364265 32.145024
22.374265 32.022336
22.384265 31.902912
22.394265 31.787136
22.404265 31.6752
22.414265 31.567488
22.424265 31.464192
22.434265 31.365504
22.444265 31.27152
22.454265 31.182432
22.464265 31.098336
22.474265 31.019232
22.484265 30.94512
22.494265 30.876
22.504265 30.811968
22.514265 30.752736
22.524265 30.6984
22.534265 30.648864
22.544265 30.60384
22.554265 30.563424
22.564265 30.527328
22.574265 30.495456
22.584265 30.467712
22.594265 30.443808
22.604265 30.423648
22.614265 30.407136
22.624265 30.393984
22.634265 30.384
22.644265 30.377184
22.654265 30.373152
22.664265 30.371904
22.674265 30.373152
22.684265 30.3768
22.694265 30.382656
22.704265 30.390624
22.714265 30.400416
22.724265 30.411936
22.734265 30.424992
22.744265 30.439488
22.754265 30.455232
22.764265 30.472128
22.774265 30.489888
22.784265 30.508512
22.794265 30.527808
22.804265 30.54768
22.814265 30.56784
22.824265 30.588288
22.834265 30.608928
22.844265 30.629472
22.854265 30.64992
22.864265 30.670176
22.874265 30.690048
22.884265 30.70944
22.894265 30.728352
22.904265 30.746688
22.914265 30.764352
22.924265 30.781248
22.934265 30.797376
22.944265 30.81264
22.954265 30.827136
22.964265 30.840768
22.974265 30.853632
22.984265 30.865728
22.994265 30.877152
23.004265 30.887904
23.014265 30.89808
23.024265 30.907872
23.034265 30.917376
23.044265 30.926688
23.054265 30.936192
23.064265 30.945792
23.074265 30.955968
23.084265 30.96672
23.094265 30.978528
23.104265 30.991584
23.114265 31.006176
23.124265 31.022592
23.134265 31.04112
23.144265 31.06224
23.154265 31.086144
23.164265 31.113216
23.174265 31.14384
23.184265 31.1784
23.194265 31.217184
23.204265 31.260576
23.214265 31.308864
23.224265 31.362336
23.234265 31.421376
23.244265 31.486368
23.254265 31.557312
23.264265 31.634592
23.274265 31.7184
23.284265 31.808928
23.294265 31.906176
23.304265 32.01024
23.314265 32.121216
23.324265 32.239008
23.334265 32.363616
23.344265 32.494848
23.354265 32.632416
23.364265 32.776224
23.374265 32.925792
23.384265 33.080928
23.394265 33.24096
23.404265 33.405504
23.414265 33.57408
23.424265 33.74592
23.434265 33.920352
23.444265 34.0968
23.454265 34.2744
23.464265 34.452288
23.474265 34.629696
23.484265 34.80576
23.494265 34.97952
23.504265 35.150112
23.514265 35.316672
23.524265 35.478336
23.534265 35.633952
23.544265 35.782944
23.554265 35.924256
23.564265 36.05712
23.574265 36.180768
23.584265 36.294432
23.594265 36.39744
23.604265 36.489312
23.614265 36.569376
23.624265 36.637248
23.634265 36.692448
23.644265 36.734688
23.654265 36.763872
23.664265 36.779712
23.674265 36.782304
23.684265 36.771552
23.694265 36.747744
23.704265 36.710976
23.714265 36.661632
23.724265 36.600096
23.734265 36.526752
23.744265 36.44208
23.754265 36.346848
23.764265 36.241536
23.774265 36.126912
23.784265 36.003744
23.794265 35.8728
23.804265 35.734752
23.814265 35.59056
23.824265 35.441088
23.834265 35.287008
23.844265 35.129376
23.854265 34.968864
23.864265 34.806336
23.874265 34.64256
23.884265 34.4784
23.894265 34.314528
23.904265 34.151616
23.914265 33.990432
23.924265 33.831456
23.934265 33.67536
23.944265 33.522624
23.954265 33.373824
23.964265 33.229248
23.974265 33.089376
23.984265 32.954496
23.994265 32.8248
24.004265 32.700672
24.014265 32.582208
24.024265 32.4696
24.034265 32.362752
24.044265 32.261952
24.054265 32.167104
24.064265 32.078112
24.074265 31.995072
24.084265 31.917696
24.094265 31.845984
24.104265 31.779744
24.114265 31.71888
24.124265 31.663104
24.134265 31.612224
24.144265 31.565952
24.154265 31.524096
24.164265 31.486464
24.174265 31.452768
24.184265 31.42272
24.194265 31.395936
24.204265 31.37232
24.214265 31.351584
24.224265 31.333344
24.234265 31.317408
24.244265 31.303488
24.254265 31.291392
24.264265 31.280832
24.274265 31.27152
24.284265 31.263456
24.294265 31.25616
24.304265 31.249728
24.314265 31.243776
24.324265 31.238208
24.334265 31.233024
24.344265 31.227936
24.354265 31.22304
24.364265 31.218048
24.374265 31.213152
24.384265 31.20816
24.394265 31.203168
24.404265 31.198272
24.414265 31.19328
24.424265 31.18848
24.434265 31.183776
24.444265 31.179456
24.454265 31.17552
24.464265 31.17216
24.474265 31.169472
24.484265 31.167648
24.494265 31.166976
24.504265 31.16736
24.514265 31.16928
24.524265 31.172736
24.534265 31.178016
24.544265 31.185216
24.554265 31.194624
24.564265 31.206336
24.574265 31.220544
24.584265 31.23744
24.594265 31.257024
24.604265 31.279584
24.614265 31.305024
24.624265 31.333632
24.634265 31.365216
24.644265 31.399968
24.654265 31.437792
24.664265 31.478688
24.674265 31.52256
24.684265 31.569216
24.694265 31.618752
24.704265 31.670784
24.714265 31.725216
24.724265 31.78176
24.734265 31.840128
24.744265 31.900128
24.754265 31.961472
24.764265 32.02368
24.774265 32.086464
24.784265 32.14944
24.794265 32.212224
24.804265 32.274528
24.814265 32.335776
24.824265 32.395584
24.834265 32.453568
24.844265 32.509344
24.854265 32.562528
24.864265 32.61264
24.874265 32.659392
24.884265 32.702496
24.894265 32.741472
24.904265 32.776032
24.914265 32.80608
24.924265 32.831136
24.934265 32.8512
24.944265 32.86608
24.954265 32.875488
24.964265 32.87952
24.974265 32.87808
24.984265 32.871072
24.994265 32.858592
25.004265 32.840832
25.014265 32.817696
25.024265 32.789472
25.034265 32.756352
25.044265 32.718432
25.054265 32.676096
25.064265 32.629536
25.074265 32.57904
25.084265 32.524992
25.094265 32.467776
25.104265 32.407584
25.114265 32.344896
25.124265 32.28
25.134265 32.213376
25.144265 32.145408
25.154265 32.076288
25.164265 32.006496
25.174265 31.936416
25.184265 31.86624
25.194265 31.796544
25.204265 31.727328
25.214265 31.659168
25.224265 31.59216
25.234265 31.526592
25.244265 31.462656
25.254265 31.40064
25.264265 31.340736
25.274265 31.28304
25.284265 31.227648
25.294265 31.174752
25.304265 31.124544
25.314265 31.076928
25.324265 31.032
25.334265 30.989856
25.344265 30.950496
25.354265 30.91392
25.364265 30.880224
25.374265 30.849312
25.384265 30.821184
25.394265 30.795744
25.404265 30.773088
25.414265 30.75312
25.424265 30.73584
25.434265 30.721152
25.444265 30.709056
25.454265 30.69936
25.464265 30.692256
25.474265 30.687552
25.484265 30.685248
25.494265 30.685248
25.504265 30.687552
25.514265 30.69216
25.524265 30.698976
25.534265 30.707904
25.544265 30.71904
25.554265 30.732288
25.564265 30.747552
25.574265 30.764928
25.584265 30.78432
25.594265 30.805536
25.604265 30.828768
25.614265 30.853824
25.624265 30.880704
25.634265 30.909408
25.644265 30.939744
25.654265 30.971808
25.664265 31.005312
25.674265 31.040448
25.684265 31.077024
25.694265 31.114944
25.704265 31.154112
25.714265 31.194528
25.724265 31.236
25.734265 31.278528
25.744265 31.322016
25.754265 31.366464
25.764265 31.411584
25.774265 31.457472
25.784265 31.503936
25.794265 31.551072
25.804265 31.598592
25.814265 31.646688
25.824265 31.695072
25.834265 31.743936
25.844265 31.793184
25.854265 31.84272
25.864265 31.892544
25.874265 31.942848
25.884265 31.993536
25.894265 32.044704
25.904265 32.096352
25.914265 32.148576
25.924265 32.201472
25.934265 32.255136
25.944265 32.309664
25.954265 32.365248
25.964265 32.421984
25.974265 32.479872
25.984265 32.5392
25.994265 32.600064
26.004265 32.66256
26.014265 32.72688
26.024265 32.79312
26.034265 32.861376
26.044265 32.93184
26.054265 33.004512
26.064265 33.079488
26.074265 33.156864
26.084265 33.23664
26.094265 33.318816
26.104265 33.403392
26.114265 33.490368
26.124265 33.579648
26.134265 33.67104
26.144265 33.76464
26.154265 33.859968
26.164265 33.95712
26.174265 34.055712
26.184265 34.155456
26.194265 34.25616
26.204265 34.35744
26.214265 34.459008
26.224265 34.560384
26.234265 34.66128
26.244265 34.76112
26.254265 34.859616
26.264265 34.956288
26.274265 35.050656
26.284265 35.142144
26.294265 35.230368
26.304265 35.314752
26.314265 35.395008
26.324265 35.470464
26.334265 35.54064
26.344265 35.605248
26.354265 35.663808
26.364265 35.715744
26.374265 35.760864
26.384265 35.798688
26.394265 35.829024
26.404265 35.851392
26.414265 35.865696
26.424265 35.871648
26.434265 35.869152
26.444265 35.85792
26.454265 35.838048
26.464265 35.80944
26.474265 35.772096
26.484265 35.726016
26.494265 35.671488
26.504265 35.608416
26.514265 35.53728
26.524265 35.45808
26.534265 35.3712
26.544265 35.277024
26.554265 35.17584
26.564265 35.068032
26.574265 34.95408
26.584265 34.834368
26.594265 34.709472
26.604265 34.579872
26.614265 34.446048
26.624265 34.308576
26.634265 34.168032
26.644265 34.0248
26.654265 33.879648
26.664265 33.73296
26.674265 33.585312
26.684265 33.43728
26.694265 33.289248
26.704265 33.141888
26.714265 32.995584
26.724265 32.85072
26.734265 32.707872
26.744265 32.567424
26.754265 32.429568
26.764265 32.29488
26.774265 32.163456
26.784265 32.035776
26.794265 31.91184
26.804265 31.792128
26.814265 31.67664
26.824265 31.565568
26.834265 31.459008
26.844265 31.357056
26.854265 31.259712
26.864265 31.167168
26.874265 31.079232
26.884265 30.995904
26.894265 30.91728
26.904265 30.843168
26.914265 30.773568
26.924265 30.708192
26.934265 30.647136
26.944265 30.590112
26.954265 30.537024
26.964265 30.487776
26.974265 30.44208
26.984265 30.399936
26.994265 30.361056
27.004265 30.325248
27.014265 30.292416
27.024265 30.262368
27.034265 30.235008
27.044265 30.209952
27.054265 30.187296
27.064265 30.166656
27.074265 30.148032
27.084265 30.131136
27.094265 30.116064
27.104265 30.102432
27.114265 30.09024
27.124265 30.079296
27.134265 30.0696
27.144265 30.060864
27.154265 30.053184
27.164265 30.046368
27.174265 30.04032
27.184265 30.03504
27.194265 30.030336
27.204265 30.026208
27.214265 30.022656
27.224265 30.019488
27.234265 30.016704
27.244265 30.0144
27.254265 30.012288
27.264265 30.010464
27.274265 30.008928
27.284265 30.007584
27.294265 30.006432
27.304265 30.005472
27.314265 30.004608
27.324265 30.00384
27.334265 30.003264
27.344265 30.002784
27.354265 30.002304
27.364265 30.00192
27.374265 30.001632
27.384265 30.001344
27.394265 30.001152
27.404265 30.00096
27.414265 30.000768
27.424265 30.000672
27.434265 30.00048
27.444265 30.000384
27.454265 30.000384
27.464265 30.000288
27.474265 30.000192
27.484265 30.000192
27.494265 30.000192
27.504265 30.000096
27.514265 30.000096
27.524265 30.000096
27.534265 30.000096
27.544265 30.000096
27.554265 30
27.564265 30
27.574265 30
27.584265 30
27.594265 30
27.604265 30
27.614265 30
27.624265 30
27.634265 30
27.644265 30
27.654265 30
27.664265 30
27.674265 30
27.684265 30
27.694265 30
27.704265 30
27.714265 30
27.724265 30
27.734265 30
27.744265 30
27.754265 30
27.764265 30
27.774265 30
27.784265 30
27.794265 30
27.804265 30
27.814265 30
27.824265 30
27.834265 30
27.844265 30
27.854265 30
27.864265 30
27.874265 30
27.884265 30
27.894265 30
27.904265 30
27.914265 30
27.924265 30
27.934265 30
27.944265 30
27.954265 30
27.964265 30
27.974265 30
27.984265 30
27.994265 30
28.004265 30
28.014265 30
28.024265 30
28.034265 30
28.044265 30
28.054265 30
28.064265 30
28.074265 30.000096
28.084265 30.000096
28.094265 30.000096
28.104265 30.000096
28.114265 30.000096
28.124265 30.000192
28.134265 30.000192
28.144265 30.000288
28.154265 30.000288
28.164265 30.000384
28.174265 30.00048
28.184265 30.000576
28.194265 30.000672
28.204265 30.000864
28.214265 30.00096
28.224265 30.001248
28.234265 30.00144
28.244265 30.001728
28.254265 30.002112
28.264265 30.002496
28.274265 30.002976
28.284265 30.003552
28.294265 30.004224
28.304265 30.004992
28.314265 30.005856
28.324265 30.006912
28.334265 30.00816
28.344265 30.0096
28.354265 30.011232
28.364265 30.013152
28.374265 30.01536
28.384265 30.017952
28.394265 30.020832
28.404265 30.024192
28.414265 30.028032
28.424265 30.032448
28.434265 30.03744
28.444265 30.043104
28.454265 30.049632
28.464265 30.056928
28.474265 30.065088
28.484265 30.0744
28.494265 30.084864
28.504265 30.096576
28.514265 30.109728
28.524265 30.124416
28.534265 30.140832
28.544265 30.159072
28.554265 30.179328
28.564265 30.201792
28.574265 30.22656
28.584265 30.254016
28.594265 30.28416
28.604265 30.317376
28.614265 30.353856
28.624265 30.393696
28.634265 30.43728
28.644265 30.484704
28.654265 30.536352
28.664265 30.592416
28.674265 30.653184
28.684265 30.718848
28.694265 30.789696
28.704265 30.86592
28.714265 30.947808
28.724265 31.035648
28.734265 31.129536
28.744265 31.22976
28.754265 31.336416
28.764265 31.449888
28.774265 31.57008
28.784265 31.69728
28.794265 31.831584
28.804265 31.972992
28.814265 32.1216
28.824265 32.277408
28.834265 32.440416
28.844265 32.610432
28.854265 32.78736
28.864265 32.971104
28.874265 33.161376
28.884265 33.357984
28.894265 33.560544
28.904265 33.768768
28.914265 33.98208
28.924265 34.200096
28.934265 34.422336
28.944265 34.648032
28.954265 34.876704
28.964265 35.107584
28.974265 35.339904
28.984265 35.572992
28.994265 35.805888
29.004265 36.037728
29.014265 36.267648
29.024265 36.494784
29.034265 36.717984
29.044265 36.93648
29.054265 37.149216
29.064265 37.355136
29.074265 37.553376
29.084265 37.74288
29.094265 37.922784
29.104265 38.092128
29.114265 38.250048
29.124265 38.39568
29.134265 38.528256
29.144265 38.647104
29.154265 38.751456
29.164265 38.841024
29.174265 38.91504
29.184265 38.973216
29.194265 39.015264
29.204265 39.040992
29.214265 39.050304
29.224265 39.0432
29.234265 39.019872
29.244265 38.980416
29.254265 38.925216
29.264265 38.854848
29.274265 38.769696
29.284265 38.670528
29.294265 38.558112
29.304265 38.433312
29.314265 38.297088
29.324265 38.1504
29.334265 37.994496
29.344265 37.830336
29.354265 37.659456
29.364265 37.482912
29.374265 37.302144
29.384265 37.118592
29.394265 36.933504
29.404265 36.748416
29.414265 36.564672
29.424265 36.383616
29.434265 36.206784
29.444265 36.035424
29.454265 35.870976
29.464265 35.714592
29.474265 35.56752
29.484265 35.431008
29.494265 35.306016
29.504265 35.1936
29.514265 35.09472
29.524265 35.010144
29.534265 34.94064
29.544265 34.88688
29.554265 34.849248
29.564265 34.82832
29.574265 34.824288
29.584265 34.837344
29.594265 34.867488
29.604265 34.91472
29.614265 34.978944
29.624265 35.05968
29.634265 35.156544
29.644265 35.269056
29.654265 35.396448
29.664265 35.538144
29.674265 35.693088
29.684265 35.86032
29.694265 36.038784
29.704265 36.227328
29.714265 36.424704
29.724265 36.629568
29.734265 36.84048
29.744265 37.056096
29.754265 37.274784
29.764265 37.495008
29.774265 37.715328
29.784265 37.934112
29.794265 38.149728
29.804265 38.36064
29.814265 38.565216
29.824265 38.762016
29.834265 38.949504
29.844265 39.126336
29.854265 39.291072
29.864265 39.44256
29.874265 39.579456
29.884265 39.700704
29.894265 39.805344
29.904265 39.892512
29.914265 39.961536
29.924265 40.011648
29.934265 40.042368
29.944265 40.053504
29.954265 40.044672
29.964265 40.015872
29.974265 39.9672
29.984265 39.898752
29.994265 39.810912
30.004265 39.704064
30.014265 39.57888
30.024265 39.435936
30.034265 39.276192
30.044265 39.10032
30.054265 38.909568
30.064265 38.704704
30.074265 38.487072
30.084265 38.257824
30.094265 38.018112
30.104265 37.76928
30.114265 37.51248
30.124265 37.249152
30.134265 36.980448
30.144265 36.707808
30.154265 36.432384
30.164265 36.155424
30.174265 35.87808
30.184265 35.6016
30.194265 35.326944
30.204265 35.055168
30.214265 34.787232
30.224265 34.524
30.234265 34.266336
30.244265 34.014912
30.254265 33.7704
30.264265 33.533376
30.274265 33.304224
30.284265 33.08352
30.294265 32.871552
30.304265 32.668512
30.314265 32.474592
30.324265 32.289984
30.334265 32.114592
30.344265 31.948608
30.354265 31.79184
30.364265 31.644288
30.374265 31.505664
30.384265 31.375776
30.394265 31.254432
30.404265 31.14144
30.414265 31.036416
30.424265 30.939072
30.434265 30.849024
30.444265 30.76608
30.454265 30.689664
30.464265 30.61968
30.474265 30.555552
30.484265 30.496992
30.494265 30.443616
30.504265 30.395232
30.514265 30.35136
30.524265 30.311616
30.534265 30.275904
30.544265 30.243648
30.554265 30.214752
30.564265 30.188928
30.574265 30.165792
30.584265 30.145152
30.594265 30.126912
30.604265 30.110688
30.614265 30.096288
30.624265 30.083616
30.634265 30.07248
30.644265 30.062688
30.654265 30.054048
30.664265 30.04656
30.674265 30.040032
30.684265 30.034272
30.694265 30.02928
30.704265 30.025056
30.714265 30.021312
30.724265 30.018144
30.734265 30.01536
30.744265 30.013056
30.754265 30.010944
30.764265 30.009216
30.774265 30.007776
30.784265 30.006528
30.794265 30.005472
30.804265 30.004608
30.814265 30.00384
30.824265 30.003168
30.834265 30.002592
30.844265 30.002208
30.854265 30.001824
30.864265 30.00144
30.874265 30.001248
30.884265 30.00096
30.894265 30.000864
30.904265 30.000672
30.914265 30.000576
30.924265 30.00048
30.934265 30.000384
30.944265 30.000288
30.954265 30.000192
30.964265 30.000192
30.974265 30.000192
30.984265 30.000096
30.994265 30.000096
31.004265 30.000096
31.014265 30.000096
31.024265 30.000096
31.034265 30
31.044265 30
31.054265 30
31.064265 30
31.074265 30
31.084265 30
31.094265 30
31.104265 30
31.114265 30
31.124265 30
31.134265 30
31.144265 30
31.154265 30
31.164265 30
31.174265 30
31.184265 30
31.194265 30
31.204265 30
31.214265 30
31.224265 30
31.234265 30
31.244265 30
31.254265 30
31.264265 30
31.274265 30
31.284265 30
31.294265 30
31.304265 30
31.314265 30
31.324265 30
31.334265 30
31.344265 30
31.354265 30
31.364265 30
31.374265 30
31.384265 30
31.394265 30
31.404265 30
31.414265 30
31.424265 30
31.434265 30
31.444265 30
31.454265 30
31.464265 30
31.474265 30
31.484265 30
31.494265 30
31.504265 30
31.514265 30
31.524265 30
31.534265 30
31.544265 30
31.554265 30
31.564265 30
31.574265 30
31.584265 30
31.594265 30
31.604265 30
31.614265 30
31.624265 30
31.634265 30
31.644265 30
31.654265 30
31.664265 30
31.674265 30
31.684265 30
31.694265 30
31.704265 30
31.714265 30
31.724265 30
31.734265 30
31.744265 30
31.754265 30
31.764265 30
31.774265 30
31.784265 30
31.794265 30
31.804265 30
31.814265 30
31.824265 30
31.834265 30
31.844265 30
31.854265 30
31.864265 30
31.874265 30
31.884265 30
31.894265 30
31.904265 30
31.914265 30
31.924265 30
31.934265 30
31.944265 30
31.954265 30
31.964265 30
31.974265 30
31.984265 30
31.994265 30
32.004265 30
32.014265 30
32.024265 30
32.034265 30
32.044265 30
32.054265 30
32.064265 30
32.074265 30
32.084265 30
32.094265 30
32.104265 30
32.114265 30
32.124265 30
32.134265 30
32.144265 30
32.154265 30
32.164265 30
32.174265 30
32.184265 30
32.194265 30
32.204265 30
32.214265 30
32.224265 30
32.234265 30
32.244265 30
32.254265 30
32.264265 30
32.274265 30
32.284265 30
32.294265 30
32.304265 30
32.314265 30
32.324265 30
32.334265 30
32.344265 30
32.354265 30
32.364265 30
32.374265 30
32.384265 30
32.394265 30
32.404265 30
32.414265 30
32.424265 30
32.434265 30
32.444265 30
32.454265 30
32.464265 30
32.474265 30
32.484265 30
32.494265 30
32.504265 30
32.514265 30
32.524265 30
32.534265 30
32.544265 30
32.554265 30
32.564265 30
32.574265 30
32.584265 30
32.594265 30
32.604265 30
32.614265 30
32.624265 30
32.634265 30
32.644265 30
32.654265 30
32.664265 30
32.674265 30
32.684265 30
32.694265 30
32.704265 30
32.714265 30
32.724265 30
32.734265 30
32.744265 30
32.754265 30
32.764265 30
32.774265 30
32.784265 30
32.794265 30
32.804265 30
32.814265 30
32.824265 30
32.834265 30
32.844265 30
32.854265 30
32.864265 30
32.874265 30
32.884265 30
32.894265 30
32.904265 30
32.914265 30
32.924265 30
32.934265 30
32.944265 30
32.954265 30
32.964265 30
32.974265 30
32.984265 30
32.994265 30
33.004265 30
33.014265 30
33.024265 30
33.034265 30
&
@target G0.S4
@type xy
-0.216331 40
-0.206331 40
-0.196331 40
-0.186331 40
-0.176331 40
-0.166331 40
-0.156331 40
-0.146331 40
-0.136331 40
-0.126331 40
-0.116331 40
-0.106331 40
-0.096331 40
-0.086331 40
-0.076331 40
-0.066331 40
-0.056331 40
-0.046331 40
-0.036331 40
-0.026331 40
-0.016331 40
-0.006331 40
0.003669 40
0.013669 40
0.023669 40
0.033669 40
0.043669 40
0.053669 40
0.063669 40
0.073669 40
0.083669 40
0.093669 40
0.103669 40
0.113669 40
0.123669 40
0.133669 40
0.143669 40
0.153669 40
0.163669 40
0.173669 40
0.183669 40
0.193669 40
0.203669 40
0.213669 40
0.223669 40
0.233669 40
0.243669 40
0.253669 40
0.263669 40
0.273669 40
0.283669 40
0.293669 40
0.303669 40
0.313669 40
0.323669 40
0.333669 40
0.343669 40
0.353669 40
0.363669 40
0.373669 40
0.383669 40
0.393669 40
0.403669 40
0.413669 40
0.423669 40
0.433669 40
0.443669 40
0.453669 40
0.463669 40
0.473669 40
0.483669 40
0.493669 40
0.503669 40
0.513669 40
0.523669 40
0.533669 40
0.543669 40
0.553669 40
0.563669 40
0.573669 40
0.583669 40
0.593669 40
0.603669 40
0.613669 40
0.623669 40
0.633669 40
0.643669 40
0.653669 40
0.663669 40
0.673669 40
0.683669 40
0.693669 40
0.703669 40
0.713669 40
0.723669 40
0.733669 40
0.743669 40
0.753669 40
0.763669 40
0.773669 40
0.783669 40
0.793669 40
0.803669 40
0.813669 40
0.823669 40
0.833669 40
0.843669 40
0.853669 40
0.863669 40
0.873669 40
0.883669 40
0.893669 40
0.903669 40
0.913669 40
0.923669 40
0.933669 40
0.943669 40
0.953669 40
0.963669 40
0.973669 40
0.983669 40
0.993669 40
1.003669 40
1.013669 40
1.023669 40
1.033669 40
1.043669 40
1.053669 40
1.063669 40
1.073669 40
1.083669 40
1.093669 40
1.103669 40
1.113669 40
1.123669 40
1.133669 40
1.143669 40
1.153669 40
1.163669 40
1.173669 40
1.183669 40
1.193669 40
1.203669 40
1.213669 40
1.223669 40
1.233669 40
1.243669 40
1.253669 40
1.263669 40
1.273669 40
1.283669 40
1.293669 40
1.303669 40
1.313669 40
1.323669 40
1.333669 40
1.343669 40
1.353669 40
1.363669 40
1.373669 40
1.383669 40
1.393669 40
1.403669 40
1.413669 40
1.423669 40
1.433669 40
1.443669 40
1.453669 40
1.463669 40
1.473669 40
1.483669 40
1.493669 40
1.503669 40
1.513669 40
1.523669 40
1.533669 40
1.543669 40
1.553669 40
1.563669 40
1.573669 40
1.583669 40
1.593669 40
1.603669 40
1.613669 40
1.623669 40
1.633669 40
1.643669 40
1.653669 40
1.663669 40
1.673669 40
1.683669 40
1.693669 40
1.703669 40
1.713669 40
1.723669 40
1.733669 40
1.743669 40
1.753669 40
1.763669 40
1.773669 40
1.783669 40
1.793669 40
1.803669 40
1.813669 40
1.823669 40
1.833669 40
1.843669 40.000096
1.853669 40.000096
1.863669 40.000096
1.873669 40.000096
1.883669 40.000096
1.893669 40.000192
1.903669 40.000192
1.913669 40.000288
1.923669 40.000288
1.933669 40.000384
1.943669 40.00048
1.953669 40.000576
1.963669 40.000672
1.973669 40.000768
1.983669 40.00096
1.993669 40.001152
2.003669 40.001344
2.013669 40.001632
2.023669 40.002016
2.033669 40.0024
2.043669 40.00288
2.053669 40.00336
2.063669 40.004032
2.073669 40.0048
2.083669 40.005664
2.093669 40.00672
2.103669 40.007872
2.113669 40.009312
2.123669 40.010944
2.133669 40.012768
2.143669 40.01488
2.153669 40.017376
2.163669 40.020256
2.173669 40.02352
2.183669 40.027264
2.193669 40.031584
2.203669 40.036384
2.213669 40.041952
2.223669 40.048192
2.233669 40.055296
2.243669 40.06336
2.253669 40.072384
2.263669 40.082464
2.273669 40.093888
2.283669 40.10656
2.293669 40.120672
2.303669 40.136512
2.313669 40.153984
2.323669 40.173376
2.333669 40.19488
2.343669 40.218496
2.353669 40.244512
2.363669 40.273024
2.373669 40.30432
2.383669 40.3384
2.393669 40.375648
2.403669 40.416064
2.413669 40.45984
2.423669 40.507264
2.433669 40.558528
2.443669 40.613536
2.453669 40.672768
2.463669 40.736128
2.473669 40.803808
2.483669 40.876
2.493669 40.952704
2.503669 41.034112
2.513669 41.120224
2.523669 41.21104
2.533669 41.306656
2.543669 41.407072
2.553669 41.512096
2.563669 41.621824
2.573669 41.736064
2.583669 41.854816
2.593669 41.977696
2.603669 42.104704
2.613669 42.235552
2.623669 42.369952
2.633669 42.507616
2.643669 42.648352
2.653669 42.791584
2.663669 42.937024
2.673669 43.084384
2.683669 43.233088
2.693669 43.382752
2.703669 43.532896
2.713669 43.68304
2.723669 43.8328
2.733669 43.981504
2.743669 44.128768
2.753669 44.274016
2.763669 44.41696
2.773669 44.556928
2.783669 44.693536
2.793669 44.8264
2.803669 44.95504
2.813669 45.079168
2.823669 45.1984
2.833669 45.312448
2.843669 45.421024
2.853669 45.523936
2.863669 45.621088
2.873669 45.712288
2.883669 45.797536
2.893669 45.876736
2.903669 45.95008
2.913669 46.017568
2.923669 46.079392
2.933669 46.135744
2.943669 46.186912
2.953669 46.23328
2.963669 46.275232
2.973669 46.313056
2.983669 46.347424
2.993669 46.37872
3.003669 46.407424
3.013669 46.434304
3.023669 46.45984
3.033669 46.4848
3.043669 46.50976
3.053669 46.535392
3.063669 46.562368
3.073669 46.591456
3.083669 46.623328
3.093669 46.658656
3.103669 46.698016
3.113669 46.742176
3.123669 46.791616
3.133669 46.847104
3.143669 46.909024
3.153669 46.977952
3.163669 47.054464
3.173669 47.138752
3.183669 47.231296
3.193669 47.332288
3.203669 47.442112
3.213669 47.560768
3.223669 47.688448
3.233669 47.825056
3.243669 47.970688
3.253669 48.125056
3.263669 48.287968
3.273669 48.459232
3.283669 48.638368
3.293669 48.824992
3.303669 49.018624
3.313669 49.218688
3.323669 49.424512
3.333669 49.635424
3.343669 49.85056
3.353669 50.069344
3.363669 50.29072
3.373669 50.51392
3.383669 50.737984
3.393669 50.962144
3.403669 51.185248
3.413669 51.406432
3.423669 51.624832
3.433669 51.839392
3.443669 52.049344
3.453669 52.253632
3.463669 52.451584
3.473669 52.64224
3.483669 52.824928
3.493669 52.99888
3.503669 53.163424
3.513669 53.31808
3.523669 53.462176
3.533669 53.595424
3.543669 53.71744
3.553669 53.82784
3.563669 53.926336
3.573669 54.013024
3.583669 54.087712
3.593669 54.1504
3.603669 54.201184
3.613669 54.24016
3.623669 54.267712
3.633669 54.284128
3.643669 54.2896
3.653669 54.284608
3.663669 54.269536
3.673669 54.24496
3.683669 54.211456
3.693669 54.169408
3.703669 54.119392
3.713669 54.06208
3.723669 53.998048
3.733669 53.927776
3.743669 53.851936
3.753669 53.771008
3.763669 53.685568
3.773669 53.596096
3.783669 53.503072
3.793669 53.406976
3.803669 53.308288
3.813669 53.2072
3.823669 53.104192
3.833669 52.999456
3.843669 52.89328
3.853669 52.785856
3.863669 52.677376
3.873669 52.56784
3.883669 52.457536
3.893669 52.346272
3.903669 52.23424
3.913669 52.121344
3.923669 52.007488
3.933669 51.892576
3.943669 51.776704
3.953669 51.659584
3.963669 51.54112
3.973669 51.421312
3.983669 51.299968
3.993669 51.176896
4.003669 51.052192
4.013669 50.925472
4.023669 50.796928
4.033669 50.666272
4.043669 50.5336
4.053669 50.398816
4.063669 50.261824
4.073669 50.12272
4.083669 49.981504
4.093669 49.838272
4.103669 49.692928
4.113669 49.545664
4.123669 49.396576
4.133669 49.24576
4.143669 49.093216
4.153669 48.939232
4.163669 48.783904
4.173669 48.627328
4.183669 48.469696
4.193669 48.311104
4.203669 48.151744
4.213669 47.991616
4.223669 47.831104
4.233669 47.670016
4.243669 47.508736
4.253669 47.347264
4.263669 47.185696
4.273669 47.024128
4.283669 46.862656
4.293669 46.70128
4.303669 46.540192
4.313669 46.379296
4.323669 46.218688
4.333669 46.058464
4.343669 45.898624
4.353669 45.739168
4.363669 45.580192
4.373669 45.421696
4.383669 45.263776
4.393669 45.106432
4.403669 44.949664
4.413669 44.793568
4.423669 44.63824
4.433669 44.48368
4.443669 44.33008
4.453669 44.177536
4.463669 44.026048
4.473669 43.875808
4.483669 43.726912
4.493669 43.579456
4.503669 43.433728
4.513669 43.289728
4.523669 43.147648
4.533669 43.00768
4.543669 42.870016
4.553669 42.734752
4.563669 42.60208
4.573669 42.472288
4.583669 42.34528
4.593669 42.22144
4.603669 42.100768
4.613669 41.983456
4.623669 41.8696
4.633669 41.759392
4.643669 41.652832
4.653669 41.550016
4.663669 41.451136
4.673669 41.356192
4.683669 41.265088
4.693669 41.178016
4.703669 41.094976
4.713669 41.015872
4.723669 40.940704
4.733669 40.869472
4.743669 40.80208
4.753669 40.738528
4.763669 40.678624
4.773669 40.622464
4.783669 40.56976
4.793669 40.520512
4.803669 40.474624
4.813669 40.431904
4.823669 40.39216
4.833669 40.355488
4.843669 40.321504
4.853669 40.290208
4.863669 40.261408
4.873669 40.235008
4.883669 40.210816
4.893669 40.188736
4.903669 40.168576
4.913669 40.150336
4.923669 40.133728
4.933669 40.118752
4.943669 40.105216
4.953669 40.093024
4.963669 40.081984
4.973669 40.072192
4.983669 40.063456
4.993669 40.055584
5.003669 40.048672
5.013669 40.042432
5.023669 40.03696
5.033669 40.03216
5.043669 40.027936
5.053669 40.024096
5.063669 40.020832
5.073669 40.017952
5.083669 40.015456
5.093669 40.013248
5.103669 40.011328
5.113669 40.009696
5.123669 40.008256
5.133669 40.007008
5.143669 40.005952
5.153669 40.005088
5.163669 40.00432
5.173669 40.003648
5.183669 40.003072
5.193669 40.002592
5.203669 40.002112
5.213669 40.001824
5.223669 40.001536
5.233669 40.001248
5.243669 40.001056
5.253669 40.000864
5.263669 40.000672
5.273669 40.000576
5.283669 40.00048
5.293669 40.000384
5.303669 40.000288
5.313669 40.000288
5.323669 40.000192
5.333669 40.000192
5.343669 40.000096
5.353669 40.000096
5.363669 40.000096
5.373669 40.000096
5.383669 40.000096
5.393669 40.000096
5.403669 40
5.413669 40
5.423669 40
5.433669 40
5.443669 40
5.453669 40
5.463669 40
5.473669 40
5.483669 40
5.493669 40
5.503669 40
5.513669 40
5.523669 40
5.533669 40
5.543669 40
5.553669 40
5.563669 40
5.573669 40
5.583669 40
5.593669 40
5.603669 40
5.613669 40
5.623669 40
5.633669 40
5.643669 40
5.653669 40
5.663669 40
5.673669 40
5.683669 40
5.693669 40
5.703669 40
5.713669 40.000096
5.723669 40.000096
5.733669 40.000096
5.743669 40.000096
5.753669 40.000096
5.763669 40.000192
5.773669 40.000192
5.783669 40.000288
5.793669 40.000288
5.803669 40.000384
5.813669 40.00048
5.823669 40.000576
5.833669 40.000768
5.843669 40.000864
5.853669 40.001056
5.863669 40.001248
5.873669 40.001536
5.883669 40.001824
5.893669 40.002208
5.903669 40.002688
5.913669 40.003168
5.923669 40.00384
5.933669 40.004512
5.943669 40.005376
5.953669 40.006432
5.963669 40.007584
5.973669 40.008928
5.983669 40.010464
5.993669 40.012288
6.003669 40.014496
6.013669 40.016896
6.023669 40.01968
6.033669 40.022944
6.043669 40.026688
6.053669 40.031008
6.063669 40.035808
6.073669 40.041376
6.083669 40.047712
6.093669 40.054816
6.103669 40.06288
6.113669 40.072
6.123669 40.082272
6.133669 40.093888
6.143669 40.106752
6.153669 40.121248
6.163669 40.137376
6.173669 40.155328
6.183669 40.175296
6.193669 40.197472
6.203669 40.221856
6.213669 40.248832
6.223669 40.278496
6.233669 40.311136
6.243669 40.346848
6.253669 40.38592
6.263669 40.428544
6.273669 40.474912
6.283669 40.525312
6.293669 40.57984
6.303669 40.638976
6.313669 40.702624
6.323669 40.771264
6.333669 40.844992
6.343669 40.924096
6.353669 41.008768
6.363669 41.0992
6.373669 41.19568
6.383669 41.298208
6.393669 41.407168
6.403669 41.522656
6.413669 41.644864
6.423669 41.773984
6.433669 41.910016
6.443669 42.053344
6.453669 42.203872
6.463669 42.361888
6.473669 42.527488
6.483669 42.700768
6.493669 42.881728
6.503669 43.070656
6.513669 43.267456
6.523669 43.472416
6.533669 43.68544
6.543669 43.90672
6.553669 44.136448
6.563669 44.374528
6.573669 44.621248
6.583669 44.876512
6.593669 45.140704
6.603669 45.413728
6.613669 45.695776
6.623669 45.986944
6.633669 46.28752
6.643669 46.597504
6.653669 46.917184
6.663669 47.246464
6.673669 47.585728
6.683669 47.935072
6.693669 48.294496
6.703669 48.664288
6.713669 49.044448
6.723669 49.435072
6.733669 49.83616
6.743669 50.247712
6.753669 50.669824
6.763669 51.102208
6.773669 51.544864
6.783669 51.9976
6.793669 52.460128
6.803669 52.932064
6.813669 53.412928
6.823669 53.902432
6.833669 54.399712
6.843669 54.904288
6.853669 55.4152
6.863669 55.93168
6.873669 56.452768
6.883669 56.977312
6.893669 57.504256
6.903669 58.03216
6.913669 58.559776
6.923669 59.085568
6.933669 59.608096
6.943669 60.125728
6.953669 60.636832
6.963669 61.13968
6.973669 61.632544
6.983669 62.1136
6.993669 62.581024
7.003669 63.032992
7.013669 63.467872
7.023669 63.883648
7.033669 64.278688
7.043669 64.651264
7.053669 64.999744
7.063669 65.322688
7.073669 65.61856
7.083669 65.886016
7.093669 66.123808
7.103669 66.330784
7.113669 66.506176
7.123669 66.648928
7.133669 66.758464
7.143669 66.834304
7.153669 66.87616
7.163669 66.883744
7.173669 66.857152
7.183669 66.79648
7.193669 66.702016
7.203669 66.574432
7.213669 66.414112
7.223669 66.222112
7.233669 65.9992
7.243669 65.746528
7.253669 65.465344
7.263669 65.1568
7.273669 64.822432
7.283669 64.46368
7.293669 64.08208
7.303669 63.67936
7.313669 63.257152
7.323669 62.817088
7.333669 62.360992
7.343669 61.890592
7.353669 61.407616
7.363669 60.913696
7.373669 60.410656
7.383669 59.900032
7.393669 59.383456
7.403669 58.86256
7.413669 58.338784
7.423669 57.813472
7.433669 57.288064
7.443669 56.763712
7.453669 56.241856
7.463669 55.72336
7.473669 55.209376
7.483669 54.700864
7.493669 54.198688
7.503669 53.703712
7.513669 53.216608
7.523669 52.738048
7.533669 52.268608
7.543669 51.80896
7.553669 51.359488
7.563669 50.920576
7.573669 50.492704
7.583669 50.07616
7.593669 49.671328
7.603669 49.2784
7.613669 48.897664
7.623669 48.529216
7.633669 48.17344
7.643669 47.830336
7.653669 47.5
7.663669 47.18272
7.673669 46.878592
7.683669 46.58752
7.693669 46.309696
7.703669 46.04512
7.713669 45.793888
7.723669 45.555904
7.733669 45.331264
7.743669 45.119776
7.753669 44.92144
7.763669 44.736256
7.773669 44.563936
7.783669 44.40448
7.793669 44.2576
7.803669 44.123104
7.813669 44.000704
7.823669 43.890112
7.833669 43.79104
7.843669 43.703104
7.853669 43.626016
7.863669 43.559104
7.873669 43.50208
7.883669 43.454368
7.893669 43.415392
7.903669 43.384768
7.913669 43.361632
7.923669 43.3456
7.933669 43.335904
7.943669 43.331968
7.953669 43.333024
7.963669 43.338496
7.973669 43.347712
7.983669 43.359808
7.993669 43.374304
8.003669 43.390528
8.013669 43.407616
8.023669 43.425184
8.033669 43.442464
8.043669 43.458784
8.053669 43.473856
8.063669 43.486816
8.073669 43.497376
8.083669 43.505056
8.093669 43.509472
8.103669 43.510144
8.113669 43.506784
8.123669 43.499104
8.133669 43.486912
8.143669 43.470016
8.153669 43.448224
8.163669 43.421536
8.173669 43.389856
8.183669 43.35328
8.193669 43.311616
8.203669 43.265248
8.213669 43.21408
8.223669 43.158304
8.233669 43.098304
8.243669 43.03408
8.253669 42.966016
8.263669 42.894304
8.273669 42.819424
8.283669 42.741472
8.293669 42.660832
8.303669 42.577984
8.313669 42.493216
8.323669 42.40672
8.333669 42.319072
8.343669 42.230464
8.353669 42.141376
8.363669 42.052
8.373669 41.96272
8.383669 41.87392
8.393669 41.785792
8.403669 41.69872
8.413669 41.612896
8.423669 41.528608
8.433669 41.445952
8.443669 41.365312
8.453669 41.286784
8.463669 41.21056
8.473669 41.136832
8.483669 41.0656
8.493669 40.99696
8.503669 40.9312
8.513669 40.868224
8.523669 40.808032
8.533669 40.750816
8.543669 40.69648
8.553669 40.64512
8.563669 40.59664
8.573669 40.55104
8.583669 40.50832
8.593669 40.468576
8.603669 40.43152
8.613669 40.397344
8.623669 40.365856
8.633669 40.337056
8.643669 40.31104
8.653669 40.287616
8.663669 40.266784
8.673669 40.24864
8.683669 40.233088
8.693669 40.220224
8.703669 40.209952
8.713669 40.202368
8.723669 40.197568
8.733669 40.195648
8.743669 40.196704
8.753669 40.200736
8.763669 40.208032
8.773669 40.218784
8.783669 40.233088
8.793669 40.251232
8.803669 40.2736
8.813669 40.300288
8.823669 40.33168
8.833669 40.368256
8.843669 40.410208
8.853669 40.458208
8.863669 40.512544
8.873669 40.573696
8.883669 40.64224
8.893669 40.718752
8.903669 40.803712
8.913669 40.897792
8.923669 41.001664
8.933669 41.115712
8.943669 41.2408
8.953669 41.3776
8.963669 41.526496
8.973669 41.688448
8.983669 41.86384
8.993669 42.053344
9.003669 42.257632
9.013669 42.477088
9.023669 42.712384
9.033669 42.963808
9.043669 43.23184
9.053669 43.516672
9.063669 43.818688
9.073669 44.137888
9.083669 44.474368
9.093669 44.828032
9.103669 45.198592
9.113669 45.585856
9.123669 45.989344
9.133669 46.408384
9.143669 46.842208
9.153669 47.290048
9.163669 47.750848
9.173669 48.22336
9.183669 48.70624
9.193669 49.198048
9.203669 49.697152
9.213669 50.201728
9.223669 50.710048
9.233669 51.219904
9.243669 51.72928
9.253669 52.235872
9.263669 52.737472
9.273669 53.231776
9.283669 53.716288
9.293669 54.188512
9.303669 54.646144
9.313669 55.086784
9.323669 55.507936
9.333669 55.907296
9.343669 56.282656
9.353669 56.631712
9.363669 56.95264
9.373669 57.243424
9.383669 57.502336
9.393669 57.72784
9.403669 57.918496
9.413669 58.073248
9.423669 58.19104
9.433669 58.271104
9.443669 58.313152
9.453669 58.3168
9.463669 58.282048
9.473669 58.209184
9.483669 58.098592
9.493669 57.951136
9.503669 57.76768
9.513669 57.549376
9.523669 57.297664
9.533669 57.013984
9.543669 56.700256
9.553669 56.358304
9.563669 55.990144
9.573669 55.59808
9.583669 55.18432
9.593669 54.751168
9.603669 54.301216
9.613669 53.836864
9.623669 53.360704
9.633669 52.87504
9.643669 52.38256
9.653669 51.885664
9.663669 51.386752
9.673669 50.888128
9.683669 50.392
9.693669 49.900768
9.703669 49.41616
9.713669 48.940384
9.723669 48.475168
9.733669 48.022144
9.743669 47.582848
9.753669 47.158912
9.763669 46.751392
9.773669 46.36144
9.783669 45.990208
9.793669 45.638464
9.803669 45.307072
9.813669 44.996512
9.823669 44.70736
9.833669 44.44
9.843669 44.194624
9.853669 43.971616
9.863669 43.77088
9.873669 43.592416
9.883669 43.43632
9.893669 43.302304
9.903669 43.190176
9.913669 43.099744
9.923669 43.030624
9.933669 42.982432
9.943669 42.954784
9.953669 42.9472
9.963669 42.959296
9.973669 42.990496
9.983669 43.040224
9.993669 43.108096
10.003669 43.19344
10.013669 43.295584
10.023669 43.414144
10.033669 43.548352
10.043669 43.697728
10.053669 43.8616
10.063669 44.039296
10.073669 44.23024
10.083669 44.433856
10.093669 44.649472
10.103669 44.876416
10.113669 45.114208
10.123669 45.362176
10.133669 45.619744
10.143669 45.886336
10.153669 46.16128
10.163669 46.444192
10.173669 46.7344
10.183669 47.031328
10.193669 47.334688
10.203669 47.643712
10.213669 47.958112
10.223669 48.277408
10.233669 48.601216
10.243669 48.92896
10.253669 49.260352
10.263669 49.595008
10.273669 49.932544
10.283669 50.272576
10.293669 50.61472
10.303669 50.958688
10.313669 51.304192
10.323669 51.650752
10.333669 51.99808
10.343669 52.345888
10.353669 52.693696
10.363669 53.04112
10.373669 53.387776
10.383669 53.733184
10.393669 54.07696
10.403669 54.418528
10.413669 54.757408
10.423669 55.092928
10.433669 55.424704
10.443669 55.751872
10.453669 56.073856
10.463669 56.39008
10.473669 56.69968
10.483669 57.001888
10.493669 57.295936
10.503669 57.581152
10.513669 57.856672
10.523669 58.121632
10.533669 58.375168
10.543669 58.616704
10.553669 58.845184
10.563669 59.060032
10.573669 59.260384
10.583669 59.445664
10.593669 59.615008
10.603669 59.768032
10.613669 59.903968
10.623669 60.022432
10.633669 60.122944
10.643669 60.205216
10.653669 60.268768
10.663669 60.313504
10.673669 60.339136
10.683669 60.34576
10.693669 60.33328
10.703669 60.301696
10.713669 60.2512
10.723669 60.181984
10.733669 60.094336
10.743669 59.988448
10.753669 59.864896
10.763669 59.723968
10.773669 59.566144
10.783669 59.391904
10.793669 59.20192
10.803669 58.996576
10.813669 58.776544
10.823669 58.5424
10.833669 58.294816
10.843669 58.034368
10.853669 57.761728
10.863669 57.477472
10.873669 57.182272
10.883669 56.8768
10.893669 56.561536
10.903669 56.237248
10.913669 55.904512
10.923669 55.563904
10.933669 55.216
10.943669 54.861568
10.953669 54.500992
10.963669 54.13504
10.973669 53.764192
10.983669 53.389216
10.993669 53.010496
11.003669 52.6288
11.013669 52.244608
11.023669 51.858688
11.033669 51.471616
11.043669 51.083968
11.053669 50.696416
11.063669 50.309536
11.073669 49.924
11.083669 49.54048
11.093669 49.159648
11.103669 48.78208
11.113669 48.408352
11.123669 48.039136
11.133669 47.675104
11.143669 47.316736
11.153669 46.964608
11.163669 46.619392
11.173669 46.281472
11.183669 45.951424
11.193669 45.629632
11.203669 45.316576
11.213669 45.01264
11.223669 44.718208
11.233669 44.433472
11.243669 44.15872
11.253669 43.89424
11.263669 43.640128
11.273669 43.396576
11.283669 43.163584
11.293669 42.941248
11.303669 42.729472
11.313669 42.528256
11.323669 42.337504
11.333669 42.15712
11.343669 41.986816
11.353669 41.826496
11.363669 41.675872
11.373669 41.534656
11.383669 41.40256
11.393669 41.279392
11.403669 41.164672
11.413669 41.058208
11.423669 40.95952
11.433669 40.868224
11.443669 40.784128
11.453669 40.706752
11.463669 40.635616
11.473669 40.570528
11.483669 40.511104
11.493669 40.456864
11.503669 40.407616
11.513669 40.36288
11.523669 40.322368
11.533669 40.285792
11.543669 40.252864
11.553669 40.2232
11.563669 40.196704
11.573669 40.172896
11.583669 40.15168
11.593669 40.132768
11.603669 40.116064
11.613669 40.101184
11.623669 40.088032
11.633669 40.076416
11.643669 40.066144
11.653669 40.057216
11.663669 40.049344
11.673669 40.042432
11.683669 40.03648
11.693669 40.031296
11.703669 40.026688
11.713669 40.022848
11.723669 40.019392
11.733669 40.016512
11.743669 40.014016
11.753669 40.011808
11.763669 40.009984
11.773669 40.008448
11.783669 40.007104
11.793669 40.005952
11.803669 40.004992
11.813669 40.004128
11.823669 40.003456
11.833669 40.00288
11.843669 40.0024
11.853669 40.002016
11.863669 40.001632
11.873669 40.001344
11.883669 40.001152
11.893669 40.000864
11.903669 40.000768
11.913669 40.000576
11.923669 40.00048
11.933669 40.000384
11.943669 40.000288
11.953669 40.000288
11.963669 40.000192
11.973669 40.000192
11.983669 40.000096
11.993669 40.000096
12.003669 40.000096
12.013669 40.000096
12.023669 40.000096
12.033669 40
12.043669 40
12.053669 40
12.063669 40
12.073669 40
12.083669 40
12.093669 40
12.103669 40
12.113669 40
12.123669 40
12.133669 40
12.143669 40
12.153669 40
12.163669 40
12.173669 40
12.183669 40
12.193669 40
12.203669 40
12.213669 40
12.223669 40
12.233669 40
12.243669 40
12.253669 40
12.263669 40
12.273669 40
12.283669 40
12.293669 40
12.303669 40
12.313669 40
12.323669 40
12.333669 40
12.343669 40
12.353669 40
12.363669 40
12.373669 40
12.383669 40
12.393669 40
12.403669 40
12.413669 40
12.423669 40
12.433669 40
12.443669 40
12.453669 40
12.463669 40
12.473669 40
12.483669 40
12.493669 40
12.503669 40
12.513669 40
12.523669 40
12.533669 40
12.543669 40
12.553669 40
12.563669 40
12.573669 40
12.583669 40
12.593669 40
12.603669 40
12.613669 40
12.623669 40
12.633669 40
12.643669 40
12.653669 40
12.663669 40
12.673669 40
12.683669 40
12.693669 40
12.703669 40
12.713669 40
12.723669 40
12.733669 40
12.743669 40
12.753669 40
12.763669 40
12.773669 40
12.783669 40
12.793669 40
12.803669 40
12.813669 40
12.823669 40
12.833669 40
12.843669 40
12.853669 40
12.863669 40
12.873669 40
12.883669 40
12.893669 40
12.903669 40
12.913669 40
12.923669 40
12.933669 40
12.943669 40
12.953669 40
12.963669 40
12.973669 40
12.983669 40
12.993669 40
13.003669 40
13.013669 40
13.023669 40
13.033669 40
13.043669 40
13.053669 40
13.063669 40
13.073669 40
13.083669 40
13.093669 40
13.103669 40
13.113669 40
13.123669 40
13.133669 40
13.143669 40
13.153669 40
13.163669 40
13.173669 40
13.183669 40
13.193669 40
13.203669 40
13.213669 40
13.223669 40
13.233669 40
13.243669 40
13.253669 40
13.263669 40
13.273669 40
13.283669 40
13.293669 40
13.303669 40
13.313669 40
13.323669 40
13.333669 40
13.343669 40
13.353669 40
13.363669 40
13.373669 40
13.383669 40
13.393669 40
13.403669 40
13.413669 40
13.423669 40
13.433669 40
13.443669 40
13.453669 40
13.463669 40
13.473669 40
13.483669 40
13.493669 40
13.503669 40
13.513669 40
13.523669 40
13.533669 40
13.543669 40
13.553669 40
13.563669 40
13.573669 40
13.583669 40
13.593669 40
13.603669 40
13.613669 40
13.623669 40
13.633669 40
13.643669 40
13.653669 40
13.663669 40
13.673669 40
13.683669 40
13.693669 40
13.703669 40
13.713669 40
13.723669 40
13.733669 40
13.743669 40
13.753669 40
13.763669 40
13.773669 40
13.783669 40
13.793669 40
13.803669 40
13.813669 40
13.823669 40
13.833669 40
13.843669 40
13.853669 40
13.863669 40
13.873669 40
13.883669 40
13.893669 40
13.903669 40
13.913669 40
13.923669 40
13.933669 40
13.943669 40
13.953669 40
13.963669 40
13.973669 40
13.983669 40
13.993669 40
14.003669 40
14.013669 40
14.023669 40
14.033669 40
14.043669 40
14.053669 40
14.063669 40
14.073669 40
14.083669 40
14.093669 40
14.103669 40
14.113669 40
14.123669 40
14.133669 40
14.143669 40
14.153669 40
14.163669 40
14.173669 40
14.183669 40
14.193669 40
14.203669 40
14.213669 40
14.223669 40
14.233669 40
14.243669 40
14.253669 40
14.263669 40
14.273669 40
14.283669 40
14.293669 40
14.303669 40
14.313669 40
14.323669 40
14.333669 40
14.343669 40
14.353669 40
14.363669 40
14.373669 40
14.383669 40
14.393669 40
14.403669 40
14.413669 40
14.423669 40
14.433669 40
14.443669 40
14.453669 40
14.463669 40
14.473669 40
14.483669 40
14.493669 40
14.503669 40
14.513669 40
14.523669 40
14.533669 40
14.543669 40
14.553669 40
14.563669 40
14.573669 40
14.583669 40
14.593669 40
14.603669 40
14.613669 40
14.623669 40
14.633669 40
14.643669 40
14.653669 40
14.663669 40
14.673669 40
14.683669 40
14.693669 40
14.703669 40
14.713669 40
14.723669 40
14.733669 40
14.743669 40
14.753669 40
14.763669 40
14.773669 40
14.783669 40
14.793669 40
14.803669 40
14.813669 40
14.823669 40
14.833669 40
14.843669 40
14.853669 40
14.863669 40
14.873669 40
14.883669 40
14.893669 40
14.903669 40
14.913669 40
14.923669 40
14.933669 40
14.943669 40
14.953669 40
14.963669 40
14.973669 40
14.983669 40
14.993669 40
15.003669 40
15.013669 40
15.023669 40
15.033669 40
15.043669 40
15.053669 40
15.063669 40
15.073669 40
15.083669 40
15.093669 40
15.103669 40
15.113669 40
15.123669 40
15.133669 40
15.143669 40
15.153669 40
15.163669 40
15.173669 40
15.183669 40
15.193669 40
15.203669 40
15.213669 40
15.223669 40
15.233669 40
15.243669 40
15.253669 40
15.263669 40
15.273669 40
15.283669 40
15.293669 40
15.303669 40
15.313669 40
15.323669 40
15.333669 40
15.343669 40
15.353669 40
15.363669 40
15.373669 40
15.383669 40
15.393669 40
15.403669 40
15.413669 40
15.423669 40.000096
15.433669 40.000096
15.443669 40.000096
15.453669 40.000096
15.463669 40.000096
15.473669 40.000096
15.483669 40.000096
15.493669 40.000096
15.503669 40.000192
15.513669 40.000192
15.523669 40.000192
15.533669 40.000192
15.543669 40.000192
15.553669 40.000288
15.563669 40.000288
15.573669 40.000288
15.583669 40.000384
15.593669 40.000384
15.603669 40.00048
15.613669 40.00048
15.623669 40.00048
15.633669 40.000576
15.643669 40.000672
15.653669 40.000672
15.663669 40.000768
15.673669 40.000864
15.683669 40.000864
15.693669 40.00096
15.703669 40.001056
15.713669 40.001152
15.723669 40.001248
15.733669 40.001248
15.743669 40.001344
15.753669 40.00144
15.763669 40.001632
15.773669 40.001728
15.783669 40.001824
15.793669 40.00192
15.803669 40.002016
15.813669 40.002112
15.823669 40.002304
15.833669 40.0024
15.843669 40.002496
15.853669 40.002688
15.863669 40.002784
15.873669 40.002976
15.883669 40.003072
15.893669 40.003264
15.903669 40.00336
15.913669 40.003552
15.923669 40.003648
15.933669 40.00384
15.943669 40.003936
15.953669 40.004128
15.963669 40.004224
15.973669 40.004416
15.983669 40.004512
15.993669 40.004704
16.003669 40.0048
16.013669 40.004992
16.023669 40.005088
16.033669 40.00528
16.043669 40.005376
16.053669 40.005472
16.063669 40.005664
16.073669 40.00576
16.083669 40.005952
16.093669 40.006048
16.103669 40.006144
16.113669 40.006336
16.123669 40.006432
16.133669 40.006528
16.143669 40.00672
16.153669 40.006816
16.163669 40.006912
16.173669 40.007008
16.183669 40.0072
16.193669 40.007296
16.203669 40.007392
16.213669 40.007488
16.223669 40.00768
16.233669 40.007776
16.243669 40.007872
16.253669 40.007968
16.263669 40.008064
16.273669 40.008256
16.283669 40.008352
16.293669 40.008448
16.303669 40.00864
16.313669 40.008736
16.323669 40.008832
16.333669 40.009024
16.343669 40.00912
16.353669 40.009216
16.363669 40.009408
16.373669 40.009504
16.383669 40.009696
16.393669 40.009888
16.403669 40.009984
16.413669 40.010176
16.423669 40.010272
16.433669 40.010464
16.443669 40.010656
16.453669 40.010848
16.463669 40.010944
16.473669 40.011136
16.483669 40.011328
16.493669 40.011424
16.503669 40.011616
16.513669 40.011808
16.523669 40.012
16.533669 40.012096
16.543669 40.012288
16.553669 40.012384
16.563669 40.012576
16.573669 40.012672
16.583669 40.012864
16.593669 40.01296
16.603669 40.013056
16.613669 40.013152
16.623669 40.013248
16.633669 40.013344
16.643669 40.013344
16.653669 40.01344
16.663669 40.01344
16.673669 40.01344
16.683669 40.01344
16.693669 40.01344
16.703669 40.01344
16.713669 40.013344
16.723669 40.013344
16.733669 40.013248
16.743669 40.013152
16.753669 40.01296
16.763669 40.012864
16.773669 40.012672
16.783669 40.012576
16.793669 40.012384
16.803669 40.012192
16.813669 40.011904
16.823669 40.011712
16.833669 40.01152
16.843669 40.011232
16.853669 40.010944
16.863669 40.010656
16.873669 40.010464
16.883669 40.010176
16.893669 40.009888
16.903669 40.0096
16.913669 40.009312
16.923669 40.009024
16.933669 40.008736
16.943669 40.008448
16.953669 40.00816
16.963669 40.007872
16.973669 40.007584
16.983669 40.007296
16.993669 40.007008
17.003669 40.00672
17.013669 40.006528
17.023669 40.00624
17.033669 40.006048
17.043669 40.005856
17.053669 40.005664
17.063669 40.005376
17.073669 40.00528
17.083669 40.005088
17.093669 40.004896
17.103669 40.0048
17.113669 40.004608
17.123669 40.004512
17.133669 40.004416
17.143669 40.004224
17.153669 40.004128
17.163669 40.004128
17.173669 40.004032
17.183669 40.003936
17.193669 40.003936
17.203669 40.00384
17.213669 40.00384
17.223669 40.003744
17.233669 40.003744
17.243669 40.003744
17.253669 40.003744
17.263669 40.003744
17.273669 40.003744
17.283669 40.003744
17.293669 40.003744
17.303669 40.003744
17.313669 40.003744
17.323669 40.003744
17.333669 40.003744
17.343669 40.00384
17.353669 40.00384
17.363669 40.00384
17.373669 40.00384
17.383669 40.00384
17.393669 40.003936
17.403669 40.003936
17.413669 40.003936
17.423669 40.003936
17.433669 40.004032
17.443669 40.004032
17.453669 40.004032
17.463669 40.004032
17.473669 40.004032
17.483669 40.004032
17.493669 40.004128
17.503669 40.004128
17.513669 40.004128
17.523669 40.004128
17.533669 40.004128
17.543669 40.004128
17.553669 40.004128
17.563669 40.004128
17.573669 40.004128
17.583669 40.004128
17.593669 40.004128
17.603669 40.004128
17.613669 40.004128
17.623669 40.004128
17.633669 40.004128
17.643669 40.004128
17.653669 40.004032
17.663669 40.004032
17.673669 40.004032
17.683669 40.004032
17.693669 40.004032
17.703669 40.003936
17.713669 40.003936
17.723669 40.003936
17.733669 40.00384
17.743669 40.00384
17.753669 40.00384
17.763669 40.003744
17.773669 40.003744
17.783669 40.003648
17.793669 40.003648
17.803669 40.003552
17.813669 40.003552
17.823669 40.003456
17.833669 40.003456
17.843669 40.00336
17.853669 40.00336
17.863669 40.003264
17.873669 40.003264
17.883669 40.003168
17.893669 40.003072
17.903669 40.003072
17.913669 40.002976
17.923669 40.00288
17.933669 40.00288
17.943669 40.002784
17.953669 40.002688
17.963669 40.002688
17.973669 40.002592
17.983669 40.002496
17.993669 40.002496
18.003669 40.0024
18.013669 40.002304
18.023669 40.002304
18.033669 40.002208
18.043669 40.002112
18.053669 40.002112
18.063669 40.002016
18.073669 40.002016
18.083669 40.00192
18.093669 40.00192
18.103669 40.00192
18.113669 40.001824
18.123669 40.001824
18.133669 40.001824
18.143669 40.001728
18.153669 40.001728
18.163669 40.001728
18.173669 40.001728
18.183669 40.001728
18.193669 40.001728
18.203669 40.001824
18.213669 40.001824
18.223669 40.001824
18.233669 40.00192
18.243669 40.00192
18.253669 40.002016
18.263669 40.002016
18.273669 40.002112
18.283669 40.002208
18.293669 40.002304
18.303669 40.0024
18.313669 40.002496
18.323669 40.002592
18.333669 40.002688
18.343669 40.002784
18.353669 40.00288
18.363669 40.003072
18.373669 40.003168
18.383669 40.003264
18.393669 40.003456
18.403669 40.003552
18.413669 40.003744
18.423669 40.003936
18.433669 40.004032
18.443669 40.004224
18.453669 40.004416
18.463669 40.004512
18.473669 40.004704
18.483669 40.004896
18.493669 40.005088
18.503669 40.00528
18.513669 40.005376
18.523669 40.005568
18.533669 40.00576
18.543669 40.005952
18.553669 40.006144
18.563669 40.006336
18.573669 40.006528
18.583669 40.00672
18.593669 40.006816
18.603669 40.007008
18.613669 40.0072
18.623669 40.007392
18.633669 40.007584
18.643669 40.007776
18.653669 40.007968
18.663669 40.008256
18.673669 40.008448
18.683669 40.00864
18.693669 40.008832
18.703669 40.009024
18.713669 40.009312
18.723669 40.009504
18.733669 40.009792
18.743669 40.009984
18.753669 40.010272
18.763669 40.01056
18.773669 40.010848
18.783669 40.01104
18.793669 40.011424
18.803669 40.011712
18.813669 40.012
18.823669 40.012288
18.833669 40.012672
18.843669 40.01296
18.853669 40.013344
18.863669 40.013728
18.873669 40.014112
18.883669 40.014496
18.893669 40.01488
18.903669 40.015264
18.913669 40.015648
18.923669 40.016032
18.933669 40.016512
18.943669 40.016896
18.953669 40.017376
18.963669 40.01776
18.973669 40.01824
18.983669 40.018624
18.993669 40.019104
19.003669 40.019488
19.013669 40.019872
19.023669 40.020352
19.033669 40.020736
19.043669 40.02112
19.053669 40.021504
19.063669 40.021888
19.073669 40.022272
19.083669 40.022656
19.093669 40.022944
19.103669 40.023232
19.113669 40.02352
19.123669 40.023808
19.133669 40.024
19.143669 40.024288
19.153669 40.02448
19.163669 40.024576
19.173669 40.024768
19.183669 40.024864
19.193669 40.024864
19.203669 40.02496
19.213669 40.02496
19.223669 40.02496
19.233669 40.024864
19.243669 40.024768
19.253669 40.024672
19.263669 40.02448
19.273669 40.024288
19.283669 40.024096
19.293669 40.023808
19.303669 40.02352
19.313669 40.023232
19.323669 40.022848
19.333669 40.022464
19.343669 40.02208
19.353669 40.021696
19.363669 40.021216
19.373669 40.020736
19.383669 40.020256
19.393669 40.019776
19.403669 40.0192
19.413669 40.01872
19.423669 40.018144
19.433669 40.017568
19.443669 40.016992
19.453669 40.016416
19.463669 40.01584
19.473669 40.015264
19.483669 40.014688
19.493669 40.014112
19.503669 40.013632
19.513669 40.013056
19.523669 40.01248
19.533669 40.012
19.543669 40.01152
19.553669 40.01104
19.563669 40.010656
19.573669 40.010272
19.583669 40.009888
19.593669 40.0096
19.603669 40.009408
19.613669 40.009216
19.623669 40.00912
19.633669 40.009216
19.643669 40.009312
19.653669 40.009504
19.663669 40.009888
19.673669 40.010464
19.683669 40.011232
19.693669 40.012192
19.703669 40.013344
19.713669 40.01488
19.723669 40.016704
19.733669 40.018816
19.743669 40.021504
19.753669 40.024576
19.763669 40.028224
19.773669 40.032544
19.783669 40.037536
19.793669 40.043296
19.803669 40.050112
19.813669 40.057888
19.823669 40.066816
19.833669 40.077088
19.843669 40.0888
19.853669 40.10224
19.863669 40.117408
19.873669 40.134688
19.883669 40.154176
19.893669 40.17616
19.903669 40.200928
19.913669 40.228672
19.923669 40.259776
19.933669 40.294528
19.943669 40.33312
19.953669 40.376128
19.963669 40.423648
19.973669 40.476256
19.983669 40.53424
19.993669 40.597984
20.003669 40.667968
20.013669 40.74448
20.023669 40.827904
20.033669 40.918816
20.043669 41.017504
20.053669 41.124352
20.063669 41.23984
20.073669 41.36416
20.083669 41.497696
20.093669 41.640736
20.103669 41.793664
20.113669 41.956576
20.123669 42.129664
20.133669 42.31312
20.143669 42.506944
20.153669 42.711136
20.163669 42.925696
20.173669 43.150336
20.183669 43.38496
20.193669 43.62928
20.203669 43.88272
20.213669 44.144992
20.223669 44.415424
20.233669 44.693344
20.243669 44.977888
20.253669 45.26848
20.263669 45.563872
20.273669 45.8632
20.283669 46.165216
20.293669 46.468864
20.303669 46.7728
20.313669 47.075776
20.323669 47.376256
20.333669 47.672896
20.343669 47.964256
20.353669 48.248896
20.363669 48.525184
20.373669 48.79168
20.383669 49.046944
20.393669 49.289536
20.403669 49.518016
20.413669 49.73104
20.423669 49.92736
20.433669 50.105728
20.443669 50.265088
20.453669 50.40448
20.463669 50.522944
20.473669 50.619712
20.483669 50.694304
20.493669 50.746144
20.503669 50.774944
20.513669 50.780416
20.523669 50.762656
20.533669 50.721856
20.543669 50.658112
20.553669 50.571904
20.563669 50.463808
20.573669 50.334592
20.583669 50.185024
20.593669 50.01616
20.603669 49.82896
20.613669 49.624768
20.623669 49.40464
20.633669 49.170112
20.643669 48.922528
20.653669 48.663424
20.663669 48.39424
20.673669 48.116608
20.683669 47.831968
20.693669 47.542048
20.703669 47.248288
20.713669 46.952224
20.723669 46.655392
20.733669 46.359232
20.743669 46.06528
20.753669 45.774688
20.763669 45.4888
20.773669 45.208864
20.783669 44.936032
20.793669 44.671264
20.803669 44.415616
20.813669 44.169952
20.823669 43.93504
20.833669 43.711648
20.843669 43.500352
20.853669 43.301728
20.863669 43.11616
20.873669 42.944128
20.883669 42.785824
20.893669 42.641632
20.903669 42.511456
20.913669 42.395584
20.923669 42.294016
20.933669 42.206656
20.943669 42.133504
20.953669 42.074272
20.963669 42.02896
20.973669 41.997088
20.983669 41.97856
20.993669 41.972896
21.003669 41.979808
21.013669 41.998912
21.023669 42.029632
21.033669 42.071584
21.043669 42.124192
21.053669 42.186976
21.063669 42.259264
21.073669 42.340384
21.083669 42.42976
21.093669 42.526624
21.103669 42.6304
21.113669 42.740128
21.123669 42.855232
21.133669 42.974848
21.143669 43.098016
21.153669 43.22416
21.163669 43.352224
21.173669 43.481344
21.183669 43.610752
21.193669 43.739488
21.203669 43.866784
21.213669 43.991584
21.223669 44.113216
21.233669 44.23072
21.243669 44.343328
21.253669 44.450176
21.263669 44.550592
21.273669 44.643904
21.283669 44.729344
21.293669 44.806432
21.303669 44.8744
21.313669 44.932864
21.323669 44.98144
21.333669 45.019744
21.343669 45.047392
21.353669 45.064288
21.363669 45.07024
21.373669 45.065152
21.383669 45.049024
21.393669 45.022048
21.403669 44.98432
21.413669 44.936032
21.423669 44.877568
21.433669 44.809216
21.443669 44.731552
21.453669 44.64496
21.463669 44.54992
21.473669 44.4472
21.483669 44.33728
21.493669 44.220832
21.503669 44.09872
21.513669 43.971424
21.523669 43.839712
21.533669 43.704448
21.543669 43.566304
21.553669 43.425952
21.563669 43.28416
21.573669 43.1416
21.583669 42.99904
21.593669 42.85696
21.603669 42.716032
21.613669 42.576928
21.623669 42.440128
21.633669 42.306112
21.643669 42.175456
21.653669 42.048448
21.663669 41.925568
21.673669 41.807104
21.683669 41.693344
21.693669 41.584576
21.703669 41.480896
21.713669 41.382496
21.723669 41.289664
21.733669 41.202208
21.743669 41.120416
21.753669 41.044096
21.763669 40.97344
21.773669 40.90816
21.783669 40.848448
21.793669 40.79392
21.803669 40.744768
21.813669 40.700608
21.823669 40.661344
21.833669 40.626784
21.843669 40.596928
21.853669 40.571392
21.863669 40.549984
21.873669 40.532608
21.883669 40.518976
21.893669 40.508896
21.903669 40.502176
21.913669 40.498528
21.923669 40.49776
21.933669 40.49968
21.943669 40.504096
21.953669 40.510624
21.963669 40.519264
21.973669 40.529632
21.983669 40.541632
21.993669 40.554976
22.003669 40.569568
22.013669 40.58512
22.023669 40.601344
22.033669 40.61824
22.043669 40.63552
22.053669 40.653088
22.063669 40.670656
22.073669 40.688128
22.083669 40.705408
22.093669 40.722208
22.103669 40.738432
22.113669 40.75408
22.123669 40.768864
22.133669 40.78288
22.143669 40.79584
22.153669 40.807744
22.163669 40.818496
22.173669 40.828096
22.183669 40.836544
22.193669 40.843744
22.203669 40.849792
22.213669 40.854592
22.223669 40.85824
22.233669 40.860736
22.243669 40.862176
22.253669 40.862752
22.263669 40.862464
22.273669 40.861408
22.283669 40.859872
22.293669 40.857856
22.303669 40.855744
22.313669 40.853536
22.323669 40.85152
22.333669 40.849984
22.343669 40.849216
22.353669 40.849312
22.363669 40.850752
22.373669 40.853632
22.383669 40.858432
22.393669 40.865344
22.403669 40.874848
22.413669 40.88704
22.423669 40.9024
22.433669 40.921216
22.443669 40.943776
22.453669 40.970464
22.463669 41.001664
22.473669 41.037568
22.483669 41.078464
22.493669 41.124736
22.503669 41.17648
22.513669 41.234176
22.523669 41.297824
22.533669 41.367712
22.543669 41.443936
22.553669 41.526688
22.563669 41.615968
22.573669 41.711776
22.583669 41.814208
22.593669 41.923168
22.603669 42.03856
22.613669 42.160288
22.623669 42.287968
22.633669 42.421408
22.643669 42.560416
22.653669 42.704416
22.663669 42.85312
22.673669 43.006048
22.683669 43.162528
22.693669 43.322176
22.703669 43.484128
22.713669 43.647904
22.723669 43.81264
22.733669 43.97776
22.743669 44.142304
22.753669 44.305504
22.763669 44.466688
22.773669 44.6248
22.783669 44.779168
22.793669 44.928928
22.803669 45.07312
22.813669 45.211168
22.823669 45.342112
22.833669 45.46528
22.843669 45.58
22.853669 45.685504
22.863669 45.781312
22.873669 45.866848
22.883669 45.941536
22.893669 46.005088
22.903669 46.057216
22.913669 46.09744
22.923669 46.12576
22.933669 46.14208
22.943669 46.146304
22.953669 46.138528
22.963669 46.118944
22.973669 46.087744
22.983669 46.045216
22.993669 45.991744
23.003669 45.927808
23.013669 45.853792
23.023669 45.770368
23.033669 45.678112
23.043669 45.577696
23.053669 45.469792
23.063669 45.355072
23.073669 45.234304
23.083669 45.10816
23.093669 44.9776
23.103669 44.8432
23.113669 44.705824
23.123669 44.566144
23.133669 44.424928
23.143669 44.282848
23.153669 44.140672
23.163669 43.99888
23.173669 43.85824
23.183669 43.719136
23.193669 43.58224
23.203669 43.448032
23.213669 43.3168
23.223669 43.18912
23.233669 43.065184
23.243669 42.945376
23.253669 42.829888
23.263669 42.719008
23.273669 42.612736
23.283669 42.511456
23.293669 42.414976
23.303669 42.323584
23.313669 42.237184
23.323669 42.15568
23.333669 42.079168
23.343669 42.007552
23.353669 41.940736
23.363669 41.878528
23.373669 41.820928
23.383669 41.767648
23.393669 41.718688
23.403669 41.67376
23.413669 41.632672
23.423669 41.595424
23.433669 41.561536
23.443669 41.531104
23.453669 41.503744
23.463669 41.479264
23.473669 41.457568
23.483669 41.438368
23.493669 41.421568
23.503669 41.406784
23.513669 41.394016
23.523669 41.383072
23.533669 41.373664
23.543669 41.365696
23.553669 41.358976
23.563669 41.353408
23.573669 41.3488
23.583669 41.34496
23.593669 41.341888
23.603669 41.339392
23.613669 41.337472
23.623669 41.335936
23.633669 41.334688
23.643669 41.333824
23.653669 41.333248
23.663669 41.332864
23.673669 41.332672
23.683669 41.332768
23.693669 41.333152
23.703669 41.333728
23.713669 41.334784
23.723669 41.336224
23.733669 41.33824
23.743669 41.340832
23.753669 41.344192
23.763669 41.348416
23.773669 41.3536
23.783669 41.35984
23.793669 41.367424
23.803669 41.376448
23.813669 41.387008
23.823669 41.3992
23.833669 41.413312
23.843669 41.42944
23.853669 41.447584
23.863669 41.468032
23.873669 41.490784
23.883669 41.515936
23.893669 41.543488
23.903669 41.573632
23.913669 41.606368
23.923669 41.641504
23.933669 41.679232
23.943669 41.71936
23.953669 41.761792
23.963669 41.806432
23.973669 41.853184
23.983669 41.901856
23.993669 41.95216
24.003669 42.003904
24.013669 42.056896
24.023669 42.110752
24.033669 42.165184
24.043669 42.219904
24.053669 42.274528
24.063669 42.328672
24.073669 42.382048
24.083669 42.434176
24.093669 42.484672
24.103669 42.533248
24.113669 42.579424
24.123669 42.623008
24.133669 42.663328
24.143669 42.700384
24.153669 42.7336
24.163669 42.762784
24.173669 42.787648
24.183669 42.808
24.193669 42.823456
24.203669 42.834112
24.213669 42.839584
24.223669 42.839968
24.233669 42.835072
24.243669 42.824896
24.253669 42.809536
24.263669 42.788992
24.273669 42.76336
24.283669 42.732736
24.293669 42.697408
24.303669 42.657472
24.313669 42.613312
24.323669 42.565024
24.333669 42.512992
24.343669 42.457504
24.353669 42.398848
24.363669 42.337504
24.373669 42.27376
24.383669 42.208
24.393669 42.140512
24.403669 42.071776
24.413669 42.002176
24.423669 41.932
24.433669 41.861632
24.443669 41.79136
24.453669 41.721664
24.463669 41.65264
24.473669 41.584864
24.483669 41.518336
24.493669 41.45344
24.503669 41.390368
24.513669 41.329408
24.523669 41.270656
24.533669 41.214208
24.543669 41.160256
24.553669 41.108992
24.563669 41.060416
24.573669 41.014624
24.583669 40.97152
24.593669 40.931296
24.603669 40.893952
24.613669 40.859296
24.623669 40.82752
24.633669 40.798432
24.643669 40.772032
24.653669 40.74832
24.663669 40.727104
24.673669 40.70848
24.683669 40.69216
24.693669 40.678144
24.703669 40.666432
24.713669 40.656928
24.723669 40.64944
24.733669 40.644064
24.743669 40.640512
24.753669 40.63888
24.763669 40.639072
24.773669 40.640992
24.783669 40.64464
24.793669 40.64992
24.803669 40.656736
24.813669 40.665184
24.823669 40.675264
24.833669 40.686784
24.843669 40.69984
24.853669 40.714432
24.863669 40.730464
24.873669 40.747936
24.883669 40.766944
24.893669 40.787392
24.903669 40.80928
24.913669 40.832704
24.923669 40.857472
24.933669 40.883776
24.943669 40.91152
24.953669 40.940704
24.963669 40.971232
24.973669 41.003296
24.983669 41.036608
24.993669 41.07136
25.003669 41.10736
25.013669 41.144704
25.023669 41.183296
25.033669 41.223136
25.043669 41.264032
25.053669 41.30608
25.063669 41.34928
25.073669 41.393344
25.083669 41.438464
25.093669 41.484448
25.103669 41.531296
25.113669 41.578912
25.123669 41.627296
25.133669 41.676352
25.143669 41.726176
25.153669 41.776576
25.163669 41.827552
25.173669 41.8792
25.183669 41.931424
25.193669 41.984224
25.203669 42.0376
25.213669 42.091552
25.223669 42.146272
25.233669 42.201568
25.243669 42.257632
25.253669 42.31456
25.263669 42.372256
25.273669 42.430912
25.283669 42.490528
25.293669 42.5512
25.303669 42.613024
25.313669 42.676192
25.323669 42.740608
25.333669 42.806464
25.343669 42.87376
25.353669 42.942688
25.363669 43.013152
25.373669 43.085344
25.383669 43.159168
25.393669 43.234816
25.403669 43.312192
25.413669 43.391296
25.423669 43.472128
25.433669 43.554688
25.443669 43.638784
25.453669 43.724416
25.463669 43.811392
25.473669 43.899616
25.483669 43.988896
25.493669 44.079136
25.503669 44.169952
25.513669 44.261248
25.523669 44.352736
25.533669 44.444032
25.543669 44.534848
25.553669 44.624896
25.563669 44.713888
25.573669 44.801248
25.583669 44.886784
25.593669 44.970112
25.603669 45.050656
25.613669 45.128224
25.623669 45.20224
25.633669 45.27232
25.643669 45.33808
25.653669 45.399136
25.663669 45.455104
25.673669 45.505504
25.683669 45.550048
25.693669 45.588448
25.703669 45.620224
25.713669 45.645184
25.723669 45.66304
25.733669 45.6736
25.743669 45.676576
25.753669 45.671872
25.763669 45.6592
25.773669 45.638656
25.783669 45.610144
25.793669 45.573568
25.803669 45.529024
25.813669 45.476608
25.823669 45.41632
25.833669 45.348448
25.843669 45.273184
25.853669 45.190624
25.863669 45.101152
25.873669 45.005056
25.883669 44.90272
25.893669 44.794528
25.903669 44.680864
25.913669 44.562112
25.923669 44.438752
25.933669 44.311264
25.943669 44.180128
25.953669 44.04592
25.963669 43.90912
25.973669 43.770208
25.983669 43.629664
25.993669 43.488064
26.003669 43.345888
26.013669 43.203616
26.023669 43.061728
26.033669 42.920704
26.043669 42.781024
26.053669 42.642976
26.063669 42.507136
26.073669 42.373696
26.083669 42.24304
26.093669 42.115648
26.103669 41.99152
26.113669 41.871136
26.123669 41.754592
26.133669 41.64208
26.143669 41.533792
26.153669 41.429824
26.163669 41.330272
26.173669 41.235136
26.183669 41.144608
26.193669 41.058592
26.203669 40.977088
26.213669 40.9
26.223669 40.827424
26.233669 40.759072
26.243669 40.694944
26.253669 40.63504
26.263669 40.579072
26.273669 40.526944
26.283669 40.47856
26.293669 40.433728
26.303669 40.392256
26.313669 40.354048
26.323669 40.318816
26.333669 40.28656
26.343669 40.257088
26.353669 40.230112
26.363669 40.205536
26.373669 40.183264
26.383669 40.163008
26.393669 40.144672
26.403669 40.12816
26.413669 40.11328
26.423669 40.099936
26.433669 40.087936
26.443669 40.07728
26.453669 40.067776
26.463669 40.059232
26.473669 40.051744
26.483669 40.045024
26.493669 40.039168
26.503669 40.033984
26.513669 40.029376
26.523669 40.02544
26.533669 40.021888
26.543669 40.018816
26.553669 40.016128
26.563669 40.013824
26.573669 40.011808
26.583669 40.01008
26.593669 40.008544
26.603669 40.007296
26.613669 40.006144
26.623669 40.005184
26.633669 40.004416
26.643669 40.003744
26.653669 40.003072
26.663669 40.002592
26.673669 40.002208
26.683669 40.001824
26.693669 40.001536
26.703669 40.001248
26.713669 40.001056
26.723669 40.000864
26.733669 40.000672
26.743669 40.000576
26.753669 40.00048
26.763669 40.000384
26.773669 40.000288
26.783669 40.000288
26.793669 40.000192
26.803669 40.000192
26.813669 40.000096
26.823669 40.000096
26.833669 40.000096
26.843669 40.000096
26.853669 40.000096
26.863669 40.000096
26.873669 40
26.883669 40
26.893669 40
26.903669 40
26.913669 40
26.923669 40
26.933669 40
26.943669 40
26.953669 40
26.963669 40
26.973669 40
26.983669 40
26.993669 40
27.003669 40
27.013669 40
27.023669 40
27.033669 40
27.043669 40
27.053669 40
27.063669 40
27.073669 40
27.083669 40
27.093669 40
27.103669 40
27.113669 40
27.123669 40
27.133669 40
27.143669 40
27.153669 40
27.163669 40
27.173669 40
27.183669 40
27.193669 40
27.203669 40
27.213669 40
27.223669 40
27.233669 40
27.243669 40
27.253669 40
27.263669 40
27.273669 40
27.283669 40
27.293669 40
27.303669 40
27.313669 40
27.323669 40
27.333669 40
27.343669 40
27.353669 40.000096
27.363669 40.000096
27.373669 40.000096
27.383669 40.000096
27.393669 40.000096
27.403669 40.000192
27.413669 40.000192
27.423669 40.000192
27.433669 40.000288
27.443669 40.000384
27.453669 40.00048
27.463669 40.000576
27.473669 40.000672
27.483669 40.000768
27.493669 40.00096
27.503669 40.001152
27.513669 40.001344
27.523669 40.001632
27.533669 40.002016
27.543669 40.0024
27.553669 40.002784
27.563669 40.00336
27.573669 40.003936
27.583669 40.004704
27.593669 40.005568
27.603669 40.006624
27.613669 40.007776
27.623669 40.00912
27.633669 40.010752
27.643669 40.012576
27.653669 40.014688
27.663669 40.017184
27.673669 40.019968
27.683669 40.023232
27.693669 40.026976
27.703669 40.0312
27.713669 40.036
27.723669 40.041568
27.733669 40.047808
27.743669 40.054912
27.753669 40.06288
27.763669 40.072
27.773669 40.082176
27.783669 40.0936
27.793669 40.106464
27.803669 40.120864
27.813669 40.136896
27.823669 40.154752
27.833669 40.17472
27.843669 40.1968
27.853669 40.221184
27.863669 40.248256
27.873669 40.278016
27.883669 40.310752
27.893669 40.346752
27.903669 40.386112
27.913669 40.429216
27.923669 40.476256
27.933669 40.52752
27.943669 40.583104
27.953669 40.643392
27.963669 40.708672
27.973669 40.77904
27.983669 40.854976
27.993669 40.93648
28.003669 41.023936
28.013669 41.117536
28.023669 41.217472
28.033669 41.324032
28.043669 41.437216
28.053669 41.557312
28.063669 41.684416
28.073669 41.818624
28.083669 41.960032
28.093669 42.10864
28.103669 42.264544
28.113669 42.427552
28.123669 42.597664
28.133669 42.774688
28.143669 42.958528
28.153669 43.148992
28.163669 43.345696
28.173669 43.548352
28.183669 43.756576
28.193669 43.969984
28.203669 44.188
28.213669 44.410048
28.223669 44.635552
28.233669 44.86384
28.243669 45.09424
28.253669 45.325984
28.263669 45.558208
28.273669 45.790144
28.283669 46.020832
28.293669 46.249408
28.303669 46.474912
28.313669 46.696288
28.323669 46.912672
28.333669 47.123104
28.343669 47.326432
28.353669 47.521792
28.363669 47.708128
28.373669 47.884672
28.383669 48.050368
28.393669 48.204352
28.403669 48.345856
28.413669 48.474112
28.423669 48.588448
28.433669 48.688192
28.443669 48.772864
28.453669 48.841984
28.463669 48.895072
28.473669 48.932128
28.483669 48.952768
28.493669 48.957088
28.503669 48.945088
28.513669 48.916864
28.523669 48.8728
28.533669 48.81328
28.543669 48.738784
28.553669 48.649888
28.563669 48.547264
28.573669 48.431872
28.583669 48.304576
28.593669 48.16624
28.603669 48.018112
28.613669 47.861248
28.623669 47.696992
28.633669 47.526496
28.643669 47.351104
28.653669 47.17216
28.663669 46.9912
28.673669 46.809568
28.683669 46.628608
28.693669 46.449856
28.703669 46.274752
28.713669 46.104544
28.723669 45.940672
28.733669 45.78448
28.743669 45.63712
28.753669 45.500032
28.763669 45.37408
28.773669 45.260512
28.783669 45.160192
28.793669 45.07408
28.803669 45.002848
28.813669 44.94736
28.823669 44.908096
28.833669 44.885536
28.843669 44.879968
28.853669 44.89168
28.863669 44.920768
28.873669 44.967232
28.883669 45.030784
28.893669 45.111328
28.903669 45.20848
28.913669 45.321568
28.923669 45.450016
28.933669 45.593152
28.943669 45.74992
28.953669 45.919552
28.963669 46.100896
28.973669 46.292704
28.983669 46.493824
28.993669 46.702816
29.003669 46.918336
29.013669 47.138848
29.023669 47.362816
29.033669 47.588608
29.043669 47.814784
29.053669 48.039616
29.063669 48.261472
29.073669 48.47872
29.083669 48.689728
29.093669 48.89296
29.103669 49.08688
29.113669 49.270048
29.123669 49.441024
29.133669 49.598464
29.143669 49.74112
29.153669 49.86784
29.163669 49.977568
29.173669 50.069536
29.183669 50.14288
29.193669 50.196832
29.203669 50.231008
29.213669 50.245024
29.223669 50.238592
29.233669 50.211616
29.243669 50.164096
29.253669 50.09632
29.263669 50.008576
29.273669 49.901344
29.283669 49.7752
29.293669 49.63072
29.303669 49.46896
29.313669 49.290592
29.323669 49.096672
29.333669 48.888448
29.343669 48.66688
29.353669 48.433408
29.363669 48.188992
29.373669 47.935168
29.383669 47.673184
29.393669 47.404384
29.403669 47.130112
29.413669 46.851616
29.423669 46.57024
29.433669 46.287232
29.443669 46.00384
29.453669 45.721216
29.463669 45.440512
29.473669 45.162688
29.483669 44.8888
29.493669 44.619712
29.503669 44.356288
29.513669 44.0992
29.523669 43.849216
29.533669 43.606912
29.543669 43.372768
29.553669 43.147168
29.563669 42.930496
29.573669 42.722944
29.583669 42.5248
29.593669 42.33616
29.603669 42.157024
29.613669 41.987488
29.623669 41.82736
29.633669 41.676544
29.643669 41.53504
29.653669 41.402464
29.663669 41.278624
29.673669 41.163232
29.683669 41.056096
29.693669 40.956736
29.703669 40.864864
29.713669 40.780192
29.723669 40.702336
29.733669 40.630912
29.743669 40.565536
29.753669 40.505824
29.763669 40.451488
29.773669 40.402144
29.783669 40.357504
29.793669 40.317088
29.803669 40.280608
29.813669 40.247776
29.823669 40.2184
29.833669 40.192096
29.843669 40.168576
29.853669 40.147552
29.863669 40.128928
29.873669 40.112416
29.883669 40.097824
29.893669 40.08496
29.903669 40.073632
29.913669 40.063648
29.923669 40.054912
29.933669 40.047232
29.943669 40.040608
29.953669 40.034752
29.963669 40.02976
29.973669 40.02544
29.983669 40.0216
29.993669 40.018432
30.003669 40.015552
30.013669 40.013152
30.023669 40.011136
30.033669 40.009408
30.043669 40.007872
30.053669 40.006624
30.063669 40.005568
30.073669 40.004608
30.083669 40.00384
30.093669 40.003168
30.103669 40.002688
30.113669 40.002208
30.123669 40.001824
30.133669 40.001536
30.143669 40.001248
30.153669 40.001056
30.163669 40.000864
30.173669 40.000672
30.183669 40.000576
30.193669 40.00048
30.203669 40.000384
30.213669 40.000288
30.223669 40.000288
30.233669 40.000192
30.243669 40.000192
30.253669 40.000096
30.263669 40.000096
30.273669 40.000096
30.283669 40.000096
30.293669 40.000096
30.303669 40
30.313669 40
30.323669 40
30.333669 40
30.343669 40
30.353669 40
30.363669 40
30.373669 40
30.383669 40
30.393669 40
30.403669 40
30.413669 40
30.423669 40
30.433669 40
30.443669 40
30.453669 40
30.463669 40
30.473669 40
30.483669 40
30.493669 40
30.503669 40
30.513669 40
30.523669 40
30.533669 40
30.543669 40
30.553669 40
30.563669 40
30.573669 40
30.583669 40
30.593669 40
30.603669 40
30.613669 40
30.623669 40
30.633669 40
30.643669 40
30.653669 40
30.663669 40
30.673669 40
30.683669 40
30.693669 40
30.703669 40
30.713669 40
30.723669 40
30.733669 40
30.743669 40
30.753669 40
30.763669 40
30.773669 40
30.783669 40
30.793669 40
30.803669 40
30.813669 40
30.823669 40
30.833669 40
30.843669 40
30.853669 40
30.863669 40
30.873669 40
30.883669 40
30.893669 40
30.903669 40
30.913669 40
30.923669 40
30.933669 40
30.943669 40
30.953669 40
30.963669 40
30.973669 40
30.983669 40
30.993669 40
31.003669 40
31.013669 40
31.023669 40
31.033669 40
31.043669 40
31.053669 40
31.063669 40
31.073669 40
31.083669 40
31.093669 40
31.103669 40
31.113669 40
31.123669 40
31.133669 40
31.143669 40
31.153669 40
31.163669 40
31.173669 40
31.183669 40
31.193669 40
31.203669 40
31.213669 40
31.223669 40
31.233669 40
31.243669 40
31.253669 40
31.263669 40
31.273669 40
31.283669 40
31.293669 40
31.303669 40
31.313669 40
31.323669 40
31.333669 40
31.343669 40
31.353669 40
31.363669 40
31.373669 40
31.383669 40
31.393669 40
31.403669 40
31.413669 40
31.423669 40
31.433669 40
31.443669 40
31.453669 40
31.463669 40
31.473669 40
31.483669 40
31.493669 40
31.503669 40
31.513669 40
31.523669 40
31.533669 40
31.543669 40
31.553669 40
31.563669 40
31.573669 40
31.583669 40
31.593669 40
31.603669 40
31.613669 40
31.623669 40
31.633669 40
31.643669 40
31.653669 40
31.663669 40
31.673669 40
31.683669 40
31.693669 40
31.703669 40
31.713669 40
31.723669 40
31.733669 40
31.743669 40
31.753669 40
31.763669 40
31.773669 40
31.783669 40
31.793669 40
31.803669 40
31.813669 40
31.823669 40
31.833669 40
31.843669 40
31.853669 40
31.863669 40
31.873669 40
31.883669 40
31.893669 40
31.903669 40
31.913669 40
31.923669 40
31.933669 40
31.943669 40
31.953669 40
31.963669 40
31.973669 40
31.983669 40
31.993669 40
32.003669 40
32.013669 40
32.023669 40
32.033669 40
32.043669 40
32.053669 40
32.063669 40
32.073669 40
32.083669 40
32.093669 40
32.103669 40
32.113669 40
32.123669 40
32.133669 40
32.143669 40
32.153669 40
32.163669 40
32.173669 40
32.183669 40
32.193669 40
32.203669 40
32.213669 40
32.223669 40
32.233669 40
32.243669 40
32.253669 40
32.263669 40
32.273669 40
32.283669 40
32.293669 40
32.303669 40
&
@target G1.S0
@type xy
-1.493795 0
-1.483795 0
-1.473795 0
-1.463795 0
-1.453795 0
-1.443795 0
-1.433795 0
-1.423795 0
-1.413795 0
-1.403795 0
-1.393795 0
-1.383795 0
-1.373795 0
-1.363795 0
-1.353795 0
-1.343795 0
-1.333795 0
-1.323795 0
-1.313795 0
-1.303795 0
-1.293795 0
-1.283795 0
-1.273795 0
-1.263795 0
-1.253795 0
-1.243795 0
-1.233795 0
-1.223795 0
-1.213795 0
-1.203795 0
-1.193795 0
-1.183795 0
-1.173795 0
-1.163795 0
-1.153795 0
-1.143795 0
-1.133795 0
-1.123795 0
-1.113795 0
-1.103795 0
-1.093795 0
-1.083795 0
-1.073795 0
-1.063795 0
-1.053795 0
-1.043795 0
-1.033795 0
-1.023795 0
-1.013795 0
-1.003795 0
-0.993795 0
-0.983795 0
-0.973795 0
-0.963795 0
-0.953795 0
-0.943795 0
-0.933795 0
-0.923795 0
-0.913795 0
-0.903795 0
-0.893795 0
-0.883795 0
-0.873795 0
-0.863795 0
-0.853795 0
-0.843795 0
-0.833795 0
-0.823795 0
-0.813795 0
-0.803795 0
-0.793795 0
-0.783795 0
-0.773795 0
-0.763795 0
-0.753795 0
-0.743795 0
-0.733795 0
-0.723795 0
-0.713795 0
-0.703795 0
-0.693795 0
-0.683795 0
-0.673795 0
-0.663795 0
-0.653795 0
-0.643795 0
-0.633795 0
-0.623795 0
-0.613795 0
-0.603795 0
-0.593795 0
-0.583795 0
-0.573795 0
-0.563795 0
-0.553795 0
-0.543795 0
-0.533795 0
-0.523795 0
-0.513795 0
-0.503795 0
-0.493795 0
-0.483795 0
-0.473795 0
-0.463795 0
-0.453795 0
-0.443795 0
-0.433795 0
-0.423795 0
-0.413795 0
-0.403795 0
-0.393795 0
-0.383795 0
-0.373795 0
-0.363795 0
-0.353795 0
-0.343795 0
-0.333795 0
-0.323795 0
-0.313795 0
-0.303795 0
-0.293795 0
-0.283795 0
-0.273795 0
-0.263795 0
-0.253795 0
-0.243795 0
-0.233795 0
-0.223795 0
-0.213795 0
-0.203795 0
-0.193795 0
-0.183795 0
-0.173795 0
-0.163795 0
-0.153795 0
-0.143795 0
-0.133795 0
-0.123795 0
-0.113795 0
-0.103795 0
-0.093795 0
-0.083795 0
-0.073795 0
-0.063795 0
-0.053795 0
-0.043795 0
-0.033795 0
-0.023795 0
-0.013795 0
-0.003795 0
0.006205 0
0.016205 0
0.026205 0
0.036205 0
0.046205 0
0.056205 0
0.066205 0
0.076205 0
0.086205 0
0.096205 0
0.106205 0
0.116205 0
0.126205 0
0.136205 0
0.146205 0
0.156205 0
0.166205 0
0.176205 0
0.186205 0
0.196205 0
0.206205 0
0.216205 0
0.226205 0
0.236205 0
0.246205 0
0.256205 0
0.266205 0
0.276205 0
0.286205 0
0.296205 0
0.306205 0
0.316205 0
0.326205 0
0.336205 0
0.346205 0
0.356205 0
0.366205 0
0.376205 0
0.386205 0
0.396205 0
0.406205 0
0.416205 0
0.426205 0
0.436205 0
0.446205 0
0.456205 0
0.466205 0
0.476205 0
0.486205 0
0.496205 2.4e-05
0.506205 2.4e-05
0.516205 2.4e-05
0.526205 2.4e-05
0.536205 2.4e-05
0.546205 4.8e-05
0.556205 4.8e-05
0.566205 7.2e-05
0.576205 7.2e-05
0.586205 9.6e-05
0.596205 0.00012
0.606205 0.000144
0.616205 0.000192
0.626205 0.000216
0.636205 0.000264
0.646205 0.000336
0.656205 0.000384
0.666205 0.00048
0.676205 0.000576
0.686205 0.000696
0.696205 0.000816
0.706205 0.000984
0.716205 0.001176
0.726205 0.001416
0.736205 0.00168
0.746205 0.001992
0.756205 0.002352
0.766205 0.002784
0.776205 0.003288
0.786205 0.003888
0.796205 0.00456
0.806205 0.005352
0.816205 0.006264
0.826205 0.007296
0.836205 0.00852
0.846205 0.009888
0.856205 0.011496
0.866205 0.013296
0.876205 0.015384
0.886205 0.017736
0.896205 0.0204
0.906205 0.023448
0.916205 0.026856
0.926205 0.03072
0.936205 0.035088
0.946205 0.03996
0.956205 0.045432
0.966205 0.051576
0.976205 0.058392
0.986205 0.066
0.996205 0.074472
1.006205 0.083832
1.016205 0.0942
1.026205 0.105648
1.036205 0.118272
1.046205 0.13212
1.056205 0.147336
1.066205 0.163992
1.076205 0.182208
1.086205 0.202032
1.096205 0.223632
1.106205 0.247104
1.116205 0.27252
1.126205 0.300024
1.136205 0.329712
1.146205 0.361704
1.156205 0.39612
1.166205 0.433056
1.176205 0.472656
1.186205 0.514992
1.196205 0.560208
1.206205 0.608376
1.216205 0.659616
1.226205 0.714048
1.236205 0.771744
1.246205 0.832824
1.256205 0.897336
1.266205 0.965424
1.276205 1.037112
1.286205 1.11252
1.296205 1.191696
1.306205 1.274712
1.316205 1.36164
1.326205 1.452504
1.336205 1.547376
1.346205 1.64628
1.356205 1.749288
1.366205 1.8564
1.376205 1.967664
1.386205 2.08308
1.396205 2.202672
1.406205 2.326464
1.416205 2.454432
1.426205 2.586624
1.436205 2.722992
1.446205 2.86356
1.456205 3.008304
1.466205 3.1572
1.476205 3.310248
1.486205 3.4674
1.496205 3.628632
1.506205 3.79392
1.516205 3.963216
1.526205 4.136472
1.536205 4.31364
1.546205 4.494672
1.556205 4.679472
1.566205 4.868016
1.576205 5.060184
1.586205 5.255928
1.596205 5.455128
1.606205 5.657664
1.616205 5.863464
1.626205 6.07236
1.636205 6.284256
1.646205 6.498984
1.656205 6.716376
1.666205 6.936264
1.676205 7.158456
1.686205 7.382784
1.696205 7.609008
1.706205 7.836888
1.716205 8.066208
1.726205 8.296728
1.736205 8.528136
1.746205 8.760168
1.756205 8.99256
1.766205 9.224976
1.776205 9.45708
1.786205 9.688608
1.796205 9.919152
1.806205 10.148424
1.816205 10.37604
1.826205 10.601664
1.836205 10.824888
1.846205 11.045376
1.856205 11.262768
1.866205 11.476656
1.876205 11.68668
1.886205 11.892456
1.896205 12.093624
1.906205 12.289824
1.916205 12.480672
1.926205 12.665784
1.936205 12.844824
1.946205 13.017432
1.956205 13.183248
1.966205 13.341936
1.976205 13.49316
1.986205 13.63656
1.996205 13.7718
2.006205 13.898592
2.016205 14.016576
2.026205 14.12544
2.036205 14.224896
2.046205 14.314632
2.056205 14.394312
2.066205 14.463672
2.076205 14.522424
2.086205 14.570256
2.096205 14.60688
2.106205 14.63208
2.116205 14.645568
2.126205 14.64708
2.136205 14.6364
2.146205 14.613288
2.156205 14.577576
2.166205 14.529072
2.176205 14.467608
2.186205 14.39304
2.196205 14.305296
2.206205 14.20428
2.216205 14.089968
2.226205 13.96236
2.236205 13.82148
2.246205 13.667448
2.256205 13.500384
2.266205 13.320456
2.276205 13.127904
2.286205 12.923016
2.296205 12.706104
2.306205 12.4776
2.316205 12.237912
2.326205 11.987544
2.336205 11.727024
2.346205 11.456976
2.356205 11.178048
2.366205 10.890888
2.376205 10.596264
2.386205 10.29492
2.396205 9.987672
2.406205 9.675312
2.416205 9.358728
2.426205 9.038784
2.436205 8.716344
2.446205 8.392296
2.456205 8.067528
2.466205 7.742928
2.476205 7.419336
2.486205 7.09764
2.496205 6.778632
2.506205 6.463128
2.516205 6.151896
2.526205 5.845656
2.536205 5.54508
2.546205 5.250816
2.556205 4.96344
2.566205 4.683504
2.576205 4.411488
2.586205 4.147824
2.596205 3.892848
2.606205 3.64692
2.616205 3.410256
2.626205 3.183096
2.636205 2.965536
2.646205 2.75772
2.656205 2.559648
2.666205 2.37132
2.676205 2.192712
2.686205 2.023704
2.696205 1.864128
2.706205 1.713864
2.716205 1.572672
2.726205 1.440312
2.736205 1.316544
2.746205 1.201056
2.756205 1.09356
2.766205 0.993744
2.776205 0.901248
2.786205 0.81576
2.796205 0.736896
2.806205 0.664368
2.816205 0.597768
2.826205 0.53676
2.836205 0.481032
2.846205 0.430224
2.856205 0.384
2.866205 0.342048
2.876205 0.30408
2.886205 0.269784
2.896205 0.238848
2.906205 0.211032
2.916205 0.186096
2.926205 0.163752
2.936205 0.143808
2.946205 0.126024
2.956205 0.110232
2.966205 0.096216
2.976205 0.083808
2.986205 0.07284
2.996205 0.063192
3.006205 0.054696
3.016205 0.047232
3.026205 0.040728
3.036205 0.03504
3.046205 0.030072
3.056205 0.025776
3.066205 0.022032
3.076205 0.018792
3.086205 0.016008
3.096205 0.013584
3.106205 0.01152
3.116205 0.009744
3.126205 0.008232
3.136205 0.006936
3.146205 0.005832
3.156205 0.004896
3.166205 0.004104
3.176205 0.003432
3.186205 0.002856
3.196205 0.002376
3.206205 0.001968
3.216205 0.001632
3.226205 0.001344
3.236205 0.001104
3.246205 0.000912
3.256205 0.000744
3.266205 0.000624
3.276205 0.000504
3.286205 0.000408
3.296205 0.000336
3.306205 0.000264
3.316205 0.000216
3.326205 0.000168
3.336205 0.000144
3.346205 0.00012
3.356205 9.6e-05
3.366205 7.2e-05
3.376205 7.2e-05
3.386205 4.8e-05
3.396205 4.8e-05
3.406205 2.4e-05
3.416205 2.4e-05
3.426205 2.4e-05
3.436205 2.4e-05
3.446205 0
3.456205 0
3.466205 0
3.476205 0
3.486205 0
3.496205 0
3.506205 0
3.516205 0
3.526205 0
3.536205 0
3.546205 0
3.556205 0
3.566205 0
3.576205 0
3.586205 0
3.596205 0
3.606205 0
3.616205 0
3.626205 0
3.636205 0
3.646205 0
3.656205 0
3.666205 0
3.676205 0
3.686205 0
3.696205 0
3.706205 0
3.716205 0
3.726205 0
3.736205 0
3.746205 0
3.756205 0
3.766205 0
3.776205 0
3.786205 0
3.796205 0
3.806205 0
3.816205 0
3.826205 0
3.836205 0
3.846205 0
3.856205 0
3.866205 0
3.876205 0
3.886205 0
3.896205 0
3.906205 0
3.916205 0
3.926205 0
3.936205 0
3.946205 0
3.956205 0
3.966205 0
3.976205 0
3.986205 0
3.996205 0
4.006205 0
4.016205 0
4.026205 0
4.036205 0
4.046205 0
4.056205 0
4.066205 0
4.076205 0
4.086205 0
4.096205 0
4.106205 0
4.116205 0
4.126205 0
4.136205 0
4.146205 0
4.156205 0
4.166205 0
4.176205 0
4.186205 0
4.196205 0
4.206205 0
4.216205 0
4.226205 0
4.236205 0
4.246205 0
4.256205 0
4.266205 0
4.276205 0
4.286205 0
4.296205 0
4.306205 0
4.316205 0
4.326205 0
4.336205 0
4.346205 0
4.356205 0
4.366205 0
4.376205 0
4.386205 0
4.396205 0
4.406205 0
4.416205 0
4.426205 0
4.436205 0
4.446205 0
4.456205 0
4.466205 0
4.476205 0
4.486205 0
4.496205 0
4.506205 0
4.516205 0
4.526205 0
4.536205 0
4.546205 0
4.556205 0
4.566205 0
4.576205 0
4.586205 0
4.596205 0
4.606205 0
4.616205 0
4.626205 0
4.636205 0
4.646205 0
4.656205 0
4.666205 0
4.676205 0
4.686205 0
4.696205 0
4.706205 0
4.716205 0
4.726205 0
4.736205 0
4.746205 0
4.756205 0
4.766205 0
4.776205 0
4.786205 0
4.796205 0
4.806205 0
4.816205 0
4.826205 0
4.836205 0
4.846205 0
4.856205 0
4.866205 0
4.876205 0
4.886205 0
4.896205 0
4.906205 0
4.916205 0
4.926205 0
4.936205 0
4.946205 0
4.956205 0
4.966205 0
4.976205 0
4.986205 0
4.996205 0
5.006205 0
5.016205 0
5.026205 0
5.036205 0
5.046205 0
5.056205 0
5.066205 0
5.076205 0
5.086205 0
5.096205 0
5.106205 0
5.116205 0
5.126205 0
5.136205 0
5.146205 0
5.156205 0
5.166205 0
5.176205 0
5.186205 0
5.196205 0
5.206205 0
5.216205 0
5.226205 0
5.236205 2.4e-05
5.246205 2.4e-05
5.256205 2.4e-05
5.266205 2.4e-05
5.276205 2.4e-05
5.286205 4.8e-05
5.296205 4.8e-05
5.306205 4.8e-05
5.316205 7.2e-05
5.326205 9.6e-05
5.336205 0.00012
5.346205 0.000144
5.356205 0.000168
5.366205 0.000192
5.376205 0.00024
5.386205 0.000312
5.396205 0.00036
5.406205 0.000456
5.416205 0.000528
5.426205 0.000648
5.436205 0.000792
5.446205 0.00096
5.456205 0.001152
5.466205 0.001368
5.476205 0.001632
5.486205 0.001968
5.496205 0.002328
5.506205 0.002784
5.516205 0.003312
5.526205 0.003912
5.536205 0.004632
5.546205 0.005448
5.556205 0.006432
5.566205 0.00756
5.576205 0.008856
5.586205 0.010344
5.596205 0.012096
5.606205 0.014088
5.616205 0.016368
5.626205 0.018984
5.636205 0.021984
5.646205 0.025392
5.656205 0.02928
5.666205 0.033672
5.676205 0.038664
5.686205 0.04428
5.696205 0.05064
5.706205 0.057768
5.716205 0.065784
5.726205 0.074736
5.736205 0.084744
5.746205 0.09588
5.756205 0.108264
5.766205 0.122016
5.776205 0.137208
5.786205 0.153984
5.796205 0.172464
5.806205 0.192768
5.816205 0.215016
5.826205 0.239352
5.836205 0.26592
5.846205 0.29484
5.856205 0.326232
5.866205 0.360264
5.876205 0.397032
5.886205 0.436704
5.896205 0.479376
5.906205 0.525192
5.916205 0.574224
5.926205 0.62664
5.936205 0.682488
5.946205 0.741864
5.956205 0.804864
5.966205 0.871512
5.976205 0.94188
5.986205 1.015992
5.996205 1.093848
6.006205 1.175448
6.016205 1.260768
6.026205 1.34976
6.036205 1.442352
6.046205 1.538448
6.056205 1.637952
6.066205 1.74072
6.076205 1.846584
6.086205 1.9554
6.096205 2.066952
6.106205 2.181024
6.116205 2.297376
6.126205 2.415744
6.136205 2.535864
6.146205 2.657472
6.156205 2.780232
6.166205 2.903856
6.176205 3.028008
6.186205 3.152352
6.196205 3.276552
6.206205 3.400296
6.216205 3.523224
6.226205 3.645024
6.236205 3.765312
6.246205 3.883824
6.256205 4.0002
6.266205 4.114128
6.276205 4.225344
6.286205 4.33356
6.296205 4.438512
6.306205 4.539936
6.316205 4.637616
6.326205 4.731336
6.336205 4.820928
6.346205 4.906224
6.356205 4.987056
6.366205 5.063304
6.376205 5.134896
6.386205 5.20176
6.396205 5.2638
6.406205 5.321016
6.416205 5.373384
6.426205 5.420904
6.436205 5.463624
6.446205 5.501568
6.456205 5.534832
6.466205 5.563464
6.476205 5.587584
6.486205 5.607312
6.496205 5.622744
6.506205 5.634048
6.516205 5.641368
6.526205 5.644872
6.536205 5.644728
6.546205 5.641152
6.556205 5.634312
6.566205 5.6244
6.576205 5.611632
6.586205 5.596248
6.596205 5.578464
6.606205 5.558496
6.616205 5.536584
6.626205 5.512968
6.636205 5.487888
6.646205 5.461584
6.656205 5.434272
6.666205 5.40624
6.676205 5.37768
6.686205 5.348856
6.696205 5.320008
6.706205 5.291352
6.716205 5.263104
6.726205 5.235456
6.736205 5.208648
6.746205 5.182848
6.756205 5.158248
6.766205 5.134968
6.776205 5.1132
6.786205 5.093016
6.796205 5.07456
6.806205 5.05788
6.816205 5.043048
6.826205 5.030112
6.836205 5.019048
6.846205 5.009856
6.856205 5.002488
6.866205 4.996848
6.876205 4.99284
6.886205 4.990344
6.896205 4.989192
6.906205 4.989216
6.916205 4.990152
6.926205 4.991808
6.936205 4.99392
6.946205 4.9962
6.956205 4.998336
6.966205 5.00004
6.976205 5.000952
6.986205 5.00076
6.996205 4.999104
7.006205 4.995648
7.016205 4.990056
7.026205 4.981944
7.036205 4.971
7.046205 4.956888
7.056205 4.93932
7.066205 4.917984
7.076205 4.892592
7.086205 4.862928
7.096205 4.828776
7.106205 4.78992
7.116205 4.74624
7.126205 4.697568
7.136205 4.643856
7.146205 4.585056
7.156205 4.521144
7.166205 4.452144
7.176205 4.378152
7.186205 4.299264
7.196205 4.215624
7.206205 4.1274
7.216205 4.034808
7.226205 3.938112
7.236205 3.837576
7.246205 3.733512
7.256205 3.626256
7.266205 3.51612
7.276205 3.403512
7.286205 3.288816
7.296205 3.172368
7.306205 3.054624
7.316205 2.935968
7.326205 2.816784
7.336205 2.697504
7.346205 2.578488
7.356205 2.46012
7.366205 2.34276
7.376205 2.226792
7.386205 2.112528
7.396205 2.00028
7.406205 1.890312
7.416205 1.78296
7.426205 1.678392
7.436205 1.576848
7.446205 1.478544
7.456205 1.383624
7.466205 1.292208
7.476205 1.20444
7.486205 1.120368
7.496205 1.040064
7.506205 0.963576
7.516205 0.890904
7.526205 0.822024
7.536205 0.756936
7.546205 0.695592
7.556205 0.637896
7.566205 0.583776
7.576205 0.53316
7.586205 0.485928
7.596205 0.44196
7.606205 0.401136
7.616205 0.363336
7.626205 0.328416
7.636205 0.296232
7.646205 0.26664
7.656205 0.239496
7.666205 0.21468
7.676205 0.192024
7.686205 0.171408
7.696205 0.152664
7.706205 0.135696
7.716205 0.12036
7.726205 0.106536
7.736205 0.094104
7.746205 0.082944
7.756205 0.072936
7.766205 0.064008
7.776205 0.056064
7.786205 0.049008
7.796205 0.04272
7.806205 0.037176
7.816205 0.03228
7.826205 0.027984
7.836205 0.024192
7.846205 0.02088
7.856205 0.017976
7.866205 0.015432
7.876205 0.013248
7.886205 0.011328
7.896205 0.009672
7.906205 0.008232
7.916205 0.007008
7.926205 0.005928
7.936205 0.005016
7.946205 0.004248
7.956205 0.003576
7.966205 0.003
7.976205 0.00252
7.986205 0.002112
7.996205 0.001776
8.006205 0.001464
8.016205 0.001224
8.026205 0.001008
8.036205 0.00084
8.046205 0.000696
8.056205 0.000576
8.066205 0.00048
8.076205 0.000384
8.086205 0.000312
8.096205 0.000264
8.106205 0.000216
8.116205 0.000168
8.126205 0.000144
8.136205 0.00012
8.146205 9.6e-05
8.156205 7.2e-05
8.166205 7.2e-05
8.176205 4.8e-05
8.186205 4.8e-05
8.196205 4.8e-05
8.206205 2.4e-05
8.216205 2.4e-05
8.226205 2.4e-05
8.236205 2.4e-05
8.246205 2.4e-05
8.256205 4.8e-05
8.266205 4.8e-05
8.276205 4.8e-05
8.286205 4.8e-05
8.296205 7.2e-05
8.306205 9.6e-05
8.316205 9.6e-05
8.326205 0.00012
8.336205 0.000144
8.346205 0.000192
8.356205 0.000216
8.366205 0.000264
8.376205 0.000312
8.386205 0.000384
8.396205 0.000456
8.406205 0.000552
8.416205 0.000648
8.426205 0.000768
8.436205 0.000912
8.446205 0.001104
8.456205 0.001296
8.466205 0.001536
8.476205 0.0018
8.486205 0.002136
8.496205 0.002496
8.506205 0.002928
8.516205 0.003408
8.526205 0.003984
8.536205 0.004632
8.546205 0.005376
8.556205 0.00624
8.566205 0.007224
8.576205 0.008328
8.586205 0.009576
8.596205 0.011016
8.606205 0.012624
8.616205 0.014448
8.626205 0.016512
8.636205 0.018792
8.646205 0.021384
8.656205 0.024264
8.666205 0.027456
8.676205 0.031032
8.686205 0.034992
8.696205 0.039384
8.706205 0.044232
8.716205 0.04956
8.726205 0.05544
8.736205 0.061872
8.746205 0.068904
8.756205 0.076608
8.766205 0.084984
8.776205 0.09408
8.786205 0.103944
8.796205 0.114624
8.806205 0.126168
8.816205 0.138576
8.826205 0.15192
8.836205 0.1662
8.846205 0.181488
8.856205 0.197808
8.866205 0.21516
8.876205 0.233616
8.886205 0.253152
8.896205 0.273816
8.906205 0.295632
8.916205 0.318576
8.926205 0.342672
8.936205 0.36792
8.946205 0.39432
8.956205 0.421848
8.966205 0.45048
8.976205 0.48024
8.986205 0.511032
8.996205 0.542904
9.006205 0.575736
9.016205 0.609528
9.026205 0.644232
9.036205 0.679776
9.046205 0.716088
9.056205 0.753144
9.066205 0.7908
9.076205 0.829032
9.086205 0.867744
9.096205 0.906864
9.106205 0.946272
9.116205 0.985896
9.126205 1.02564
9.136205 1.065384
9.146205 1.105032
9.156205 1.144512
9.166205 1.183704
9.176205 1.222488
9.186205 1.260768
9.196205 1.298424
9.206205 1.335384
9.216205 1.371528
9.226205 1.40676
9.236205 1.440984
9.246205 1.47408
9.256205 1.505976
9.266205 1.536576
9.276205 1.565808
9.286205 1.593552
9.296205 1.61976
9.306205 1.644336
9.316205 1.667232
9.326205 1.6884
9.336205 1.707744
9.346205 1.72524
9.356205 1.74084
9.366205 1.75452
9.376205 1.766232
9.386205 1.775976
9.396205 1.783728
9.406205 1.789488
9.416205 1.79328
9.426205 1.79508
9.436205 1.794936
9.446205 1.792848
9.456205 1.788888
9.466205 1.78308
9.476205 1.775496
9.486205 1.76616
9.496205 1.755168
9.506205 1.742568
9.516205 1.728456
9.526205 1.712904
9.536205 1.696008
9.546205 1.67784
9.556205 1.65852
9.566205 1.638096
9.576205 1.616712
9.586205 1.594416
9.596205 1.571352
9.606205 1.547592
9.616205 1.523208
9.626205 1.49832
9.636205 1.473
9.646205 1.447344
9.656205 1.4214
9.666205 1.395288
9.676205 1.369056
9.686205 1.342752
9.696205 1.316472
9.706205 1.29024
9.716205 1.264128
9.726205 1.238208
9.736205 1.21248
9.746205 1.187016
9.756205 1.16184
9.766205 1.137
9.776205 1.112544
9.786205 1.088496
9.796205 1.064904
9.806205 1.041792
9.816205 1.019208
9.826205 0.9972
9.836205 0.975816
9.846205 0.955104
9.856205 0.935112
9.866205 0.915912
9.876205 0.897552
9.886205 0.880152
9.896205 0.863736
9.906205 0.848424
9.916205 0.834288
9.926205 0.821424
9.936205 0.809952
9.946205 0.799944
9.956205 0.791544
9.966205 0.784848
9.976205 0.78
9.986205 0.777072
9.996205 0.776208
10.006205 0.777552
10.016205 0.781176
10.026205 0.787224
10.036205 0.795792
10.046205 0.807
10.056205 0.82092
10.066205 0.837648
10.076205 0.857256
10.086205 0.879816
10.096205 0.905352
10.106205 0.933936
10.116205 0.965568
10.126205 1.000248
10.136205 1.037952
10.146205 1.078656
10.156205 1.122288
10.166205 1.168776
10.176205 1.218
10.186205 1.26984
10.196205 1.324152
10.206205 1.380792
10.216205 1.43952
10.226205 1.500144
10.236205 1.562424
10.246205 1.62612
10.256205 1.690944
10.266205 1.756584
10.276205 1.822752
10.286205 1.889112
10.296205 1.955352
10.306205 2.021112
10.316205 2.086032
10.326205 2.149752
10.336205 2.211936
10.346205 2.2722
10.356205 2.330184
10.366205 2.385552
10.376205 2.437944
10.386205 2.487072
10.396205 2.532576
10.406205 2.574192
10.416205 2.611608
10.426205 2.644608
10.436205 2.672952
10.446205 2.696448
10.456205 2.71488
10.466205 2.728152
10.476205 2.736168
10.486205 2.738808
10.496205 2.736048
10.506205 2.727864
10.516205 2.714328
10.526205 2.695464
10.536205 2.671392
10.546205 2.642208
10.556205 2.60808
10.566205 2.5692
10.576205 2.525784
10.586205 2.478072
10.596205 2.426304
10.606205 2.370792
10.616205 2.3118
10.626205 2.249688
10.636205 2.184744
10.646205 2.117328
10.656205 2.047752
10.666205 1.9764
10.676205 1.903608
10.686205 1.829688
10.696205 1.755
10.706205 1.67988
10.716205 1.60464
10.726205 1.529592
10.736205 1.455
10.746205 1.381176
10.756205 1.308336
10.766205 1.236768
10.776205 1.166664
10.786205 1.09824
10.796205 1.031664
10.806205 0.96708
10.816205 0.904632
10.826205 0.84444
10.836205 0.786576
10.846205 0.73116
10.856205 0.678192
10.866205 0.627744
10.876205 0.579816
10.886205 0.534408
10.896205 0.49152
10.906205 0.451104
10.916205 0.41316
10.926205 0.377568
10.936205 0.344328
10.946205 0.313344
10.956205 0.284544
10.966205 0.257832
10.976205 0.233136
10.986205 0.21036
10.996205 0.189384
11.006205 0.17016
11.016205 0.152544
11.026205 0.136464
11.036205 0.121824
11.046205 0.108504
11.056205 0.096456
11.066205 0.085536
11.076205 0.07572
11.086205 0.066864
11.096205 0.05892
11.106205 0.051816
11.116205 0.045456
11.126205 0.039816
11.136205 0.034776
11.146205 0.030312
11.156205 0.026376
11.166205 0.022896
11.176205 0.019824
11.186205 0.017136
11.196205 0.014784
11.206205 0.01272
11.216205 0.01092
11.226205 0.00936
11.236205 0.007992
11.246205 0.006816
11.256205 0.005808
11.266205 0.004944
11.276205 0.004176
11.286205 0.003528
11.296205 0.002976
11.306205 0.00252
11.316205 0.002112
11.326205 0.001776
11.336205 0.001488
11.346205 0.001248
11.356205 0.001032
11.366205 0.000864
11.376205 0.00072
11.386205 0.0006
11.396205 0.00048
11.406205 0.000408
11.416205 0.000336
11.426205 0.000264
11.436205 0.000216
11.446205 0.000192
11.456205 0.000144
11.466205 0.00012
11.476205 9.6e-05
11.486205 7.2e-05
11.496205 7.2e-05
11.506205 4.8e-05
11.516205 4.8e-05
11.526205 2.4e-05
11.536205 2.4e-05
11.546205 2.4e-05
11.556205 2.4e-05
11.566205 2.4e-05
11.576205 0
11.586205 0
11.596205 0
11.606205 0
11.616205 0
11.626205 0
11.636205 0
11.646205 0
11.656205 0
11.666205 0
11.676205 0
11.686205 0
11.696205 0
11.706205 0
11.716205 0
11.726205 0
11.736205 0
11.746205 0
11.756205 0
11.766205 0
11.776205 0
11.786205 0
11.796205 0
11.806205 0
11.816205 0
11.826205 0
11.836205 0
11.846205 0
11.856205 0
11.866205 0
11.876205 0
11.886205 0
11.896205 0
11.906205 0
11.916205 0
11.926205 0
11.936205 0
11.946205 0
11.956205 0
11.966205 0
11.976205 0
11.986205 0
11.996205 0
12.006205 0
12.016205 0
12.026205 0
12.036205 0
12.046205 0
12.056205 0
12.066205 0
12.076205 0
12.086205 0
12.096205 0
12.106205 0
12.116205 0
12.126205 0
12.136205 0
12.146205 0
12.156205 0
12.166205 0
12.176205 0
12.186205 0
12.196205 0
12.206205 0
12.216205 0
12.226205 0
12.236205 0
12.246205 0
12.256205 0
12.266205 0
12.276205 0
12.286205 0
12.296205 0
12.306205 0
12.316205 0
12.326205 0
12.336205 0
12.346205 0
12.356205 0
12.366205 0
12.376205 0
12.386205 0
12.396205 0
12.406205 0
12.416205 0
12.426205 0
12.436205 0
12.446205 0
12.456205 0
12.466205 0
12.476205 0
12.486205 0
12.496205 0
12.506205 0
12.516205 0
12.526205 0
12.536205 0
12.546205 0
12.556205 0
12.566205 0
12.576205 0
12.586205 0
12.596205 0
12.606205 0
12.616205 0
12.626205 0
12.636205 0
12.646205 0
12.656205 0
12.666205 0
12.676205 0
12.686205 0
12.696205 0
12.706205 0
12.716205 0
12.726205 0
12.736205 0
12.746205 0
12.756205 0
12.766205 0
12.776205 0
12.786205 0
12.796205 0
12.806205 0
12.816205 0
12.826205 0
12.836205 0
12.846205 0
12.856205 0
12.866205 0
12.876205 0
12.886205 0
12.896205 0
12.906205 0
12.916205 0
12.926205 0
12.936205 0
12.946205 0
12.956205 0
12.966205 0
12.976205 0
12.986205 0
12.996205 0
13.006205 0
13.016205 0
13.026205 0
13.036205 0
13.046205 0
13.056205 0
13.066205 0
13.076205 0
13.086205 0
13.096205 0
13.106205 0
13.116205 0
13.126205 0
13.136205 0
13.146205 0
13.156205 0
13.166205 0
13.176205 0
13.186205 0
13.196205 0
13.206205 0
13.216205 0
13.226205 0
13.236205 0
13.246205 0
13.256205 0
13.266205 0
13.276205 0
13.286205 0
13.296205 0
13.306205 0
13.316205 0
13.326205 0
13.336205 0
13.346205 0
13.356205 0
13.366205 0
13.376205 0
13.386205 0
13.396205 0
13.406205 0
13.416205 0
13.426205 0
13.436205 0
13.446205 0
13.456205 0
13.466205 0
13.476205 0
13.486205 0
13.496205 0
13.506205 0
13.516205 0
13.526205 0
13.536205 0
13.546205 0
13.556205 0
13.566205 0
13.576205 0
13.586205 0
13.596205 0
13.606205 0
13.616205 0
13.626205 0
13.636205 0
13.646205 0
13.656205 0
13.666205 0
13.676205 0
13.686205 0
13.696205 0
13.706205 0
13.716205 0
13.726205 0
13.736205 0
13.746205 0
13.756205 0
13.766205 0
13.776205 0
13.786205 0
13.796205 0
13.806205 0
13.816205 0
13.826205 0
13.836205 0
13.846205 0
13.856205 0
13.866205 0
13.876205 0
13.886205 0
13.896205 0
13.906205 0
13.916205 0
13.926205 0
13.936205 0
13.946205 0
13.956205 0
13.966205 0
13.976205 0
13.986205 0
13.996205 0
14.006205 0
14.016205 0
14.026205 0
14.036205 0
14.046205 0
14.056205 0
14.066205 0
14.076205 0
14.086205 0
14.096205 0
14.106205 0
14.116205 0
14.126205 0
14.136205 0
14.146205 0
14.156205 0
14.166205 0
14.176205 0
14.186205 0
14.196205 0
14.206205 0
14.216205 0
14.226205 0
14.236205 0
14.246205 0
14.256205 0
14.266205 0
14.276205 0
14.286205 0
14.296205 0
14.306205 0
14.316205 0
14.326205 0
14.336205 0
14.346205 0
14.356205 0
14.366205 0
14.376205 0
14.386205 0
14.396205 0
14.406205 0
14.416205 0
14.426205 0
14.436205 0
14.446205 0
14.456205 0
14.466205 0
14.476205 0
14.486205 0
14.496205 0
14.506205 0
14.516205 0
14.526205 0
14.536205 0
14.546205 0
14.556205 0
14.566205 0
14.576205 0
14.586205 0
14.596205 0
14.606205 0
14.616205 0
14.626205 0
14.636205 0
14.646205 0
14.656205 0
14.666205 0
14.676205 0
14.686205 0
14.696205 0
14.706205 0
14.716205 0
14.726205 0
14.736205 0
14.746205 0
14.756205 0
14.766205 0
14.776205 0
14.786205 0
14.796205 0
14.806205 0
14.816205 0
14.826205 0
14.836205 0
14.846205 0
14.856205 0
14.866205 0
14.876205 0
14.886205 0
14.896205 0
14.906205 0
14.916205 0
14.926205 0
14.936205 0
14.946205 0
14.956205 0
14.966205 0
14.976205 0
14.986205 0
14.996205 0
15.006205 0
15.016205 0
15.026205 0
15.036205 0
15.046205 0
15.056205 0
15.066205 0
15.076205 0
15.086205 0
15.096205 0
15.106205 0
15.116205 0
15.126205 0
15.136205 0
15.146205 0
15.156205 0
15.166205 0
15.176205 0
15.186205 0
15.196205 0
15.206205 0
15.216205 0
15.226205 0
15.236205 0
15.246205 0
15.256205 0
15.266205 0
15.276205 0
15.286205 0
15.296205 0
15.306205 0
15.316205 0
15.326205 0
15.336205 0
15.346205 0
15.356205 0
15.366205 0
15.376205 0
15.386205 0
15.396205 0
15.406205 0
15.416205 0
15.426205 0
15.436205 0
15.446205 0
15.456205 0
15.466205 0
15.476205 0
15.486205 0
15.496205 0
15.506205 0
15.516205 0
15.526205 0
15.536205 0
15.546205 0
15.556205 0
15.566205 0
15.576205 0
15.586205 0
15.596205 0
15.606205 0
15.616205 0
15.626205 0
15.636205 0
15.646205 0
15.656205 0
15.666205 0
15.676205 0
15.686205 0
15.696205 0
15.706205 0
15.716205 0
15.726205 0
15.736205 0
15.746205 0
15.756205 0
15.766205 0
15.776205 0
15.786205 0
15.796205 0
15.806205 0
15.816205 0
15.826205 0
15.836205 0
15.846205 0
15.856205 0
15.866205 0
15.876205 0
15.886205 0
15.896205 0
15.906205 0
15.916205 0
15.926205 0
15.936205 0
15.946205 0
15.956205 0
15.966205 0
15.976205 0
15.986205 0
15.996205 0
16.006205 0
16.016205 0
16.026205 0
16.036205 0
16.046205 0
16.056205 0
16.066205 0
16.076205 0
16.086205 0
16.096205 0
16.106205 0
16.116205 0
16.126205 0
16.136205 0
16.146205 0
16.156205 0
16.166205 0
16.176205 0
16.186205 0
16.196205 0
16.206205 0
16.216205 0
16.226205 0
16.236205 0
16.246205 0
16.256205 0
16.266205 0
16.276205 0
16.286205 0
16.296205 0
16.306205 0
16.316205 0
16.326205 0
16.336205 0
16.346205 0
16.356205 0
16.366205 0
16.376205 0
16.386205 0
16.396205 0
16.406205 0
16.416205 0
16.426205 0
16.436205 0
16.446205 0
16.456205 0
16.466205 0
16.476205 0
16.486205 0
16.496205 0
16.506205 0
16.516205 0
16.526205 0
16.536205 0
16.546205 0
16.556205 0
16.566205 0
16.576205 0
16.586205 0
16.596205 0
16.606205 0
16.616205 0
16.626205 0
16.636205 0
16.646205 0
16.656205 0
16.666205 0
16.676205 0
16.686205 0
16.696205 0
16.706205 0
16.716205 0
16.726205 0
16.736205 0
16.746205 0
16.756205 0
16.766205 0
16.776205 0
16.786205 0
16.796205 0
16.806205 0
16.816205 0
16.826205 0
16.836205 0
16.846205 0
16.856205 0
16.866205 0
16.876205 0
16.886205 0
16.896205 0
16.906205 0
16.916205 0
16.926205 0
16.936205 0
16.946205 0
16.956205 0
16.966205 0
16.976205 0
16.986205 0
16.996205 0
17.006205 0
17.016205 0
17.026205 0
17.036205 0
17.046205 0
17.056205 0
17.066205 0
17.076205 0
17.086205 0
17.096205 0
17.106205 0
17.116205 0
17.126205 0
17.136205 0
17.146205 0
17.156205 0
17.166205 0
17.176205 0
17.186205 0
17.196205 0
17.206205 0
17.216205 0
17.226205 0
17.236205 0
17.246205 0
17.256205 0
17.266205 0
17.276205 0
17.286205 0
17.296205 0
17.306205 0
17.316205 0
17.326205 0
17.336205 0
17.346205 0
17.356205 0
17.366205 0
17.376205 0
17.386205 0
17.396205 0
17.406205 0
17.416205 0
17.426205 0
17.436205 0
17.446205 0
17.456205 0
17.466205 0
17.476205 0
17.486205 0
17.496205 0
17.506205 0
17.516205 0
17.526205 0
17.536205 0
17.546205 0
17.556205 0
17.566205 0
17.576205 0
17.586205 0
17.596205 0
17.606205 0
17.616205 0
17.626205 0
17.636205 0
17.646205 0
17.656205 0
17.666205 0
17.676205 0
17.686205 0
17.696205 0
17.706205 0
17.716205 0
17.726205 0
17.736205 0
17.746205 0
17.756205 0
17.766205 0
17.776205 0
17.786205 0
17.796205 0
17.806205 0
17.816205 0
17.826205 0
17.836205 0
17.846205 0
17.856205 0
17.866205 0
17.876205 0
17.886205 0
17.896205 0
17.906205 0
17.916205 0
17.926205 0
17.936205 0
17.946205 0
17.956205 0
17.966205 0
17.976205 0
17.986205 0
17.996205 0
18.006205 0
18.016205 0
18.026205 0
18.036205 0
18.046205 0
18.056205 0
18.066205 0
18.076205 0
18.086205 0
18.096205 0
18.106205 0
18.116205 0
18.126205 0
18.136205 0
18.146205 0
18.156205 0
18.166205 0
18.176205 0
18.186205 0
18.196205 0
18.206205 0
18.216205 0
18.226205 0
18.236205 0
18.246205 0
18.256205 0
18.266205 0
18.276205 0
18.286205 0
18.296205 0
18.306205 0
18.316205 0
18.326205 0
18.336205 0
18.346205 0
18.356205 0
18.366205 0
18.376205 0
18.386205 0
18.396205 0
18.406205 0
18.416205 0
18.426205 0
18.436205 0
18.446205 0
18.456205 0
18.466205 0
18.476205 0
18.486205 0
18.496205 0
18.506205 0
18.516205 0
18.526205 0
18.536205 0
18.546205 0
18.556205 0
18.566205 0
18.576205 0
18.586205 0
18.596205 0
18.606205 0
18.616205 0
18.626205 0
18.636205 0
18.646205 0
18.656205 0
18.666205 0
18.676205 0
18.686205 0
18.696205 0
18.706205 0
18.716205 0
18.726205 0
18.736205 0
18.746205 0
18.756205 0
18.766205 0
18.776205 0
18.786205 0
18.796205 0
18.806205 0
18.816205 0
18.826205 0
18.836205 0
18.846205 0
18.856205 0
18.866205 0
18.876205 0
18.886205 0
18.896205 0
18.906205 0
18.916205 0
18.926205 0
18.936205 0
18.946205 0
18.956205 0
18.966205 0
18.976205 0
18.986205 0
18.996205 0
19.006205 0
19.016205 0
19.026205 0
19.036205 0
19.046205 0
19.056205 0
19.066205 0
19.076205 0
19.086205 0
19.096205 0
19.106205 0
19.116205 0
19.126205 0
19.136205 0
19.146205 0
19.156205 0
19.166205 0
19.176205 0
19.186205 0
19.196205 0
19.206205 0
19.216205 0
19.226205 0
19.236205 0
19.246205 0
19.256205 0
19.266205 0
19.276205 0
19.286205 0
19.296205 0
19.306205 0
19.316205 0
19.326205 0
19.336205 0
19.346205 0
19.356205 0
19.366205 0
19.376205 0
19.386205 0
19.396205 0
19.406205 0
19.416205 0
19.426205 0
19.436205 0
19.446205 0
19.456205 0
19.466205 0
19.476205 0
19.486205 0
19.496205 0
19.506205 0
19.516205 0
19.526205 0
19.536205 0
19.546205 0
19.556205 0
19.566205 0
19.576205 0
19.586205 0
19.596205 0
19.606205 0
19.616205 0
19.626205 0
19.636205 0
19.646205 0
19.656205 0
19.666205 0
19.676205 0
19.686205 0
19.696205 0
19.706205 0
19.716205 0
19.726205 0
19.736205 0
19.746205 0
19.756205 0
19.766205 0
19.776205 0
19.786205 0
19.796205 0
19.806205 0
19.816205 0
19.826205 0
19.836205 0
19.846205 0
19.856205 0
19.866205 0
19.876205 0
19.886205 0
19.896205 0
19.906205 0
19.916205 0
19.926205 0
19.936205 0
19.946205 0
19.956205 0
19.966205 0
19.976205 0
19.986205 0
19.996205 0
20.006205 0
20.016205 0
20.026205 0
20.036205 0
20.046205 0
20.056205 0
20.066205 0
20.076205 0
20.086205 0
20.096205 0
20.106205 0
20.116205 0
20.126205 0
20.136205 0
20.146205 0
20.156205 0
20.166205 0
20.176205 0
20.186205 0
20.196205 0
20.206205 0
20.216205 0
20.226205 0
20.236205 0
20.246205 0
20.256205 0
20.266205 0
20.276205 0
20.286205 0
20.296205 2.4e-05
20.306205 2.4e-05
20.316205 2.4e-05
20.326205 2.4e-05
20.336205 2.4e-05
20.346205 2.4e-05
20.356205 2.4e-05
20.366205 4.8e-05
20.376205 4.8e-05
20.386205 4.8e-05
20.396205 4.8e-05
20.406205 7.2e-05
20.416205 7.2e-05
20.426205 9.6e-05
20.436205 9.6e-05
20.446205 0.00012
20.456205 0.00012
20.466205 0.000144
20.476205 0.000168
20.486205 0.000192
20.496205 0.000216
20.506205 0.00024
20.516205 0.000264
20.526205 0.000288
20.536205 0.000312
20.546205 0.00036
20.556205 0.000408
20.566205 0.000456
20.576205 0.000504
20.586205 0.000552
20.596205 0.0006
20.606205 0.000672
20.616205 0.00072
20.626205 0.000792
20.636205 0.000864
20.646205 0.00096
20.656205 0.001032
20.666205 0.001128
20.676205 0.001224
20.686205 0.00132
20.696205 0.001416
20.706205 0.001536
20.716205 0.001656
20.726205 0.001776
20.736205 0.001896
20.746205 0.00204
20.756205 0.00216
20.766205 0.002304
20.776205 0.002448
20.786205 0.002592
20.796205 0.002736
20.806205 0.002904
20.816205 0.003048
20.826205 0.003216
20.836205 0.00336
20.846205 0.003528
20.856205 0.003672
20.866205 0.00384
20.876205 0.003984
20.886205 0.004128
20.896205 0.004296
20.906205 0.00444
20.916205 0.00456
20.926205 0.004704
20.936205 0.004824
20.946205 0.004944
20.956205 0.005064
20.966205 0.00516
20.976205 0.005256
20.986205 0.005352
20.996205 0.005424
21.006205 0.005496
21.016205 0.005568
21.026205 0.005592
21.036205 0.00564
21.046205 0.005664
21.056205 0.005664
21.066205 0.005664
21.076205 0.005664
21.086205 0.00564
21.096205 0.005592
21.106205 0.005568
21.116205 0.005496
21.126205 0.005424
21.136205 0.005352
21.146205 0.00528
21.156205 0.005184
21.166205 0.005088
21.176205 0.004968
21.186205 0.004848
21.196205 0.004728
21.206205 0.004608
21.216205 0.004464
21.226205 0.00432
21.236205 0.004176
21.246205 0.004056
21.256205 0.003912
21.266205 0.003768
21.276205 0.003624
21.286205 0.00348
21.296205 0.003336
21.306205 0.003216
21.316205 0.003072
21.326205 0.002952
21.336205 0.002832
21.346205 0.002712
21.356205 0.002616
21.366205 0.00252
21.376205 0.002424
21.386205 0.002352
21.396205 0.002304
21.406205 0.002232
21.416205 0.002208
21.426205 0.002184
21.436205 0.00216
21.446205 0.00216
21.456205 0.002184
21.466205 0.002208
21.476205 0.002256
21.486205 0.002328
21.496205 0.002424
21.506205 0.00252
21.516205 0.00264
21.526205 0.002784
21.536205 0.002976
21.546205 0.003144
21.556205 0.00336
21.566205 0.0036
21.576205 0.003864
21.586205 0.004152
21.596205 0.004464
21.606205 0.004776
21.616205 0.005136
21.626205 0.00552
21.636205 0.005928
21.646205 0.00636
21.656205 0.006816
21.666205 0.007296
21.676205 0.0078
21.686205 0.008328
21.696205 0.00888
21.706205 0.009456
21.716205 0.010056
21.726205 0.010656
21.736205 0.011304
21.746205 0.011928
21.756205 0.0126
21.766205 0.013272
21.776205 0.013968
21.786205 0.01464
21.796205 0.015336
21.806205 0.016056
21.816205 0.016752
21.826205 0.017448
21.836205 0.018144
21.846205 0.01884
21.856205 0.019512
21.866205 0.02016
21.876205 0.020808
21.886205 0.021456
21.896205 0.022056
21.906205 0.022632
21.916205 0.023184
21.926205 0.023712
21.936205 0.024192
21.946205 0.024648
21.956205 0.02508
21.966205 0.02544
21.976205 0.025776
21.986205 0.026064
21.996205 0.026328
22.006205 0.02652
22.016205 0.026664
22.026205 0.02676
22.036205 0.026832
22.046205 0.026832
22.056205 0.026784
22.066205 0.026688
22.076205 0.026544
22.086205 0.026352
22.096205 0.026112
22.106205 0.025848
22.116205 0.025512
22.126205 0.025152
22.136205 0.024744
22.146205 0.024288
22.156205 0.023808
22.166205 0.023304
22.176205 0.022752
22.186205 0.022176
22.196205 0.021576
22.206205 0.020976
22.216205 0.020328
22.226205 0.01968
22.236205 0.019008
22.246205 0.018336
22.256205 0.01764
22.266205 0.016944
22.276205 0.016248
22.286205 0.015576
22.296205 0.01488
22.306205 0.014208
22.316205 0.013536
22.326205 0.012888
22.336205 0.01224
22.346205 0.011616
22.356205 0.010992
22.366205 0.010416
22.376205 0.00984
22.386205 0.009312
22.396205 0.008784
22.406205 0.008304
22.416205 0.007848
22.426205 0.007416
22.436205 0.007032
22.446205 0.006672
22.456205 0.00636
22.466205 0.006072
22.476205 0.005832
22.486205 0.005616
22.496205 0.005448
22.506205 0.005328
22.516205 0.005256
22.526205 0.005208
22.536205 0.005232
22.546205 0.00528
22.556205 0.0054
22.566205 0.005568
22.576205 0.005784
22.586205 0.006048
22.596205 0.006384
22.606205 0.006768
22.616205 0.007224
22.626205 0.007728
22.636205 0.008304
22.646205 0.008952
22.656205 0.009648
22.666205 0.010416
22.676205 0.011256
22.686205 0.012168
22.696205 0.013152
22.706205 0.014208
22.716205 0.015312
22.726205 0.016512
22.736205 0.01776
22.746205 0.019104
22.756205 0.020496
22.766205 0.021936
22.776205 0.023448
22.786205 0.025032
22.796205 0.026664
22.806205 0.028344
22.816205 0.030072
22.826205 0.031848
22.836205 0.033672
22.846205 0.035496
22.856205 0.037368
22.866205 0.03924
22.876205 0.041136
22.886205 0.043032
22.896205 0.044928
22.906205 0.046824
22.916205 0.048696
22.926205 0.05052
22.936205 0.052344
22.946205 0.05412
22.956205 0.055848
22.966205 0.057504
22.976205 0.059136
22.986205 0.060696
22.996205 0.062184
23.006205 0.063624
23.016205 0.064968
23.026205 0.066264
23.036205 0.067464
23.046205 0.068616
23.056205 0.069672
23.066205 0.07068
23.076205 0.07164
23.086205 0.072528
23.096205 0.073392
23.106205 0.074208
23.116205 0.075
23.126205 0.075768
23.136205 0.076536
23.146205 0.077328
23.156205 0.078144
23.166205 0.079008
23.176205 0.079944
23.186205 0.080976
23.196205 0.082104
23.206205 0.083352
23.216205 0.084768
23.226205 0.086376
23.236205 0.088176
23.246205 0.090192
23.256205 0.092472
23.266205 0.09504
23.276205 0.09792
23.286205 0.10116
23.296205 0.104736
23.306205 0.108744
23.316205 0.11316
23.326205 0.118056
23.336205 0.123432
23.346205 0.12936
23.356205 0.135816
23.366205 0.142848
23.376205 0.150504
23.386205 0.158808
23.396205 0.167784
23.406205 0.17748
23.416205 0.187872
23.426205 0.199032
23.436205 0.210984
23.446205 0.223704
23.456205 0.237264
23.466205 0.251664
23.476205 0.266928
23.486205 0.283032
23.496205 0.300024
23.506205 0.31788
23.516205 0.336624
23.526205 0.356232
23.536205 0.376728
23.546205 0.39804
23.556205 0.420192
23.566205 0.443136
23.576205 0.466872
23.586205 0.491304
23.596205 0.516432
23.606205 0.542184
23.616205 0.568512
23.626205 0.59532
23.636205 0.62256
23.646205 0.65016
23.656205 0.678
23.666205 0.705984
23.676205 0.734064
23.686205 0.762072
23.696205 0.789936
23.706205 0.817536
23.716205 0.844752
23.726205 0.871464
23.736205 0.897552
23.746205 0.922896
23.756205 0.947352
23.766205 0.970848
23.776205 0.993216
23.786205 1.01436
23.796205 1.03416
23.806205 1.052544
23.816205 1.069392
23.826205 1.084584
23.836205 1.098096
23.846205 1.109832
23.856205 1.119696
23.866205 1.127688
23.876205 1.133736
23.886205 1.137816
23.896205 1.139904
23.906205 1.14
23.916205 1.138128
23.926205 1.134264
23.936205 1.12848
23.946205 1.120776
23.956205 1.111248
23.966205 1.099944
23.976205 1.086912
23.986205 1.072248
23.996205 1.056048
24.006205 1.038384
24.016205 1.019376
24.026205 0.999144
24.036205 0.97776
24.046205 0.955368
24.056205 0.932088
24.066205 0.907992
24.076205 0.883224
24.086205 0.857904
24.096205 0.832128
24.106205 0.806016
24.116205 0.779664
24.126205 0.753168
24.136205 0.726648
24.146205 0.700176
24.156205 0.673848
24.166205 0.647712
24.176205 0.621864
24.186205 0.596376
24.196205 0.571296
24.206205 0.546696
24.216205 0.522576
24.226205 0.499008
24.236205 0.47604
24.246205 0.453672
24.256205 0.431928
24.266205 0.410856
24.276205 0.390432
24.286205 0.37068
24.296205 0.3516
24.306205 0.333192
24.316205 0.31548
24.326205 0.298416
24.336205 0.282024
24.346205 0.266304
24.356205 0.251208
24.366205 0.236736
24.376205 0.222912
24.386205 0.209664
24.396205 0.197016
24.406205 0.184944
24.416205 0.173448
24.426205 0.16248
24.436205 0.15204
24.446205 0.142104
24.456205 0.132672
24.466205 0.12372
24.476205 0.115224
24.486205 0.107184
24.496205 0.0996
24.506205 0.092424
24.516205 0.085656
24.526205 0.079296
24.536205 0.073296
24.546205 0.06768
24.556205 0.0624
24.566205 0.05748
24.576205 0.052896
24.586205 0.048624
24.596205 0.044664
24.606205 0.040992
24.616205 0.037608
24.626205 0.034512
24.636205 0.03168
24.646205 0.029088
24.656205 0.026784
24.666205 0.024696
24.676205 0.022848
24.686205 0.02124
24.696205 0.019872
24.706205 0.01872
24.716205 0.017784
24.726205 0.017064
24.736205 0.01656
24.746205 0.016296
24.756205 0.016248
24.766205 0.016416
24.776205 0.0168
24.786205 0.017448
24.796205 0.018336
24.806205 0.019464
24.816205 0.020832
24.826205 0.022488
24.836205 0.024432
24.846205 0.026664
24.856205 0.029208
24.866205 0.032088
24.876205 0.035304
24.886205 0.03888
24.896205 0.042816
24.906205 0.04716
24.916205 0.051936
24.926205 0.05712
24.936205 0.06276
24.946205 0.06888
24.956205 0.075504
24.966205 0.082608
24.976205 0.090264
24.986205 0.098472
24.996205 0.107232
25.006205 0.116592
25.016205 0.126528
25.026205 0.137088
25.036205 0.148248
25.046205 0.160056
25.056205 0.172488
25.066205 0.185568
25.076205 0.199296
25.086205 0.213672
25.096205 0.228672
25.106205 0.24432
25.116205 0.260592
25.126205 0.277488
25.136205 0.294984
25.146205 0.31308
25.156205 0.331704
25.166205 0.350904
25.176205 0.370608
25.186205 0.390792
25.196205 0.411432
25.206205 0.43248
25.216205 0.453912
25.226205 0.47568
25.236205 0.497736
25.246205 0.520008
25.256205 0.542496
25.266205 0.565128
25.276205 0.587832
25.286205 0.610584
25.296205 0.633288
25.306205 0.655896
25.316205 0.67836
25.326205 0.700608
25.336205 0.722568
25.346205 0.744192
25.356205 0.765384
25.366205 0.786096
25.376205 0.806256
25.386205 0.825816
25.396205 0.844656
25.406205 0.862776
25.416205 0.880056
25.426205 0.896448
25.436205 0.911904
25.446205 0.926328
25.456205 0.939672
25.466205 0.951912
25.476205 0.962952
25.486205 0.972744
25.496205 0.981264
25.506205 0.98844
25.516205 0.994224
25.526205 0.998616
25.536205 1.001568
25.546205 1.00308
25.556205 1.00308
25.566205 1.001592
25.576205 0.998592
25.586205 0.99408
25.596205 0.98808
25.606205 0.980592
25.616205 0.971664
25.626205 0.961272
25.636205 0.949464
25.646205 0.936312
25.656205 0.92184
25.666205 0.906096
25.676205 0.889152
25.686205 0.871056
25.696205 0.851904
25.706205 0.831744
25.716205 0.810672
25.726205 0.78876
25.736205 0.766104
25.746205 0.7428
25.756205 0.71892
25.766205 0.694584
25.776205 0.66984
25.786205 0.644832
25.796205 0.619608
25.806205 0.594264
25.816205 0.56892
25.826205 0.543648
25.836205 0.51852
25.846205 0.493632
25.856205 0.469056
25.866205 0.44484
25.876205 0.42108
25.886205 0.3978
25.896205 0.375096
25.906205 0.353016
25.916205 0.33156
25.926205 0.310824
25.936205 0.290808
25.946205 0.271536
25.956205 0.253032
25.966205 0.235344
25.976205 0.218424
25.986205 0.202344
25.996205 0.187056
26.006205 0.172584
26.016205 0.158904
26.026205 0.146016
26.036205 0.133896
26.046205 0.122544
26.056205 0.111912
26.066205 0.102
26.076205 0.09276
26.086205 0.084216
26.096205 0.076272
26.106205 0.068952
26.116205 0.062208
26.126205 0.055992
26.136205 0.050304
26.146205 0.045096
26.156205 0.040344
26.166205 0.036
26.176205 0.032088
26.186205 0.028512
26.196205 0.025296
26.206205 0.022392
26.216205 0.0198
26.226205 0.017448
26.236205 0.015336
26.246205 0.013464
26.256205 0.011808
26.266205 0.01032
26.276205 0.009
26.286205 0.007824
26.296205 0.006816
26.306205 0.005904
26.316205 0.005112
26.326205 0.004416
26.336205 0.003792
26.346205 0.003264
26.356205 0.002808
26.366205 0.0024
26.376205 0.00204
26.386205 0.001752
26.396205 0.001488
26.406205 0.001272
26.416205 0.00108
26.426205 0.000912
26.436205 0.000768
26.446205 0.000648
26.456205 0.000552
26.466205 0.00048
26.476205 0.000408
26.486205 0.000336
26.496205 0.000288
26.506205 0.000264
26.516205 0.00024
26.526205 0.000216
26.536205 0.000216
26.546205 0.000192
26.556205 0.000216
26.566205 0.000216
26.576205 0.00024
26.586205 0.000264
26.596205 0.000288
26.606205 0.000336
26.616205 0.000384
26.626205 0.000456
26.636205 0.000528
26.646205 0.0006
26.656205 0.00072
26.666205 0.00084
26.676205 0.000984
26.686205 0.001152
26.696205 0.001344
26.706205 0.00156
26.716205 0.001824
26.726205 0.002112
26.736205 0.002448
26.746205 0.002856
26.756205 0.003288
26.766205 0.003792
26.776205 0.004368
26.786205 0.005016
26.796205 0.005736
26.806205 0.006552
26.816205 0.007464
26.826205 0.00852
26.836205 0.009672
26.846205 0.010968
26.856205 0.012384
26.866205 0.013992
26.876205 0.015768
26.886205 0.017712
26.896205 0.019872
26.906205 0.022248
26.916205 0.024864
26.926205 0.02772
26.936205 0.03084
26.946205 0.034224
26.956205 0.03792
26.966205 0.041928
26.976205 0.046272
26.986205 0.050952
26.996205 0.055992
27.006205 0.061416
27.016205 0.067224
27.026205 0.07344
27.036205 0.080064
27.046205 0.087096
27.056205 0.094584
27.066205 0.102504
27.076205 0.110856
27.086205 0.119664
27.096205 0.128928
27.106205 0.138648
27.116205 0.1488
27.126205 0.159384
27.136205 0.1704
27.146205 0.181824
27.156205 0.19368
27.166205 0.205896
27.176205 0.218472
27.186205 0.231408
27.196205 0.244656
27.206205 0.258192
27.216205 0.271968
27.226205 0.285984
27.236205 0.300192
27.246205 0.314544
27.256205 0.329016
27.266205 0.34356
27.276205 0.358128
27.286205 0.372672
27.296205 0.387168
27.306205 0.401568
27.316205 0.4158
27.326205 0.429864
27.336205 0.443664
27.346205 0.4572
27.356205 0.4704
27.366205 0.483216
27.376205 0.495648
27.386205 0.507624
27.396205 0.519096
27.406205 0.530064
27.416205 0.54048
27.426205 0.550296
27.436205 0.559488
27.446205 0.568056
27.456205 0.575928
27.466205 0.583152
27.476205 0.589632
27.486205 0.595416
27.496205 0.600456
27.506205 0.604752
27.516205 0.608304
27.526205 0.611088
27.536205 0.613128
27.546205 0.6144
27.556205 0.614928
27.566205 0.614712
27.576205 0.613752
27.586205 0.612072
27.596205 0.609672
27.606205 0.6066
27.616205 0.602856
27.626205 0.59844
27.636205 0.5934
27.646205 0.587784
27.656205 0.581568
27.666205 0.574848
27.676205 0.5676
27.686205 0.559896
27.696205 0.55176
27.706205 0.54324
27.716205 0.534384
27.726205 0.52524
27.736205 0.515832
27.746205 0.506232
27.756205 0.496488
27.766205 0.486648
27.776205 0.476784
27.786205 0.46692
27.796205 0.457104
27.806205 0.447456
27.816205 0.437952
27.826205 0.428712
27.836205 0.41976
27.846205 0.411168
27.856205 0.40296
27.866205 0.395208
27.876205 0.38796
27.886205 0.381264
27.896205 0.375168
27.906205 0.369696
27.916205 0.364896
27.926205 0.360792
27.936205 0.357432
27.946205 0.354792
27.956205 0.35292
27.966205 0.351816
27.976205 0.351504
27.986205 0.35196
27.996205 0.35316
28.006205 0.355128
28.016205 0.357816
28.026205 0.3612
28.036205 0.365256
28.046205 0.369912
28.056205 0.375144
28.066205 0.380904
28.076205 0.387144
28.086205 0.393744
28.096205 0.400704
28.106205 0.407904
28.116205 0.415296
28.126205 0.422808
28.136205 0.43032
28.146205 0.437808
28.156205 0.445152
28.166205 0.45228
28.176205 0.459096
28.186205 0.465576
28.196205 0.4716
28.206205 0.477096
28.216205 0.482016
28.226205 0.486288
28.236205 0.48984
28.246205 0.492648
28.256205 0.49464
28.266205 0.495816
28.276205 0.496104
28.286205 0.49548
28.296205 0.493944
28.306205 0.491496
28.316205 0.488112
28.326205 0.483792
28.336205 0.478584
28.346205 0.472464
28.356205 0.46548
28.366205 0.457656
28.376205 0.449064
28.386205 0.43968
28.396205 0.429624
28.406205 0.418896
28.416205 0.407592
28.426205 0.395736
28.436205 0.383424
28.446205 0.370704
28.456205 0.357624
28.466205 0.34428
28.476205 0.330696
28.486205 0.316992
28.496205 0.303192
28.506205 0.289344
28.516205 0.275544
28.526205 0.26184
28.536205 0.24828
28.546205 0.234912
28.556205 0.22176
28.566205 0.208896
28.576205 0.196368
28.586205 0.184176
28.596205 0.172344
28.606205 0.160944
28.616205 0.149976
28.626205 0.13944
28.636205 0.12936
28.646205 0.119736
28.656205 0.110592
28.666205 0.101928
28.676205 0.093744
28.686205 0.086016
28.696205 0.078744
28.706205 0.071952
28.716205 0.065592
28.726205 0.059664
28.736205 0.054144
28.746205 0.049032
28.756205 0.044304
28.766205 0.03996
28.776205 0.035952
28.786205 0.032256
28.796205 0.028896
28.806205 0.025824
28.816205 0.02304
28.826205 0.020496
28.836205 0.018192
28.846205 0.016128
28.856205 0.014256
28.866205 0.012576
28.876205 0.011064
28.886205 0.00972
28.896205 0.00852
28.906205 0.00744
28.916205 0.006504
28.926205 0.005664
28.936205 0.00492
28.946205 0.004248
28.956205 0.003672
28.966205 0.003168
28.976205 0.002736
28.986205 0.002352
28.996205 0.002016
29.006205 0.001728
29.016205 0.001464
29.026205 0.001248
29.036205 0.001056
29.046205 0.000912
29.056205 0.000768
29.066205 0.000648
29.076205 0.000552
29.086205 0.000456
29.096205 0.000384
29.106205 0.000312
29.116205 0.000264
29.126205 0.000216
29.136205 0.000192
29.146205 0.000144
29.156205 0.00012
29.166205 9.6e-05
29.176205 9.6e-05
29.186205 7.2e-05
29.196205 4.8e-05
29.206205 4.8e-05
29.216205 4.8e-05
29.226205 2.4e-05
29.236205 2.4e-05
29.246205 2.4e-05
29.256205 2.4e-05
29.266205 2.4e-05
29.276205 0
29.286205 0
29.296205 0
29.306205 0
29.316205 0
29.326205 0
29.336205 0
29.346205 0
29.356205 0
29.366205 0
29.376205 0
29.386205 0
29.396205 0
29.406205 0
29.416205 0
29.426205 0
29.436205 0
29.446205 0
29.456205 0
29.466205 0
29.476205 0
29.486205 0
29.496205 0
29.506205 0
29.516205 0
29.526205 0
29.536205 0
29.546205 0
29.556205 0
29.566205 0
29.576205 0
29.586205 0
29.596205 0
29.606205 0
29.616205 0
29.626205 0
29.636205 0
29.646205 0
29.656205 0
29.666205 0
29.676205 0
29.686205 0
29.696205 0
29.706205 0
29.716205 0
29.726205 0
29.736205 0
29.746205 0
29.756205 0
29.766205 0
29.776205 0
29.786205 0
29.796205 0
29.806205 0
29.816205 0
29.826205 0
29.836205 0
29.846205 0
29.856205 0
29.866205 0
29.876205 0
29.886205 0
29.896205 0
29.906205 0
29.916205 0
29.926205 0
29.936205 0
29.946205 0
29.956205 0
29.966205 0
29.976205 0
29.986205 0
29.996205 0
30.006205 0
30.016205 0
30.026205 0
30.036205 0
30.046205 2.4e-05
30.056205 2.4e-05
30.066205 2.4e-05
30.076205 2.4e-05
30.086205 2.4e-05
30.096205 2.4e-05
30.106205 4.8e-05
30.116205 4.8e-05
30.126205 7.2e-05
30.136205 7.2e-05
30.146205 9.6e-05
30.156205 9.6e-05
30.166205 0.00012
30.176205 0.000144
30.186205 0.000168
30.196205 0.000192
30.206205 0.00024
30.216205 0.000288
30.226205 0.000336
30.236205 0.000384
30.246205 0.000456
30.256205 0.000528
30.266205 0.0006
30.276205 0.000696
30.286205 0.000816
30.296205 0.000936
30.306205 0.00108
30.316205 0.001248
30.326205 0.00144
30.336205 0.001656
30.346205 0.001896
30.356205 0.00216
30.366205 0.002472
30.376205 0.002808
30.386205 0.003192
30.396205 0.003624
30.406205 0.00408
30.416205 0.004632
30.426205 0.005208
30.436205 0.00588
30.446205 0.0066
30.456205 0.007416
30.466205 0.008304
30.476205 0.009288
30.486205 0.010368
30.496205 0.011544
30.506205 0.01284
30.516205 0.01428
30.526205 0.015816
30.536205 0.017496
30.546205 0.019344
30.556205 0.021336
30.566205 0.023472
30.576205 0.0258
30.586205 0.02832
30.596205 0.031008
30.606205 0.033912
30.616205 0.037008
30.626205 0.04032
30.636205 0.043872
30.646205 0.04764
30.656205 0.051672
30.666205 0.05592
30.676205 0.060432
30.686205 0.065184
30.696205 0.0702
30.706205 0.075456
30.716205 0.081
30.726205 0.086784
30.736205 0.092832
30.746205 0.099144
30.756205 0.105696
30.766205 0.112488
30.776205 0.11952
30.786205 0.126768
30.796205 0.134232
30.806205 0.141888
30.816205 0.149736
30.826205 0.157752
30.836205 0.165888
30.846205 0.174168
30.856205 0.18252
30.866205 0.190968
30.876205 0.19944
30.886205 0.207936
30.896205 0.216408
30.906205 0.224856
30.916205 0.233184
30.926205 0.241416
30.936205 0.249504
30.946205 0.2574
30.956205 0.26508
30.966205 0.272472
30.976205 0.2796
30.986205 0.286392
30.996205 0.2928
31.006205 0.298824
31.016205 0.304416
31.026205 0.309552
31.036205 0.314208
31.046205 0.318336
31.056205 0.321912
31.066205 0.32496
31.076205 0.327408
31.086205 0.329256
31.096205 0.330504
31.106205 0.331152
31.116205 0.331176
31.126205 0.330576
31.136205 0.329376
31.146205 0.327552
31.156205 0.325128
31.166205 0.322104
31.176205 0.318528
31.186205 0.3144
31.196205 0.309744
31.206205 0.304584
31.216205 0.298944
31.226205 0.292896
31.236205 0.286416
31.246205 0.279576
31.256205 0.272424
31.266205 0.264984
31.276205 0.257304
31.286205 0.249408
31.296205 0.241344
31.306205 0.233184
31.316205 0.224952
31.326205 0.216672
31.336205 0.20844
31.346205 0.200256
31.356205 0.192168
31.366205 0.1842
31.376205 0.176448
31.386205 0.168888
31.396205 0.161592
31.406205 0.154584
31.416205 0.147888
31.426205 0.141552
31.436205 0.1356
31.446205 0.130032
31.456205 0.124896
31.466205 0.120216
31.476205 0.115992
31.486205 0.112272
31.496205 0.109032
31.506205 0.106296
31.516205 0.104064
31.526205 0.10236
31.536205 0.101208
31.546205 0.10056
31.556205 0.10044
31.566205 0.100848
31.576205 0.101784
31.586205 0.103224
31.596205 0.105168
31.606205 0.107616
31.616205 0.11052
31.626205 0.113904
31.636205 0.11772
31.646205 0.121944
31.656205 0.1266
31.666205 0.131592
31.676205 0.136968
31.686205 0.142656
31.696205 0.148608
31.706205 0.154848
31.716205 0.161304
31.726205 0.167928
31.736205 0.17472
31.746205 0.181632
31.756205 0.188616
31.766205 0.195648
31.776205 0.202656
31.786205 0.20964
31.796205 0.216528
31.806205 0.223296
31.816205 0.229896
31.826205 0.23628
31.836205 0.242424
31.846205 0.248304
31.856205 0.253848
31.866205 0.259032
31.876205 0.263856
31.886205 0.268248
31.896205 0.272208
31.906205 0.275688
31.916205 0.278664
31.926205 0.281136
31.936205 0.28308
31.946205 0.284472
31.956205 0.285312
31.966205 0.2856
31.976205 0.285336
31.986205 0.284496
31.996205 0.28308
32.006205 0.281136
32.016205 0.27864
32.026205 0.275616
32.036205 0.272088
32.046205 0.26808
32.056205 0.263592
32.066205 0.258648
32.076205 0.253296
32.086205 0.24756
32.096205 0.241488
32.106205 0.235056
32.116205 0.22836
32.126205 0.2214
32.136205 0.214224
32.146205 0.206856
32.156205 0.199344
32.166205 0.191712
32.176205 0.184008
32.186205 0.176256
32.196205 0.16848
32.206205 0.160728
32.216205 0.153024
32.226205 0.145392
32.236205 0.137856
32.246205 0.13044
32.256205 0.123168
32.266205 0.116064
32.276205 0.109152
32.286205 0.102456
32.296205 0.095952
32.306205 0.089688
32.316205 0.083664
32.326205 0.07788
32.336205 0.072336
32.346205 0.067056
32.356205 0.06204
32.366205 0.057264
32.376205 0.052776
32.386205 0.048504
32.396205 0.04452
32.406205 0.040752
32.416205 0.037248
32.426205 0.03396
32.436205 0.030888
32.446205 0.028056
32.456205 0.025416
32.466205 0.022992
32.476205 0.020736
32.486205 0.018672
32.496205 0.016776
32.506205 0.015048
32.516205 0.013464
32.526205 0.012024
32.536205 0.010704
32.546205 0.009528
32.556205 0.008448
32.566205 0.007488
32.576205 0.006624
32.586205 0.005832
32.596205 0.005136
32.606205 0.004512
32.616205 0.003936
32.626205 0.003456
32.636205 0.003
32.646205 0.002616
32.656205 0.00228
32.666205 0.001968
32.676205 0.001704
32.686205 0.001464
32.696205 0.001272
32.706205 0.00108
32.716205 0.000936
32.726205 0.000792
32.736205 0.000696
32.746205 0.000576
32.756205 0.000504
32.766205 0.000432
32.776205 0.00036
32.786205 0.000312
32.796205 0.000264
32.806205 0.000216
32.816205 0.000168
32.826205 0.000144
32.836205 0.00012
32.846205 9.6e-05
32.856205 9.6e-05
32.866205 7.2e-05
32.876205 4.8e-05
32.886205 4.8e-05
32.896205 4.8e-05
32.906205 2.4e-05
32.916205 2.4e-05
32.926205 2.4e-05
32.936205 2.4e-05
32.946205 2.4e-05
32.956205 2.4e-05
32.966205 0
32.976205 0
32.986205 0
32.996205 0
33.006205 0
33.016205 0
33.026205 0
33.036205 0
33.046205 0
33.056205 0
33.066205 0
33.076205 0
33.086205 0
33.096205 0
33.106205 0
33.116205 0
33.126205 0
33.136205 0
33.146205 0
33.156205 0
33.166205 0
33.176205 0
33.186205 0
33.196205 0
33.206205 0
33.216205 0
33.226205 0
33.236205 0
33.246205 0
33.256205 0
33.266205 0
33.276205 0
33.286205 0
33.296205 0
33.306205 0
33.316205 0
33.326205 0
33.336205 0
33.346205 0
33.356205 0
33.366205 0
33.376205 0
33.386205 0
33.396205 0
33.406205 0
33.416205 0
33.426205 0
33.436205 0
33.446205 0
33.456205 0
33.466205 0
33.476205 0
33.486205 0
33.496205 0
33.506205 0
33.516205 0
33.526205 0
33.536205 0
33.546205 0
33.556205 0
33.566205 0
33.576205 0
33.586205 0
33.596205 0
33.606205 0
33.616205 0
33.626205 0
33.636205 0
33.646205 0
33.656205 0
33.666205 0
33.676205 0
33.686205 0
33.696205 0
33.706205 0
33.716205 0
33.726205 0
33.736205 0
33.746205 0
33.756205 0
33.766205 0
33.776205 0
33.786205 0
33.796205 0
33.806205 0
33.816205 0
33.826205 0
33.836205 0
33.846205 0
33.856205 0
33.866205 0
33.876205 0
33.886205 0
33.896205 0
33.906205 0
33.916205 0
33.926205 0
33.936205 0
33.946205 0
33.956205 0
33.966205 0
33.976205 0
33.986205 0
33.996205 0
34.006205 0
34.016205 0
34.026205 0
34.036205 0
34.046205 0
34.056205 0
34.066205 0
34.076205 0
34.086205 0
34.096205 0
34.106205 0
34.116205 0
34.126205 0
34.136205 0
34.146205 0
34.156205 0
34.166205 0
34.176205 0
34.186205 0
34.196205 0
34.206205 0
34.216205 0
34.226205 0
34.236205 0
34.246205 0
34.256205 0
34.266205 0
34.276205 0
34.286205 0
34.296205 0
34.306205 0
34.316205 0
34.326205 0
34.336205 0
34.346205 0
34.356205 0
34.366205 0
34.376205 0
34.386205 0
34.396205 0
34.406205 0
34.416205 0
34.426205 0
34.436205 0
34.446205 0
34.456205 0
34.466205 0
34.476205 0
34.486205 0
34.496205 0
34.506205 0
34.516205 0
34.526205 0
34.536205 0
34.546205 0
34.556205 0
34.566205 0
34.576205 0
34.586205 0
34.596205 0
34.606205 0
34.616205 0
34.626205 0
34.636205 0
34.646205 0
34.656205 0
34.666205 0
34.676205 0
34.686205 0
34.696205 0
34.706205 0
34.716205 0
34.726205 0
34.736205 0
34.746205 0
34.756205 0
34.766205 0
34.776205 0
34.786205 0
34.796205 0
34.806205 0
34.816205 0
34.826205 0
34.836205 0
34.846205 0
34.856205 0
34.866205 0
34.876205 0
34.886205 0
34.896205 0
34.906205 0
34.916205 0
34.926205 0
34.936205 0
34.946205 0
34.956205 0
34.966205 0
34.976205 0
34.986205 0
34.996205 0
35.006205 0
35.016205 0
35.026205 0
35.036205 0
35.046205 0
35.056205 0
&
@target G1.S1
@type xy
-1.032087 10
-1.022087 10
-1.012087 10
-1.002087 10
-0.992087 10
-0.982087 10
-0.972087 10
-0.962087 10
-0.952087 10
-0.942087 10
-0.932087 10
-0.922087 10
-0.912087 10
-0.902087 10
-0.892087 10
-0.882087 10
-0.872087 10
-0.862087 10
-0.852087 10
-0.842087 10
-0.832087 10
-0.822087 10
-0.812087 10
-0.802087 10
-0.792087 10
-0.782087 10
-0.772087 10
-0.762087 10
-0.752087 10
-0.742087 10
-0.732087 10
-0.722087 10
-0.712087 10
-0.702087 10
-0.692087 10
-0.682087 10
-0.672087 10
-0.662087 10
-0.652087 10
-0.642087 10
-0.632087 10
-0.622087 10
-0.612087 10
-0.602087 10
-0.592087 10
-0.582087 10
-0.572087 10
-0.562087 10
-0.552087 10
-0.542087 10
-0.532087 10
-0.522087 10
-0.512087 10
-0.502087 10
-0.492087 10
-0.482087 10
-0.472087 10
-0.462087 10
-0.452087 10
-0.442087 10
-0.432087 10
-0.422087 10
-0.412087 10
-0.402087 10
-0.392087 10
-0.382087 10
-0.372087 10
-0.362087 10
-0.352087 10
-0.342087 10
-0.332087 10
-0.322087 10
-0.312087 10
-0.302087 10
-0.292087 10
-0.282087 10
-0.272087 10
-0.262087 10
-0.252087 10
-0.242087 10
-0.232087 10
-0.222087 10
-0.212087 10
-0.202087 10
-0.192087 10
-0.182087 10
-0.172087 10
-0.162087 10
-0.152087 10
-0.142087 10
-0.132087 10
-0.122087 10
-0.112087 10
-0.102087 10
-0.092087 10
-0.082087 10
-0.072087 10
-0.062087 10
-0.052087 10
-0.042087 10
-0.032087 10
-0.022087 10
-0.012087 10
-0.002087 10
0.007913 10
0.017913 10
0.027913 10
0.037913 10
0.047913 10
0.057913 10
0.067913 10
0.077913 10
0.087913 10
0.097913 10
0.107913 10
0.117913 10
0.127913 10
0.137913 10
0.147913 10
0.157913 10
0.167913 10
0.177913 10
0.187913 10
0.197913 10
0.207913 10
0.217913 10
0.227913 10
0.237913 10
0.247913 10
0.257913 10
0.267913 10
0.277913 10
0.287913 10
0.297913 10
0.307913 10
0.317913 10
0.327913 10
0.337913 10
0.347913 10
0.357913 10
0.367913 10
0.377913 10
0.387913 10
0.397913 10
0.407913 10
0.417913 10
0.427913 10
0.437913 10
0.447913 10
0.457913 10
0.467913 10
0.477913 10
0.487913 10
0.497913 10
0.507913 10
0.517913 10
0.527913 10
0.537913 10
0.547913 10
0.557913 10
0.567913 10
0.577913 10
0.587913 10
0.597913 10
0.607913 10
0.617913 10
0.627913 10
0.637913 10
0.647913 10
0.657913 10
0.667913 10
0.677913 10
0.687913 10
0.697913 10
0.707913 10
0.717913 10
0.727913 10
0.737913 10
0.747913 10
0.757913 10
0.767913 10
0.777913 10
0.787913 10
0.797913 10
0.807913 10
0.817913 10
0.827913 10
0.837913 10
0.847913 10
0.857913 10
0.867913 10
0.877913 10
0.887913 10
0.897913 10
0.907913 10
0.917913 10
0.927913 10.000024
0.937913 10.000024
0.947913 10.000024
0.957913 10.000024
0.967913 10.000024
0.977913 10.000048
0.987913 10.000048
0.997913 10.000072
1.007913 10.000072
1.017913 10.000096
1.027913 10.00012
1.037913 10.000144
1.047913 10.000192
1.057913 10.000216
1.067913 10.000288
1.077913 10.000336
1.087913 10.000408
1.097913 10.000504
1.107913 10.000624
1.117913 10.000768
1.127913 10.000936
1.137913 10.001128
1.147913 10.001368
1.157913 10.001632
1.167913 10.001992
1.177913 10.002376
1.187913 10.002856
1.197913 10.003432
1.207913 10.004104
1.217913 10.004896
1.227913 10.005856
1.237913 10.00696
1.247913 10.008256
1.257913 10.009768
1.267913 10.011544
1.277913 10.013608
1.287913 10.016008
1.297913 10.018816
1.307913 10.022056
1.317913 10.0258
1.327913 10.03012
1.337913 10.035088
1.347913 10.0408
1.357913 10.047328
1.367913 10.054816
1.377913 10.06336
1.387913 10.073056
1.397913 10.08412
1.407913 10.096624
1.417913 10.110784
1.427913 10.126768
1.437913 10.144768
1.447913 10.165
1.457913 10.187704
1.467913 10.213096
1.477913 10.241464
1.487913 10.273072
1.497913 10.308208
1.507913 10.347184
1.517913 10.39036
1.527913 10.438024
1.537913 10.490608
1.547913 10.548424
1.557913 10.61188
1.567913 10.681384
1.577913 10.757368
1.587913 10.840216
1.597913 10.93036
1.607913 11.028256
1.617913 11.134312
1.627913 11.249008
1.637913 11.372704
1.647913 11.50588
1.657913 11.648944
1.667913 11.80228
1.677913 11.966248
1.687913 12.141256
1.697913 12.327592
1.707913 12.525592
1.717913 12.73552
1.727913 12.957568
1.737913 13.191952
1.747913 13.438816
1.757913 13.698232
1.767913 13.970224
1.777913 14.254792
[truncated: 493,555 more chars]
