# Supplementary material for: Efficient Calculation of the Negative Thermal Expansion in ZrW2O8
Source: Front Chem. 2018 Jul 30;6:296. doi: 10.3389/fchem.2018.00296 (PMC6077204; doi:10.3389/fchem.2018.00296)
Supplement: Supplementary Data Sheet 1 — Numerical data for all plots in this work. [file Data_Sheet_1.ZIP › Figures_Data/Fig08.agr]

# Grace project file
#
@version 50125
@page size 792, 1836
@page scroll 5%
@page inout 5%
@link page off
@map font 0 to "Times-Roman", "Times-Roman"
@map font 1 to "Times-Italic", "Times-Italic"
@map font 2 to "Times-Bold", "Times-Bold"
@map font 3 to "Times-BoldItalic", "Times-BoldItalic"
@map font 4 to "Helvetica", "Helvetica"
@map font 5 to "Helvetica-Oblique", "Helvetica-Oblique"
@map font 6 to "Helvetica-Bold", "Helvetica-Bold"
@map font 7 to "Helvetica-BoldOblique", "Helvetica-BoldOblique"
@map font 8 to "Courier", "Courier"
@map font 9 to "Courier-Oblique", "Courier-Oblique"
@map font 10 to "Courier-Bold", "Courier-Bold"
@map font 11 to "Courier-BoldOblique", "Courier-BoldOblique"
@map font 12 to "Symbol", "Symbol"
@map font 13 to "ZapfDingbats", "ZapfDingbats"
@map color 0 to (255, 255, 255), "white"
@map color 1 to (0, 0, 0), "black"
@map color 2 to (255, 0, 0), "red"
@map color 3 to (0, 255, 0), "green"
@map color 4 to (0, 0, 255), "blue"
@map color 5 to (255, 255, 0), "yellow"
@map color 6 to (188, 143, 143), "brown"
@map color 7 to (220, 220, 220), "grey"
@map color 8 to (148, 0, 211), "violet"
@map color 9 to (0, 255, 255), "cyan"
@map color 10 to (255, 0, 255), "magenta"
@map color 11 to (255, 165, 0), "orange"
@map color 12 to (114, 33, 188), "indigo"
@map color 13 to (103, 7, 72), "maroon"
@map color 14 to (64, 224, 208), "turquoise"
@map color 15 to (0, 139, 0), "green4"
@reference date 0
@date wrap off
@date wrap year 1950
@default linewidth 1.0
@default linestyle 1
@default color 1
@default pattern 1
@default font 0
@default char size 1.000000
@default symbol size 1.000000
@default sformat "%.8g"
@background color 0
@page background fill on
@timestamp off
@timestamp 0.03, 0.03
@timestamp color 1
@timestamp rot 0
@timestamp font 0
@timestamp char size 1.000000
@timestamp def "Wed Feb 21 10:57:11 2018"
@with string
@    string on
@    string loctype view
@    string 0.49, 1.77
@    string color 1
@    string rot 0
@    string font 6
@    string just 0
@    string char size 1.000000
@    string def "a - a\s0\N (�)"
@with string
@    string on
@    string loctype view
@    string 0.87, 1.75
@    string color 1
@    string rot 0
@    string font 6
@    string just 13
@    string char size 1.000000
@    string def "Longitudinal"
@with string
@    string on
@    string loctype view
@    string 0.87, 1.19
@    string color 1
@    string rot 0
@    string font 6
@    string just 13
@    string char size 1.000000
@    string def "Transverse (ip)"
@with string
@    string on
@    string loctype view
@    string 0.87, 0.63
@    string color 1
@    string rot 0
@    string font 6
@    string just 13
@    string char size 1.000000
@    string def "Transverse (op)"
@r0 off
@link r0 to g2
@r0 type above
@r0 linestyle 1
@r0 linewidth 1.0
@r0 color 1
@r0 line 0, 0, 0, 0
@r1 off
@link r1 to g2
@r1 type above
@r1 linestyle 1
@r1 linewidth 1.0
@r1 color 1
@r1 line 0, 0, 0, 0
@r2 off
@link r2 to g2
@r2 type above
@r2 linestyle 1
@r2 linewidth 1.0
@r2 color 1
@r2 line 0, 0, 0, 0
@r3 off
@link r3 to g2
@r3 type above
@r3 linestyle 1
@r3 linewidth 1.0
@r3 color 1
@r3 line 0, 0, 0, 0
@r4 off
@link r4 to g2
@r4 type above
@r4 linestyle 1
@r4 linewidth 1.0
@r4 color 1
@r4 line 0, 0, 0, 0
@g0 on
@g0 hidden false
@g0 type XY
@g0 stacked false
@g0 bar hgap 0.000000
@g0 fixedpoint off
@g0 fixedpoint type 0
@g0 fixedpoint xy 0.000000, 0.000000
@g0 fixedpoint format general general
@g0 fixedpoint prec 6, 6
@with g0
@    world 0, 0, 35, 69.99
@    stack world 0, 0, 0, 0
@    znorm 1
@    view 0.150000, 1.270000, 0.950000, 1.830000
@    title ""
@    title font 6
@    title size 1.500000
@    title color 1
@    subtitle ""
@    subtitle font 6
@    subtitle size 1.250000
@    subtitle color 1
@    xaxes scale Normal
@    yaxes scale Normal
@    xaxes invert off
@    yaxes invert off
@    xaxis  on
@    xaxis  type zero false
@    xaxis  offset 0.000000 , 0.000000
@    xaxis  bar on
@    xaxis  bar color 1
@    xaxis  bar linestyle 1
@    xaxis  bar linewidth 1.0
@    xaxis  label ""
@    xaxis  label layout para
@    xaxis  label place auto
@    xaxis  label char size 1.250000
@    xaxis  label font 6
@    xaxis  label color 1
@    xaxis  label place normal
@    xaxis  tick on
@    xaxis  tick major 5
@    xaxis  tick minor ticks 4
@    xaxis  tick default 6
@    xaxis  tick place rounded true
@    xaxis  tick in
@    xaxis  tick major size 1.000000
@    xaxis  tick major color 1
@    xaxis  tick major linewidth 1.0
@    xaxis  tick major linestyle 1
@    xaxis  tick major grid off
@    xaxis  tick minor color 1
@    xaxis  tick minor linewidth 1.0
@    xaxis  tick minor linestyle 1
@    xaxis  tick minor grid off
@    xaxis  tick minor size 0.500000
@    xaxis  ticklabel off
@    xaxis  ticklabel format general
@    xaxis  ticklabel prec 5
@    xaxis  ticklabel formula ""
@    xaxis  ticklabel append ""
@    xaxis  ticklabel prepend ""
@    xaxis  ticklabel angle 0
@    xaxis  ticklabel skip 0
@    xaxis  ticklabel stagger 0
@    xaxis  ticklabel place normal
@    xaxis  ticklabel offset auto
@    xaxis  ticklabel offset 0.000000 , 0.010000
@    xaxis  ticklabel start type auto
@    xaxis  ticklabel start 0.000000
@    xaxis  ticklabel stop type auto
@    xaxis  ticklabel stop 0.000000
@    xaxis  ticklabel char size 1.000000
@    xaxis  ticklabel font 6
@    xaxis  ticklabel color 1
@    xaxis  tick place both
@    xaxis  tick spec type none
@    yaxis  on
@    yaxis  type zero false
@    yaxis  offset 0.000000 , 0.000000
@    yaxis  bar on
@    yaxis  bar color 1
@    yaxis  bar linestyle 1
@    yaxis  bar linewidth 1.0
@    yaxis  label "O PDOS (Modes/THz)"
@    yaxis  label layout para
@    yaxis  label place auto
@    yaxis  label char size 1.250000
@    yaxis  label font 6
@    yaxis  label color 1
@    yaxis  label place normal
@    yaxis  tick on
@    yaxis  tick major 10
@    yaxis  tick minor ticks 1
@    yaxis  tick default 6
@    yaxis  tick place rounded true
@    yaxis  tick in
@    yaxis  tick major size 1.000000
@    yaxis  tick major color 1
@    yaxis  tick major linewidth 1.0
@    yaxis  tick major linestyle 1
@    yaxis  tick major grid off
@    yaxis  tick minor color 1
@    yaxis  tick minor linewidth 1.0
@    yaxis  tick minor linestyle 1
@    yaxis  tick minor grid off
@    yaxis  tick minor size 0.500000
@    yaxis  ticklabel on
@    yaxis  ticklabel format decimal
@    yaxis  ticklabel prec 0
@    yaxis  ticklabel formula ""
@    yaxis  ticklabel append ""
@    yaxis  ticklabel prepend ""
@    yaxis  ticklabel angle 0
@    yaxis  ticklabel skip 0
@    yaxis  ticklabel stagger 0
@    yaxis  ticklabel place normal
@    yaxis  ticklabel offset auto
@    yaxis  ticklabel offset 0.000000 , 0.010000
@    yaxis  ticklabel start type auto
@    yaxis  ticklabel start 0.000000
@    yaxis  ticklabel stop type auto
@    yaxis  ticklabel stop 0.000000
@    yaxis  ticklabel char size 1.000000
@    yaxis  ticklabel font 6
@    yaxis  ticklabel color 1
@    yaxis  tick place both
@    yaxis  tick spec type none
@    altxaxis  off
@    altyaxis  off
@    legend on
@    legend loctype view
@    legend 0.425, 1.76
@    legend box color 1
@    legend box pattern 1
@    legend box linewidth 1.0
@    legend box linestyle 0
@    legend box fill color 0
@    legend box fill pattern 1
@    legend font 6
@    legend char size 1.000000
@    legend color 1
@    legend length 4
@    legend vgap 1
@    legend hgap 1
@    legend invert false
@    frame type 0
@    frame linestyle 1
@    frame linewidth 1.0
@    frame color 1
@    frame pattern 1
@    frame background color 0
@    frame background pattern 0
@    s0 hidden false
@    s0 type xy
@    s0 symbol 0
@    s0 symbol size 1.000000
@    s0 symbol color 2
@    s0 symbol pattern 1
@    s0 symbol fill color 2
@    s0 symbol fill pattern 0
@    s0 symbol linewidth 1.0
@    s0 symbol linestyle 1
@    s0 symbol char 65
@    s0 symbol char font 0
@    s0 symbol skip 0
@    s0 line type 1
@    s0 line linestyle 1
@    s0 line linewidth 1.5
@    s0 line color 2
@    s0 line pattern 1
@    s0 baseline type 0
@    s0 baseline off
@    s0 dropline off
@    s0 fill type 0
@    s0 fill rule 0
@    s0 fill color 1
@    s0 fill pattern 1
@    s0 avalue off
@    s0 avalue type 2
@    s0 avalue char size 1.000000
@    s0 avalue font 0
@    s0 avalue color 1
@    s0 avalue rot 0
@    s0 avalue format general
@    s0 avalue prec 3
@    s0 avalue prepend ""
@    s0 avalue append ""
@    s0 avalue offset 0.000000 , 0.000000
@    s0 errorbar on
@    s0 errorbar place both
@    s0 errorbar color 2
@    s0 errorbar pattern 1
@    s0 errorbar size 1.000000
@    s0 errorbar linewidth 1.0
@    s0 errorbar linestyle 1
@    s0 errorbar riser linewidth 1.0
@    s0 errorbar riser linestyle 1
@    s0 errorbar riser clip off
@    s0 errorbar riser clip length 0.100000
@    s0 comment "/home/fdv/Results/ZrW2O8_New/PDOS/ReOr/PDOS_All/PDOS.1.000.All.Avg.Lon.dat"
@    s0 legend  " -0.092"
@    s1 hidden false
@    s1 type xy
@    s1 symbol 0
@    s1 symbol size 1.000000
@    s1 symbol color 11
@    s1 symbol pattern 1
@    s1 symbol fill color 11
@    s1 symbol fill pattern 0
@    s1 symbol linewidth 1.0
@    s1 symbol linestyle 1
@    s1 symbol char 65
@    s1 symbol char font 0
@    s1 symbol skip 0
@    s1 line type 1
@    s1 line linestyle 1
@    s1 line linewidth 1.5
@    s1 line color 11
@    s1 line pattern 1
@    s1 baseline type 0
@    s1 baseline off
@    s1 dropline off
@    s1 fill type 0
@    s1 fill rule 0
@    s1 fill color 1
@    s1 fill pattern 1
@    s1 avalue off
@    s1 avalue type 2
@    s1 avalue char size 1.000000
@    s1 avalue font 0
@    s1 avalue color 1
@    s1 avalue rot 0
@    s1 avalue format general
@    s1 avalue prec 3
@    s1 avalue prepend ""
@    s1 avalue append ""
@    s1 avalue offset 0.000000 , 0.000000
@    s1 errorbar on
@    s1 errorbar place both
@    s1 errorbar color 11
@    s1 errorbar pattern 1
@    s1 errorbar size 1.000000
@    s1 errorbar linewidth 1.0
@    s1 errorbar linestyle 1
@    s1 errorbar riser linewidth 1.0
@    s1 errorbar riser linestyle 1
@    s1 errorbar riser clip off
@    s1 errorbar riser clip length 0.100000
@    s1 comment "/home/fdv/Results/ZrW2O8_New/PDOS/ReOr/PDOS_All/PDOS.1.005.All.Avg.Lon.dat"
@    s1 legend  " -0.046"
@    s2 hidden false
@    s2 type xy
@    s2 symbol 0
@    s2 symbol size 1.000000
@    s2 symbol color 15
@    s2 symbol pattern 1
@    s2 symbol fill color 15
@    s2 symbol fill pattern 0
@    s2 symbol linewidth 1.0
@    s2 symbol linestyle 1
@    s2 symbol char 65
@    s2 symbol char font 0
@    s2 symbol skip 0
@    s2 line type 1
@    s2 line linestyle 1
@    s2 line linewidth 1.5
@    s2 line color 15
@    s2 line pattern 1
@    s2 baseline type 0
@    s2 baseline off
@    s2 dropline off
@    s2 fill type 0
@    s2 fill rule 0
@    s2 fill color 1
@    s2 fill pattern 1
@    s2 avalue off
@    s2 avalue type 2
@    s2 avalue char size 1.000000
@    s2 avalue font 0
@    s2 avalue color 1
@    s2 avalue rot 0
@    s2 avalue format general
@    s2 avalue prec 3
@    s2 avalue prepend ""
@    s2 avalue append ""
@    s2 avalue offset 0.000000 , 0.000000
@    s2 errorbar on
@    s2 errorbar place both
@    s2 errorbar color 15
@    s2 errorbar pattern 1
@    s2 errorbar size 1.000000
@    s2 errorbar linewidth 1.0
@    s2 errorbar linestyle 1
@    s2 errorbar riser linewidth 1.0
@    s2 errorbar riser linestyle 1
@    s2 errorbar riser clip off
@    s2 errorbar riser clip length 0.100000
@    s2 comment "/home/fdv/Results/ZrW2O8_New/PDOS/ReOr/PDOS_All/PDOS.1.010.All.Avg.Lon.dat"
@    s2 legend  "+0.000"
@    s3 hidden false
@    s3 type xy
@    s3 symbol 0
@    s3 symbol size 1.000000
@    s3 symbol color 4
@    s3 symbol pattern 1
@    s3 symbol fill color 4
@    s3 symbol fill pattern 0
@    s3 symbol linewidth 1.0
@    s3 symbol linestyle 1
@    s3 symbol char 65
@    s3 symbol char font 0
@    s3 symbol skip 0
@    s3 line type 1
@    s3 line linestyle 1
@    s3 line linewidth 1.5
@    s3 line color 4
@    s3 line pattern 1
@    s3 baseline type 0
@    s3 baseline off
@    s3 dropline off
@    s3 fill type 0
@    s3 fill rule 0
@    s3 fill color 1
@    s3 fill pattern 1
@    s3 avalue off
@    s3 avalue type 2
@    s3 avalue char size 1.000000
@    s3 avalue font 0
@    s3 avalue color 1
@    s3 avalue rot 0
@    s3 avalue format general
@    s3 avalue prec 3
@    s3 avalue prepend ""
@    s3 avalue append ""
@    s3 avalue offset 0.000000 , 0.000000
@    s3 errorbar on
@    s3 errorbar place both
@    s3 errorbar color 4
@    s3 errorbar pattern 1
@    s3 errorbar size 1.000000
@    s3 errorbar linewidth 1.0
@    s3 errorbar linestyle 1
@    s3 errorbar riser linewidth 1.0
@    s3 errorbar riser linestyle 1
@    s3 errorbar riser clip off
@    s3 errorbar riser clip length 0.100000
@    s3 comment "/home/fdv/Results/ZrW2O8_New/PDOS/ReOr/PDOS_All/PDOS.1.015.All.Avg.Lon.dat"
@    s3 legend  "+0.046"
@    s4 hidden false
@    s4 type xy
@    s4 symbol 0
@    s4 symbol size 1.000000
@    s4 symbol color 8
@    s4 symbol pattern 1
@    s4 symbol fill color 8
@    s4 symbol fill pattern 0
@    s4 symbol linewidth 1.0
@    s4 symbol linestyle 1
@    s4 symbol char 65
@    s4 symbol char font 0
@    s4 symbol skip 0
@    s4 line type 1
@    s4 line linestyle 1
@    s4 line linewidth 1.5
@    s4 line color 8
@    s4 line pattern 1
@    s4 baseline type 0
@    s4 baseline off
@    s4 dropline off
@    s4 fill type 0
@    s4 fill rule 0
@    s4 fill color 1
@    s4 fill pattern 1
@    s4 avalue off
@    s4 avalue type 2
@    s4 avalue char size 1.000000
@    s4 avalue font 0
@    s4 avalue color 1
@    s4 avalue rot 0
@    s4 avalue format general
@    s4 avalue prec 3
@    s4 avalue prepend ""
@    s4 avalue append ""
@    s4 avalue offset 0.000000 , 0.000000
@    s4 errorbar on
@    s4 errorbar place both
@    s4 errorbar color 8
@    s4 errorbar pattern 1
@    s4 errorbar size 1.000000
@    s4 errorbar linewidth 1.0
@    s4 errorbar linestyle 1
@    s4 errorbar riser linewidth 1.0
@    s4 errorbar riser linestyle 1
@    s4 errorbar riser clip off
@    s4 errorbar riser clip length 0.100000
@    s4 comment "/home/fdv/Results/ZrW2O8_New/PDOS/ReOr/PDOS_All/PDOS.1.020.All.Avg.Lon.dat"
@    s4 legend  "+0.092"
@g1 on
@g1 hidden false
@g1 type XY
@g1 stacked false
@g1 bar hgap 0.000000
@g1 fixedpoint off
@g1 fixedpoint type 0
@g1 fixedpoint xy 0.000000, 0.000000
@g1 fixedpoint format general general
@g1 fixedpoint prec 6, 6
@with g1
@    world 0, 0, 35, 69.99
@    stack world 0, 0, 0, 0
@    znorm 1
@    view 0.150000, 0.710000, 0.950000, 1.270000
@    title ""
@    title font 6
@    title size 1.500000
@    title color 1
@    subtitle ""
@    subtitle font 6
@    subtitle size 1.250000
@    subtitle color 1
@    xaxes scale Normal
@    yaxes scale Normal
@    xaxes invert off
@    yaxes invert off
@    xaxis  on
@    xaxis  type zero false
@    xaxis  offset 0.000000 , 0.000000
@    xaxis  bar on
@    xaxis  bar color 1
@    xaxis  bar linestyle 1
@    xaxis  bar linewidth 1.0
@    xaxis  label ""
@    xaxis  label layout para
@    xaxis  label place auto
@    xaxis  label char size 1.250000
@    xaxis  label font 6
@    xaxis  label color 1
@    xaxis  label place normal
@    xaxis  tick on
@    xaxis  tick major 5
@    xaxis  tick minor ticks 4
@    xaxis  tick default 6
@    xaxis  tick place rounded true
@    xaxis  tick in
@    xaxis  tick major size 1.000000
@    xaxis  tick major color 1
@    xaxis  tick major linewidth 1.0
@    xaxis  tick major linestyle 1
@    xaxis  tick major grid off
@    xaxis  tick minor color 1
@    xaxis  tick minor linewidth 1.0
@    xaxis  tick minor linestyle 1
@    xaxis  tick minor grid off
@    xaxis  tick minor size 0.500000
@    xaxis  ticklabel off
@    xaxis  ticklabel format general
@    xaxis  ticklabel prec 5
@    xaxis  ticklabel formula ""
@    xaxis  ticklabel append ""
@    xaxis  ticklabel prepend ""
@    xaxis  ticklabel angle 0
@    xaxis  ticklabel skip 0
@    xaxis  ticklabel stagger 0
@    xaxis  ticklabel place normal
@    xaxis  ticklabel offset auto
@    xaxis  ticklabel offset 0.000000 , 0.010000
@    xaxis  ticklabel start type auto
@    xaxis  ticklabel start 0.000000
@    xaxis  ticklabel stop type auto
@    xaxis  ticklabel stop 0.000000
@    xaxis  ticklabel char size 1.000000
@    xaxis  ticklabel font 6
@    xaxis  ticklabel color 1
@    xaxis  tick place both
@    xaxis  tick spec type none
@    yaxis  on
@    yaxis  type zero false
@    yaxis  offset 0.000000 , 0.000000
@    yaxis  bar on
@    yaxis  bar color 1
@    yaxis  bar linestyle 1
@    yaxis  bar linewidth 1.0
@    yaxis  label "O PDOS (Modes/THz)"
@    yaxis  label layout para
@    yaxis  label place auto
@    yaxis  label char size 1.250000
@    yaxis  label font 6
@    yaxis  label color 1
@    yaxis  label place normal
@    yaxis  tick on
@    yaxis  tick major 10
@    yaxis  tick minor ticks 1
@    yaxis  tick default 6
@    yaxis  tick place rounded true
@    yaxis  tick in
@    yaxis  tick major size 1.000000
@    yaxis  tick major color 1
@    yaxis  tick major linewidth 1.0
@    yaxis  tick major linestyle 1
@    yaxis  tick major grid off
@    yaxis  tick minor color 1
@    yaxis  tick minor linewidth 1.0
@    yaxis  tick minor linestyle 1
@    yaxis  tick minor grid off
@    yaxis  tick minor size 0.500000
@    yaxis  ticklabel on
@    yaxis  ticklabel format decimal
@    yaxis  ticklabel prec 0
@    yaxis  ticklabel formula ""
@    yaxis  ticklabel append ""
@    yaxis  ticklabel prepend ""
@    yaxis  ticklabel angle 0
@    yaxis  ticklabel skip 0
@    yaxis  ticklabel stagger 0
@    yaxis  ticklabel place normal
@    yaxis  ticklabel offset auto
@    yaxis  ticklabel offset 0.000000 , 0.010000
@    yaxis  ticklabel start type auto
@    yaxis  ticklabel start 0.000000
@    yaxis  ticklabel stop type auto
@    yaxis  ticklabel stop 0.000000
@    yaxis  ticklabel char size 1.000000
@    yaxis  ticklabel font 6
@    yaxis  ticklabel color 1
@    yaxis  tick place both
@    yaxis  tick spec type none
@    altxaxis  off
@    altyaxis  off
@    legend on
@    legend loctype view
@    legend 0.5, 0.75
@    legend box color 1
@    legend box pattern 1
@    legend box linewidth 1.0
@    legend box linestyle 0
@    legend box fill color 0
@    legend box fill pattern 1
@    legend font 6
@    legend char size 1.250000
@    legend color 1
@    legend length 4
@    legend vgap 1
@    legend hgap 1
@    legend invert false
@    frame type 0
@    frame linestyle 1
@    frame linewidth 1.0
@    frame color 1
@    frame pattern 1
@    frame background color 0
@    frame background pattern 0
@    s0 hidden false
@    s0 type xy
@    s0 symbol 0
@    s0 symbol size 1.000000
@    s0 symbol color 2
@    s0 symbol pattern 1
@    s0 symbol fill color 2
@    s0 symbol fill pattern 0
@    s0 symbol linewidth 1.0
@    s0 symbol linestyle 1
@    s0 symbol char 65
@    s0 symbol char font 0
@    s0 symbol skip 0
@    s0 line type 1
@    s0 line linestyle 1
@    s0 line linewidth 1.5
@    s0 line color 2
@    s0 line pattern 1
@    s0 baseline type 0
@    s0 baseline off
@    s0 dropline off
@    s0 fill type 0
@    s0 fill rule 0
@    s0 fill color 1
@    s0 fill pattern 1
@    s0 avalue off
@    s0 avalue type 2
@    s0 avalue char size 1.000000
@    s0 avalue font 0
@    s0 avalue color 1
@    s0 avalue rot 0
@    s0 avalue format general
@    s0 avalue prec 3
@    s0 avalue prepend ""
@    s0 avalue append ""
@    s0 avalue offset 0.000000 , 0.000000
@    s0 errorbar on
@    s0 errorbar place both
@    s0 errorbar color 2
@    s0 errorbar pattern 1
@    s0 errorbar size 1.000000
@    s0 errorbar linewidth 1.0
@    s0 errorbar linestyle 1
@    s0 errorbar riser linewidth 1.0
@    s0 errorbar riser linestyle 1
@    s0 errorbar riser clip off
@    s0 errorbar riser clip length 0.100000
@    s0 comment "/home/fdv/Results/ZrW2O8_New/PDOS/ReOr/PDOS_All/PDOS.1.000.All.Avg.Tip.dat"
@    s0 legend  ""
@    s1 hidden false
@    s1 type xy
@    s1 symbol 0
@    s1 symbol size 1.000000
@    s1 symbol color 11
@    s1 symbol pattern 1
@    s1 symbol fill color 11
@    s1 symbol fill pattern 0
@    s1 symbol linewidth 1.0
@    s1 symbol linestyle 1
@    s1 symbol char 65
@    s1 symbol char font 0
@    s1 symbol skip 0
@    s1 line type 1
@    s1 line linestyle 1
@    s1 line linewidth 1.5
@    s1 line color 11
@    s1 line pattern 1
@    s1 baseline type 0
@    s1 baseline off
@    s1 dropline off
@    s1 fill type 0
@    s1 fill rule 0
@    s1 fill color 1
@    s1 fill pattern 1
@    s1 avalue off
@    s1 avalue type 2
@    s1 avalue char size 1.000000
@    s1 avalue font 0
@    s1 avalue color 1
@    s1 avalue rot 0
@    s1 avalue format general
@    s1 avalue prec 3
@    s1 avalue prepend ""
@    s1 avalue append ""
@    s1 avalue offset 0.000000 , 0.000000
@    s1 errorbar on
@    s1 errorbar place both
@    s1 errorbar color 11
@    s1 errorbar pattern 1
@    s1 errorbar size 1.000000
@    s1 errorbar linewidth 1.0
@    s1 errorbar linestyle 1
@    s1 errorbar riser linewidth 1.0
@    s1 errorbar riser linestyle 1
@    s1 errorbar riser clip off
@    s1 errorbar riser clip length 0.100000
@    s1 comment "/home/fdv/Results/ZrW2O8_New/PDOS/ReOr/PDOS_All/PDOS.1.005.All.Avg.Tip.dat"
@    s1 legend  ""
@    s2 hidden false
@    s2 type xy
@    s2 symbol 0
@    s2 symbol size 1.000000
@    s2 symbol color 15
@    s2 symbol pattern 1
@    s2 symbol fill color 15
@    s2 symbol fill pattern 0
@    s2 symbol linewidth 1.0
@    s2 symbol linestyle 1
@    s2 symbol char 65
@    s2 symbol char font 0
@    s2 symbol skip 0
@    s2 line type 1
@    s2 line linestyle 1
@    s2 line linewidth 1.5
@    s2 line color 15
@    s2 line pattern 1
@    s2 baseline type 0
@    s2 baseline off
@    s2 dropline off
@    s2 fill type 0
@    s2 fill rule 0
@    s2 fill color 1
@    s2 fill pattern 1
@    s2 avalue off
@    s2 avalue type 2
@    s2 avalue char size 1.000000
@    s2 avalue font 0
@    s2 avalue color 1
@    s2 avalue rot 0
@    s2 avalue format general
@    s2 avalue prec 3
@    s2 avalue prepend ""
@    s2 avalue append ""
@    s2 avalue offset 0.000000 , 0.000000
@    s2 errorbar on
@    s2 errorbar place both
@    s2 errorbar color 15
@    s2 errorbar pattern 1
@    s2 errorbar size 1.000000
@    s2 errorbar linewidth 1.0
@    s2 errorbar linestyle 1
@    s2 errorbar riser linewidth 1.0
@    s2 errorbar riser linestyle 1
@    s2 errorbar riser clip off
@    s2 errorbar riser clip length 0.100000
@    s2 comment "/home/fdv/Results/ZrW2O8_New/PDOS/ReOr/PDOS_All/PDOS.1.010.All.Avg.Tip.dat"
@    s2 legend  ""
@    s3 hidden false
@    s3 type xy
@    s3 symbol 0
@    s3 symbol size 1.000000
@    s3 symbol color 4
@    s3 symbol pattern 1
@    s3 symbol fill color 4
@    s3 symbol fill pattern 0
@    s3 symbol linewidth 1.0
@    s3 symbol linestyle 1
@    s3 symbol char 65
@    s3 symbol char font 0
@    s3 symbol skip 0
@    s3 line type 1
@    s3 line linestyle 1
@    s3 line linewidth 1.5
@    s3 line color 4
@    s3 line pattern 1
@    s3 baseline type 0
@    s3 baseline off
@    s3 dropline off
@    s3 fill type 0
@    s3 fill rule 0
@    s3 fill color 1
@    s3 fill pattern 1
@    s3 avalue off
@    s3 avalue type 2
@    s3 avalue char size 1.000000
@    s3 avalue font 0
@    s3 avalue color 1
@    s3 avalue rot 0
@    s3 avalue format general
@    s3 avalue prec 3
@    s3 avalue prepend ""
@    s3 avalue append ""
@    s3 avalue offset 0.000000 , 0.000000
@    s3 errorbar on
@    s3 errorbar place both
@    s3 errorbar color 4
@    s3 errorbar pattern 1
@    s3 errorbar size 1.000000
@    s3 errorbar linewidth 1.0
@    s3 errorbar linestyle 1
@    s3 errorbar riser linewidth 1.0
@    s3 errorbar riser linestyle 1
@    s3 errorbar riser clip off
@    s3 errorbar riser clip length 0.100000
@    s3 comment "/home/fdv/Results/ZrW2O8_New/PDOS/ReOr/PDOS_All/PDOS.1.015.All.Avg.Tip.dat"
@    s3 legend  ""
@    s4 hidden false
@    s4 type xy
@    s4 symbol 0
@    s4 symbol size 1.000000
@    s4 symbol color 8
@    s4 symbol pattern 1
@    s4 symbol fill color 8
@    s4 symbol fill pattern 0
@    s4 symbol linewidth 1.0
@    s4 symbol linestyle 1
@    s4 symbol char 65
@    s4 symbol char font 0
@    s4 symbol skip 0
@    s4 line type 1
@    s4 line linestyle 1
@    s4 line linewidth 1.5
@    s4 line color 8
@    s4 line pattern 1
@    s4 baseline type 0
@    s4 baseline off
@    s4 dropline off
@    s4 fill type 0
@    s4 fill rule 0
@    s4 fill color 1
@    s4 fill pattern 1
@    s4 avalue off
@    s4 avalue type 2
@    s4 avalue char size 1.000000
@    s4 avalue font 0
@    s4 avalue color 1
@    s4 avalue rot 0
@    s4 avalue format general
@    s4 avalue prec 3
@    s4 avalue prepend ""
@    s4 avalue append ""
@    s4 avalue offset 0.000000 , 0.000000
@    s4 errorbar on
@    s4 errorbar place both
@    s4 errorbar color 8
@    s4 errorbar pattern 1
@    s4 errorbar size 1.000000
@    s4 errorbar linewidth 1.0
@    s4 errorbar linestyle 1
@    s4 errorbar riser linewidth 1.0
@    s4 errorbar riser linestyle 1
@    s4 errorbar riser clip off
@    s4 errorbar riser clip length 0.100000
@    s4 comment "/home/fdv/Results/ZrW2O8_New/PDOS/ReOr/PDOS_All/PDOS.1.020.All.Avg.Tip.dat"
@    s4 legend  ""
@g2 on
@g2 hidden false
@g2 type XY
@g2 stacked false
@g2 bar hgap 0.000000
@g2 fixedpoint off
@g2 fixedpoint type 0
@g2 fixedpoint xy 0.000000, 0.000000
@g2 fixedpoint format general general
@g2 fixedpoint prec 6, 6
@with g2
@    world 0, 0, 35, 69.99
@    stack world 0, 0, 0, 0
@    znorm 1
@    view 0.150000, 0.150000, 0.950000, 0.710000
@    title ""
@    title font 6
@    title size 1.500000
@    title color 1
@    subtitle ""
@    subtitle font 6
@    subtitle size 1.250000
@    subtitle color 1
@    xaxes scale Normal
@    yaxes scale Normal
@    xaxes invert off
@    yaxes invert off
@    xaxis  on
@    xaxis  type zero false
@    xaxis  offset 0.000000 , 0.000000
@    xaxis  bar on
@    xaxis  bar color 1
@    xaxis  bar linestyle 1
@    xaxis  bar linewidth 1.0
@    xaxis  label "Frequency (THz)"
@    xaxis  label layout para
@    xaxis  label place auto
@    xaxis  label char size 1.250000
@    xaxis  label font 6
@    xaxis  label color 1
@    xaxis  label place normal
@    xaxis  tick on
@    xaxis  tick major 5
@    xaxis  tick minor ticks 4
@    xaxis  tick default 6
@    xaxis  tick place rounded true
@    xaxis  tick in
@    xaxis  tick major size 1.000000
@    xaxis  tick major color 1
@    xaxis  tick major linewidth 1.0
@    xaxis  tick major linestyle 1
@    xaxis  tick major grid off
@    xaxis  tick minor color 1
@    xaxis  tick minor linewidth 1.0
@    xaxis  tick minor linestyle 1
@    xaxis  tick minor grid off
@    xaxis  tick minor size 0.500000
@    xaxis  ticklabel on
@    xaxis  ticklabel format general
@    xaxis  ticklabel prec 5
@    xaxis  ticklabel formula ""
@    xaxis  ticklabel append ""
@    xaxis  ticklabel prepend ""
@    xaxis  ticklabel angle 0
@    xaxis  ticklabel skip 0
@    xaxis  ticklabel stagger 0
@    xaxis  ticklabel place normal
@    xaxis  ticklabel offset auto
@    xaxis  ticklabel offset 0.000000 , 0.010000
@    xaxis  ticklabel start type auto
@    xaxis  ticklabel start 0.000000
@    xaxis  ticklabel stop type auto
@    xaxis  ticklabel stop 0.000000
@    xaxis  ticklabel char size 1.000000
@    xaxis  ticklabel font 6
@    xaxis  ticklabel color 1
@    xaxis  tick place both
@    xaxis  tick spec type none
@    yaxis  on
@    yaxis  type zero false
@    yaxis  offset 0.000000 , 0.000000
@    yaxis  bar on
@    yaxis  bar color 1
@    yaxis  bar linestyle 1
@    yaxis  bar linewidth 1.0
@    yaxis  label "O PDOS (Modes/THz)"
@    yaxis  label layout para
@    yaxis  label place auto
@    yaxis  label char size 1.250000
@    yaxis  label font 6
@    yaxis  label color 1
@    yaxis  label place normal
@    yaxis  tick on
@    yaxis  tick major 10
@    yaxis  tick minor ticks 1
@    yaxis  tick default 6
@    yaxis  tick place rounded true
@    yaxis  tick in
@    yaxis  tick major size 1.000000
@    yaxis  tick major color 1
@    yaxis  tick major linewidth 1.0
@    yaxis  tick major linestyle 1
@    yaxis  tick major grid off
@    yaxis  tick minor color 1
@    yaxis  tick minor linewidth 1.0
@    yaxis  tick minor linestyle 1
@    yaxis  tick minor grid off
@    yaxis  tick minor size 0.500000
@    yaxis  ticklabel on
@    yaxis  ticklabel format decimal
@    yaxis  ticklabel prec 0
@    yaxis  ticklabel formula ""
@    yaxis  ticklabel append ""
@    yaxis  ticklabel prepend ""
@    yaxis  ticklabel angle 0
@    yaxis  ticklabel skip 0
@    yaxis  ticklabel stagger 0
@    yaxis  ticklabel place normal
@    yaxis  ticklabel offset auto
@    yaxis  ticklabel offset 0.000000 , 0.010000
@    yaxis  ticklabel start type auto
@    yaxis  ticklabel start 0.000000
@    yaxis  ticklabel stop type auto
@    yaxis  ticklabel stop 0.000000
@    yaxis  ticklabel char size 1.000000
@    yaxis  ticklabel font 6
@    yaxis  ticklabel color 1
@    yaxis  tick place both
@    yaxis  tick spec type none
@    altxaxis  off
@    altyaxis  off
@    legend on
@    legend loctype view
@    legend 0.5, 0.75
@    legend box color 1
@    legend box pattern 1
@    legend box linewidth 1.0
@    legend box linestyle 0
@    legend box fill color 0
@    legend box fill pattern 1
@    legend font 6
@    legend char size 1.250000
@    legend color 1
@    legend length 4
@    legend vgap 1
@    legend hgap 1
@    legend invert false
@    frame type 0
@    frame linestyle 1
@    frame linewidth 1.0
@    frame color 1
@    frame pattern 1
@    frame background color 0
@    frame background pattern 0
@    s0 hidden false
@    s0 type xy
@    s0 symbol 0
@    s0 symbol size 1.000000
@    s0 symbol color 2
@    s0 symbol pattern 1
@    s0 symbol fill color 2
@    s0 symbol fill pattern 0
@    s0 symbol linewidth 1.0
@    s0 symbol linestyle 1
@    s0 symbol char 65
@    s0 symbol char font 0
@    s0 symbol skip 0
@    s0 line type 1
@    s0 line linestyle 1
@    s0 line linewidth 1.5
@    s0 line color 2
@    s0 line pattern 1
@    s0 baseline type 0
@    s0 baseline off
@    s0 dropline off
@    s0 fill type 0
@    s0 fill rule 0
@    s0 fill color 1
@    s0 fill pattern 1
@    s0 avalue off
@    s0 avalue type 2
@    s0 avalue char size 1.000000
@    s0 avalue font 0
@    s0 avalue color 1
@    s0 avalue rot 0
@    s0 avalue format general
@    s0 avalue prec 3
@    s0 avalue prepend ""
@    s0 avalue append ""
@    s0 avalue offset 0.000000 , 0.000000
@    s0 errorbar on
@    s0 errorbar place both
@    s0 errorbar color 2
@    s0 errorbar pattern 1
@    s0 errorbar size 1.000000
@    s0 errorbar linewidth 1.0
@    s0 errorbar linestyle 1
@    s0 errorbar riser linewidth 1.0
@    s0 errorbar riser linestyle 1
@    s0 errorbar riser clip off
@    s0 errorbar riser clip length 0.100000
@    s0 comment "/home/fdv/Results/ZrW2O8_New/PDOS/ReOr/PDOS_All/PDOS.1.000.All.Avg.Top.dat"
@    s0 legend  ""
@    s1 hidden false
@    s1 type xy
@    s1 symbol 0
@    s1 symbol size 1.000000
@    s1 symbol color 11
@    s1 symbol pattern 1
@    s1 symbol fill color 11
@    s1 symbol fill pattern 0
@    s1 symbol linewidth 1.0
@    s1 symbol linestyle 1
@    s1 symbol char 65
@    s1 symbol char font 0
@    s1 symbol skip 0
@    s1 line type 1
@    s1 line linestyle 1
@    s1 line linewidth 1.5
@    s1 line color 11
@    s1 line pattern 1
@    s1 baseline type 0
@    s1 baseline off
@    s1 dropline off
@    s1 fill type 0
@    s1 fill rule 0
@    s1 fill color 1
@    s1 fill pattern 1
@    s1 avalue off
@    s1 avalue type 2
@    s1 avalue char size 1.000000
@    s1 avalue font 0
@    s1 avalue color 1
@    s1 avalue rot 0
@    s1 avalue format general
@    s1 avalue prec 3
@    s1 avalue prepend ""
@    s1 avalue append ""
@    s1 avalue offset 0.000000 , 0.000000
@    s1 errorbar on
@    s1 errorbar place both
@    s1 errorbar color 11
@    s1 errorbar pattern 1
@    s1 errorbar size 1.000000
@    s1 errorbar linewidth 1.0
@    s1 errorbar linestyle 1
@    s1 errorbar riser linewidth 1.0
@    s1 errorbar riser linestyle 1
@    s1 errorbar riser clip off
@    s1 errorbar riser clip length 0.100000
@    s1 comment "/home/fdv/Results/ZrW2O8_New/PDOS/ReOr/PDOS_All/PDOS.1.005.All.Avg.Top.dat"
@    s1 legend  ""
@    s2 hidden false
@    s2 type xy
@    s2 symbol 0
@    s2 symbol size 1.000000
@    s2 symbol color 15
@    s2 symbol pattern 1
@    s2 symbol fill color 15
@    s2 symbol fill pattern 0
@    s2 symbol linewidth 1.0
@    s2 symbol linestyle 1
@    s2 symbol char 65
@    s2 symbol char font 0
@    s2 symbol skip 0
@    s2 line type 1
@    s2 line linestyle 1
@    s2 line linewidth 1.5
@    s2 line color 15
@    s2 line pattern 1
@    s2 baseline type 0
@    s2 baseline off
@    s2 dropline off
@    s2 fill type 0
@    s2 fill rule 0
@    s2 fill color 1
@    s2 fill pattern 1
@    s2 avalue off
@    s2 avalue type 2
@    s2 avalue char size 1.000000
@    s2 avalue font 0
@    s2 avalue color 1
@    s2 avalue rot 0
@    s2 avalue format general
@    s2 avalue prec 3
@    s2 avalue prepend ""
@    s2 avalue append ""
@    s2 avalue offset 0.000000 , 0.000000
@    s2 errorbar on
@    s2 errorbar place both
@    s2 errorbar color 15
@    s2 errorbar pattern 1
@    s2 errorbar size 1.000000
@    s2 errorbar linewidth 1.0
@    s2 errorbar linestyle 1
@    s2 errorbar riser linewidth 1.0
@    s2 errorbar riser linestyle 1
@    s2 errorbar riser clip off
@    s2 errorbar riser clip length 0.100000
@    s2 comment "/home/fdv/Results/ZrW2O8_New/PDOS/ReOr/PDOS_All/PDOS.1.010.All.Avg.Top.dat"
@    s2 legend  ""
@    s3 hidden false
@    s3 type xy
@    s3 symbol 0
@    s3 symbol size 1.000000
@    s3 symbol color 4
@    s3 symbol pattern 1
@    s3 symbol fill color 4
@    s3 symbol fill pattern 0
@    s3 symbol linewidth 1.0
@    s3 symbol linestyle 1
@    s3 symbol char 65
@    s3 symbol char font 0
@    s3 symbol skip 0
@    s3 line type 1
@    s3 line linestyle 1
@    s3 line linewidth 1.5
@    s3 line color 4
@    s3 line pattern 1
@    s3 baseline type 0
@    s3 baseline off
@    s3 dropline off
@    s3 fill type 0
@    s3 fill rule 0
@    s3 fill color 1
@    s3 fill pattern 1
@    s3 avalue off
@    s3 avalue type 2
@    s3 avalue char size 1.000000
@    s3 avalue font 0
@    s3 avalue color 1
@    s3 avalue rot 0
@    s3 avalue format general
@    s3 avalue prec 3
@    s3 avalue prepend ""
@    s3 avalue append ""
@    s3 avalue offset 0.000000 , 0.000000
@    s3 errorbar on
@    s3 errorbar place both
@    s3 errorbar color 4
@    s3 errorbar pattern 1
@    s3 errorbar size 1.000000
@    s3 errorbar linewidth 1.0
@    s3 errorbar linestyle 1
@    s3 errorbar riser linewidth 1.0
@    s3 errorbar riser linestyle 1
@    s3 errorbar riser clip off
@    s3 errorbar riser clip length 0.100000
@    s3 comment "/home/fdv/Results/ZrW2O8_New/PDOS/ReOr/PDOS_All/PDOS.1.015.All.Avg.Top.dat"
@    s3 legend  ""
@    s4 hidden false
@    s4 type xy
@    s4 symbol 0
@    s4 symbol size 1.000000
@    s4 symbol color 8
@    s4 symbol pattern 1
@    s4 symbol fill color 8
@    s4 symbol fill pattern 0
@    s4 symbol linewidth 1.0
@    s4 symbol linestyle 1
@    s4 symbol char 65
@    s4 symbol char font 0
@    s4 symbol skip 0
@    s4 line type 1
@    s4 line linestyle 1
@    s4 line linewidth 1.5
@    s4 line color 8
@    s4 line pattern 1
@    s4 baseline type 0
@    s4 baseline off
@    s4 dropline off
@    s4 fill type 0
@    s4 fill rule 0
@    s4 fill color 1
@    s4 fill pattern 1
@    s4 avalue off
@    s4 avalue type 2
@    s4 avalue char size 1.000000
@    s4 avalue font 0
@    s4 avalue color 1
@    s4 avalue rot 0
@    s4 avalue format general
@    s4 avalue prec 3
@    s4 avalue prepend ""
@    s4 avalue append ""
@    s4 avalue offset 0.000000 , 0.000000
@    s4 errorbar on
@    s4 errorbar place both
@    s4 errorbar color 8
@    s4 errorbar pattern 1
@    s4 errorbar size 1.000000
@    s4 errorbar linewidth 1.0
@    s4 errorbar linestyle 1
@    s4 errorbar riser linewidth 1.0
@    s4 errorbar riser linestyle 1
@    s4 errorbar riser clip off
@    s4 errorbar riser clip length 0.100000
@    s4 comment "/home/fdv/Results/ZrW2O8_New/PDOS/ReOr/PDOS_All/PDOS.1.020.All.Avg.Top.dat"
@    s4 legend  ""
@target G0.S0
@type xy
-0.96435 3.3920142e-60
-0.95935 2.4397328e-60
-0.95436 1.609309e-60
-0.94936 9.8812557e-61
-0.94437 5.2402665e-61
-0.93937 1.5286395e-61
-0.93438 -9.4619628e-62
-0.92938 -1.655652e-61
-0.92439 -1.54299e-62
-0.91939 3.4087133e-61
-0.9144 6.5230825e-61
-0.9094 6.1432005e-61
-0.90441 -4.7630391e-62
-0.89941 -1.3781135e-60
-0.89442 -2.4958226e-60
-0.88942 -2.3024731e-60
-0.88443 1.9920897e-61
-0.87943 5.1642961e-60
-0.87444 9.3280936e-60
-0.86944 8.6141695e-60
-0.86445 -6.9544628e-61
-0.85945 -1.9211658e-59
-0.85446 -3.4781481e-59
-0.84946 -3.2191831e-59
-0.84447 2.3991678e-60
-0.83947 7.1392382e-59
-0.83448 1.2968275e-58
-0.82948 1.2057718e-58
-0.82449 -7.6702023e-60
-0.81949 -2.6482666e-58
-0.8145 -4.8320536e-58
-0.8095 -4.5088735e-58
-0.80451 2.5672931e-59
-0.79951 9.8481163e-58
-0.79451 1.8015509e-57
-0.78952 1.6836852e-57
-0.78452 -9.0522335e-59
-0.77953 -3.6669118e-57
-0.77453 -6.7199924e-57
-0.76954 -6.296493e-57
-0.76454 2.9681448e-58
-0.75955 1.3629535e-56
-0.75455 2.5053315e-56
-0.74956 2.3544717e-56
-0.74456 -9.5493643e-58
-0.73957 -5.0665662e-56
-0.73457 -9.3403328e-56
-0.72958 -8.8011746e-56
-0.72458 2.9994699e-57
-0.71959 1.8823235e-55
-0.71459 3.4820605e-55
-0.7096 3.29505e-55
-0.7046 -7.9852304e-57
-0.69961 -6.9838378e-55
-0.69461 -1.2974618e-54
-0.68962 -1.2317561e-54
-0.68462 2.196615e-56
-0.67963 2.5956042e-54
-0.67463 4.8369743e-54
-0.66964 4.6053464e-54
-0.66464 -5.2797512e-56
-0.65965 -9.6470421e-54
-0.65465 -1.803228e-53
-0.64966 -1.7217148e-53
-0.64466 8.8725498e-56
-0.63967 3.5849865e-53
-0.63467 6.7222996e-53
-0.62967 6.4382036e-53
-0.62468 7.5212181e-56
-0.61968 -1.3328275e-52
-0.61469 -2.5061317e-52
-0.60969 -2.4043347e-52
-0.6047 -1.0056248e-54
-0.5997 4.9637601e-52
-0.59471 9.3479307e-52
-0.58971 8.9846677e-52
-0.58472 9.2253158e-54
-0.57972 -1.8424574e-51
-0.57473 -3.4827643e-51
-0.56973 -3.3636853e-51
-0.56474 -6.6453643e-53
-0.55974 6.8411562e-51
-0.55475 1.2983458e-50
-0.54975 1.2560829e-50
-0.54476 2.848265e-52
-0.53976 -2.546891e-50
-0.53477 -4.8425665e-50
-0.52977 -4.6969336e-50
-0.52478 -1.3523518e-51
-0.51978 9.4662741e-50
-0.51479 1.8052469e-49
-0.50979 1.7552467e-49
-0.5048 6.1014869e-51
-0.4998 -3.5151388e-49
-0.49481 -6.7259496e-49
-0.48981 -6.5619251e-49
-0.48482 -2.6812862e-50
-0.47982 1.3072319e-48
-0.47482 2.5085981e-48
-0.46983 2.4524329e-48
-0.46483 1.1453581e-49
-0.45984 -4.8522706e-48
-0.45484 -9.3457165e-48
-0.44985 -9.177729e-48
-0.44485 -5.1202692e-49
-0.43986 1.8005774e-47
-0.43486 3.4835816e-47
-0.42987 3.4309588e-47
-0.42487 2.1153201e-48
-0.41988 -6.6897181e-47
-0.41488 -1.298512e-46
-0.40989 -1.2827821e-46
-0.40489 -8.6661601e-48
-0.3999 2.4867944e-46
-0.3949 4.8406801e-46
-0.38991 4.7892198e-46
-0.38491 3.3677038e-47
-0.37992 -9.2572456e-46
-0.37492 -1.8053812e-45
-0.36993 -1.7905796e-45
-0.36493 -1.3629053e-46
-0.35994 3.4399935e-45
-0.35494 6.7297341e-45
-0.34995 6.6912844e-45
-0.34495 5.4731469e-46
-0.33996 -1.2775314e-44
-0.33496 -2.5082786e-44
-0.32997 -2.5038734e-44
-0.32497 -2.2655231e-45
-0.31998 4.7371339e-44
-0.31498 9.3440949e-44
-0.30998 9.3572347e-44
-0.30499 8.9973321e-45
-0.29999 -1.7600568e-43
-0.295 -3.48296e-43
-0.29 -3.4968908e-43
-0.28501 -3.5574842e-44
-0.28001 6.5371234e-43
-0.27502 1.2981514e-42
-0.27002 1.307629e-42
-0.26503 1.4053976e-43
-0.26003 -2.4312141e-42
-0.25504 -4.8416549e-42
-0.25004 -4.8826301e-42
-0.24505 -5.373872e-43
-0.24005 9.0465225e-42
-0.23506 1.8048101e-41
-0.23006 1.8241666e-41
-0.22507 2.1072912e-42
-0.22007 -3.3591343e-41
-0.21508 -6.7263337e-41
-0.21008 -6.8250903e-41
-0.20509 -8.4558026e-42
-0.20009 1.2453492e-40
-0.1951 2.5055904e-40
-0.1901 2.5503061e-40
-0.18511 3.2990815e-41
-0.18011 -4.6262442e-40
-0.17512 -9.3388796e-40
-0.17012 -9.5305457e-40
-0.16513 -1.2843029e-40
-0.16013 1.7182704e-39
-0.15514 3.4806387e-39
-0.15014 3.5625686e-39
-0.14514 4.9955811e-40
-0.14015 -6.3857025e-39
-0.13515 -1.2974301e-38
-0.13016 -1.3299166e-38
-0.12516 -1.8985653e-39
-0.12017 2.376674e-38
-0.11517 4.8384328e-38
-0.11018 4.9716504e-38
-0.10518 7.3645925e-39
-0.10019 -8.8306287e-38
-0.09519 -1.8034492e-37
-0.0902 -1.8570021e-37
-0.0852 -2.8459126e-38
-0.08021 3.2763273e-37
-0.07521 6.7170612e-37
-0.07022 6.9460735e-37
-0.06522 1.1210234e-37
-0.06023 -1.2150146e-36
-0.05523 -2.5032302e-36
-0.05024 -2.595925e-36
-0.04524 -4.3246612e-37
-0.04025 4.5122599e-36
-0.03525 9.3291103e-36
-0.03026 9.7027368e-36
-0.02526 1.6677197e-36
-0.02027 -1.6766854e-35
-0.01527 -3.4773467e-35
-0.01028 -3.6219087e-35
-0.00528 -6.3138704e-36
-0.00029 6.2399643e-35
0.00471 1.2967351e-34
0.0097 1.3538632e-34
0.0147 2.4303544e-35
0.0197 -2.3181561e-34
0.02469 -4.8331497e-34
0.02969 -5.0565773e-34
0.03468 -9.3263163e-35
0.03968 8.5996367e-34
0.04467 1.8000058e-33
0.04967 1.8910966e-33
0.05466 3.63677e-34
0.05966 -3.188341e-33
0.06465 -6.7075068e-33
0.06965 -7.0673124e-33
0.07464 -1.3948051e-33
0.07964 1.1840517e-32
0.08463 2.4997234e-32
0.08963 2.6407167e-32
0.09462 5.3443889e-33
0.09962 -4.397e-32
0.10461 -9.3157595e-32
0.10961 -9.8669346e-32
0.1146 -2.0461821e-32
0.1196 1.6327764e-31
0.12459 3.4716751e-31
0.12959 3.6867583e-31
0.13458 7.8289093e-32
0.13958 -6.0632354e-31
0.14457 -1.2937837e-30
0.14957 -1.3774337e-30
0.15456 -2.9927104e-31
0.15956 2.2511393e-30
0.16455 4.8212355e-30
0.16955 5.1475781e-30
0.17455 1.144182e-30
0.17954 -8.3626915e-30
0.18454 -1.7969419e-29
0.18953 -1.9214581e-29
0.19453 -4.315501e-30
0.19952 3.112106e-29
0.20452 6.7006762e-29
0.20951 7.1805172e-29
0.21451 1.6475281e-29
0.2195 -1.1555516e-28
0.2245 -2.4970349e-28
0.22949 -2.6827332e-28
0.23449 -6.2852236e-29
0.23948 4.2903024e-28
0.24448 9.3050723e-28
0.24947 1.0023594e-27
0.25447 2.3969599e-28
0.25946 -1.5931033e-27
0.26446 -3.4676417e-27
0.26945 -3.7441591e-27
0.27445 -9.1292813e-28
0.27944 5.9119641e-27
0.28444 1.2919818e-26
0.28943 1.4001016e-26
0.29443 3.5155931e-27
0.29942 -2.1897875e-26
0.30442 -4.8112554e-26
0.30941 -5.2296293e-26
0.31441 -1.338042e-26
0.3194 8.1293609e-26
0.3244 1.792832e-25
0.32939 1.9537433e-25
0.33439 5.0907552e-26
0.33939 -3.017902e-25
0.34438 -6.6806262e-25
0.34938 -7.2989222e-25
0.35437 -1.9360205e-25
0.35937 1.1203271e-24
0.36436 2.4893834e-24
0.36936 2.7267138e-24
0.37435 7.3594166e-25
0.37935 -4.1587353e-24
0.38434 -9.2759458e-24
0.38934 -1.0186658e-23
0.39433 -2.7967631e-24
0.39933 1.5438589e-23
0.40432 3.4564973e-23
0.40932 3.8049991e-23
0.41431 1.0619613e-23
0.41931 -5.7290808e-23
0.4243 -1.2878077e-22
0.4293 -1.4220261e-22
0.43429 -4.03753e-23
0.43929 2.1289243e-22
0.44428 4.8021301e-22
0.44928 5.3085126e-22
0.45427 1.5179219e-22
0.45927 -7.9173868e-22
0.46426 -1.7896088e-21
0.46926 -1.9827602e-21
0.47425 -5.7599575e-22
0.47925 2.9386597e-21
0.48424 6.668247e-21
0.48924 7.4064726e-21
0.49423 2.1850053e-21
0.49923 -1.0906217e-20
0.50423 -2.4845404e-20
0.50922 -2.766989e-20
0.51422 -8.2895338e-21
0.51921 4.0489512e-20
0.52421 9.2584536e-20
0.5292 1.0331633e-19
0.5342 3.1389198e-20
0.53919 -1.5010314e-19
0.54419 -3.4470431e-19
0.54918 -3.8617349e-19
0.55418 -1.200136e-19
0.55917 5.5593902e-19
0.56417 1.2841133e-18
0.56916 1.4426954e-18
0.57416 4.547384e-19
0.57915 -2.0631881e-18
0.58415 -4.784469e-18
0.58914 -5.3888421e-18
0.59414 -1.7223127e-18
0.59913 7.6563944e-18
0.60413 1.7826177e-17
0.60912 2.0128582e-17
0.61412 6.5215416e-18
0.61911 -2.8411863e-17
0.62411 -6.6417091e-17
0.6291 -7.5183255e-17
0.6341 -2.4686675e-17
0.63909 1.0542666e-16
0.64409 2.4745292e-16
0.64908 2.8082735e-16
0.65408 9.3435778e-17
0.65907 -3.9122778e-16
0.66407 -9.2197515e-16
0.66907 -1.0488025e-15
0.67406 -3.5341118e-16
0.67906 1.4512366e-15
0.68405 3.4345808e-15
0.68905 3.9188597e-15
0.69404 1.3384518e-15
0.69904 -5.3906446e-15
0.70403 -1.280617e-14
0.70903 -1.462859e-14
0.71402 -5.0234438e-15
0.71902 2.0044169e-14
0.72401 4.7720985e-14
0.72901 5.4628645e-14
0.734 1.8992575e-14
0.739 -7.4363331e-14
0.74399 -1.7778666e-13
0.74899 -2.0404373e-13
0.75398 -7.1813618e-14
0.75898 2.7592922e-13
0.76397 6.6239575e-13
0.76897 7.6194843e-13
0.77396 2.7130004e-13
0.77896 -1.0232049e-12
0.78395 -2.4672582e-12
0.78895 -2.8478664e-12
0.79394 -1.0323096e-12
0.79894 3.7856788e-12
0.80393 9.1850052e-12
0.80893 1.0633639e-11
0.81392 3.8995829e-12
0.81892 -1.4043303e-11
0.82392 -3.4218223e-11
0.82891 -3.9713696e-11
0.83391 -1.4729256e-11
0.8389 5.2093997e-11
0.8439 1.2747714e-10
0.84889 1.483177e-10
0.85389 5.5623939e-11
0.85888 -1.9323768e-10
0.86388 -4.7490119e-10
0.86887 -5.539104e-10
0.87387 -2.1001978e-10
0.87886 7.1676742e-10
0.88386 1.7691666e-09
0.88885 2.068637e-09
0.89385 7.9285122e-10
0.89884 -2.6586399e-09
0.90384 -6.590749e-09
0.90883 -7.7252248e-09
0.91383 -2.9923215e-09
0.91882 9.8602596e-09
0.92382 2.4551537e-08
0.92881 2.885228e-08
0.93381 1.1295294e-08
0.9388 -3.6579714e-08
0.9438 -9.1471476e-08
0.94879 -1.0770274e-07
0.95379 -4.2395934e-08
0.95878 1.4001212e-07
0.96378 4.0830239e-07
0.96877 6.8447663e-07
0.97377 9.0308515e-07
0.97876 1.0138776e-06
0.98376 1.0408119e-06
0.98876 1.0597252e-06
0.99375 1.1249686e-06
0.99875 1.2721513e-06
1.00374 1.505315e-06
1.00874 1.8060946e-06
1.01373 2.1610971e-06
1.01873 2.5604725e-06
1.02372 2.9875548e-06
1.02872 3.4222514e-06
1.03371 3.8680738e-06
1.03871 4.3447583e-06
1.0437 4.8526872e-06
1.0487 5.3765301e-06
1.05369 5.8866932e-06
1.05869 6.3491368e-06
1.06368 6.8179313e-06
1.06868 7.4124502e-06
1.07367 8.2290816e-06
1.07867 9.3394926e-06
1.08366 1.0726064e-05
1.08866 1.2305736e-05
1.09365 1.4032826e-05
1.09865 1.5890624e-05
1.10364 1.785055e-05
1.10864 1.9875471e-05
1.11363 2.1940825e-05
1.11863 2.4040633e-05
1.12362 2.6294656e-05
1.12862 2.8917476e-05
1.13361 3.2098584e-05
1.13861 3.5990662e-05
1.1436 4.0529532e-05
1.1486 4.5487348e-05
1.1536 5.0693971e-05
1.15859 5.6043542e-05
1.16359 6.1636936e-05
1.16858 6.7732497e-05
1.17358 7.4548533e-05
1.17857 8.2255583e-05
1.18357 9.0848746e-05
1.18856 0.00010019225
1.19356 0.00011028447
1.19855 0.00012123814
1.20355 0.00013322332
1.20854 0.0001464508
1.21354 0.00016106558
1.21853 0.00017715495
1.22353 0.00019473132
1.22852 0.00021375572
1.23352 0.00023434159
1.23851 0.00025672414
1.24351 0.00028108367
1.2485 0.00030755446
1.2535 0.00033629566
1.25849 0.00036749
1.26349 0.00040131785
1.26848 0.00043796264
1.27348 0.00047777469
1.27847 0.00052123194
1.28347 0.00056860937
1.28846 0.00062001655
1.29346 0.00067563926
1.29845 0.00073572905
1.30345 0.00080058986
1.30844 0.00087057009
1.31344 0.00094609478
1.31844 0.0010276823
1.32343 0.0011158195
1.32843 0.0012109556
1.33342 0.0013135296
1.33842 0.0014239138
1.34341 0.0015426607
1.34841 0.001670493
1.3534 0.0018079421
1.3584 0.0019554764
1.36339 0.0021139046
1.36839 0.0022842798
1.37338 0.0024671934
1.37838 0.0026627588
1.38337 0.0028718177
1.38837 0.0030958766
1.39336 0.0033358658
1.39836 0.0035923272
1.40335 0.0038664887
1.40835 0.0041601203
1.41334 0.0044741458
1.41834 0.0048086574
1.42333 0.0051648515
1.42833 0.0055449395
1.43332 0.0059501365
1.43832 0.0063808442
1.44331 0.0068386672
1.44831 0.0073262445
1.4533 0.0078449393
1.4583 0.0083949486
1.46329 0.0089781476
1.46829 0.0095979256
1.47329 0.01025593
1.47828 0.010952244
1.48328 0.011688824
1.48827 0.012469336
1.49327 0.013295533
1.49826 0.014167419
1.50326 0.015087477
1.50825 0.016060423
1.51325 0.017088397
1.51824 0.018171108
1.52324 0.019311004
1.52823 0.020513224
1.53323 0.021780102
1.53822 0.023111338
1.54322 0.024509416
1.54821 0.02597939
1.55321 0.027524564
1.5582 0.029146436
1.5632 0.030847162
1.56819 0.032629679
1.57319 0.034496995
1.57818 0.036452243
1.58318 0.038498298
1.58817 0.040637813
1.59317 0.042874547
1.59816 0.045213106
1.60316 0.047654859
1.60815 0.050198146
1.61315 0.052846766
1.61814 0.055609941
1.62314 0.058490462
1.62813 0.061484676
1.63313 0.064596126
1.63813 0.067835425
1.64312 0.071204778
1.64812 0.074697974
1.65311 0.078317539
1.65811 0.082074971
1.6631 0.085972749
1.6681 0.090004023
1.67309 0.09417169
1.67809 0.098488688
1.68308 0.10295703
1.68808 0.10756732
1.69307 0.11232158
1.69807 0.11723346
1.70306 0.12230454
1.70806 0.12752373
1.71305 0.13289207
1.71805 0.13842369
1.72304 0.14411989
1.72804 0.14996816
1.73303 0.15596929
1.73803 0.16213811
1.74302 0.16847499
1.74802 0.17496472
1.75301 0.18160654
1.75801 0.1884156
1.763 0.1953918
1.768 0.20251823
1.77299 0.20979395
1.77799 0.21723529
1.78298 0.22484196
1.78798 0.23259513
1.79297 0.2404894
1.79797 0.24853487
1.80297 0.25673304
1.80796 0.26507527
1.81296 0.27355604
1.81795 0.28217386
1.82295 0.29092655
1.82794 0.29981084
1.83294 0.30882241
1.83793 0.31795565
1.84293 0.32720835
1.84792 0.3365819
1.85292 0.34606779
1.85791 0.3556469
1.86291 0.36531616
1.8679 0.37509041
1.8729 0.38496493
1.87789 0.39491223
1.88289 0.40492444
1.88788 0.4150168
1.89288 0.42518569
1.89787 0.43540488
1.90287 0.44566616
1.90786 0.45598286
1.91286 0.46635023
1.91785 0.47674175
1.92285 0.48714847
1.92784 0.49758294
1.93284 0.50804119
1.93783 0.51849865
1.94283 0.52894674
1.94782 0.5393965
1.95282 0.54984435
1.95781 0.56026822
1.96281 0.57065854
1.96781 0.58102216
1.9728 0.59135423
1.9778 0.6016349
1.98279 0.61185694
1.98779 0.62202848
1.99278 0.63214717
1.99778 0.64219726
2.00277 0.65216973
2.00777 0.66206469
2.01276 0.67187883
2.01776 0.68160403
2.02275 0.69123607
2.02775 0.70077586
2.03274 0.71022078
2.03774 0.71956344
2.04273 0.72880077
2.04773 0.73793495
2.05272 0.74696228
2.05772 0.75587199
2.06271 0.76466007
2.06771 0.77333119
2.0727 0.78188665
2.0777 0.79032275
2.08269 0.7986374
2.08769 0.80683092
2.09268 0.81490337
2.09768 0.82285445
2.10267 0.8306842
2.10767 0.83839322
2.11266 0.84598275
2.11766 0.85345433
2.12266 0.86080869
2.12765 0.8680459
2.13265 0.8751692
2.13764 0.8821854
2.14264 0.88909648
2.14763 0.89589961
2.15263 0.90259671
2.15762 0.90919312
2.16262 0.91569128
2.16761 0.92209201
2.17261 0.92839907
2.1776 0.93461918
2.1826 0.9407579
2.18759 0.94681951
2.19259 0.9528065
2.19758 0.95871907
2.20258 0.9645588
2.20757 0.97032928
2.21257 0.97603548
2.21756 0.98168403
2.22256 0.98728177
2.22755 0.99283542
2.23255 0.9983461
2.23754 1.003808
2.24254 1.0092202
2.24753 1.0145883
2.25253 1.0199187
2.25752 1.0252184
2.26252 1.0304927
2.26751 1.0357452
2.27251 1.0409757
2.2775 1.0461794
2.2825 1.0513561
2.2875 1.0565127
2.29249 1.0616515
2.29749 1.0667678
2.30248 1.0718603
2.30748 1.0769378
2.31247 1.0820061
2.31747 1.0870595
2.32246 1.0920915
2.32746 1.0971024
2.33245 1.1020914
2.33745 1.1070531
2.34244 1.1119871
2.34744 1.1169024
2.35243 1.1217991
2.35743 1.1266629
2.36242 1.1314859
2.36742 1.1362707
2.37241 1.1410157
2.37741 1.1457115
2.3824 1.1503528
2.3874 1.1549409
2.39239 1.159475
2.39739 1.1639505
2.40238 1.16836
2.40738 1.1726933
2.41237 1.1769413
2.41737 1.1810981
2.42236 1.1851597
2.42736 1.1891235
2.43235 1.1929856
2.43735 1.1967397
2.44234 1.2003774
2.44734 1.2038876
2.45234 1.2072598
2.45733 1.2104867
2.46233 1.2135636
2.46732 1.2164882
2.47232 1.2192523
2.47731 1.2218444
2.48231 1.22426
2.4873 1.2264962
2.4923 1.2285416
2.49729 1.2303815
2.50229 1.2320095
2.50728 1.2334264
2.51228 1.2346285
2.51727 1.2356066
2.52227 1.2363517
2.52726 1.2368543
2.53226 1.2371076
2.53725 1.2371077
2.54225 1.2368494
2.54724 1.2363236
2.55224 1.2355247
2.55723 1.2344525
2.56223 1.2331035
2.56722 1.231468
2.57222 1.2295393
2.57721 1.2273168
2.58221 1.2247966
2.5872 1.2219693
2.5922 1.2188315
2.59719 1.2153901
2.60219 1.2116461
2.60718 1.2075907
2.61218 1.2032188
2.61718 1.1985315
2.62217 1.1935292
2.62717 1.1882097
2.63216 1.1825723
2.63716 1.1766192
2.64215 1.170351
2.64715 1.1637673
2.65214 1.1568706
2.65714 1.1496641
2.66213 1.1421496
2.66713 1.1343291
2.67212 1.1262053
2.67712 1.1177794
2.68211 1.1090559
2.68711 1.1000443
2.6921 1.0907515
2.6971 1.0811785
2.70209 1.0713282
2.70709 1.0612076
2.71208 1.050824
2.71708 1.0401845
2.72207 1.0292964
2.72707 1.0181666
2.73206 1.0068029
2.73706 0.99521227
2.74205 0.98340222
2.74705 0.97138088
2.75204 0.95915745
2.75704 0.94674214
2.76203 0.93414407
2.76703 0.92137022
2.77202 0.90843021
2.77702 0.89533756
2.78202 0.88210337
2.78701 0.86873474
2.79201 0.85524032
2.797 0.84163072
2.802 0.82791612
2.80699 0.81410671
2.81199 0.80021578
2.81698 0.78625737
2.82198 0.77223914
2.82697 0.75816558
2.83197 0.74404753
2.83696 0.72989901
2.84196 0.71573124
2.84695 0.70155409
2.85195 0.68737732
2.85694 0.67320948
2.86194 0.6590604
2.86693 0.64494257
2.87193 0.63086696
2.87692 0.61684161
2.88192 0.60287497
2.88691 0.58897665
2.89191 0.57515603
2.8969 0.56142186
2.9019 0.54778249
2.90689 0.53424603
2.91189 0.52082041
2.91688 0.5075135
2.92188 0.49433294
2.92687 0.48128608
2.93187 0.46837993
2.93687 0.45562129
2.94186 0.44301605
2.94686 0.430569
2.95185 0.41828564
2.95685 0.40617281
2.96184 0.39423559
2.96684 0.38247729
2.97183 0.37090481
2.97683 0.35952731
2.98182 0.34834565
2.98682 0.33735542
2.99181 0.32655956
2.99681 0.31596576
3.0018 0.30557777
3.0068 0.29539663
3.01179 0.2854237
3.01679 0.27566074
3.02178 0.26610911
3.02678 0.25676995
3.03177 0.24764412
3.03677 0.23873205
3.04176 0.23003398
3.04676 0.22155007
3.05175 0.21327976
3.05675 0.20522178
3.06174 0.19737496
3.06674 0.18973852
3.07173 0.1823115
3.07673 0.17509259
3.08172 0.16808021
3.08672 0.16127229
3.09171 0.15466649
3.09671 0.14826048
3.10171 0.14205193
3.1067 0.1360387
3.1117 0.13021832
3.11669 0.12458779
3.12169 0.11914385
3.12668 0.11388276
3.13168 0.10880039
3.13667 0.10389289
3.14167 0.099158334
3.14666 0.094595956
3.15166 0.090201352
3.15665 0.08596754
3.16165 0.081890671
3.16664 0.077969175
3.17164 0.074199773
3.17663 0.070578087
3.18163 0.067100294
3.18662 0.063762878
3.19162 0.060562004
3.19661 0.0574935
3.20161 0.054553219
3.2066 0.051737274
3.2116 0.049041995
3.21659 0.046463973
3.22159 0.04399983
3.22658 0.041645954
3.23158 0.03939849
3.23657 0.037253391
3.24157 0.035206851
3.24656 0.033255679
3.25156 0.031396985
3.25655 0.029627938
3.26155 0.027945473
3.26655 0.026345982
3.27154 0.024825678
3.27654 0.023380868
3.28153 0.022008197
3.28653 0.02070489
3.29152 0.019468556
3.29652 0.018296943
3.30151 0.017187612
3.30651 0.016137849
3.3115 0.015145074
3.3165 0.014206825
3.32149 0.013320071
3.32649 0.012481412
3.33148 0.01168857
3.33648 0.010940228
3.34147 0.010234724
3.34647 0.0095701323
3.35146 0.0089445556
3.35646 0.0083560101
3.36145 0.0078025418
3.36645 0.0072821677
3.37144 0.0067929376
3.37644 0.0063330546
3.38143 0.0059008422
3.38643 0.0054947887
3.39142 0.0051136474
3.39642 0.0047563021
3.40141 0.0044216514
3.40641 0.0041086449
3.4114 0.0038161282
3.4164 0.0035428287
3.42139 0.0032875305
3.42639 0.0030489622
3.43139 0.0028260348
3.43638 0.0026180034
3.44138 0.0024240887
3.44637 0.0022435862
3.45137 0.0020756979
3.45636 0.0019192781
3.46136 0.0017734033
3.46635 0.0016373253
3.47135 0.0015105636
3.47634 0.0013930536
3.48134 0.0012844017
3.48633 0.001183902
3.49133 0.0010908804
3.49632 0.0010045967
3.50132 0.00092444333
3.50631 0.00085003214
3.51131 0.00078102484
3.5163 0.00071714897
3.5213 0.00065819155
3.52629 0.00060386319
3.53129 0.00055390624
3.53628 0.00050807454
3.54128 0.00046597008
3.54627 0.00042718862
3.55127 0.00039138448
3.55626 0.00035829666
3.56126 0.000327797
3.56625 0.00029975343
3.57125 0.00027398026
3.57624 0.00025021427
3.58124 0.00022819758
3.58624 0.00020779818
3.59123 0.00018895667
3.59623 0.00017169593
3.60122 0.00015602186
3.60622 0.00014182468
3.61121 0.00012897089
3.61621 0.00011728996
3.6212 0.00010661206
3.6262 9.6827552e-05
3.63119 8.7851933e-05
3.63619 7.9647029e-05
3.64118 7.2172434e-05
3.64618 6.5365771e-05
3.65117 5.9142576e-05
3.65617 5.3391248e-05
3.66116 4.807076e-05
3.66616 4.3194884e-05
3.67115 3.8819898e-05
3.67615 3.5011736e-05
3.68114 3.1733126e-05
3.68614 2.8898282e-05
3.69113 2.6370577e-05
3.69613 2.4003125e-05
3.70112 2.1740124e-05
3.70612 1.9540812e-05
3.71111 1.739393e-05
3.71611 1.5304661e-05
3.7211 1.327695e-05
3.7261 1.1371835e-05
3.73109 9.702661e-06
3.73609 8.4268333e-06
3.74108 7.6225597e-06
3.74608 7.257355e-06
3.75108 7.1584893e-06
3.75607 7.0224068e-06
3.76107 6.6453591e-06
3.76606 5.9433725e-06
3.77106 4.9833893e-06
3.77605 3.9782937e-06
3.78105 3.0763409e-06
3.78604 2.3486176e-06
3.79104 1.8128779e-06
3.79603 1.4357139e-06
3.80103 1.1894546e-06
3.80602 1.0539731e-06
3.81102 9.7631204e-07
3.81601 8.7048124e-07
3.82101 6.9368795e-07
3.826 4.5164898e-07
3.831 1.9080605e-07
3.83599 -3.4414354e-09
3.84099 -9.3883927e-08
3.84598 -9.7420619e-08
3.85098 -4.9108059e-08
3.85597 2.8271079e-10
3.86097 2.4789855e-08
3.86596 2.6277547e-08
3.87096 1.3301787e-08
3.87595 -7.8334235e-11
3.88095 -6.653906e-09
3.88594 -7.0385182e-09
3.89094 -3.5729927e-09
3.89593 8.5421966e-12
3.90093 1.777999e-09
3.90592 1.8887801e-09
3.91092 9.6187812e-10
3.91592 1.1557369e-13
3.92091 -4.756684e-10
3.92591 -5.0659682e-10
3.9309 -2.5878453e-10
3.9359 -7.4413202e-13
3.94089 1.2721211e-10
3.94589 1.3589303e-10
3.95088 6.9633694e-11
3.95588 3.8612954e-13
3.96087 -3.4024025e-11
3.96587 -3.6451084e-11
3.97086 -1.8735453e-11
3.97586 -1.5471415e-13
3.98085 9.0981008e-12
3.98585 9.7802692e-12
3.99084 5.050511e-12
3.99584 6.3178648e-14
4.00083 -2.4305464e-12
4.00583 -2.6243898e-12
4.01082 -1.3595501e-12
4.01582 -2.0294845e-14
4.02081 6.5020637e-13
4.02581 7.0386189e-13
4.0308 3.657355e-13
4.0358 6.4377469e-15
4.04079 -1.7387384e-13
4.04579 -1.8879977e-13
4.05078 -9.8402703e-14
4.05578 -1.9867556e-15
4.06077 4.6499991e-14
4.06577 5.0640275e-14
4.07076 2.6473977e-14
4.07576 6.0316042e-16
4.08076 -1.2435207e-14
4.08575 -1.3582854e-14
4.09075 -7.1224495e-15
4.09574 -1.8060485e-16
4.10074 3.3254408e-15
4.10573 3.6431848e-15
4.11073 1.9161562e-15
4.11572 5.3495314e-17
4.12072 -8.8928102e-16
4.12571 -9.7716007e-16
4.13071 -5.1548481e-16
4.1357 -1.5722634e-17
4.1407 2.3776294e-16
4.14569 2.6215687e-16
4.15069 1.3892564e-16
4.15568 4.8023292e-18
4.16068 -6.3503551e-17
4.16567 -7.0339424e-17
4.17067 -3.7392579e-17
4.17566 -1.3786933e-18
4.18066 1.698616e-17
4.18565 1.8863743e-17
4.19065 1.0057563e-17
4.19564 3.9654888e-19
4.20064 -4.5416613e-18
4.20563 -5.0595166e-18
4.21063 -2.7056435e-18
4.21562 -1.1336892e-19
4.22062 1.2144315e-18
4.22561 1.356974e-18
4.23061 7.2781396e-19
4.23561 3.2300634e-20
4.2406 -3.2472187e-19
4.2456 -3.6394372e-19
4.25059 -1.9578016e-19
4.25559 -9.1707759e-21
4.26058 8.6825246e-20
4.26558 9.7609503e-20
4.27057 5.2663339e-20
4.27557 2.5959424e-21
4.28056 -2.3215183e-20
4.28556 -2.6178607e-20
4.29055 -1.4165821e-20
4.29555 -7.328071e-22
4.30054 6.2071663e-21
4.30554 7.0209213e-21
4.31053 3.8102491e-21
4.31553 2.065361e-22
4.32052 -1.6591221e-21
4.32552 -1.883478e-21
4.33051 -1.0267128e-21
4.33551 -5.9590772e-23
4.3405 4.4308153e-22
4.3455 5.0527507e-22
4.35049 2.7627851e-22
4.35549 1.6650995e-23
4.36048 -1.1849332e-22
4.36548 -1.3549753e-22
4.37047 -7.4301494e-23
4.37547 -4.6586256e-24
4.38046 3.1677146e-23
4.38546 3.6339059e-23
4.39045 1.9985076e-23
4.39545 1.300245e-24
4.40045 -8.4689798e-24
4.40544 -9.7454267e-24
4.41044 -5.3751409e-24
4.41543 -3.6242819e-25
4.42043 2.2641092e-24
4.42542 2.6135287e-24
4.43042 1.4456787e-24
4.43541 1.0087601e-25
4.44041 -6.0528335e-25
4.4454 -7.0088883e-25
4.4504 -3.8881758e-25
4.45539 -2.804082e-26
4.46039 1.6181283e-25
4.46538 1.8796011e-25
4.47038 1.0456935e-25
4.47537 7.7879124e-27
4.48037 -4.3248997e-26
4.48536 -5.0416102e-26
4.49036 -2.8168692e-26
4.49535 -2.2031693e-27
4.50035 1.1545154e-26
4.50534 1.3524382e-26
4.51034 7.5797813e-27
4.51533 6.0892367e-28
4.52033 -3.0870091e-27
4.52532 -3.6261962e-27
4.53032 -2.0382299e-27
4.53531 -1.6914962e-28
4.54031 8.2397405e-28
4.5453 9.7143693e-28
4.5503 5.4844643e-28
4.55529 4.9074591e-29
4.56029 -2.160245e-28
4.56529 -2.5674933e-28
4.57028 -1.4853096e-28
4.57528 -2.2234255e-29
4.58027 4.1957537e-29
4.58527 5.4812614e-29
4.59026 4.3734981e-29
4.59526 3.8423345e-29
4.60025 4.7634174e-29
4.60525 3.7825096e-29
4.61024 -2.5551699e-29
4.61524 -1.3065815e-28
4.62023 -2.3213539e-28
4.62523 -2.0666842e-28
4.63022 5.7038755e-29
4.63522 4.8245779e-28
4.64021 8.7985981e-28
4.64521 7.9068684e-28
4.6502 -1.9711547e-28
4.6552 -1.7927963e-27
4.66019 -3.2857646e-27
4.66519 -2.9634926e-27
4.67018 7.2075331e-28
4.67518 6.6786494e-27
4.68017 1.2253343e-26
4.68517 1.1087384e-26
4.69016 -2.5879565e-27
4.69516 -2.4782962e-26
4.70015 -4.5667478e-26
4.70515 -4.1486e-26
4.71014 9.4798792e-27
4.71514 9.2324976e-26
4.72013 1.7029177e-25
4.72513 1.5518671e-25
4.73013 -3.3983586e-26
4.73512 -3.4258579e-25
4.74012 -6.3462283e-25
4.74511 -5.8062923e-25
4.75011 1.2426051e-25
4.7551 1.2762055e-24
4.7601 2.3667654e-24
4.76509 2.1719443e-24
4.77009 -4.4556951e-25
4.77508 -4.7357647e-24
4.78008 -8.8156014e-24
4.78507 -8.1243861e-24
4.79007 1.6080134e-24
4.79506 1.7606529e-23
4.80006 3.2862713e-23
4.80505 3.0391505e-23
4.81005 -5.8024003e-24
4.81504 -6.545685e-23
4.82004 -1.2250274e-22
4.82503 -1.1368491e-22
4.83003 2.091432e-23
4.83502 2.433496e-22
4.84002 4.5664911e-22
4.84501 4.2524805e-22
4.85001 -7.5288452e-23
4.855 -9.0468823e-22
4.86 -1.7022413e-21
4.86499 -1.5906475e-21
4.86999 2.7076515e-22
4.87498 3.3633002e-21
4.87998 6.3450333e-21
4.88498 5.94957e-21
4.88997 -9.7127655e-22
4.89497 -1.2502845e-20
4.89996 -2.3655011e-20
4.90496 -2.2254806e-20
4.90995 3.4950498e-21
4.91495 4.6484949e-20
4.91994 8.8117107e-20
4.92494 8.3117707e-20
4.92993 -1.2571262e-20
4.93493 -1.7279497e-19
4.93992 -3.2864889e-19
4.94492 -3.1132087e-19
4.94991 4.4708014e-20
4.95491 6.4238698e-19
4.9599 1.2243194e-18
4.9649 1.1626973e-18
4.96989 -1.6034774e-19
4.97489 -2.3878299e-18
4.97988 -4.5661615e-18
4.98488 -4.3546669e-18
4.98987 5.6754949e-19
4.99487 8.8767396e-18
4.99986 1.7010759e-17
5.00486 1.626319e-17
5.00985 -2.030375e-18
5.01485 -3.2996007e-17
5.01984 -6.3432451e-17
5.02484 -6.0903133e-17
5.02983 7.116496e-18
5.03483 1.2264288e-16
5.03982 2.3644987e-16
5.04482 2.2776333e-16
5.04982 -2.5143213e-17
5.05481 -4.5587872e-16
5.05981 -8.8131558e-16
5.0648 -8.517528e-16
5.0698 8.8544329e-17
5.07479 1.6945293e-15
5.07979 3.284887e-15
5.08478 3.1851796e-15
5.08978 -3.107457e-16
5.09477 -6.2985769e-15
5.09977 -1.2243482e-14
5.10476 -1.19109e-14
5.10976 1.0862736e-15
5.11475 2.3411474e-14
5.11975 4.5633815e-14
5.12474 4.4539633e-14
5.12974 -3.7810162e-15
5.13473 -8.7018188e-14
5.13973 -1.7008233e-13
5.14472 -1.6654676e-13
5.14972 1.3086197e-14
5.15471 3.2342869e-13
5.15971 6.3393898e-13
5.1647 6.2277098e-13
5.1697 -4.512975e-14
5.17469 -1.2021634e-12
5.17969 -2.3624218e-12
5.18468 -2.3284462e-12
5.18968 1.5310906e-13
5.19467 4.467385e-12
5.19967 8.8092608e-12
5.20466 8.7089483e-12
5.20966 -5.3750887e-13
5.21466 -1.6640024e-11
5.21965 -3.2844897e-11
5.22465 -3.2556542e-11
5.22964 1.7460371e-12
5.23464 6.1710434e-11
5.23963 1.2236212e-10
5.24463 1.2174959e-10
5.24962 -6.0189754e-12
5.25462 -2.2984814e-10
5.25961 -4.5623607e-10
5.26461 -4.5512376e-10
5.2696 1.8913221e-11
5.2746 8.5239515e-10
5.27959 1.699457e-09
5.28459 1.7018138e-09
5.28958 -6.2572544e-11
5.29458 -3.1694217e-09
5.29957 -6.3247183e-09
5.30457 -6.3564813e-09
5.30956 1.622332e-10
5.31456 1.1755865e-08
5.31955 2.3696172e-08
5.32455 2.3850459e-08
5.32954 -9.3058267e-10
5.33454 -4.4011192e-08
5.33953 -8.6577304e-08
5.34453 -8.7951354e-08
5.34952 -2.7015487e-09
5.35452 1.6871412e-07
5.35951 4.0073391e-07
5.36451 6.4388266e-07
5.3695 8.4492304e-07
5.3745 1.013869e-06
5.3795 1.1912678e-06
5.38449 1.4150293e-06
5.38949 1.7149929e-06
5.39448 2.0658648e-06
5.39948 2.4175182e-06
5.40447 2.7390597e-06
5.40947 3.0121274e-06
5.41446 3.2427315e-06
5.41946 3.4485189e-06
5.42445 3.6432541e-06
5.42945 3.8412123e-06
5.43444 4.0778338e-06
5.43944 4.4000917e-06
5.44443 4.8624419e-06
5.44943 5.5167716e-06
5.45442 6.3607914e-06
5.45942 7.3597201e-06
5.46441 8.4362051e-06
5.46941 9.4975429e-06
5.4744 1.0505443e-05
5.4794 1.1455697e-05
5.48439 1.2398195e-05
5.48939 1.3408138e-05
5.49438 1.4538531e-05
5.49938 1.5827259e-05
5.50437 1.7281506e-05
5.50937 1.8894941e-05
5.51436 2.0683128e-05
5.51936 2.2673706e-05
5.52435 2.4899406e-05
5.52935 2.7392586e-05
5.53435 3.0158352e-05
5.53934 3.3185659e-05
5.54434 3.6448158e-05
5.54933 3.9914541e-05
5.55433 4.3582201e-05
5.55932 4.746825e-05
5.56432 5.1629335e-05
5.56931 5.6142219e-05
5.57431 6.1073326e-05
5.5793 6.6479905e-05
5.5843 7.2386871e-05
5.58929 7.8801447e-05
5.59429 8.5729825e-05
5.59928 9.3177273e-05
5.60428 0.00010114471
5.60927 0.00010963324
5.61427 0.00011866873
5.61926 0.00012829796
5.62426 0.00013863716
5.62925 0.00014983739
5.63425 0.00016201372
5.63924 0.00017525475
5.64424 0.00018958957
5.64923 0.00020501604
5.65423 0.00022155249
5.65922 0.0002392274
5.66422 0.00025805373
5.66921 0.00027803896
5.67421 0.00029922486
5.6792 0.0003216847
5.6842 0.00034561036
5.68919 0.00037125515
5.69419 0.00039880653
5.69919 0.00042840403
5.70418 0.00046009177
5.70918 0.00049385955
5.71417 0.00052970601
5.71917 0.00056765283
5.72416 0.00060790046
5.72916 0.00065074049
5.73415 0.00069632982
5.73915 0.00074474453
5.74414 0.00079605357
5.74914 0.00085032063
5.75413 0.00090759158
5.75913 0.00096792407
5.76412 0.0010316101
5.76912 0.0010990664
5.77411 0.0011705545
5.77911 0.0012462369
5.7841 0.0013262335
5.7891 0.001410642
5.79409 0.0014995893
5.79909 0.0015932253
5.80408 0.0016917585
5.80908 0.0017954316
5.81407 0.0019044743
5.81907 0.0020191057
5.82406 0.0021395199
5.82906 0.0022658954
5.83405 0.0023984051
5.83905 0.0025372185
5.84404 0.0026825016
5.84904 0.0028344212
5.85403 0.0029931791
5.85903 0.003159006
5.86403 0.00333221
5.86902 0.0035131433
5.87402 0.0037021092
5.87901 0.0038993681
5.88401 0.0041050571
5.889 0.0043192374
5.894 0.0045420011
5.89899 0.0047734698
5.90399 0.0050138717
5.90898 0.0052635026
5.91398 0.0055226512
5.91897 0.0057915953
5.92397 0.0060705503
5.92896 0.0063596893
5.93396 0.0066591643
5.93895 0.0069691055
5.94395 0.0072895335
5.94894 0.0076204208
5.95394 0.0079620158
5.95893 0.0083147073
5.96393 0.0086783642
5.96892 0.0090525661
5.97392 0.0094375972
5.97891 0.0098341553
5.98391 0.010242221
5.9889 0.010661332
5.9939 0.011091576
5.99889 0.011533357
6.00389 0.011986332
6.00888 0.012449719
6.01388 0.012923631
6.01887 0.013408744
6.02387 0.013905027
6.02887 0.014411984
6.03386 0.014929413
6.03886 0.015457303
6.04385 0.01599548
6.04885 0.016543655
6.05384 0.017101494
6.05884 0.017668641
6.06383 0.018244776
6.06883 0.018829604
6.07382 0.019422856
6.07882 0.020024268
6.08381 0.020633449
6.08881 0.02124991
6.0938 0.021873123
6.0988 0.022502533
6.10379 0.023137647
6.10879 0.023778015
6.11378 0.024423172
6.11878 0.025072632
6.12377 0.025725761
6.12877 0.026381826
6.13376 0.027040116
6.13876 0.027699956
6.14375 0.028360791
6.14875 0.02902215
6.15374 0.02968348
6.15874 0.030344146
6.16373 0.031003319
6.16873 0.031660027
6.17372 0.032313357
6.17872 0.032962456
6.18371 0.033606648
6.18871 0.034245377
6.19371 0.034877939
6.1987 0.035503536
6.2037 0.036121583
6.20869 0.036731601
6.21369 0.037332277
6.21868 0.037921752
6.22368 0.03849945
6.22867 0.039065715
6.23367 0.039619995
6.23866 0.040161072
6.24366 0.040688251
6.24865 0.041201194
6.25365 0.041698788
6.25864 0.042179385
6.26364 0.042642418
6.26863 0.043088123
6.27363 0.043516093
6.27862 0.043925419
6.28362 0.044315399
6.28861 0.044685499
6.29361 0.045035106
6.2986 0.045363554
6.3036 0.045670316
6.30859 0.04595498
6.31359 0.046217192
6.31858 0.046456637
6.32358 0.046672981
6.32857 0.046865872
6.33357 0.047034969
6.33856 0.047179951
6.34356 0.047300623
6.34856 0.047396892
6.35355 0.047468664
6.35855 0.047515851
6.36354 0.047538347
6.36854 0.047536044
6.37353 0.04750891
6.37853 0.04745699
6.38352 0.047380422
6.38852 0.047279426
6.39351 0.047154185
6.39851 0.047004853
6.4035 0.046831629
6.4085 0.046634758
6.41349 0.046414565
6.41849 0.046171445
6.42348 0.045905822
6.42848 0.045618136
6.43347 0.045308771
6.43847 0.044978076
6.44346 0.044626552
6.44846 0.04425482
6.45345 0.043863318
6.45845 0.043452355
6.46344 0.043022851
6.46844 0.042576204
6.47343 0.04211297
6.47843 0.041633005
6.48342 0.041136905
6.48842 0.040625891
6.49341 0.040100612
6.49841 0.039561245
6.5034 0.039008761
6.5084 0.038444786
6.5134 0.037869983
6.51839 0.037284186
6.52339 0.036687991
6.52838 0.03608268
6.53338 0.035469196
6.53837 0.034848159
6.54337 0.034220287
6.54836 0.033586391
6.55336 0.032947275
6.55835 0.032303743
6.56335 0.031656552
6.56834 0.031006422
6.57334 0.030354063
6.57833 0.029700161
6.58333 0.029045449
6.58832 0.028390695
6.59332 0.027736647
6.59831 0.027084057
6.60331 0.026433561
6.6083 0.025785721
6.6133 0.025141028
6.61829 0.024499904
6.62329 0.023862798
6.62828 0.023230161
6.63328 0.022602512
6.63827 0.021980475
6.64327 0.021364677
6.64826 0.020755739
6.65326 0.020154288
6.65825 0.019560815
6.66325 0.018975688
6.66824 0.018399201
6.67324 0.017831389
6.67824 0.017272318
6.68323 0.016722106
6.68823 0.016180885
6.69322 0.015649288
6.69822 0.015128062
6.70321 0.014617616
6.70821 0.014118067
6.7132 0.013629645
6.7182 0.013152988
6.72319 0.012687835
6.72819 0.012233052
6.73318 0.01178849
6.73818 0.011354852
6.74317 0.01093257
6.74817 0.010521788
6.75316 0.01012309
6.75816 0.0097373766
6.76315 0.0093645669
6.76815 0.009003632
6.77314 0.0086539814
6.77814 0.0083156896
6.78313 0.007988913
6.78813 0.0076738165
6.79312 0.0073706652
6.79812 0.0070796599
6.80311 0.006800736
6.80811 0.0065336452
6.8131 0.006278117
6.8181 0.0060339859
6.82309 0.0058013684
6.82809 0.0055805031
6.83308 0.005371742
6.83808 0.0051754419
6.84308 0.0049916715
6.84807 0.0048204321
6.85307 0.0046617107
6.85806 0.0045154045
6.86306 0.0043815418
6.86805 0.0042601615
6.87305 0.0041513222
6.87804 0.0040552227
6.88304 0.0039720762
6.88803 0.0039020917
6.89303 0.003845524
6.89802 0.0038026395
6.90302 0.003773801
6.90801 0.0037594572
6.91301 0.0037601749
6.918 0.0037765175
6.923 0.0038090108
6.92799 0.0038581607
6.93299 0.0039243196
6.93798 0.0040078382
6.94298 0.0041091721
6.94797 0.0042288836
6.95297 0.0043678946
6.95796 0.0045272522
6.96296 0.0047080499
6.96795 0.004911302
6.97295 0.0051378438
6.97794 0.0053885205
6.98294 0.0056640149
6.98793 0.0059651662
6.99293 0.0062933935
6.99793 0.0066501722
7.00292 0.0070368454
7.00792 0.0074546681
7.01291 0.0079051273
7.01791 0.0083898905
7.0229 0.0089105691
7.0279 0.0094688963
7.03289 0.010066592
7.03789 0.010705335
7.04288 0.01138699
7.04788 0.012113499
7.05287 0.012886972
7.05787 0.013709609
7.06286 0.014583705
7.06786 0.0155116
7.07285 0.016495685
7.07785 0.017538444
7.08284 0.018642227
7.08784 0.019809373
7.09283 0.02104223
7.09783 0.02234313
7.10282 0.023714899
7.10782 0.025160623
7.11281 0.026683635
7.11781 0.028287448
7.1228 0.029975183
7.1278 0.031749777
7.13279 0.033613953
7.13779 0.035570384
7.14278 0.037622481
7.14778 0.03977391
7.15277 0.042027315
7.15777 0.04438515
7.16277 0.046852037
7.16776 0.049433457
7.17276 0.052132498
7.17775 0.0549508
7.18275 0.057891053
7.18774 0.06095693
7.19274 0.064152126
7.19773 0.067480224
7.20273 0.070944713
7.20772 0.074549091
7.21272 0.078296662
7.21771 0.082190418
7.22271 0.086233219
7.2277 0.090427874
7.2327 0.09477717
7.23769 0.099283998
7.24269 0.10395126
7.24768 0.10878184
7.25268 0.11377847
7.25767 0.1189437
7.26267 0.12427972
7.26766 0.12978858
7.27266 0.13547204
7.27765 0.14133166
7.28265 0.14736886
7.28764 0.15358499
7.29264 0.15998111
7.29763 0.16655813
7.30263 0.17331652
7.30762 0.18025674
7.31262 0.18738011
7.31761 0.19468785
7.32261 0.20217721
7.32761 0.20984415
7.3326 0.21769105
7.3376 0.22572266
7.34259 0.23393638
7.34759 0.24232623
7.35258 0.25088964
7.35758 0.25962573
7.36257 0.26853222
7.36757 0.27760605
7.37256 0.28684408
7.37756 0.29624317
7.38255 0.30579958
7.38755 0.31550906
7.39254 0.32536712
7.39754 0.33536905
7.40253 0.34550971
7.40753 0.35578382
7.41252 0.36618581
7.41752 0.37670998
7.42251 0.38735047
7.42751 0.39810118
7.4325 0.40895544
7.4375 0.41990605
7.44249 0.43094568
7.44749 0.44206702
7.45248 0.45326187
7.45748 0.46452149
7.46247 0.47583812
7.46747 0.48720474
7.47246 0.49861346
7.47746 0.5100556
7.48245 0.52152317
7.48745 0.53300808
7.49245 0.54449805
7.49744 0.55597957
7.50244 0.56744797
7.50743 0.57890247
7.51243 0.59033355
7.51742 0.60172708
7.52242 0.61307265
7.52741 0.62436185
7.53241 0.6355863
7.5374 0.64673799
7.5424 0.65780783
7.54739 0.66878537
7.55239 0.67966205
7.55738 0.69043132
7.56238 0.70108592
7.56737 0.71161789
7.57237 0.72201931
7.57736 0.73228229
7.58236 0.74239905
7.58735 0.75236188
7.59235 0.76216386
7.59734 0.77179884
7.60234 0.78126132
7.60733 0.79054615
7.61233 0.79964774
7.61732 0.80855991
7.62232 0.8172784
7.62731 0.82580084
7.63231 0.83412191
7.6373 0.84223341
7.6423 0.8501312
7.6473 0.85781504
7.65229 0.86528295
7.65729 0.87253123
7.66228 0.87955803
7.66728 0.88636273
7.67227 0.89294359
7.67727 0.89929819
7.68226 0.90542526
7.68726 0.91132433
7.69225 0.91699557
7.69725 0.92243972
7.70224 0.927657
7.70724 0.93264711
7.71223 0.93741242
7.71723 0.94195786
7.72222 0.94628321
7.72722 0.95038274
7.73221 0.95425661
7.73721 0.95791124
7.7422 0.96135078
7.7472 0.9645767
7.75219 0.96759095
7.75719 0.97039608
7.76218 0.97299456
7.76718 0.97538865
7.77217 0.97758072
7.77717 0.97957322
7.78216 0.98136906
7.78716 0.98297169
7.79215 0.98438348
7.79715 0.98560566
7.80214 0.98664304
7.80714 0.9875039
7.81214 0.98818866
7.81713 0.98868987
7.82213 0.98901015
7.82712 0.98916146
7.83212 0.9891454
7.83711 0.98895535
7.84211 0.98859245
7.8471 0.98806332
7.8521 0.9873708
7.85709 0.9865149
7.86209 0.9854963
7.86708 0.9843163
7.87208 0.9829759
7.87707 0.98147601
7.88207 0.97981676
7.88706 0.97799735
7.89206 0.97601965
7.89705 0.97388847
7.90205 0.97160251
7.90704 0.96915367
7.91204 0.96653954
7.91703 0.96376459
7.92203 0.96083058
7.92702 0.9577356
7.93202 0.95447819
7.93701 0.95105778
7.94201 0.94747353
7.947 0.94372448
7.952 0.93980951
7.95699 0.93572739
7.96199 0.93147693
7.96698 0.92705703
7.97198 0.92246667
7.97698 0.91770492
7.98197 0.91277126
7.98697 0.9076663
7.99196 0.90239096
7.99696 0.89694448
8.00195 0.89132229
8.00695 0.88551909
8.01194 0.87953546
8.01694 0.87337564
8.02193 0.86704092
8.02693 0.86053078
8.03192 0.85384545
8.03692 0.84698585
8.04191 0.83995265
8.04691 0.83274645
8.0519 0.82536822
8.0569 0.81781935
8.06189 0.81010186
8.06689 0.80221846
8.07188 0.79417144
8.07688 0.78596265
8.08187 0.77759506
8.08687 0.76907331
8.09186 0.76040095
8.09686 0.75158023
8.10185 0.74261448
8.10685 0.73350843
8.11184 0.72426705
8.11684 0.71489547
8.12183 0.70539861
8.12683 0.69578124
8.13182 0.6860486
8.13682 0.67620654
8.14182 0.66626052
8.14681 0.65621584
8.15181 0.64608024
8.1568 0.63586353
8.1618 0.62557016
8.16679 0.61519924
8.17179 0.60475774
8.17678 0.59426148
8.18178 0.58372029
8.18677 0.57313651
8.19177 0.5625151
8.19676 0.55186486
8.20176 0.541194
8.20675 0.5305098
8.21175 0.51981957
8.21674 0.50913073
8.22174 0.49845073
8.22673 0.48778695
8.23173 0.47714654
8.23672 0.46653653
8.24172 0.45596446
8.24671 0.44543876
8.25171 0.4349648
8.2567 0.4245437
8.2617 0.41418262
8.26669 0.40389684
8.27169 0.39369601
8.27668 0.3835815
8.28168 0.37355678
8.28667 0.36362915
8.29167 0.35380489
8.29667 0.34408863
8.30166 0.33448511
8.30666 0.32499919
8.31165 0.31563569
8.31665 0.30639929
8.32164 0.29729452
8.32664 0.2883257
8.33163 0.27949675
8.33663 0.27081143
8.34162 0.26227153
8.34662 0.25387579
8.35161 0.24562745
8.35661 0.23753649
8.3616 0.22960799
8.3666 0.22183941
8.37159 0.21422992
8.37659 0.206782
8.38158 0.19949746
8.38658 0.1923769
8.39157 0.18542075
8.39657 0.17862929
8.40156 0.17200286
8.40656 0.16554176
8.41155 0.1592459
8.41655 0.15311477
8.42154 0.14714796
8.42654 0.14134546
8.43153 0.1357055
8.43653 0.13022365
8.44152 0.12489872
8.44652 0.11973435
8.45151 0.11473077
8.45651 0.10988283
8.46151 0.10518675
8.4665 0.10064129
8.4715 0.096245001
8.47649 0.091995512
8.48149 0.08789033
8.48648 0.083926897
8.49148 0.080102505
8.49647 0.076414348
8.50147 0.072859566
8.50646 0.069435271
8.51146 0.066138908
8.51645 0.062968271
8.52145 0.059920151
8.52644 0.056989837
8.53144 0.054174192
8.53643 0.051472682
8.54143 0.048883278
8.54642 0.04640125
8.55142 0.044022612
8.55641 0.041744847
8.56141 0.039565256
8.5664 0.037480786
8.5714 0.035488487
8.57639 0.0335855
8.58139 0.031769006
8.58638 0.030036127
8.59138 0.02838383
8.59637 0.026809067
8.60137 0.025308916
8.60636 0.023880684
8.61136 0.022521466
8.61635 0.021227824
8.62135 0.019997185
8.62635 0.018828411
8.63134 0.0177198
8.63634 0.016668537
8.64133 0.01567196
8.64633 0.014727816
8.65132 0.013833722
8.65632 0.012987203
8.66131 0.012186013
8.66631 0.011428257
8.6713 0.010712229
8.6763 0.01003624
8.68129 0.0093985353
8.68629 0.0087972432
8.69128 0.0082304735
8.69628 0.0076964627
8.70127 0.0071933864
8.70627 0.0067193369
8.71126 0.006272796
8.71626 0.0058529198
8.72125 0.005458695
8.72625 0.0050886624
8.73124 0.0047414349
8.73624 0.0044156923
8.74123 0.0041101435
8.74623 0.0038235831
8.75122 0.0035549781
8.75622 0.0033036628
8.76121 0.0030688998
8.76621 0.0028497539
8.7712 0.0026451754
8.7762 0.0024539527
8.78119 0.0022750823
8.78619 0.002107913
8.79119 0.0019519041
8.79618 0.0018066034
8.80118 0.0016714596
8.80617 0.0015458032
8.81117 0.0014288818
8.81616 0.0013198602
8.82116 0.0012181502
8.82615 0.0011235245
8.83115 0.0010358038
8.83614 0.0009547967
8.84114 0.00088014203
8.84613 0.00081124966
8.85113 0.00074750197
8.85612 0.00068829554
8.86112 0.00063316739
8.86611 0.00058187632
8.87111 0.00053423844
8.8761 0.00049012458
8.8811 0.00044937681
8.88609 0.00041175889
8.89109 0.00037709889
8.89608 0.0003453564
8.90108 0.00031643348
8.90607 0.0002901292
8.91107 0.00026613373
8.91606 0.00024395838
8.92106 0.0002231877
8.92605 0.00020356153
8.93105 0.00018501062
8.93604 0.0001677866
8.94104 0.00015213495
8.94603 0.00013822912
8.95103 0.00012608098
8.95603 0.00011541644
8.96102 0.00010589493
8.96602 9.7109843e-05
8.97101 8.8767539e-05
8.97601 8.0800604e-05
8.981 7.3258062e-05
8.986 6.6360838e-05
8.99099 6.0245602e-05
8.99599 5.4853864e-05
9.00098 5.0039405e-05
9.00598 4.5531748e-05
9.01097 4.1171303e-05
9.01597 3.7036065e-05
9.02096 3.3247121e-05
9.02596 2.9956039e-05
9.03095 2.7189998e-05
9.03595 2.473057e-05
9.04094 2.2372702e-05
9.04594 1.9991869e-05
9.05093 1.7564427e-05
9.05593 1.5244592e-05
9.06092 1.3154015e-05
9.06592 1.1310627e-05
9.07091 9.7115152e-06
9.07591 8.3366442e-06
9.0809 7.1984146e-06
9.0859 6.3763348e-06
9.09089 5.8870659e-06
9.09589 5.6075192e-06
9.10088 5.377936e-06
9.10588 4.9990072e-06
9.11088 4.3687397e-06
9.11587 3.5888079e-06
9.12087 2.793621e-06
9.12586 2.1342891e-06
9.13086 1.6952105e-06
9.13585 1.4222988e-06
9.14085 1.2504906e-06
9.14584 1.1263616e-06
9.15084 1.0204952e-06
9.15583 9.4896937e-07
9.16083 9.2604013e-07
9.16582 9.5091128e-07
9.17082 1.0115416e-06
9.17581 1.0786748e-06
9.18081 1.1157583e-06
9.1858 1.0752613e-06
9.1908 9.3216994e-07
9.19579 7.031604e-07
9.20079 4.2593989e-07
9.20578 1.7290255e-07
9.21078 -1.2403423e-08
9.21577 -1.2653109e-07
9.22077 -1.7327843e-07
9.22576 -1.675693e-07
9.23076 -7.9056866e-08
9.23575 1.4307211e-07
9.24075 5.440714e-07
9.24574 1.1373334e-06
9.25074 1.8673234e-06
9.25573 2.6415836e-06
9.26073 3.3337478e-06
9.26572 3.8384103e-06
9.27072 4.0904645e-06
9.27572 4.0946839e-06
9.28071 3.9477677e-06
9.28571 3.7914896e-06
9.2907 3.8182031e-06
9.2957 4.1533655e-06
9.30069 4.8213767e-06
9.30569 5.7528937e-06
9.31068 6.7578009e-06
9.31568 7.6925607e-06
9.32067 8.4948751e-06
9.32567 9.1951673e-06
9.33066 9.9469077e-06
9.33566 1.0862068e-05
9.34065 1.1977863e-05
9.34565 1.3265216e-05
9.35064 1.4608536e-05
9.35564 1.5945896e-05
9.36063 1.7304499e-05
9.36563 1.8770368e-05
9.37062 2.050445e-05
9.37562 2.2622663e-05
9.38061 2.5164646e-05
9.38561 2.8101522e-05
9.3906 3.1312244e-05
9.3956 3.468154e-05
9.40059 3.8115284e-05
9.40559 4.1601695e-05
9.41058 4.5250227e-05
9.41558 4.9213117e-05
9.42057 5.3690482e-05
9.42557 5.8799352e-05
9.43056 6.4524629e-05
9.43556 7.080749e-05
9.44056 7.7540927e-05
9.44555 8.4706748e-05
9.45055 9.2428503e-05
9.45554 0.00010084142
9.46054 0.00011007897
9.46553 0.00012019228
9.47053 0.00013110642
9.47552 0.0001427697
9.48052 0.00015518413
9.48551 0.0001684195
9.49051 0.00018264293
9.4955 0.00019801044
9.5005 0.00021464771
9.50549 0.0002326562
9.51049 0.00025210689
9.51548 0.00027308073
9.52048 0.00029567675
9.52547 0.00032001076
9.53047 0.00034621031
9.53546 0.00037440257
9.54046 0.00040471987
9.54545 0.00043726492
9.55045 0.00047214108
9.55544 0.00050947185
9.56044 0.00054937729
9.56543 0.00059209336
9.57043 0.000637892
9.57542 0.00068702182
9.58042 0.00073978185
9.58541 0.00079625354
9.59041 0.00085644027
9.5954 0.00092037832
9.6004 0.00098802489
9.6054 0.0010596321
9.61039 0.0011356314
9.61539 0.0012164622
9.62038 0.0013027073
9.62538 0.0013946902
9.63037 0.0014925317
9.63537 0.001596377
9.64036 0.0017062835
9.64536 0.0018225713
9.65035 0.001945793
9.65535 0.0020764267
9.66034 0.0022149708
9.66534 0.0023616329
9.67033 0.0025164111
9.67533 0.0026794405
9.68032 0.0028509127
9.68532 0.003031346
9.69031 0.00322147
9.69531 0.0034219101
9.7003 0.0036332615
9.7053 0.0038558971
9.71029 0.0040900746
9.71529 0.0043361066
9.72028 0.0045943322
9.72528 0.0048651614
9.73027 0.0051490174
9.73527 0.0054463286
9.74026 0.0057575249
9.74526 0.0060831109
9.75025 0.0064236739
9.75525 0.0067797745
9.76025 0.0071519487
9.76524 0.0075406232
9.77024 0.0079461203
9.77523 0.0083687839
9.78023 0.0088089971
9.78522 0.0092672053
9.79022 0.0097439495
9.79521 0.010239768
9.80021 0.01075512
9.8052 0.011290391
9.8102 0.011845824
9.81519 0.01242163
9.82019 0.013018075
9.82518 0.013635533
9.83018 0.014274518
9.83517 0.014935556
9.84017 0.015619092
9.84516 0.016325419
9.85016 0.017054637
9.85515 0.017806796
9.86015 0.018581913
9.86514 0.019380128
9.87014 0.020201697
9.87513 0.02104688
9.88013 0.021915905
9.88512 0.022808818
9.89012 0.023725492
9.89511 0.024665745
9.90011 0.025629337
9.9051 0.026616101
9.9101 0.027625921
9.91509 0.028658731
9.92009 0.029714458
9.92509 0.030793071
9.93008 0.031894444
9.93508 0.033018208
9.94007 0.034163826
9.94507 0.035330538
9.95006 0.036517504
9.95506 0.037724103
9.96005 0.038949762
9.96505 0.040194026
9.97004 0.041456447
9.97504 0.042736425
9.98003 0.044033263
9.98503 0.045346175
9.99002 0.046674224
9.99502 0.048016406
10.00001 0.049371645
10.00501 0.05073888
10.01 0.052117063
10.015 0.053505116
10.01999 0.05490191
10.02499 0.056306419
10.02998 0.057717623
10.03498 0.059134425
10.03997 0.060555701
10.04497 0.061980232
10.04996 0.063406654
10.05496 0.064833431
10.05995 0.066258977
10.06495 0.0676819
10.06994 0.0691009
10.07494 0.070514767
10.07993 0.07192224
10.08493 0.07332178
10.08993 0.074711817
10.09492 0.076090973
10.09992 0.077457998
10.10491 0.078811665
10.10991 0.080150688
10.1149 0.081473664
10.1199 0.082779137
10.12489 0.084065781
10.12989 0.085332267
10.13488 0.086576997
10.13988 0.087798401
10.14487 0.088995129
10.14987 0.09016612
10.15486 0.091310585
10.15986 0.09242774
10.16485 0.093516405
10.16985 0.094575156
10.17484 0.09560278
10.17984 0.09659828
10.18483 0.097560697
10.18983 0.098489226
10.19482 0.099383014
10.19982 0.10024126
10.20481 0.10106337
10.20981 0.10184884
10.2148 0.10259674
10.2198 0.10330607
10.22479 0.10397614
10.22979 0.10460651
10.23478 0.10519709
10.23978 0.10574796
10.24477 0.10625865
10.24977 0.1067286
10.25477 0.10715757
10.25976 0.10754556
10.26476 0.10789255
10.26975 0.1081986
10.27475 0.10846375
10.27974 0.10868809
10.28474 0.10887149
10.28973 0.10901396
10.29473 0.10911598
10.29972 0.10917826
10.30472 0.10920097
10.30971 0.10918408
10.31471 0.10912778
10.3197 0.10903243
10.3247 0.10889875
10.32969 0.10872772
10.33469 0.1085198
10.33968 0.10827542
10.34468 0.10799529
10.34967 0.10768017
10.35467 0.10733075
10.35966 0.10694759
10.36466 0.10653122
10.36965 0.10608224
10.37465 0.10560152
10.37964 0.10509013
10.38464 0.10454859
10.38963 0.10397724
10.39463 0.1033769
10.39962 0.1027486
10.40462 0.10209366
10.40962 0.10141342
10.41461 0.10070861
10.41961 0.099979625
10.4246 0.099227076
10.4296 0.098451665
10.43459 0.097654115
10.43959 0.096835236
10.44458 0.095995977
10.44958 0.095137305
10.45457 0.094260267
10.45957 0.093365791
10.46456 0.092454293
10.46956 0.091526041
10.47455 0.090581772
10.47955 0.089622467
10.48454 0.088649317
10.48954 0.087663436
10.49453 0.086665495
10.49953 0.085655891
10.50452 0.084635195
10.50952 0.083604091
10.51451 0.082563198
10.51951 0.081513098
10.5245 0.080454299
10.5295 0.079387219
10.53449 0.078312516
10.53949 0.07723093
10.54448 0.076143469
10.54948 0.075051159
10.55447 0.073954832
10.55947 0.072855147
10.56446 0.071752549
10.56946 0.07064745
10.57446 0.069540216
10.57945 0.068431185
10.58445 0.067321027
10.58944 0.066210419
10.59444 0.065100076
10.59943 0.063990747
10.60443 0.062883295
10.60942 0.061778674
10.61442 0.060677642
10.61941 0.059580742
10.62441 0.058488056
10.6294 0.057399484
10.6344 0.056315703
10.63939 0.055237752
10.64439 0.05416682
10.64938 0.05310401
10.65438 0.052049776
10.65937 0.051004327
10.66437 0.04996822
10.66936 0.048942273
10.67436 0.047927339
10.67935 0.046924178
10.68435 0.04593363
10.68934 0.044956452
10.69434 0.043993316
10.69933 0.043044929
10.70433 0.042111861
10.70932 0.041194681
10.71432 0.040294552
10.71931 0.039412859
10.72431 0.03855073
10.7293 0.03770914
10.7343 0.036888801
10.7393 0.036090379
10.74429 0.035314973
10.74929 0.034563796
10.75428 0.033837686
10.75928 0.033137267
10.76427 0.032463422
10.76927 0.03181735
10.77426 0.031200552
10.77926 0.03061455
10.78425 0.030060595
10.78925 0.029539777
10.79424 0.02905308
10.79924 0.028601458
10.80423 0.02818641
10.80923 0.027809772
10.81422 0.02747317
10.81922 0.027177985
10.82421 0.026925271
10.82921 0.026716024
10.8342 0.026551948
10.8392 0.026435224
10.84419 0.026367964
10.84919 0.026352029
10.85418 0.026388967
10.85918 0.02648029
10.86417 0.026628051
10.86917 0.026834395
10.87416 0.027100659
10.87916 0.027428096
10.88415 0.027819174
10.88915 0.028276775
10.89414 0.028803056
10.89914 0.029399803
10.90414 0.030068806
10.90913 0.03081195
10.91413 0.031631831
10.91912 0.032531385
10.92412 0.033513261
10.92911 0.034579915
10.93411 0.035733666
10.9391 0.036976742
10.9441 0.038311375
10.94909 0.039740082
10.95409 0.041266484
10.95908 0.042894113
10.96408 0.044624364
10.96907 0.046458321
10.97407 0.048398744
10.97906 0.050448753
10.98406 0.052610791
10.98905 0.054887279
10.99405 0.057281391
10.99904 0.059796425
11.00404 0.062434901
11.00903 0.065199048
11.01403 0.068091217
11.01902 0.071113708
11.02402 0.074268418
11.02901 0.077557174
11.03401 0.080981758
11.039 0.084544249
11.044 0.088248592
11.04899 0.092098517
11.05399 0.096093496
11.05899 0.10023234
11.06398 0.10451736
11.06898 0.1089515
11.07397 0.11353573
11.07897 0.11827058
11.08396 0.12315706
11.08896 0.12819624
11.09395 0.1333887
11.09895 0.13873463
11.10394 0.14423361
11.10894 0.14988507
11.11393 0.15568843
11.11893 0.16164319
11.12392 0.16774803
11.12892 0.17400183
11.13391 0.18040624
11.13891 0.18696238
11.1439 0.1936641
11.1489 0.20050386
11.15389 0.20748055
11.15889 0.21459465
11.16388 0.22184231
11.16888 0.2292187
11.17387 0.23672067
11.17887 0.24434505
11.18386 0.25208716
11.18886 0.25994186
11.19385 0.26790417
11.19885 0.27596909
11.20384 0.28413099
11.20884 0.29238376
11.21383 0.30071955
11.21883 0.30913062
11.22383 0.31761356
11.22882 0.32616514
11.23382 0.33477321
11.23881 0.34342376
11.24381 0.35211084
11.2488 0.3608304
11.2538 0.36957357
11.25879 0.37832991
11.26379 0.38708998
11.26878 0.39584475
11.27378 0.40458476
11.27877 0.41330036
11.28377 0.42198169
11.28876 0.43061874
11.29376 0.43920159
11.29875 0.44772013
11.30375 0.45616305
11.30874 0.4645193
11.31374 0.47278161
11.31873 0.48094285
11.32373 0.48898793
11.32872 0.49689994
11.33372 0.50466966
11.33871 0.51229046
11.34371 0.51975304
11.3487 0.52704697
11.3537 0.53416185
11.35869 0.5410875
11.36369 0.54781418
11.36868 0.55433236
11.37368 0.56063261
11.37867 0.5667056
11.38367 0.57254226
11.38867 0.57813359
11.39366 0.58347089
11.39866 0.58854604
11.40365 0.59335343
11.40865 0.59788786
11.41364 0.60213994
11.41864 0.60609932
11.42363 0.60976058
11.42863 0.61312003
11.43362 0.61617303
11.43862 0.61891473
11.44361 0.62134113
11.44861 0.62344863
11.4536 0.62523388
11.4586 0.62669369
11.46359 0.62782563
11.46859 0.62862764
11.47358 0.62909864
11.47858 0.62923807
11.48357 0.62904601
11.48857 0.62852281
11.49356 0.62766857
11.49856 0.6264836
11.50355 0.62497058
11.50855 0.62313301
11.51354 0.62097388
11.51854 0.61849614
11.52353 0.61570391
11.52853 0.61260172
11.53352 0.60919423
11.53852 0.60548621
11.54351 0.60148322
11.54851 0.59719128
11.55351 0.59261724
11.5585 0.58776833
11.5635 0.58265187
11.56849 0.57727542
11.57349 0.57164773
11.57848 0.56577765
11.58348 0.55967123
11.58847 0.55333428
11.59347 0.54677957
11.59846 0.540022
11.60346 0.53307019
11.60845 0.52593053
11.61345 0.51861249
11.61844 0.51112688
11.62344 0.50348399
11.62843 0.49569389
11.63343 0.4877669
11.63842 0.47971348
11.64342 0.47154422
11.64841 0.46326974
11.65341 0.45490053
11.6584 0.4464471
11.6634 0.43792067
11.66839 0.42933227
11.67339 0.42068903
11.67838 0.41199726
11.68338 0.40327056
11.68837 0.394525
11.69337 0.38576943
11.69836 0.37700966
11.70336 0.3682543
11.70836 0.35951313
11.71335 0.3507945
11.71835 0.34210621
11.72334 0.33345665
11.72834 0.3248544
11.73333 0.3163077
11.73833 0.30782446
11.74332 0.2994115
11.74832 0.29107523
11.75331 0.28282243
11.75831 0.2746596
11.7633 0.26658961
11.7683 0.25861456
11.77329 0.25074381
11.77829 0.24298909
11.78328 0.235354
11.78828 0.22783867
11.79327 0.22044631
11.79827 0.2131815
11.80326 0.20604758
11.80826 0.19904735
11.81325 0.19218352
11.81825 0.18545873
11.82324 0.1788751
11.82824 0.17243453
11.83323 0.16613875
11.83823 0.15998927
11.84322 0.15398689
11.84822 0.14813197
11.85321 0.14242297
11.85821 0.13685789
11.8632 0.13143925
11.8682 0.12617115
11.8732 0.12105262
11.87819 0.11608042
11.88319 0.11125352
11.88818 0.10657183
11.89318 0.10203406
11.89817 0.09763829
11.90317 0.093382604
11.90816 0.089265093
11.91316 0.08528384
11.91815 0.081436903
11.92315 0.077722191
11.92814 0.07413757
11.93314 0.070681148
11.93813 0.067350988
11.94313 0.064143661
11.94812 0.06105526
11.95312 0.058084374
11.95811 0.055230549
11.96311 0.052490503
11.9681 0.04985968
11.9731 0.047335102
11.97809 0.044914573
11.98309 0.042595556
11.98808 0.040375313
11.99308 0.038250919
11.99807 0.036219368
12.00307 0.034277709
12.00806 0.032423001
12.01306 0.030652233
12.01805 0.028962452
12.02305 0.02735131
12.02804 0.025816643
12.03304 0.024355358
12.03804 0.022963997
12.04303 0.021640295
12.04803 0.020382522
12.05302 0.019188003
12.05802 0.018053651
12.06301 0.016977124
12.06801 0.015956453
12.073 0.014989497
12.078 0.014074005
12.08299 0.013207725
12.08799 0.012388425
12.09298 0.011613942
12.09798 0.010882169
12.10297 0.010191087
12.10797 0.0095387336
12.11296 0.0089232979
12.11796 0.0083430484
12.12295 0.0077961901
12.12795 0.007280949
12.13294 0.0067960896
12.13794 0.0063406108
12.14293 0.0059129236
12.14793 0.005511141
12.15292 0.0051336511
12.15792 0.0047790335
12.16291 0.0044461882
12.16791 0.0041341999
12.1729 0.0038422712
12.1779 0.0035696291
12.18289 0.0033151339
12.18789 0.0030774557
12.19288 0.0028553011
12.19788 0.0026474307
12.20288 0.0024529397
12.20787 0.0022711283
12.21287 0.0021015101
12.21786 0.0019437058
12.22286 0.0017972309
12.22785 0.0016615148
12.23285 0.0015356318
12.23784 0.001418488
12.24284 0.0013093024
12.24783 0.001207487
12.25283 0.0011126742
12.25782 0.0010246124
12.26282 0.00094299618
12.26781 0.0008674987
12.27281 0.00079776717
12.2778 0.00073343009
12.2828 0.00067409581
12.28779 0.00061934614
12.29279 0.00056874836
12.29778 0.00052188006
12.30278 0.00047841233
12.30777 0.00043809543
12.31277 0.00040081319
12.31776 0.00036651046
12.32276 0.00033505657
12.32775 0.00030626438
12.33275 0.00027990664
12.33774 0.00025574131
12.34274 0.00023355664
12.34773 0.00021317389
12.35273 0.00019452251
12.35772 0.00017758793
12.36272 0.0001622735
12.36772 0.00014841801
12.37271 0.00013572016
12.37771 0.00012381283
12.3827 0.00011251966
12.3877 0.00010179168
12.39269 9.1736085e-05
12.39769 8.2538902e-05
12.40268 7.4251411e-05
12.40768 6.6847246e-05
12.41267 6.0273838e-05
12.41767 5.4465892e-05
12.42266 4.935503e-05
12.42766 4.4855886e-05
12.43265 4.0782042e-05
12.43765 3.6894055e-05
12.44264 3.3082322e-05
12.44764 2.933331e-05
12.45263 2.5772965e-05
12.45763 2.2608135e-05
12.46262 1.9948555e-05
12.46762 1.7836409e-05
12.47261 1.6249746e-05
12.47761 1.5117661e-05
12.4826 1.4318482e-05
12.4876 1.3690493e-05
12.49259 1.2986244e-05
12.49759 1.1926523e-05
12.50258 1.0425107e-05
12.50758 8.5401621e-06
12.51257 6.5444656e-06
12.51757 4.8248095e-06
12.52257 3.5749213e-06
12.52756 2.8421102e-06
12.53256 2.4768752e-06
12.53755 2.2167606e-06
12.54255 1.9090728e-06
12.54754 1.4866099e-06
12.55254 9.9074292e-07
12.55753 5.2881356e-07
12.56253 1.730567e-07
12.56752 -3.4393238e-08
12.57252 -1.0602613e-07
12.57751 -9.0416934e-08
12.58251 -3.6793583e-08
12.5875 8.270886e-09
12.5925 2.7673342e-08
12.59749 2.4830023e-08
12.60249 1.0119593e-08
12.60748 -2.328671e-09
12.61248 -7.4601993e-09
12.61747 -6.6264535e-09
12.62247 -2.7150148e-09
12.62746 6.0354872e-10
12.63246 1.9931178e-09
12.63745 1.7819046e-09
12.64245 7.3324795e-10
12.64744 -1.5986173e-10
12.65244 -5.3378227e-10
12.65743 -4.7819105e-10
12.66243 -1.9767123e-10
12.66742 4.208509e-11
12.67242 1.4286309e-10
12.67741 1.283331e-10
12.68241 5.320397e-11
12.68741 -1.1156825e-11
12.6924 -3.8252534e-11
12.6974 -3.4442173e-11
12.70239 -1.4343215e-11
12.70739 2.9357016e-12
12.71238 1.0237703e-11
12.71738 9.2472588e-12
12.72237 3.8680086e-12
12.72737 -7.7311723e-13
12.73236 -2.740278e-12
12.73736 -2.4824954e-12
12.74235 -1.0429921e-12
12.74735 2.035216e-13
12.75234 7.3352243e-13
12.75734 6.6619462e-13
12.76233 2.8059993e-13
12.76733 -5.3987969e-14
12.77232 -1.9641535e-13
12.77732 -1.7875397e-13
12.78231 -7.5625456e-14
12.78731 1.4177604e-14
12.7923 5.2561193e-14
12.7973 4.7993105e-14
12.80229 2.039262e-14
12.80729 -3.7289479e-15
12.81228 -1.4068247e-14
12.81728 -1.2883326e-14
12.82227 -5.4979268e-15
12.82727 9.7981293e-16
12.83226 3.7651475e-15
12.83726 3.458535e-15
12.84225 1.4822899e-15
12.84725 -2.5742001e-16
12.85225 -1.007678e-15
12.85724 -9.2797896e-16
12.86224 -3.9884823e-16
12.86723 6.8072644e-17
12.87223 2.6979076e-16
12.87722 2.4904438e-16
12.88222 1.0749793e-16
12.88721 -1.784933e-17
12.89221 -7.2195882e-17
12.8972 -6.6857748e-17
12.9022 -2.8981164e-17
12.90719 4.6834568e-18
12.91219 1.9321663e-17
12.91718 1.7946791e-17
12.92218 7.8124919e-18
12.92717 -1.2282619e-18
12.93217 -5.171381e-18
12.93716 -4.8158088e-18
12.94216 -2.1015003e-18
12.94715 3.2510215e-19
12.95215 1.3846351e-18
12.95714 1.2920783e-18
12.96214 5.662195e-19
12.96713 -8.5004041e-20
12.97213 -3.7047432e-19
12.97712 -3.4687149e-19
12.98212 -1.526418e-19
12.98711 2.2263689e-20
12.99211 9.9145917e-20
12.9971 9.3105512e-20
13.0021 4.114129e-20
13.00709 -5.8226355e-21
13.01209 -2.6529028e-20
13.01709 -2.499271e-20
13.02208 -1.1092951e-20
13.02708 1.5200181e-21
13.03207 7.0989975e-21
13.03707 6.7056612e-21
13.04206 2.9835043e-21
13.04706 -4.0155632e-22
13.05205 -1.9006955e-21
13.05705 -1.7993185e-21
13.06204 -8.0383764e-22
13.06704 1.0470159e-22
13.07203 5.0853217e-22
13.07703 4.8300302e-22
13.08202 2.1666086e-22
13.08702 -2.7329773e-23
13.09201 -1.3607979e-22
13.09701 -1.2964064e-22
13.102 -5.8390079e-23
13.107 7.1271994e-24
13.11199 3.6416231e-23
13.11699 3.4785182e-23
13.12198 1.5704265e-23
13.12698 -1.8802924e-24
13.13197 -9.7496672e-24
13.13697 -9.3320989e-24
13.14196 -4.2301564e-24
13.14696 4.8844513e-25
13.15195 2.6082129e-24
13.15695 2.5050454e-24
13.16194 1.1400791e-24
13.16694 -1.2710683e-25
13.17194 -6.9789458e-25
13.17693 -6.7236641e-25
13.18193 -3.0730847e-25
13.18692 3.2937684e-26
13.19192 1.8669622e-25
13.19691 1.8046835e-25
13.20191 8.2815141e-26
13.2069 -8.5548675e-27
13.2119 -4.9958091e-26
13.21689 -4.8413816e-26
13.22189 -2.2268808e-26
13.22688 2.2492845e-27
13.23188 1.3374209e-26
13.23687 1.2989947e-26
13.24187 5.9984079e-27
13.24686 -5.8161342e-28
13.25186 -3.5777352e-27
13.25685 -3.4866205e-27
13.26185 -1.6163708e-27
13.26684 1.5052669e-28
13.27184 9.5723713e-28
13.27683 9.3574107e-28
13.28183 4.3550654e-28
13.28682 -3.8898923e-29
13.29182 -2.5612896e-28
13.29681 -2.5106056e-28
13.30181 -1.1711565e-28
13.3068 1.0206841e-29
13.3118 6.8567428e-29
13.31679 6.7348805e-29
13.32179 3.1538804e-29
13.32678 -2.6227705e-30
13.33178 -1.8339983e-29
13.33678 -1.8076843e-29
13.34177 -8.498054e-30
13.34677 6.7502697e-31
13.35176 4.9063211e-30
13.35676 4.8513114e-30
13.36175 2.2900593e-30
13.36675 -1.7269947e-31
13.37174 -1.3123624e-30
13.37674 -1.3020409e-30
13.38173 -6.1700238e-31
13.38673 4.4293493e-32
13.39172 3.5112919e-31
13.39672 3.4927244e-31
13.40171 1.658883e-31
13.40671 -1.1553369e-32
13.4117 -9.399121e-32
13.4167 -9.3705727e-32
13.42169 -4.467361e-32
13.42669 2.9418404e-33
13.43168 2.5139407e-32
13.43668 2.5149035e-32
13.44167 1.203532e-32
13.44667 -7.4934132e-34
13.45166 -6.7251289e-33
13.45666 -6.7488793e-33
13.46165 -3.2419948e-33
13.46665 1.9027944e-34
13.47164 1.7991785e-33
13.47664 1.8106068e-33
13.48163 8.7172182e-34
13.48663 -4.9400121e-35
13.49162 -4.8161156e-34
13.49662 -4.8567015e-34
13.50162 -2.3469431e-34
13.50661 1.2415116e-35
13.51161 1.2878536e-34
13.5166 1.3034668e-34
13.5216 6.3242524e-35
13.52659 -3.1091601e-36
13.53159 -3.4445667e-35
13.53658 -3.4979213e-35
13.54158 -1.7034805e-35
13.54657 7.7803714e-37
13.55157 9.2135896e-36
13.55656 9.3864952e-36
13.56156 4.5882445e-36
13.56655 -1.9378905e-37
13.57155 -2.4646855e-36
13.57654 -2.5178137e-36
13.58154 -1.2334785e-36
13.58653 4.9632272e-38
13.59153 6.5969578e-37
13.59652 6.7544064e-37
13.60152 3.3209816e-37
13.60651 -1.2175544e-38
13.61151 -1.7641451e-37
13.6165 -1.812596e-37
13.6215 -8.9450189e-38
13.62649 2.9777136e-39
13.63149 4.7185804e-38
13.63648 4.8637436e-38
13.64148 2.4090319e-38
13.64647 -7.2099071e-40
13.65147 -1.2621653e-38
13.65646 -1.3047649e-38
13.66146 -6.4767185e-39
13.66646 1.8152717e-40
13.67145 3.3782347e-39
13.67645 3.4997372e-39
13.68144 1.7438448e-39
13.68644 -4.2253676e-41
13.69143 -9.0308648e-40
13.69643 -9.391883e-40
13.70142 -4.6970311e-40
13.70642 9.8553095e-42
13.71141 2.4154456e-40
13.71641 2.5199616e-40
13.7214 1.2648101e-40
13.7264 -2.2339039e-42
13.73139 -6.4595278e-41
13.73639 -6.7616717e-41
13.74138 -3.4060773e-41
13.74638 4.9145525e-43
13.75137 1.7277109e-41
13.75637 1.8136111e-41
13.76136 9.1555935e-42
13.76636 -1.1488212e-43
13.77135 -4.62389e-42
13.77635 -4.8648862e-42
13.78134 -2.4645063e-42
13.78634 2.2595435e-44
13.79133 1.2362852e-42
13.79633 1.3054024e-42
13.80132 6.6367768e-43
13.80632 -3.972479e-45
13.81131 -3.3061552e-43
13.81631 -3.5024642e-43
13.82131 -1.7870248e-43
13.8263 5.0220113e-46
13.8313 8.8421095e-44
13.83629 9.3951532e-44
13.84129 4.8038743e-44
13.84628 -4.8692606e-47
13.85128 -2.3662612e-44
13.85627 -2.5197701e-44
13.86127 -1.2931401e-44
13.86626 -3.3343297e-47
13.87126 6.3246469e-45
13.87625 6.7615654e-45
13.88125 3.4824284e-45
13.88624 1.9651094e-47
13.89124 -1.6913534e-45
13.89623 -1.8140444e-45
13.90123 -9.3755548e-46
13.90622 -8.2367249e-48
13.91122 4.5223061e-46
13.91621 4.867067e-46
13.92121 2.524304e-46
13.9262 2.9901779e-48
13.9312 -1.2093707e-46
13.93619 -1.3053564e-46
13.94119 -6.7846235e-47
13.94618 -9.2409746e-49
13.95118 3.2363034e-47
13.95617 3.5012441e-47
13.96117 1.8259218e-47
13.96616 3.0724904e-49
13.97116 -8.6512006e-48
13.97615 -9.3940328e-48
13.98115 -4.916169e-48
13.98615 -9.7540812e-50
13.99114 2.3131554e-48
13.99614 2.5202331e-48
14.00113 1.3234742e-48
14.00613 3.0250785e-50
14.01112 -6.1851406e-49
14.01612 -6.7601211e-49
14.02111 -3.5582865e-49
14.02611 -8.814622e-51
14.0311 1.6548247e-49
14.0361 1.8129364e-49
14.04109 9.5746702e-50
14.04609 2.6750865e-51
14.05108 -4.4230397e-50
14.05608 -4.8640738e-50
14.06107 -2.5777593e-50
14.06607 -7.9589544e-52
14.07106 1.1825525e-50
14.07606 1.3048714e-50
14.08105 6.9388255e-51
14.08605 2.3488696e-52
14.09104 -3.161334e-51
14.09604 -3.5006149e-51
14.10103 -1.8678736e-51
14.10603 -6.8664341e-53
14.11102 8.4526492e-52
14.11602 9.3881075e-52
14.12101 5.0198054e-52
14.12601 1.929646e-53
14.131 -2.2616956e-52
14.136 -2.517887e-52
14.14099 -1.3507056e-52
14.14599 -5.6046145e-54
14.15099 6.0446701e-53
14.15598 6.7549719e-53
14.16098 3.6360146e-53
14.16597 1.6130028e-54
14.17097 -1.6158802e-53
14.17596 -1.8121101e-53
14.18096 -9.7889995e-54
14.18595 -4.6449613e-55
14.19095 4.3189639e-54
14.19594 4.8602342e-54
14.20094 2.6310971e-54
14.20593 1.289859e-55
14.21093 -1.1557127e-54
14.21592 -1.3032966e-54
14.22092 -7.0779486e-55
14.22591 -3.6855368e-56
14.23091 3.088206e-55
14.2359 3.4964187e-55
14.2409 1.9052766e-55
14.24589 1.045198e-56
14.25089 -8.2552209e-56
14.25588 -9.3788461e-56
14.26088 -5.1276943e-56
14.26587 -2.9584257e-57
14.27087 2.206435e-56
14.27586 2.5158537e-56
14.28086 1.3800911e-56
14.28585 8.345215e-58
14.29085 -5.8983907e-57
14.29584 -6.7466797e-57
14.30084 -3.7085465e-57
14.30583 -2.3016993e-58
14.31083 1.5780587e-57
14.31583 1.8093125e-57
14.32082 9.9769874e-58
14.32582 6.4832013e-59
14.33081 -4.216653e-58
14.33581 -4.8535349e-58
14.3408 -2.685267e-58
14.3458 -1.8185127e-59
14.35079 1.1269189e-58
14.35579 1.3018589e-58
14.36078 7.2279697e-59
14.36578 5.107988e-60
14.37077 -3.0115655e-59
14.37577 -3.4915361e-59
14.38076 -1.9425787e-59
14.38576 -1.4017808e-60
14.39075 8.0578406e-60
14.39575 9.3620584e-60
14.40074 5.2248258e-60
14.40574 3.9226802e-61
14.41073 -2.1526597e-60
14.41573 -2.5113555e-60
14.42072 -1.4062079e-60
14.42572 -1.0931735e-61
14.43071 5.7532126e-61
14.43571 6.7358741e-61
14.4407 3.7839039e-61
14.4457 3.0441949e-62
14.45069 -1.5373799e-61
14.45569 -1.806711e-61
14.46068 -1.0182462e-61
14.46568 -8.4620782e-63
14.47068 4.1090137e-62
14.47567 4.8446688e-62
14.48067 2.7359457e-62
14.48566 2.3153164e-63
14.49066 -1.0991902e-62
14.49565 -1.2991307e-62
14.50065 -7.3591466e-63
14.50564 -6.4336917e-64
14.51064 2.9363327e-63
14.51563 3.4846952e-63
14.52063 1.9807924e-63
14.52562 1.7875172e-64
14.53062 -7.8443728e-64
14.53561 -9.3461608e-64
14.54061 -5.3300134e-64
14.5456 -4.9486556e-65
14.5506 2.0963846e-64
14.55559 2.5062958e-64
14.56059 1.4322225e-64
14.56558 1.3505309e-65
14.57058 -5.6081594e-65
14.57557 -6.7198868e-65
14.58057 -3.8516076e-65
14.58556 -3.7394599e-66
14.59056 1.497887e-65
14.59555 1.8024101e-65
14.60055 1.0364466e-65
14.60554 1.0327162e-66
14.61054 -4.002382e-66
14.61553 -4.8339189e-66
14.62053 -2.7884839e-66
14.62552 -2.8509577e-67
14.63052 1.0692814e-66
14.63552 1.2964401e-66
14.64051 7.5025861e-67
14.64551 7.8617407e-68
14.6505 -2.8573027e-67
14.6555 -3.4761456e-67
14.66049 -2.0156954e-67
14.66549 -2.1415677e-68
14.67048 7.6422542e-68
14.67548 9.3209606e-68
14.68047 5.4220286e-68
14.68547 5.9171062e-69
14.69046 -2.0404882e-68
14.69546 -2.4998813e-68
14.70045 -1.4589475e-68
14.70545 -1.6284475e-69
14.71044 5.4516204e-69
14.71544 6.7041256e-69
14.72043 3.9248834e-69
14.72543 4.4800353e-70
14.73042 -1.4565147e-69
14.73542 -1.7976795e-69
14.74041 -1.0545788e-69
14.74541 -1.2183223e-70
14.7504 3.8959714e-70
14.7554 4.8195917e-70
14.76039 2.8355633e-70
14.76539 3.3521038e-71
14.77038 -1.0403047e-70
14.77538 -1.2925819e-70
14.78037 -7.6291795e-71
14.78537 -9.2060249e-72
14.79036 2.7790736e-71
14.79536 3.466275e-71
14.80036 2.0522573e-71
14.80535 2.5277701e-72
14.81035 -7.4228135e-72
14.81534 -9.295533e-72
14.82034 -5.5208762e-72
14.82533 -6.9354415e-73
14.83033 1.983051e-72
14.83532 2.4922366e-72
14.84032 1.4831395e-72
14.84531 1.8839419e-73
14.85031 -5.3028742e-73
14.8553 -6.6819321e-73
14.8603 -3.9888047e-73
14.86529 -5.1777093e-74
14.87029 1.4155432e-73
14.87528 1.7919662e-73
14.88028 1.0731532e-73
14.88527 1.4186769e-74
14.89027 -3.781065e-74
14.89526 -4.8051978e-74
14.90026 -2.8865682e-74
14.90525 -3.8863031e-75
14.91025 1.0099394e-74
14.91524 1.2883898e-74
14.92024 7.7552618e-75
14.92523 1.0544192e-75
14.93023 -2.7010792e-75
14.93522 -3.4539415e-75
14.94022 -2.0849285e-75
14.94521 -2.8888384e-76
14.95021 7.2104382e-76
14.9552 9.2622851e-76
14.9602 5.6087396e-76
14.9652 7.9039626e-77
14.97019 -1.9257193e-76
14.97519 -2.4836021e-76
14.98018 -1.5085336e-76
14.98518 -2.1622714e-77
14.99017 5.1421987e-77
14.99517 6.6596422e-77
15.00016 4.0575695e-77
15.00516 5.9121207e-78
15.01015 -1.37339e-77
15.01515 -1.7854218e-77
15.02014 -1.0901442e-77
15.02514 -1.6050831e-78
15.03013 3.6711428e-78
15.03513 4.786543e-78
15.04012 2.9310798e-78
15.04512 4.3884661e-79
15.05011 -9.7999013e-79
15.05511 -1.2834852e-78
15.0601 -7.8839428e-79
15.0651 -1.1988142e-79
15.07009 2.6167858e-79
15.07509 3.4413948e-79
15.08008 2.1203682e-79
15.08508 3.2740048e-80
15.09007 -6.987829e-80
15.09507 -9.2264497e-80
15.10006 -5.6962136e-80
15.10506 -8.8683771e-81
15.11005 1.8686071e-80
15.11505 2.473275e-80
15.12005 1.531155e-80
15.12504 2.4223097e-81
15.13004 -4.9866991e-81
15.13503 -6.6317817e-81
15.14003 -4.1184244e-81
15.14502 -6.6095689e-82
15.15002 1.3314574e-81
15.15501 1.7780853e-81
15.16001 1.1075393e-81
15.165 1.8033337e-82
15.17 -3.5543611e-82
15.17499 -4.7673667e-82
15.17999 -2.9785628e-82
15.18498 -4.9182461e-83
15.18998 9.4899595e-83
15.19497 1.2779701e-82
15.19997 8.0016801e-83
15.20496 1.3330778e-83
15.20996 -2.5363675e-83
15.21495 -3.4259448e-83
15.21995 -2.1511421e-83
15.22494 -3.6355686e-84
15.22994 6.7686784e-84
15.23493 9.1855393e-84
15.23993 5.7852665e-84
15.24492 9.9084083e-85
15.24992 -1.8068654e-84
15.25491 -2.4626691e-84
15.25991 -1.5557176e-84
15.2649 -2.6999238e-85
15.2699 4.8236407e-85
15.27489 6.6019232e-85
15.27989 4.1789775e-85
15.28489 7.3043468e-86
15.28988 -1.2896772e-85
15.29488 -1.7696123e-85
15.29987 -1.1231637e-85
15.30487 -1.9905365e-86
15.30986 3.4406111e-86
15.31486 4.7444949e-86
15.31985 3.0206144e-86
15.32485 5.4202914e-87
15.32984 -9.1838152e-87
15.33484 -1.2719502e-86
15.33983 -8.1219641e-87
15.34483 -1.4758691e-87
15.34982 2.4506767e-87
15.35482 3.4098929e-87
15.35981 2.1843255e-87
15.36481 4.0217547e-88
15.3698 -6.5397508e-88
15.3748 -9.140447e-88
15.37979 -5.8670663e-88
15.38479 -1.0874869e-88
15.38978 1.7481881e-88
15.39478 2.4500921e-88
15.39977 1.5769117e-88
15.40477 2.9601685e-89
15.40976 -4.6633545e-89
15.41476 -6.5684643e-89
15.41975 -4.2404758e-89
15.42475 -8.053132e-90
15.42974 1.2445027e-89
15.43474 1.7608476e-89
15.43973 1.1401459e-89
15.44473 2.1905533e-90
15.44973 -3.321281e-90
15.45472 -4.7200836e-90
15.45972 -3.0624278e-90
15.46471 -5.9206325e-91
15.46971 8.8784342e-91
15.4747 1.2651068e-90
15.4797 8.229648e-91
15.48469 1.6105659e-91
15.48969 -2.3677613e-91
15.49468 -3.3915034e-91
15.49968 -2.2129662e-91
15.50467 -4.3785943e-92
15.50967 6.3179007e-92
15.51466 9.0914236e-92
15.51966 5.9504714e-92
15.52465 1.191515e-92
15.52965 -1.6848377e-92
15.53464 -2.4370192e-92
15.53964 -1.5999676e-92
15.54463 -3.2382252e-93
15.54963 4.4963349e-93
15.55462 6.5319805e-93
15.55962 4.2967586e-93
15.56461 8.7489641e-94
15.56961 -1.2016094e-93
15.5746 -1.7507622e-93
15.5796 -1.1547309e-93
15.58459 -2.3777698e-94
15.58959 3.204236e-94
15.59458 4.6931205e-94
15.59958 3.1047651e-94
15.60457 6.4595345e-95
15.60957 -8.5481493e-95
15.61457 -1.2579874e-94
15.61956 -8.346777e-95
15.62456 -1.7546182e-95
15.62955 2.2805134e-95
15.63455 3.3718363e-95
15.63954 2.2417661e-95
15.64454 4.7387672e-96
15.64953 -6.0950837e-96
15.65453 -9.0367829e-96
15.65952 -6.0235239e-96
15.66452 -1.2872128e-96
15.66951 1.6248527e-96
15.67451 2.4223183e-96
15.6795 1.6195217e-96
15.6845 3.4949858e-97
15.68949 -4.3338177e-97
15.69449 -6.4924731e-97
15.69948 -4.3541134e-97
15.70448 -9.4974369e-98
15.70947 1.1553295e-97
15.71447 1.7402266e-97
15.71946 1.1706053e-97
15.72446 2.5779928e-98
15.72945 -3.082182e-98
15.73445 -4.6639958e-98
15.73944 -3.1434541e-98
15.74444 -6.9602701e-99
15.74943 8.2350784e-99
15.75443 1.2499867e-98
15.75942 8.4467926e-99
15.76442 1.8892522e-99
15.76941 -2.1951006e-99
15.77441 -3.3503689e-99
15.77941 -2.2708328e-99
15.7844 -5.1264592e-100
15.7894 5.8538254e-100
15.79439 8.9797235e-100
15.79939 6.1040843e-100
15.80438 1.3909201e-100
15.80938 -1.5611147e-100
15.81437 -2.4066578e-100
15.81937 -1.6393023e-100
15.82436 -3.7541706e-101
15.82936 4.1714765e-101
15.83435 6.4495801e-101
15.83935 4.4041835e-101
15.84434 1.0185564e-101
15.84934 -1.11154e-101
15.85433 -1.7286226e-101
15.85933 -1.1841534e-101
15.86432 -2.7649161e-102
15.86932 2.9624818e-102
15.87431 4.6326871e-102
15.87931 3.1829931e-102
15.8843 7.4986245e-103
15.8893 -7.8978011e-103
15.89429 -1.2415975e-102
15.89929 -8.5556322e-103
15.90428 -2.0333707e-103
15.90928 2.1059413e-103
15.91427 3.3273503e-103
15.91927 2.297356e-103
15.92426 5.4866716e-104
15.92926 -5.6255294e-104
15.93426 -8.9168302e-104
15.93925 -6.1724364e-104
15.94425 -1.4877027e-104
15.94924 1.4988338e-104
15.95424 2.3897328e-104
15.95923 1.6591964e-104
15.96423 4.0329682e-105
15.96922 -3.9953948e-105
15.97422 -6.4043429e-105
15.97921 -4.4594357e-105
15.98421 -1.0931887e-105
15.9892 1.0650524e-105
15.9942 1.7162714e-105
15.99919 1.1975271e-105
16.00419 2.949041e-106
16.00918 -2.8451764e-106
16.01418 -4.5990891e-106
16.01917 -3.2173361e-106
16.02417 -7.9994249e-107
16.02916 7.5743233e-107
16.03416 1.2324546e-106
16.03915 8.6487551e-107
16.04415 2.1677254e-107
16.04914 -2.0188945e-107
16.05414 -3.3027527e-107
16.05913 -2.3243174e-107
16.06413 -5.8737345e-108
16.06912 5.3793238e-108
16.07412 8.8506866e-108
16.07911 6.246972e-108
16.08411 1.5913872e-108
16.0891 -1.4337984e-108
16.0941 -2.371694e-108
16.0991 -1.677307e-108
16.10409 -4.2919666e-109
16.10909 3.8290135e-109
16.11408 6.3552874e-109
16.11908 4.5059865e-109
16.12407 1.1627246e-109
16.12907 -1.0196756e-109
16.13406 -1.703039e-109
16.13906 -1.2110983e-109
16.14405 -3.149422e-110
16.14905 2.7168577e-110
16.15404 4.5635612e-110
16.15904 3.2546932e-110
16.16403 8.5300082e-111
16.16903 -7.2389079e-111
16.17402 -1.2228526e-110
16.17902 -8.7394187e-111
16.18401 -2.3000752e-111
16.18901 1.9331722e-111
16.194 3.2765078e-111
16.199 2.3476651e-111
16.20399 6.2334195e-112
16.20899 -5.14376e-112
16.21398 -8.7795764e-112
16.21898 -6.3102774e-112
16.22397 -1.6878993e-112
16.22897 1.3703948e-112
16.23396 2.3525211e-112
16.23896 1.6956604e-112
16.24395 4.5700829e-113
16.24895 -3.6495385e-113
16.25394 -6.3035702e-113
16.25894 -4.5568265e-113
16.26394 -1.2372743e-113
16.26893 9.7226454e-114
16.27393 1.6890061e-113
16.27892 1.22342e-113
16.28392 3.3355331e-114
16.28891 -2.5956941e-114
16.29391 -4.5255568e-114
16.2989 -3.2862669e-114
16.3039 -9.0292911e-115
16.30889 6.9085395e-115
16.31389 1.212581e-114
16.31888 8.8316575e-115
16.32388 2.4440118e-115
16.32887 -1.8397756e-115
16.33387 -3.2489515e-115
16.33886 -2.373132e-115
16.34386 -6.614823e-116
16.34885 4.8991872e-116
16.35385 8.7049907e-116
16.35884 6.3725598e-116
16.36384 1.7841725e-116
16.36883 -1.3073377e-116
16.37383 -2.3322126e-116
16.37882 -1.7115829e-116
16.38382 -4.8283715e-117
16.38881 3.4784006e-117
16.39381 6.2486445e-117
16.3988 4.5996031e-117
16.4038 1.3065497e-117
16.40879 -9.2609636e-118
16.41379 -1.6741592e-117
16.41878 -1.2358685e-117
16.42378 -3.5352434e-118
16.42878 2.4649762e-118
16.43377 4.4854063e-118
16.43877 3.3208064e-118
16.44376 9.5649468e-119
16.44876 -6.5631506e-119
16.45375 -1.201733e-118
16.45875 -8.9151393e-119
16.46374 -2.5776555e-119
16.46874 1.7516023e-119
16.47373 3.2196815e-119
16.47873 2.3944548e-119
16.48372 6.9730591e-120
16.48872 -4.6590083e-120
16.49371 -8.6258112e-120
16.49871 -6.434227e-120
16.5037 -1.8862796e-120
16.5087 1.2399371e-120
16.51369 2.3109011e-120
16.51869 1.7289147e-120
16.52368 5.1053512e-121
16.52868 -3.2979721e-121
16.53367 -6.1906537e-121
16.53867 -4.64206e-121
16.54366 -1.3756919e-121
16.54866 8.8032549e-122
16.55365 1.6585706e-121
16.55865 1.2465683e-121
16.56364 3.7204334e-122
16.56864 -2.3404127e-122
16.57363 -4.4431996e-122
16.57863 -3.3496497e-122
16.58363 -1.0061701e-122
16.58862 6.2274388e-123
16.59362 1.1903095e-122
16.59861 8.9991332e-123
16.60361 2.7208848e-123
16.6086 -1.6564484e-123
16.6136 -3.1887122e-123
16.61859 -2.4178226e-123
16.62359 -7.3574531e-124
16.62858 4.4075762e-124
16.63358 8.5424464e-124
16.63857 6.4905286e-124
16.64357 1.9821241e-124
16.64856 -1.1758571e-124
16.65356 -2.2885021e-124
16.65855 -1.7430566e-124
16.66355 -5.3588528e-125
16.66854 3.1253482e-125
16.67354 6.1303573e-125
16.67853 4.6833035e-125
16.68353 1.4488262e-125
16.68852 -8.3115649e-126
16.69352 -1.6421006e-125
16.69851 -1.2582688e-125
16.70351 -3.9190513e-126
16.7085 2.2091451e-126
16.7135 4.3987038e-126
16.71849 3.3782114e-126
16.72349 1.0557283e-126
16.72848 -5.894625e-127
16.73348 -1.1783998e-126
16.73847 -9.0708275e-127
16.74347 -2.8534818e-127
16.74847 1.5659034e-127
16.75346 3.1564591e-127
16.75846 2.4371518e-127
16.76345 7.7131088e-128
16.76845 -4.1635888e-128
16.77344 -8.4550447e-128
16.77844 -6.5469188e-128
16.78343 -2.0846906e-128
16.78843 1.1066426e-128
16.79342 2.2647545e-128
16.79842 1.7587881e-128
16.80341 5.6342853e-129
16.80841 -2.9424329e-129
16.8134 -6.0666316e-129
16.8184 -4.721075e-129
16.82339 -1.5174639e-129
16.82839 7.846334e-130
16.83338 1.6251028e-129
16.83838 1.2677269e-129
16.84337 4.1004094e-130
16.84837 -2.0836755e-130
16.85336 -4.3526792e-130
16.85836 -3.4061314e-130
16.86335 -1.1086588e-130
16.86835 5.5335008e-131
16.87334 1.1657576e-130
16.87834 9.1500142e-131
16.88333 2.9958096e-131
16.88833 -1.4706061e-131
16.89332 -3.1225234e-131
16.89832 -2.4562176e-131
16.90331 -8.0677111e-132
16.90831 3.9216439e-132
16.91331 8.3644587e-132
16.9183 6.5946836e-132
16.9233 2.1794943e-132
16.92829 -1.0408761e-132
16.93329 -2.2402247e-132
16.93828 -1.7716585e-132
16.94328 -5.8885372e-133
16.94827 2.7652204e-133
16.95327 6.0000887e-133
16.95826 4.7587101e-133
16.96326 1.5908022e-133
16.96825 -7.3432091e-134
16.97325 -1.606985e-133
16.97824 -1.2782606e-133
16.98324 -4.2974907e-134
16.98823 1.9507702e-134
16.99323 4.3042411e-134
16.99822 3.4309862e-134
17.00322 1.1571331e-134
17.00821 -5.1992211e-135
17.01321 -1.1529061e-134
17.0182 -9.2120895e-135
17.0232 -3.1252278e-135
17.02819 1.3792632e-135
17.03319 3.087418e-135
17.03818 2.474796e-135
17.04318 8.4459082e-136
17.04817 -3.6593326e-136
17.05317 -8.2682075e-136
17.05816 -6.6475334e-136
17.06316 -2.2812606e-136
17.06815 9.7160506e-137
17.07315 2.2144356e-136
17.07815 1.7843311e-136
17.08314 6.1419516e-137
17.08814 -2.5895377e-137
17.09313 -5.9314895e-137
17.09813 -4.7902781e-137
17.10312 -1.6584804e-137
17.10812 6.865754e-138
17.11311 1.5884048e-137
17.11811 1.2867693e-137
17.1231 4.4789877e-138
17.1281 -1.8221443e-138
17.13309 -4.2537989e-138
17.13809 -3.4559304e-138
17.14308 -1.209495e-138
17.14808 4.8337291e-139
17.15307 1.1391446e-138
17.15807 9.2821763e-139
17.16306 3.2660511e-139
17.16806 -1.2827807e-139
17.17305 -3.0508497e-139
17.17805 -2.4912672e-139
17.18304 -8.7919851e-140
17.18804 3.416397e-140
17.19303 8.1706542e-140
17.19803 6.6887708e-140
17.20302 2.374688e-140
17.20802 -9.045934e-141
17.21301 -2.1877704e-140
17.21801 -1.7967181e-140
17.223 -6.4120735e-141
17.228 2.3993837e-141
17.233 5.858594e-141
17.23799 4.8252356e-141
17.24299 1.7311196e-141
17.24798 -6.3623554e-142
17.25298 -1.5688788e-141
17.25797 -1.2951323e-141
17.26297 -4.659844e-142
17.26796 1.6946658e-142
17.27296 4.2020444e-142
17.27795 3.4766092e-142
17.28295 1.2577374e-142
17.28794 -4.487307e-143
17.29294 -1.1251223e-142
17.29793 -9.3379441e-143
17.30293 -3.3954251e-143
17.30792 1.1894761e-143
17.31292 3.0127572e-143
17.31791 2.507675e-143
17.32291 9.1653705e-144
17.3279 -3.1513996e-144
17.3329 -8.0670096e-144
17.33789 -6.7345868e-144
17.34289 -2.4740201e-144
17.34788 8.3523616e-145
17.35288 2.1602461e-144
17.35787 1.8075403e-144
17.36287 6.6615239e-145
17.36786 -2.2208483e-145
17.37286 -5.784705e-145
17.37785 -4.8524782e-145
17.38285 -1.7977677e-145
17.38784 5.8774973e-146
17.39284 1.5488128e-145
17.39784 1.303216e-145
17.40283 4.8522133e-146
17.40783 -1.556587e-146
17.41282 -4.1469602e-146
17.41782 -3.4996182e-146
17.42281 -1.3095334e-146
17.42781 4.1219325e-147
17.4328 1.1103965e-146
17.4378 9.3925705e-147
17.44279 3.5242995e-147
17.44779 -1.0970125e-147
17.45278 -2.9738346e-147
17.45778 -2.521083e-147
17.46277 -9.5087704e-148
17.46777 2.9002043e-148
17.47276 7.9615335e-148
17.47776 6.7707732e-148
17.48275 2.5661326e-148
17.48775 -7.6761378e-149
17.49274 -2.1316141e-148
17.49774 -1.8181197e-148
17.50273 -6.9249522e-149
17.50773 2.0300228e-149
17.51272 5.7069835e-149
17.51772 4.8833987e-149
17.52271 1.870735e-149
17.52771 -5.3524878e-150
17.5327 -1.5282346e-149
17.5377 -1.3149595e-149
17.54269 -5.1155445e-150
17.54769 1.3503989e-150
17.55268 4.0992408e-150
17.55768 3.6925126e-150
17.56268 1.6764817e-150
17.56767 -8.9709411e-152
17.57267 -1.122125e-150
17.57766 -1.5960555e-150
17.58266 -1.5574148e-150
17.58765 -9.7515208e-151
17.59265 3.8553365e-151
17.59764 2.6738252e-150
17.60264 4.5395286e-150
17.60763 3.9965047e-150
17.61263 -3.925748e-151
17.61762 -9.0667172e-150
17.62262 -1.6588748e-149
17.62761 -1.5023119e-149
17.63261 1.1379027e-150
17.6376 3.3499472e-149
17.6426 6.1756267e-149
17.64759 5.6215258e-149
17.65259 -3.7715557e-150
17.65758 -1.2439062e-148
17.66258 -2.3019444e-148
17.66757 -2.1028147e-148
17.67257 1.2565622e-149
17.67756 4.6203234e-148
17.68256 8.5806722e-148
17.68755 7.8681617e-148
17.69255 -4.1147896e-149
17.69754 -1.717183e-147
17.70254 -3.1992387e-147
17.70753 -2.939587e-147
17.71253 1.4273647e-148
17.71752 6.3905209e-147
17.72252 1.1930507e-146
17.72752 1.0995262e-146
17.73251 -4.5556402e-148
17.73751 -2.3738521e-146
17.7425 -4.4472717e-146
17.7475 -4.1128913e-146
17.75249 1.4111215e-147
17.75749 8.818535e-146
17.76248 1.6578161e-145
17.76748 1.5381997e-145
17.77247 -4.2088772e-147
17.77747 -3.2750307e-145
17.78246 -6.1791237e-145
17.78746 -5.7558491e-145
17.79245 1.152247e-146
17.79745 1.2174688e-144
17.80244 2.3044095e-144
17.80744 2.1502973e-144
17.81243 -3.5493282e-146
17.81743 -4.5293706e-144
17.82242 -8.5909396e-144
17.82742 -8.0412215e-144
17.83241 7.7418328e-146
17.83741 1.6823829e-143
17.8424 3.2022881e-143
17.8474 3.0072851e-143
17.85239 -8.5060571e-146
17.85739 -6.2480296e-143
17.86238 -1.193567e-142
17.86738 -1.1250116e-142
17.87237 -4.7123813e-145
17.87737 2.321692e-142
17.88237 4.4497886e-142
17.88736 4.2026771e-142
17.89236 3.2349856e-144
17.89735 -8.6393368e-142
17.90235 -1.6592935e-141
17.90734 -1.5716976e-141
17.91234 -2.2626235e-143
17.91733 3.2085871e-141
17.92233 6.1846686e-141
17.92732 5.8779944e-141
17.93232 1.2402193e-142
17.93731 -1.1917142e-140
17.94231 -2.3052549e-140
17.9473 -2.197947e-140
17.9523 -6.0734142e-142
17.95729 4.4249226e-140
17.96229 8.5914103e-140
17.96728 8.2228886e-140
17.97228 2.8426159e-141
17.97727 -1.6446087e-139
17.98227 -3.2038262e-139
17.98726 -3.0716854e-139
17.99226 -1.1629099e-140
17.99725 6.1178253e-139
18.00225 1.1943128e-138
18.00724 1.1484778e-138
18.01224 5.0926165e-140
18.01723 -2.2719408e-138
18.02223 -4.4514042e-138
18.02722 -4.2943624e-138
18.03222 -2.1792616e-139
18.03721 8.4358382e-138
18.04221 1.6589763e-137
18.04721 1.6061899e-137
18.0522 9.2155709e-139
18.0572 -3.1340142e-137
18.06219 -6.1844256e-137
18.06719 -5.9996243e-137
18.07218 -3.6404459e-138
18.07718 1.1660855e-136
18.08217 2.3059779e-136
18.08717 2.2433406e-136
18.09216 1.5029234e-137
18.09716 -4.3298721e-136
18.10215 -8.5942279e-136
18.10715 -8.3883837e-136
18.11214 -6.1505684e-137
18.11714 1.607844e-135
18.12213 3.2030907e-135
18.12713 3.1361227e-135
18.13212 2.4927039e-136
18.13712 -5.9688028e-135
18.14211 -1.1936304e-134
18.14711 -1.1730466e-134
18.1521 -1.009503e-135
18.1571 2.2179569e-134
18.16209 4.4508766e-134
18.16709 4.3816009e-134
18.17208 3.9060715e-135
18.17708 -8.2497297e-134
18.18207 -1.6590645e-133
18.18707 -1.6379672e-133
18.19206 -1.5605849e-134
18.19706 3.0630031e-133
18.20205 6.1830309e-133
18.20705 6.1236283e-133
18.21205 6.2048554e-134
18.21704 -1.1370682e-132
18.22204 -2.3041004e-132
18.22703 -2.2899555e-132
18.23203 -2.4641402e-133
18.23702 4.223426e-132
18.24202 8.5886878e-132
18.24701 8.5529164e-132
18.25201 9.470177e-133
18.257 -1.5712501e-131
18.262 -3.202247e-131
18.26699 -3.197552e-131
18.27199 -3.7314774e-132
18.27698 5.8330517e-131
18.28198 1.1933423e-130
18.28697 1.1954391e-130
18.29197 1.4666628e-131
18.29696 -2.1655576e-130
18.30196 -4.4472054e-130
18.30695 -4.4686127e-130
18.31195 -5.7428452e-131
18.31694 8.0374338e-130
18.32194 1.6570783e-129
18.32693 1.6711443e-129
18.33193 2.2521194e-130
18.33692 -2.985975e-129
18.34192 -6.1785899e-129
18.34691 -6.241637e-129
18.35191 -8.5930638e-130
18.3569 1.1105094e-128
18.3619 2.3029052e-128
18.36689 2.3329272e-128
18.37189 3.3473433e-129
18.37689 -4.1222275e-128
18.38188 -8.5816993e-128
18.38688 -8.7203904e-128
18.39187 -1.3012116e-128
18.39687 1.5299355e-127
18.40186 3.1976442e-127
18.40686 3.2604533e-127
18.41185 5.0596404e-128
18.41685 -5.6813427e-127
18.42184 -1.1918492e-126
18.42684 -1.2176622e-126
18.43183 -1.9255478e-127
18.43683 2.1133888e-126
18.44182 4.4434655e-126
18.44682 4.5516209e-126
18.45181 7.4554638e-127
18.45681 -7.8438584e-126
18.4618 -1.6557336e-125
18.4668 -1.7013992e-125
18.47179 -2.8836116e-126
18.47679 2.9114046e-125
18.48178 6.1698161e-125
18.48678 6.3589486e-125
18.49177 1.1128823e-125
18.49677 -1.0803102e-124
18.50176 -2.2987052e-124
18.50676 -2.3776568e-124
18.51175 -4.3028256e-125
18.51675 4.0124843e-124
18.52174 8.5703718e-124
18.52674 8.8797819e-124
18.53174 1.63134e-124
18.53673 -1.4920928e-123
18.54173 -3.1941526e-123
18.54672 -3.318476e-123
18.55172 -6.2797234e-124
18.55671 5.5373389e-123
18.56171 1.1901777e-122
18.5667 1.2402458e-122
18.5717 2.414514e-123
18.57669 -2.0546503e-122
18.58169 -4.434304e-122
18.58668 -4.6363593e-122
18.59168 -9.2896959e-123
18.59667 7.6279587e-122
18.60167 1.6526538e-121
18.60666 1.7313665e-121
18.61166 3.5176247e-122
18.61665 -2.8371438e-121
18.62165 -6.1610548e-121
18.62664 -6.4709413e-121
18.63164 -1.3495326e-121
18.63663 1.0527488e-120
18.64163 2.2955247e-120
18.64662 2.4184717e-120
18.65162 5.1747009e-121
18.65661 -3.9065154e-120
18.66161 -8.5530922e-120
18.6666 -9.0376806e-120
18.6716 -1.9812341e-120
18.67659 1.4491952e-119
18.68159 3.1863197e-119
18.68658 3.3786773e-119
18.69158 7.5991986e-120
18.69658 -5.3812137e-119
18.70157 -1.187887e-118
18.70657 -1.2617398e-118
18.71156 -2.8706273e-119
18.71656 2.0008093e-118
18.72155 4.4269102e-118
18.72655 4.7145798e-118
18.73154 1.0974315e-118
18.73654 -7.4233381e-118
18.74153 -1.6493603e-117
18.74653 -1.7617703e-117
18.75152 -4.1923029e-118
18.75652 2.7537491e-117
18.76151 6.1444902e-117
18.76651 6.5848968e-117
18.7715 1.6027104e-117
18.7765 -1.0220675e-116
18.78149 -2.2898496e-116
18.78649 -2.4588118e-116
18.79148 -6.0502199e-117
18.79648 3.8009605e-116
18.80147 8.5359716e-116
18.80647 9.1885272e-116
18.81146 2.3080682e-116
18.81646 -1.41001e-115
18.82145 -3.1800788e-115
18.82645 -3.4336474e-115
18.83144 -8.802358e-116
18.83644 5.2308365e-115
18.84143 1.1847813e-114
18.84643 1.2829546e-114
18.85142 3.3531711e-115
18.85642 -1.939957e-114
18.86142 -4.4132587e-114
18.86641 -4.7954548e-114
18.87141 -1.2795462e-114
18.8764 7.2015407e-114
18.8814 1.6451815e-113
18.88639 1.7907053e-113
18.89139 4.8221526e-114
18.89638 -2.6772561e-113
18.90138 -6.1306881e-113
18.90637 -6.690166e-113
18.91137 -1.8351944e-113
18.91636 9.9303259e-113
18.92136 2.2839279e-112
18.92635 2.499672e-112
18.93135 6.9806628e-113
18.93634 -3.6827199e-112
18.94134 -8.5076413e-112
18.94633 -9.3414838e-112
18.95133 -2.6573374e-112
18.95632 1.3664694e-111
18.96132 3.1702558e-111
18.96631 3.4878492e-111
18.97131 1.001073e-111
18.9763 -5.0810101e-111
18.9813 -1.1817163e-110
18.98629 -1.3032364e-110
18.99129 -3.8043161e-111
18.99628 1.8843244e-110
19.00128 4.4020591e-110
19.00627 4.869359e-110
19.01127 1.4454931e-110
19.01626 -6.9884344e-110
19.02126 -1.6398908e-109
19.02626 -1.819154e-109
19.03125 -5.487277e-110
19.03625 2.5910494e-109
19.04124 6.1078855e-109
19.04624 6.7985988e-109
19.05123 2.086411e-109
19.05623 -9.6156632e-109
19.06122 -2.2767387e-108
19.06622 -2.5385518e-108
19.07121 -7.8499645e-109
19.07621 3.5741954e-108
19.0812 8.4835689e-108
19.0862 9.4828955e-108
19.09119 2.9780072e-108
19.09619 -1.3253255e-107
19.10118 -3.1601646e-107
19.10618 -3.5426584e-107
19.11117 -1.1293216e-107
19.11617 4.913584e-107
19.12116 1.1770439e-106
19.12616 1.3237251e-106
19.13115 4.2858789e-107
19.13615 -1.8226179e-106
19.14114 -4.3857224e-106
19.14614 -4.9420387e-106
19.15113 -1.6121786e-106
19.15613 6.7760584e-106
19.16112 1.634681e-105
19.16612 1.8463712e-105
19.17111 6.1096751e-106
19.17611 -2.5121736e-105
19.1811 -6.0888178e-105
19.1861 -6.8977701e-105
19.1911 -2.3151745e-105
19.19609 9.3140601e-105
19.20109 2.2680382e-104
19.20608 2.5766218e-104
19.21108 8.7662462e-105
19.21607 -3.452229e-104
19.22107 -8.4465773e-104
19.22606 -9.6279641e-104
19.23106 -3.3243491e-104
19.23605 1.280744e-103
19.24105 3.1482566e-103
19.24604 3.5947969e-103
19.25104 1.249235e-103
19.25603 -4.7598227e-103
19.26103 -1.1730205e-102
19.26602 -1.3426839e-102
19.27102 -4.7279483e-103
19.27601 1.7643916e-102
19.28101 4.3691223e-102
19.286 5.0154094e-102
19.291 1.7888553e-102
19.29599 -6.5392914e-102
19.30099 -1.6271701e-101
19.30598 -1.8737554e-101
19.31098 -6.7732609e-102
19.31597 2.4248369e-101
19.32097 6.0623919e-101
19.32596 6.9950141e-101
19.33096 2.5449748e-101
19.33595 -9.0134214e-101
19.34095 -2.2594816e-100
19.34595 -2.6130705e-100
19.35094 -9.6244251e-101
19.35594 3.3405482e-100
19.36093 8.4152233e-100
19.36593 9.7607682e-100
19.37092 3.6395375e-100
19.37592 -1.2381142e-99
19.38091 -3.134302e-99
19.38591 -3.6456273e-99
19.3909 -1.3753912e-99
19.3959 4.5874826e-99
19.40089 1.1671462e-98
19.40589 1.3620469e-98
19.41088 5.205158e-99
19.41588 -1.701311e-98
19.42087 -4.349915e-98
19.42587 -5.0851771e-98
19.43086 -1.9541744e-98
19.43586 6.3217245e-98
19.44085 1.6206395e-97
19.44585 1.8991185e-97
19.45084 7.3823553e-98
19.45584 -2.3425423e-97
19.46083 -6.0357595e-97
19.46583 -7.0930157e-97
19.47082 -2.7882309e-97
19.47582 8.6790177e-97
19.48081 2.2476362e-96
19.48581 2.6495828e-96
19.4908 1.0538299e-96
19.4958 -3.2170951e-96
19.50079 -8.3733417e-96
19.50579 -9.8905696e-96
19.51079 -3.9561677e-96
19.51578 1.1956113e-95
19.52078 3.1205884e-95
19.52577 3.6943288e-95
19.53077 1.4936515e-95
19.53576 -4.4295599e-95
19.54076 -1.1621164e-94
19.54575 -1.3797916e-94
19.55075 -5.6391811e-95
19.55574 1.6411326e-94
19.56074 4.327948e-94
19.56573 5.1528782e-94
19.57073 2.1277684e-94
19.57572 -6.0785109e-94
19.58072 -1.6114619e-93
19.58571 -1.9248976e-93
19.59071 -8.0394888e-94
19.5957 2.2534007e-93
19.6007 6.0053828e-93
19.60569 7.1861543e-93
19.61069 3.0160183e-93
19.61568 -8.3715668e-93
19.62068 -2.2372602e-92
19.62567 -2.6834349e-92
19.63067 -1.1377051e-92
19.63566 3.1009303e-92
19.64066 8.3314059e-92
19.64565 1.0021157e-91
19.65065 4.2909014e-92
19.65564 -1.1484397e-91
19.66064 -3.1021813e-91
19.66563 -3.7428841e-91
19.67063 -1.6194321e-91
19.67563 4.2552764e-91
19.68062 1.1555821e-90
19.68562 1.3970725e-90
19.69061 6.0751907e-91
19.69561 -1.581121e-90
19.7006 -4.3063688e-90
19.7056 -5.2177928e-90
19.71059 -2.2906396e-90
19.71559 5.8554864e-90
19.72058 1.603541e-89
19.72558 1.94855e-89
19.73057 8.6368104e-90
19.73557 -2.168556e-89
19.74056 -5.9713011e-89
19.74556 -7.2760835e-89
19.75055 -3.2547447e-89
19.75555 8.028758e-89
19.76054 2.2231049e-88
19.76554 2.7176605e-88
19.77053 1.228139e-88
19.77553 -2.9751205e-88
19.78052 -8.2840886e-88
19.78552 -1.0145177e-87
19.79051 -4.604577e-88
19.79551 1.1050481e-87
19.8005 3.0859625e-87
19.8055 3.7879518e-87
19.81049 1.7348653e-87
19.81549 -4.0915062e-87
19.82048 -1.149074e-86
19.82548 -1.4144277e-86
19.83047 -6.5355313e-87
19.83547 1.5146615e-86
19.84047 4.278101e-86
19.84546 5.2821769e-86
19.85046 2.4636499e-86
19.85545 -5.6097522e-86
19.86045 -1.5934723e-85
19.86544 -1.9714911e-85
19.87044 -9.236842e-86
19.87543 2.0839302e-85
19.88043 5.9378264e-85
19.88542 7.3623772e-85
19.89042 3.4789197e-85
19.89541 -7.7141935e-85
19.90041 -2.2108094e-84
19.9054 -2.7491036e-84
19.9104 -1.3102968e-84
19.91539 2.8556468e-84
19.92039 8.2318217e-84
19.92538 1.0264279e-83
19.93038 4.9326705e-84
19.93537 -1.0567885e-83
19.94037 -3.0643563e-83
19.94536 -3.8332519e-83
19.95036 -1.8592404e-83
19.95535 3.9141668e-83
19.96035 1.1417921e-82
19.96534 1.4308952e-82
19.97034 6.9672184e-83
19.97533 -1.4534987e-82
19.98033 -4.253074e-82
19.98532 -5.3420089e-82
19.99032 -2.6224196e-82
19.99532 5.3791525e-82
20.00031 1.583489e-81
20.00531 1.9944898e-81
20.0103 9.8695386e-82
20.0153 -1.9904102e-81
20.02029 -5.8948329e-81
20.02529 -7.4474782e-81
20.03028 -3.716742e-81
20.03528 7.3681466e-81
20.04027 2.1954511e-80
20.04527 2.779463e-80
20.05026 1.3928204e-80
20.05526 -2.7364602e-80
20.06025 -8.1804852e-80
20.06525 -1.0378656e-79
20.07024 -5.2410319e-80
20.07524 1.0124765e-79
20.08023 3.0454889e-79
20.08523 3.87493e-79
20.09022 1.972175e-79
20.09522 -3.7461364e-79
20.10021 -1.1338525e-78
20.10521 -1.4466176e-78
20.1102 -7.4178459e-79
20.1152 1.3856429e-78
20.12019 4.2203787e-78
20.12519 5.4017631e-78
20.13018 2.7933632e-78
20.13518 -5.1294888e-78
20.14017 -1.5723926e-77
20.14517 -2.0162878e-77
20.15016 -1.0463266e-77
20.15516 1.9043055e-77
20.16016 5.8566153e-77
20.16515 7.5266676e-77
20.17015 3.9349835e-77
20.17514 -7.0438444e-77
20.18014 -2.1802819e-76
20.18513 -2.8098435e-76
20.19013 -1.4797245e-76
20.19512 2.6050209e-76
20.20012 8.1156196e-76
20.20511 1.0490741e-75
20.21011 5.5677304e-76
20.2151 -9.6380585e-76
20.2201 -3.0222584e-75
20.22509 -3.914966e-75
20.23009 -2.0855978e-75
20.23508 3.5784833e-75
20.24008 1.1260532e-74
20.24507 1.4617283e-74
20.25007 7.8417374e-75
20.25506 -1.3232994e-74
20.26006 -4.1916991e-74
20.26505 -5.4568293e-74
20.27005 -2.9485072e-74
20.27504 4.8934552e-74
20.28004 1.5604274e-73
20.28503 2.036967e-73
20.29003 1.1081783e-73
20.29502 -1.8090123e-73
20.30002 -5.8074987e-73
20.30501 -7.6051886e-73
20.31001 -4.1697735e-73
20.315 6.6927959e-73
20.32 2.1635113e-72
20.325 2.8385978e-72
20.32999 1.5613312e-72
20.33499 -2.4839539e-72
20.33998 -8.0577624e-72
20.34498 -1.0595194e-71
20.34997 -5.8675298e-72
20.35497 9.1825363e-72
20.35996 2.999392e-71
20.36496 3.9549555e-71
20.36995 2.2048879e-71
20.37495 -3.3939732e-71
20.37994 -1.1163334e-70
20.38494 -1.4764325e-70
20.38993 -8.2902211e-71
20.39493 1.2549299e-70
20.39992 4.1568103e-70
20.40492 5.5094196e-70
20.40991 3.1042938e-70
20.41491 -4.6579192e-70
20.4199 -1.5486711e-69
20.4249 -2.0568581e-69
20.42989 -1.1664104e-69
20.43489 1.721409e-69
20.43988 5.7642474e-69
20.44488 7.6776822e-69
20.44987 4.3827656e-69
20.45487 -6.3616414e-69
20.45986 -2.1456007e-68
20.46486 -2.8656857e-68
20.46985 -1.6461693e-68
20.47485 2.3502914e-68
20.47984 7.9844351e-68
20.48484 1.0697936e-67
20.48984 6.1897884e-68
20.49483 -8.6895438e-68
20.49983 -2.9742215e-67
20.50482 -3.9927402e-67
20.50982 -2.3169805e-67
20.51481 3.2239588e-67
20.51981 1.1076381e-66
20.5248 1.4901576e-66
20.5298 8.7017863e-67
20.53479 -1.1910244e-66
20.53979 -4.1225731e-66
20.54478 -5.5618492e-66
20.54978 -3.2679301e-66
20.55477 4.3992243e-66
20.55977 1.5341919e-65
20.56476 2.0760619e-65
20.56976 1.2279339e-65
20.57475 -1.6254866e-65
20.57975 -5.7121682e-65
20.58474 -7.746459e-65
20.58974 -4.5965904e-65
20.59473 6.0311471e-65
20.59973 2.127998e-64
20.60472 2.8917636e-64
20.60972 1.726111e-64
20.61471 -2.2273473e-64
20.61971 -7.9196451e-64
20.6247 -1.0792988e-63
20.6297 -6.4820038e-64
20.63469 8.225502e-64
20.63969 2.947567e-63
20.64469 4.0280593e-63
20.64968 2.4332654e-63
20.65468 -3.036707e-63
20.65967 -1.0967499e-62
20.66467 -1.503536e-62
20.66966 -9.1437811e-63
20.67466 1.1218775e-62
20.67965 4.085021e-62
20.68465 5.6112848e-62
20.68964 3.4217916e-62
20.69464 -4.1607704e-62
20.69963 -1.5212051e-61
20.70463 -2.0940195e-61
20.70962 -1.2843952e-61
20.71462 1.5359432e-61
20.71961 5.6612031e-61
20.72461 7.8148917e-61
20.7296 4.8209039e-61
20.7346 -5.668883e-61
20.73959 -2.1065389e-60
20.74459 -2.9167163e-60
20.74958 -1.8104483e-60
20.75458 2.0929355e-60
20.75957 7.8423165e-60
20.76457 1.0882482e-59
20.76956 6.7752777e-60
20.77456 -7.7623443e-60
20.77955 -2.9213617e-59
20.78455 -4.062092e-59
20.78954 -2.542933e-59
20.79454 2.8643807e-59
20.79953 1.0871005e-58
20.80453 1.5159422e-58
20.80953 9.5444111e-59
20.81452 -1.0569319e-58
20.81952 -4.045554e-58
20.82451 -5.6570943e-58
20.82951 -3.5810636e-58
20.8345 3.8987663e-58
20.8395 1.5051138e-57
20.84449 2.1113437e-57
20.84949 1.344972e-57
20.85448 -1.4390797e-57
20.85948 -5.6054694e-57
20.86447 -7.8792522e-57
20.86947 -5.0319491e-57
20.87446 5.3348579e-57
20.87946 2.0872475e-56
20.88445 2.9400977e-56
20.88945 1.8878514e-56
20.89444 -1.9676238e-56
20.89944 -7.7668338e-56
20.90443 -1.0971349e-55
20.90943 -7.0825483e-56
20.91442 7.2556713e-56
20.91942 2.8897009e-55
20.92441 4.0943253e-55
20.92941 2.6584568e-55
20.9344 -2.6762722e-55
20.9394 -1.0756718e-54
20.94439 -1.5275205e-54
20.94939 -9.9463544e-55
20.95438 9.9210613e-55
20.95938 4.0067376e-54
20.96437 5.7012769e-54
20.96937 3.7314006e-54
20.97437 -3.6575276e-54
20.97936 -1.4908149e-53
20.98436 -2.1274524e-53
20.98935 -1.3998596e-53
20.99435 1.3482968e-53
20.99934 5.5472914e-53
21.00434 7.9383082e-53
21.00933 5.249934e-53
21.01433 -4.9687163e-53
21.01932 -2.0635661e-52
21.02432 -2.962388e-52
21.02931 -1.9708096e-52
21.03431 1.8321059e-52
21.0393 7.6844932e-52
21.0443 1.1054667e-51
21.04929 7.3718172e-52
21.05429 -6.788362e-52
21.05928 -2.8611799e-51
21.06428 -4.1245993e-51
21.06927 -2.7644914e-51
21.07427 2.5011236e-51
21.07926 1.0645421e-50
21.08426 1.5389934e-50
21.08925 1.036695e-50
21.09425 -9.2132979e-51
21.09924 -3.9602121e-50
21.10424 -5.7426325e-50
21.10923 -3.8895195e-50
21.11423 3.3946058e-50
21.11922 1.4739936e-49
21.12422 2.1423316e-49
21.12921 1.4549048e-49
21.13421 -1.2576788e-49
21.13921 -5.4900491e-49
21.1442 -7.9953238e-49
21.1492 -5.4558664e-49
21.15419 4.6314387e-49
21.15919 2.0424716e-48
21.16418 2.9831789e-48
21.16918 2.0459517e-48
21.17417 -1.7053662e-48
21.17917 -7.599073e-48
21.18416 -1.1130262e-47
21.18916 -7.6699241e-48
21.19415 6.2773388e-48
21.19915 2.8264585e-47
21.20414 4.1530645e-47
21.20914 2.8780095e-47
21.21413 -2.3117697e-47
21.21913 -1.0524265e-46
21.22412 -1.5497086e-46
21.22912 -1.0763135e-46
21.23411 8.5603585e-47
21.23911 3.9182222e-46
21.2441 5.7815787e-46
21.2491 4.0346665e-46
21.25409 -3.1501104e-46
21.25909 -1.4576482e-45
21.26408 -2.1570428e-45
21.26908 -1.5124323e-45
21.27407 1.1589379e-45
21.27907 5.4219243e-45
21.28406 8.0479589e-45
21.28906 5.6721099e-45
21.29406 -4.2644247e-45
21.29905 -2.0178041e-44
21.30405 -3.0021499e-44
21.30904 -2.1212741e-44
21.31404 1.5788579e-44
21.31903 7.5149905e-44
21.32403 1.1203324e-43
21.32902 7.9517897e-44
21.33402 -5.8064002e-44
21.33901 -2.7954615e-43
21.34401 -4.1797115e-43
21.349 -2.9808012e-43
21.354 2.1350578e-43
21.35899 1.0399291e-42
21.36399 1.5593046e-42
21.36898 1.1170479e-42
21.37398 -7.8480428e-43
21.37897 -3.8674853e-42
21.38397 -5.8176055e-42
21.38896 -4.1898721e-42
21.39396 2.8858803e-42
21.39895 1.439886e-41
21.40395 2.1707171e-41
21.40894 1.566651e-41
21.41394 -1.067826e-41
21.41893 -5.3603366e-41
21.42393 -8.0976832e-41
21.42892 -5.8706398e-41
21.43392 3.9235667e-41
21.43891 1.993884e-40
21.44391 3.0208625e-40
21.4489 2.1998951e-40
21.4539 -1.4412813e-40
21.4589 -7.4155611e-40
21.46389 -1.1269674e-39
21.46889 -8.2472747e-40
21.47388 5.2947595e-40
21.47888 2.7594083e-39
21.48387 4.2036721e-39
21.48887 3.083784e-39
21.49386 -1.9586765e-39
21.49886 -1.0276219e-38
21.50385 -1.5685898e-38
21.50885 -1.1555962e-38
21.51384 7.1913438e-39
21.51884 3.8220986e-38
21.52383 5.8514768e-38
21.52883 4.3303749e-38
21.53382 -2.6398139e-38
21.53882 -1.4216603e-37
21.54381 -2.182776e-37
21.54881 -1.6222646e-37
21.5538 9.6866702e-38
21.5588 5.286423e-37
21.56379 8.1427892e-37
21.56879 6.0826578e-37
21.57378 -3.5553462e-37
21.57878 -1.9679289e-36
21.58377 -3.0381529e-36
21.58877 -2.2740334e-36
21.59376 1.314312e-36
21.59876 7.3255334e-36
21.60375 1.1332589e-35
21.60875 8.518598e-36
21.61374 -4.8201868e-36
21.61874 -2.7245156e-35
21.62374 -4.2272468e-35
21.62873 -3.1911435e-35
21.63373 1.7672441e-35
21.63872 1.0131526e-34
21.64372 1.576856e-34
21.64871 1.195937e-34
21.65371 -6.4790485e-35
21.6587 -3.7695633e-34
21.6637 -5.8813929e-34
21.66869 -4.4710526e-34
21.67369 2.3942296e-34
21.67868 1.4037037e-33
21.68368 2.1944594e-33
21.68867 1.6749388e-33
21.69367 -8.7721775e-34
21.69866 -5.2201794e-33
21.70366 -8.1854172e-33
21.70865 -6.2745467e-33
21.71365 3.2131631e-33
21.71864 1.9414269e-32
21.72364 3.0531203e-32
21.72863 2.3498937e-32
21.73363 -1.1764628e-32
21.73862 -7.2181554e-32
21.74362 -1.138831e-31
21.74861 -8.8079618e-32
21.75361 4.3077549e-32
21.7586 2.6867013e-31
21.7636 4.2488655e-31
21.76859 3.2924326e-31
21.77359 -1.5905466e-31
21.77858 -1.0000328e-30
21.78358 -1.5847296e-30
21.78858 -1.232986e-30
21.79357 5.8192008e-31
21.79857 3.7188129e-30
21.80356 5.9107462e-30
21.80856 4.6175283e-30
21.81355 -2.1282214e-30
21.81855 -1.3827041e-29
21.82354 -2.2046076e-29
21.82854 -1.7299632e-29
21.83353 7.7819129e-30
21.83853 5.1438375e-29
21.84352 8.2222363e-29
21.84852 6.4665411e-29
21.85351 -2.8716968e-29
21.85851 -1.9153037e-28
21.8635 -3.067643e-28
21.8685 -2.4218064e-28
21.87349 1.0492912e-28
21.87849 7.1217523e-28
21.88348 1.1441307e-27
21.88848 9.069802e-28
21.89347 -3.8325639e-28
21.89847 -2.6482674e-27
21.90346 -4.2671558e-27
21.90846 -3.3958143e-27
21.91345 1.3991777e-27
21.91845 9.8447332e-27
21.92344 1.5914966e-26
21.92844 1.2724412e-26
21.93343 -5.1070877e-27
21.93843 -3.6638711e-26
21.94343 -5.9374019e-26
21.94842 -4.7557876e-26
21.95342 1.8826642e-26
21.95841 1.3636379e-25
21.96341 2.2143282e-25
21.9684 1.7805082e-25
21.9734 -6.8657372e-26
21.97839 -5.0702198e-25
21.98339 -8.2582516e-25
21.98838 -6.6662039e-25
21.99338 2.5025796e-25
21.99837 1.8849018e-24
22.00337 3.0798681e-24
22.00836 2.4967869e-24
22.01336 -9.1181757e-25
22.01835 -7.0110966e-24
22.02335 -1.1485794e-23
22.02834 -9.3315822e-24
22.03334 3.3584576e-24
22.03833 2.6103647e-23
22.04333 4.2849331e-23
22.04832 3.4939014e-23
22.05332 -1.2225832e-23
22.05831 -9.7048137e-23
22.06331 -1.5979853e-22
22.0683 -1.3081379e-22
22.0733 4.4481232e-23
22.07829 3.6082701e-22
22.08329 5.9593049e-22
22.08828 4.896538e-22
22.09328 -1.6173793e-22
22.09827 -1.3411447e-21
22.10327 -2.2223638e-21
22.10827 -1.8342526e-21
22.11326 5.8775812e-22
22.11826 4.9905926e-21
22.12325 8.2905356e-21
22.12825 6.8547506e-21
22.13324 -2.1618218e-21
22.13824 -1.857265e-20
22.14323 -3.0916631e-20
22.14823 -2.5656796e-20
22.15322 7.8479303e-21
22.15822 6.9045703e-20
22.16321 1.1529155e-19
22.16821 9.6034871e-20
22.1732 -2.8470089e-20
22.1782 -2.5664515e-19
22.18319 -4.2992916e-19
22.18819 -3.5959727e-19
22.19318 1.0320174e-19
22.19818 9.5447961e-19
22.20317 1.6032296e-18
22.20817 1.3437953e-18
22.21316 -3.7908166e-19
22.21816 -3.5534109e-18
22.22315 -5.9806382e-18
22.22815 -5.0301967e-18
22.23314 1.3725111e-18
22.23814 1.3208867e-17
22.24313 2.2301518e-17
22.24813 1.8828715e-17
22.25312 -4.9650594e-18
22.25812 -4.9103396e-17
22.26311 -8.3160573e-17
22.26811 -7.0461815e-17
22.27311 1.7945859e-17
22.2781 1.8248196e-16
22.2831 3.1009151e-16
22.28809 2.6388121e-16
22.29309 -6.478604e-17
22.29808 -6.789434e-16
22.30308 -1.1567343e-15
22.30807 -9.8603595e-16
22.31307 2.374758e-16
22.31806 2.5264862e-15
22.32306 4.3132826e-15
22.32805 3.6897812e-15
22.33305 -8.5611558e-16
22.33804 -9.3910013e-15
22.34304 -1.6083208e-14
22.34803 -1.3807871e-14
22.35303 3.0829663e-15
22.35802 3.4901164e-14
22.36302 5.996917e-14
22.36801 5.169e-14
22.37301 -1.1086317e-14
22.378 -1.2977971e-13
22.383 -2.2361277e-13
22.38799 -1.9313898e-13
22.39299 4.0546534e-14
22.39798 4.8311184e-13
22.40298 8.3409939e-13
22.40797 7.2281274e-13
22.41297 -1.4553448e-13
22.41796 -1.7955563e-12
22.42296 -3.1100206e-12
22.42795 -2.7049646e-12
22.43295 5.2159041e-13
22.43795 6.6738426e-12
22.44294 1.1595963e-11
22.44794 1.0120445e-11
22.45293 -1.8667465e-12
22.45793 -2.4797822e-11
22.46292 -4.323472e-11
22.46792 -3.7891814e-11
22.47291 6.6648454e-12
22.47791 9.2248573e-11
22.4829 1.6126951e-10
22.4879 1.4157552e-10
22.49289 -2.4288339e-11
22.49789 -3.4324813e-10
22.50288 -6.0130188e-10
22.50788 -5.2964888e-10
22.51287 8.6518952e-11
22.51787 1.2755973e-09
22.52286 2.2418934e-09
22.52786 1.9818238e-09
22.53285 -3.0751171e-10
22.53785 -4.7406674e-09
22.54284 -8.3586299e-09
22.54784 -7.4144439e-09
22.55283 1.0906144e-09
22.55783 1.7614768e-08
22.56282 3.116307e-08
22.56782 2.774001e-08
22.57281 -3.9484863e-09
22.57781 -6.5712271e-08
22.5828 -1.1626744e-07
22.5878 -1.0324831e-07
22.59279 1.4072443e-08
22.59779 2.5280548e-07
22.60279 5.2929625e-07
22.60778 7.3834509e-07
22.61278 8.2627987e-07
22.61777 7.9076955e-07
22.62277 8.0830843e-07
22.62776 1.0983926e-06
22.63276 1.8091464e-06
22.63775 3.0146238e-06
22.64275 4.5243309e-06
22.64774 6.0705003e-06
22.65274 7.4262634e-06
22.65773 8.4409318e-06
22.66273 9.2926797e-06
22.66772 1.0254245e-05
22.67272 1.1533062e-05
22.67771 1.3255399e-05
22.68271 1.5232749e-05
22.6877 1.7209807e-05
22.6927 1.9122882e-05
22.69769 2.1017808e-05
22.70269 2.3187316e-05
22.70768 2.5965645e-05
22.71268 2.9471819e-05
22.71767 3.372072e-05
22.72267 3.8552524e-05
22.72766 4.377312e-05
22.73266 4.9319426e-05
22.73765 5.5199052e-05
22.74265 6.1564188e-05
22.74764 6.8614358e-05
22.75264 7.6540193e-05
22.75764 8.5527437e-05
22.76263 9.575174e-05
22.76763 0.00010737579
22.77262 0.00012050982
22.77762 0.00013523083
22.78261 0.00015153131
22.78761 0.00016939501
22.7926 0.00018891931
22.7976 0.00021027302
22.80259 0.00023380473
22.80759 0.00025992713
22.81258 0.00028906116
22.81758 0.00032161739
22.82257 0.00035793114
22.82757 0.00039831736
22.83256 0.00044312617
22.83756 0.00049271086
22.84255 0.00054737174
22.84755 0.00060742385
22.85254 0.00067337563
22.85754 0.00074583625
22.86253 0.0008255992
22.86753 0.0009135386
22.87252 0.0010106137
22.87752 0.001117788
22.88251 0.0012358709
22.88751 0.0013656235
22.8925 0.0015078514
22.8975 0.001663446
22.90249 0.0018337118
22.90749 0.0020201599
22.91248 0.002224629
22.91748 0.002449078
22.92248 0.0026954628
22.92747 0.0029656729
22.93247 0.0032612071
22.93746 0.0035835444
22.94246 0.0039349229
22.94745 0.0043179204
22.95245 0.0047354622
22.95744 0.0051906197
22.96244 0.0056865626
22.96743 0.0062265393
22.97243 0.0068140545
22.97742 0.0074527668
22.98242 0.0081466855
22.98741 0.0089000524
22.99241 0.0097177248
22.9974 0.010604827
23.0024 0.011566675
23.00739 0.01260886
23.01239 0.013738213
23.01738 0.014961855
23.02238 0.016285712
23.02737 0.0177156
23.03237 0.019259601
23.03736 0.020926663
23.04236 0.022725637
23.04735 0.024665483
23.05235 0.026756126
23.05734 0.029007977
23.06234 0.031432107
23.06733 0.034040011
23.07233 0.036844197
23.07732 0.039857689
23.08232 0.043094199
23.08732 0.046567791
23.09231 0.050293017
23.09731 0.054285226
23.1023 0.058563703
23.1073 0.063148678
23.11229 0.068056066
23.11729 0.073300922
23.12228 0.078904285
23.12728 0.084889478
23.13227 0.091278847
23.13727 0.098094633
23.14226 0.1053611
23.14726 0.11310357
23.15225 0.12134885
23.15725 0.13012444
23.16224 0.13945846
23.16724 0.14937962
23.17223 0.15991893
23.17723 0.17110825
23.18222 0.18297843
23.18722 0.19556143
23.19221 0.20889958
23.19721 0.22303732
23.2022 0.23800299
23.2072 0.25382076
23.21219 0.270533
23.21719 0.28818887
23.22218 0.30683067
23.22718 0.32649828
23.23217 0.3472353
23.23717 0.36908697
23.24216 0.39209875
23.24716 0.41631635
23.25216 0.4417867
23.25715 0.4685575
23.26215 0.49667861
23.26714 0.52620013
23.27214 0.55716734
23.27713 0.5896263
23.28213 0.62364422
23.28712 0.65929202
23.29212 0.69659931
23.29711 0.73558298
23.30211 0.77630091
23.3071 0.81882653
23.3121 0.86321299
23.31709 0.90950495
23.32209 0.95775165
23.32708 1.008004
23.33208 1.060311
23.33707 1.1147202
23.34207 1.1712777
23.34706 1.2300287
23.35206 1.2910192
23.35705 1.3542936
23.36205 1.4198833
23.36704 1.4878183
23.37204 1.558168
23.37703 1.6310079
23.38203 1.7063274
23.38702 1.7840855
23.39202 1.8643202
23.39701 1.9471003
23.40201 2.0324508
23.40701 2.1203774
23.412 2.2108905
23.417 2.3040021
23.42199 2.3997179
23.42699 2.4980391
23.43198 2.5989601
23.43698 2.7024717
23.44197 2.8085648
23.44697 2.9172277
23.45196 3.0284227
23.45696 3.1421079
23.46195 3.2583028
23.46695 3.3770388
23.47194 3.4982047
23.47694 3.6216359
23.48193 3.7472954
23.48693 3.875199
23.49192 4.0052886
23.49692 4.1374712
23.50191 4.2716656
23.50691 4.4077952
23.5119 4.5457702
23.5169 4.6854936
23.52189 4.8268625
23.52689 4.9697711
23.53188 5.1141094
23.53688 5.2597629
23.54187 5.4065901
23.54687 5.5544447
23.55186 5.7032538
23.55686 5.8529616
23.56185 6.0033427
23.56685 6.1541049
23.57185 6.305113
23.57684 6.4563019
23.58184 6.6075226
23.58683 6.7585854
23.59183 6.9093162
23.59682 7.0595487
23.60182 7.209109
23.60681 7.3578192
23.61181 7.5054974
23.6168 7.6519599
23.6218 7.797027
23.62679 7.940519
23.63179 8.0822367
23.63678 8.221979
23.64178 8.3596154
23.64677 8.4950374
23.65177 8.627993
23.65676 8.7581712
23.66176 8.8854084
23.66675 9.0096117
23.67175 9.1306214
23.67674 9.2482445
23.68174 9.362311
23.68673 9.4726632
23.69173 9.5791452
23.69672 9.6816031
23.70172 9.7798883
23.70671 9.8738558
23.71171 9.9633732
23.7167 10.048316
23.7217 10.128557
23.72669 10.203973
23.73169 10.274479
23.73669 10.34001
23.74168 10.400448
23.74668 10.45565
23.75167 10.505552
23.75667 10.550131
23.76166 10.589339
23.76666 10.623118
23.77165 10.651432
23.77665 10.67426
23.78164 10.691587
23.78664 10.703404
23.79163 10.709718
23.79663 10.710544
23.80162 10.705907
23.80662 10.695836
23.81161 10.680381
23.81661 10.659605
23.8216 10.633553
23.8266 10.602267
23.83159 10.565853
23.83659 10.524449
23.84158 10.478154
23.84658 10.427049
23.85157 10.371249
23.85657 10.310889
23.86156 10.246104
23.86656 10.177035
23.87155 10.10383
23.87655 10.026637
23.88154 9.9456175
23.88654 9.8609557
23.89153 9.7728284
23.89653 9.6814023
23.90153 9.5868692
23.90652 9.4894348
23.91152 9.3892445
23.91651 9.2864188
23.92151 9.1812124
23.9265 9.0739481
23.9315 8.9648218
23.93649 8.853958
23.94149 8.7415446
23.94648 8.6278059
23.95148 8.5129506
23.95647 8.3971773
23.96147 8.2806869
23.96646 8.1636802
23.97146 8.0463566
23.97645 7.9289129
23.98145 7.8115377
23.98644 7.694415
23.99144 7.5777447
23.99643 7.4617289
24.00143 7.3464875
24.00642 7.2321018
24.01142 7.1188034
24.01641 7.0069029
24.02141 6.8965484
24.0264 6.7877901
24.0314 6.6807489
24.03639 6.5755916
24.04139 6.4724448
24.04638 6.371393
24.05138 6.2725432
24.05638 6.1760455
24.06137 6.0820185
24.06637 5.9905263
24.07136 5.901628
24.07636 5.8153967
24.08135 5.7319135
24.08635 5.6512509
24.09134 5.5734089
24.09634 5.4983509
24.10133 5.4261624
24.10633 5.3569938
24.11132 5.2908569
24.11632 5.2276761
24.12131 5.1674318
24.12631 5.1101376
24.1313 5.0557818
24.1363 5.0043341
24.14129 4.9557626
24.14629 4.9100321
24.15128 4.8670983
24.15628 4.8269094
24.16127 4.7894058
24.16627 4.7545217
24.17126 4.7221955
24.17626 4.692364
24.18125 4.6649193
24.18625 4.6397276
24.19124 4.6167341
24.19624 4.5959348
24.20123 4.5772258
24.20623 4.5604192
24.21122 4.545393
24.21622 4.5321075
24.22122 4.5204837
24.22621 4.5103749
24.23121 4.5016442
24.2362 4.4941841
24.2412 4.487885
24.24619 4.4826291
24.25119 4.478296
24.25618 4.4747666
24.26118 4.4719271
24.26617 4.4696666
24.27117 4.4678551
24.27616 4.4663528
24.28116 4.4650618
24.28615 4.463912
24.29115 4.4627936
24.29614 4.4615714
24.30114 4.4601322
24.30613 4.458381
24.31113 4.4562195
24.31612 4.4535491
24.32112 4.4502759
24.32611 4.4463118
24.33111 4.4415717
24.3361 4.4359736
24.3411 4.4294385
24.34609 4.4218925
24.35109 4.4132676
24.35608 4.4035015
24.36108 4.3925279
24.36607 4.3802823
24.37107 4.3667212
24.37606 4.3518177
24.38106 4.3355314
24.38606 4.3178131
24.39105 4.2986266
24.39605 4.2779483
24.40104 4.2557566
24.40604 4.2320342
24.41103 4.2067687
24.41603 4.1799527
24.42102 4.1515828
24.42602 4.1216606
24.43101 4.0901917
24.43601 4.0571862
24.441 4.0226582
24.446 3.9866275
24.45099 3.9491146
24.45599 3.9101427
24.46098 3.8697433
24.46598 3.8279555
24.47097 3.7848158
24.47597 3.7403606
24.48096 3.6946311
24.48596 3.6476738
24.49095 3.5995372
24.49595 3.5502716
24.50094 3.4999291
24.50594 3.4485648
24.51093 3.396235
24.51593 3.3429978
24.52092 3.2889132
24.52592 3.2340445
24.53091 3.1784526
24.53591 3.1221913
24.5409 3.0653276
24.5459 3.0079587
24.5509 2.9501593
24.55589 2.891942
24.56089 2.8333392
24.56588 2.7744443
24.57088 2.7153458
24.57587 2.6561011
24.58087 2.5967662
24.58586 2.5374032
24.59086 2.4780744
24.59585 2.4188392
24.60085 2.3597558
24.60584 2.3008813
24.61084 2.2422715
24.61583 2.1839804
24.62083 2.1260604
24.62582 2.0685613
24.63082 2.0115318
24.63581 1.9550185
24.64081 1.8990667
24.6458 1.8437187
24.6508 1.7890151
24.65579 1.7349943
24.66079 1.6816932
24.66578 1.6291456
24.67078 1.5773842
24.67577 1.5264398
24.68077 1.4763409
24.68576 1.427112
24.69076 1.3787765
24.69575 1.3313573
24.70075 1.2848729
24.70575 1.2393327
24.71074 1.1947537
24.71574 1.1511742
24.72073 1.1086145
24.72573 1.0670439
24.73072 1.0264437
24.73572 0.9868419
24.74071 0.94826242
24.74571 0.91070224
24.7507 0.87415596
24.7557 0.83862227
24.76069 0.80409914
24.76569 0.77058094
24.77068 0.73806138
24.77568 0.70653357
24.78067 0.67598961
24.78567 0.64641944
24.79066 0.61781205
24.79566 0.59015475
24.80065 0.5634343
24.80565 0.53763676
24.81064 0.51274768
24.81564 0.48875175
24.82063 0.46563293
24.82563 0.44337375
24.83062 0.4219564
24.83562 0.40136248
24.84061 0.38157347
24.84561 0.36257071
24.8506 0.3443354
24.8556 0.32684901
24.86059 0.31009187
24.86559 0.29404158
24.87059 0.27867833
24.87558 0.26399001
24.88058 0.24996008
24.88557 0.23655658
24.89057 0.22375104
24.89556 0.21153101
24.90056 0.19988352
24.90555 0.18878761
24.91055 0.17822194
24.91554 0.16816775
24.92054 0.15860696
24.92553 0.14952156
24.93053 0.14089378
24.93552 0.13270618
24.94052 0.12494132
24.94551 0.11758214
24.95051 0.11061183
24.9555 0.10401396
24.9605 0.097772684
24.96549 0.091873147
24.97049 0.086300785
24.97548 0.081041407
24.98048 0.076081034
24.98547 0.071406255
24.99047 0.067004026
24.99546 0.062861918
25.00046 0.058967874
25.00545 0.055310583
25.01045 0.051878964
25.01544 0.048662262
25.02044 0.045650062
25.02543 0.042832737
25.03043 0.040200965
25.03543 0.037745889
25.04042 0.035459321
25.04542 0.033334626
25.05041 0.031364848
25.05541 0.029541558
25.0604 0.027857089
25.0654 0.026306714
25.07039 0.024886087
25.07539 0.023589999
25.08038 0.022413322
25.08538 0.021351801
25.09037 0.020401351
25.09537 0.019558334
25.10036 0.018819525
25.10536 0.018182574
25.11035 0.017645516
25.11535 0.017206718
25.12034 0.016864808
25.12534 0.016619231
25.13033 0.016469695
25.13533 0.016416135
25.14032 0.016458731
25.14532 0.016598387
25.15031 0.016836331
25.15531 0.017174462
25.1603 0.017615074
25.1653 0.018161116
25.17029 0.018815824
25.17529 0.019582795
25.18028 0.020465932
25.18528 0.021469937
25.19027 0.022599819
25.19527 0.023861289
25.20027 0.025260543
25.20526 0.02680477
25.21026 0.028501178
25.21525 0.030356335
25.22025 0.032377843
25.22524 0.034576824
25.23024 0.036964555
25.23523 0.039550593
25.24023 0.042344706
25.24522 0.045358707
25.25022 0.048604933
25.25521 0.052096125
25.26021 0.055845626
25.2652 0.059868215
25.2702 0.06417924
25.27519 0.068794726
25.28019 0.073731147
25.28518 0.079006276
25.29018 0.084638363
25.29517 0.090646436
25.30017 0.097050063
25.30516 0.10387015
25.31016 0.11112817
25.31515 0.11884649
25.32015 0.12704812
25.32514 0.13575759
25.33014 0.14499998
25.33513 0.15480118
25.34013 0.16518753
25.34512 0.17618678
25.35012 0.18782705
25.35512 0.20013693
25.36011 0.21314623
25.36511 0.22688845
25.3701 0.24139531
25.3751 0.25668934
25.38009 0.27279696
25.38509 0.28976569
25.39008 0.30764257
25.39508 0.32645643
25.40007 0.34623472
25.40507 0.3670147
25.41006 0.38883528
25.41506 0.41173312
25.42005 0.43574467
25.42505 0.46090761
25.43004 0.48725995
25.43504 0.51484007
25.44003 0.54368643
25.44503 0.57383754
25.45002 0.60533194
25.45502 0.63820795
25.46001 0.67250369
25.46501 0.70825659
25.47 0.74550374
25.475 0.78428168
25.47999 0.82462644
25.48499 0.86657261
25.48998 0.91015431
25.49498 0.95540495
25.49997 1.0023571
25.50497 1.0510411
25.50996 1.1014862
25.51496 1.1537208
25.51996 1.2077717
25.52495 1.2636595
25.52995 1.3214062
25.53494 1.3810418
25.53994 1.4425878
25.54493 1.5060218
25.54993 1.5713302
25.55492 1.6385758
25.55992 1.7078196
25.56491 1.7790398
25.56991 1.8522026
25.5749 1.9273089
25.5799 2.0043642
25.58489 2.0833582
25.58989 2.164276
25.59488 2.2471017
25.59988 2.3318172
25.60487 2.4183978
25.60987 2.5068158
25.61486 2.5970397
25.61986 2.689035
25.62485 2.7827603
25.62985 2.8781715
25.63484 2.9752193
25.63984 3.0738516
25.64483 3.1740094
25.64983 3.2756309
25.65482 3.3786495
25.65982 3.4829957
25.66481 3.5885931
25.66981 3.695362
25.6748 3.8032172
25.6798 3.9120711
25.6848 4.0218308
25.68979 4.1324005
25.69479 4.2436747
25.69978 4.3555485
25.70478 4.4679288
25.70977 4.5807089
25.71477 4.6937128
25.71976 4.8067744
25.72476 4.9198577
25.72975 5.0329306
25.73475 5.1458236
25.73974 5.258344
25.74474 5.3703616
25.74973 5.481759
25.75473 5.5923987
25.75972 5.7021385
25.76472 5.8108388
25.76971 5.9183608
25.77471 6.0245637
25.7797 6.129306
25.7847 6.2324473
25.78969 6.333847
25.79469 6.4333646
25.79968 6.5308597
25.80468 6.6261947
25.80967 6.7192328
25.81467 6.8098395
25.81966 6.8978817
25.82466 6.9832312
25.82965 7.0657615
25.83465 7.1453489
25.83964 7.2218718
25.84464 7.2952149
25.84964 7.3652655
25.85463 7.4319161
25.85963 7.4950624
25.86462 7.5546066
25.86962 7.6104551
25.87461 7.6625259
25.87961 7.7107375
25.8846 7.7549978
25.8896 7.7952217
25.89459 7.8313746
25.89959 7.86343
25.90458 7.8913261
25.90958 7.9149971
25.91457 7.9344079
25.91957 7.9495341
25.92456 7.9603556
25.92956 7.9668561
25.93455 7.9690286
25.93955 7.9668717
25.94454 7.9603949
25.94954 7.949613
25.95453 7.9345491
25.95953 7.9152309
25.96452 7.8916974
25.96952 7.863992
25.97451 7.8321661
25.97951 7.796276
25.9845 7.7563886
25.9895 7.7125749
25.99449 7.6649115
25.99949 7.61348
26.00448 7.5583728
26.00948 7.4996858
26.01448 7.4375199
26.01947 7.37198
26.02447 7.3031819
26.02946 7.2312437
26.03446 7.1562752
26.03945 7.0783936
26.04445 6.9977729
26.04944 6.9145879
26.05444 6.8289136
26.05943 6.7408108
26.06443 6.6504454
26.06942 6.5580121
26.07442 6.4636611
26.07941 6.3675266
26.08441 6.2697532
26.0894 6.1704916
26.0944 6.0698942
26.09939 5.9681114
26.10439 5.8652926
26.10938 5.7615882
26.11438 5.6571484
26.11937 5.5521229
26.12437 5.4466586
26.12936 5.340901
26.13436 5.2349938
26.13935 5.1290796
26.14435 5.0232979
26.14934 4.9177853
26.15434 4.8126747
26.15933 4.7080996
26.16433 4.6041928
26.16933 4.501079
26.17432 4.3988697
26.17932 4.2976787
26.18431 4.1976224
26.18931 4.0988125
26.1943 4.0013558
26.1993 3.905355
26.20429 3.8108922
26.20929 3.7180492
26.21428 3.6269603
26.21928 3.5377581
26.22427 3.4504507
26.22927 3.3650188
26.23426 3.2815559
26.23926 3.2001855
26.24425 3.1209636
26.24925 3.0439276
26.25424 2.9691341
26.25924 2.8966322
26.26423 2.826441
26.26923 2.7585835
26.27422 2.6930957
26.27922 2.6300077
26.28421 2.569334
26.28921 2.511086
26.2942 2.4552726
26.2992 2.4019
26.30419 2.3509675
26.30919 2.3024705
26.31418 2.2563986
26.31918 2.2127388
26.32417 2.1714745
26.32917 2.1325842
26.33417 2.0960389
26.33916 2.061815
26.34416 2.0298978
26.34915 2.0002559
26.35415 1.9728253
26.35914 1.9475524
26.36414 1.9244088
26.36913 1.9033589
26.37413 1.8843447
26.37912 1.8673077
26.38412 1.8522133
26.38911 1.8390271
26.39411 1.8276658
26.3991 1.8180325
26.4041 1.8100745
26.40909 1.8037539
26.41409 1.7990089
26.41908 1.7957656
26.42408 1.7939511
26.42907 1.7935022
26.43407 1.7943682
26.43906 1.7964821
26.44406 1.7997454
26.44905 1.8040728
26.45405 1.8094098
26.45904 1.8156973
26.46404 1.8228601
26.46903 1.8308239
26.47403 1.8395188
26.47902 1.8488753
26.48402 1.8588233
26.48901 1.8692933
26.49401 1.8802163
26.49901 1.8915242
26.504 1.9031508
26.509 1.9150296
26.51399 1.927092
26.51899 1.9392766
26.52398 1.9515354
26.52898 1.9638109
26.53397 1.9760218
26.53897 1.9880984
26.54396 2.0000018
26.54896 2.0116925
26.55395 2.0231115
26.55895 2.0341986
26.56394 2.0449081
26.56894 2.0551999
26.57393 2.0650317
26.57893 2.0743609
26.58392 2.0831493
26.58892 2.0913614
26.59391 2.0989645
26.59891 2.1059274
26.6039 2.1122205
26.6089 2.1178176
26.61389 2.1226993
26.61889 2.1268451
26.62388 2.130231
26.62888 2.132838
26.63387 2.1346576
26.63887 2.1356822
26.64386 2.1359039
26.64886 2.1353171
26.65385 2.1339211
26.65885 2.1317169
26.66385 2.1287074
26.66884 2.1248979
26.67384 2.1202971
26.67883 2.1149152
26.68383 2.108765
26.68882 2.1018624
26.69382 2.0942285
26.69881 2.0858826
26.70381 2.0768385
26.7088 2.0671179
26.7138 2.0567614
26.71879 2.0458065
26.72379 2.0342766
26.72878 2.0221983
26.73378 2.0096082
26.73877 1.9965449
26.74377 1.9830456
26.74876 1.969149
26.75376 1.9548959
26.75875 1.9403283
26.76375 1.9254901
26.76874 1.9104257
26.77374 1.8951795
26.77873 1.8797983
26.78373 1.8643332
26.78872 1.8488299
26.79372 1.8333196
26.79871 1.8178457
26.80371 1.8024826
26.8087 1.7872954
26.8137 1.7723191
26.8187 1.7575907
26.82369 1.7431617
26.82869 1.7290832
26.83368 1.7154021
26.83868 1.7021646
26.84367 1.6894177
26.84867 1.6772076
26.85366 1.6655797
26.85866 1.6545777
26.86365 1.6442434
26.86865 1.6346191
26.87364 1.6257496
26.87864 1.6176721
26.88363 1.6104063
26.88863 1.6039824
26.89362 1.5984609
26.89862 1.5938911
26.90361 1.5902881
26.90861 1.5876673
26.9136 1.5860579
26.9186 1.5854877
26.92359 1.5859782
26.92859 1.5875481
26.93358 1.5902146
26.93858 1.5939922
26.94357 1.5988937
26.94857 1.6049287
26.95356 1.6121039
26.95856 1.6204245
26.96355 1.6298969
26.96855 1.6405201
26.97354 1.6522777
26.97854 1.6651589
26.98354 1.6791763
26.98853 1.6943328
26.99353 1.7106028
26.99852 1.7279591
27.00352 1.7463855
27.00851 1.7658634
27.01351 1.7863684
27.0185 1.8078732
27.0235 1.8303492
27.02849 1.8537649
27.03349 1.8780864
27.03848 1.903277
27.04348 1.9292977
27.04847 1.9561078
27.05347 1.9836664
27.05846 2.0119277
27.06346 2.0408364
27.06845 2.0703401
27.07345 2.1004007
27.07844 2.1309743
27.08344 2.1620001
27.08843 2.1934161
27.09343 2.2251668
27.09842 2.2571958
27.10342 2.2894433
27.10841 2.321848
27.11341 2.3543484
27.1184 2.3868824
27.1234 2.4193874
27.12839 2.4518002
27.13339 2.4840571
27.13838 2.5160948
27.14338 2.5478505
27.14838 2.5792603
27.15337 2.6102565
27.15837 2.6407744
27.16336 2.6707574
27.16836 2.7001479
27.17335 2.7288813
27.17835 2.7568942
27.18334 2.7841278
27.18834 2.8105252
27.19333 2.8360291
27.19833 2.8605845
27.20332 2.8841376
27.20832 2.9066369
27.21331 2.9280324
27.21831 2.9482763
27.2233 2.9673223
27.2283 2.9851267
27.23329 3.0016481
27.23829 3.0168477
27.24328 3.030687
27.24828 3.0431316
27.25327 3.0541519
27.25827 3.063721
27.26326 3.0718112
27.26826 3.0783978
27.27325 3.0834603
27.27825 3.0869821
27.28324 3.0889483
27.28824 3.0893476
27.29323 3.088171
27.29823 3.085413
27.30322 3.0810702
27.30822 3.0751429
27.31322 3.0676334
27.31821 3.0585481
27.32321 3.0478955
27.3282 3.0356877
27.3332 3.0219385
27.33819 3.006665
27.34319 2.9898876
27.34818 2.9716295
27.35318 2.9519149
27.35817 2.9307712
27.36317 2.908228
27.36816 2.8843179
27.37316 2.859075
27.37815 2.832536
27.38315 2.8047389
27.38814 2.7757241
27.39314 2.7455331
27.39813 2.7142096
27.40313 2.6817981
27.40812 2.6483452
27.41312 2.6138988
27.41811 2.5785083
27.42311 2.5422235
27.4281 2.5050958
27.4331 2.467177
27.43809 2.4285197
27.44309 2.3891762
27.44808 2.3491996
27.45308 2.3086433
27.45807 2.2675611
27.46307 2.2260067
27.46807 2.1840336
27.47306 2.1416954
27.47806 2.0990453
27.48305 2.0561359
27.48805 2.0130194
27.49304 1.9697474
27.49804 1.9263703
27.50303 1.882938
27.50803 1.8394997
27.51302 1.7961042
27.51802 1.7527985
27.52301 1.7096295
27.52801 1.6666421
27.533 1.6238798
27.538 1.5813841
27.54299 1.5391956
27.54799 1.4973525
27.55298 1.4558925
27.55798 1.4148572
27.56297 1.3742865
27.56797 1.3341962
27.57296 1.2945988
27.57796 1.2555494
27.58295 1.2171133
27.58795 1.1793074
27.59294 1.1421341
27.59794 1.1056172
27.60293 1.0697867
27.60793 1.0346635
27.61292 1.0002668
27.61792 0.96661641
27.62291 0.93373044
27.62791 0.90162342
27.63291 0.87031009
27.6379 0.83980481
27.6429 0.81012088
27.64789 0.78126952
27.65289 0.75326081
27.65788 0.72610303
27.66288 0.69980417
27.66787 0.67437144
27.67287 0.64981098
27.67786 0.62612702
27.68286 0.60332573
27.68785 0.58141485
27.69285 0.56039793
27.69784 0.54027324
27.70284 0.52104362
27.70783 0.50271639
27.71283 0.48529389
27.71782 0.46877281
27.72282 0.45315307
27.72781 0.43843767
27.73281 0.4246289
27.7378 0.41172773
27.7428 0.3997353
27.74779 0.38865274
27.75279 0.37848214
27.75778 0.36922625
27.76278 0.36088547
27.76777 0.35345741
27.77277 0.34694628
27.77776 0.341364
27.78276 0.33671293
27.78775 0.33298379
27.79275 0.33018105
27.79775 0.32832437
27.80274 0.32742064
27.80774 0.3274631
27.81273 0.32845404
27.81773 0.3304054
27.82272 0.33332783
27.82772 0.33723031
27.83271 0.34211853
27.83771 0.34799374
27.8427 0.35486947
27.8477 0.36277464
27.85269 0.37171966
27.85769 0.38169078
27.86268 0.39269705
27.86768 0.40477765
27.87267 0.4179519
27.87767 0.43221271
27.88266 0.44756805
27.88766 0.46404262
27.89265 0.48165215
27.89765 0.50040729
27.90264 0.52032369
27.90764 0.54141711
27.91263 0.56370373
27.91763 0.58720267
27.92262 0.61192438
27.92762 0.63786747
27.93261 0.6650529
27.93761 0.69353178
27.9426 0.72331893
27.9476 0.75437906
27.95259 0.78671802
27.95759 0.82039936
27.96259 0.85544777
27.96758 0.89183488
27.97258 0.92956052
27.97757 0.96865654
27.98257 1.0091316
27.98756 1.0509792
27.99256 1.0942065
27.99755 1.1388242
28.00255 1.184838
28.00754 1.2322543
28.01254 1.2810657
28.01753 1.3312454
28.02253 1.382798
28.02752 1.4357743
28.03252 1.4901695
28.03751 1.5458993
28.04251 1.6029391
28.0475 1.6613525
28.0525 1.7211418
28.05749 1.7822252
28.06249 1.8445685
28.06748 1.9081901
28.07248 1.9730668
28.07747 2.0391503
28.08247 2.1064038
28.08746 2.1747776
28.09246 2.2442447
28.09745 2.3148287
28.10245 2.3864938
28.10744 2.4591103
28.11244 2.5326117
28.11744 2.6070353
28.12243 2.682359
28.12743 2.7584638
28.13242 2.8352624
28.13742 2.9127244
28.14241 2.9908003
28.14741 3.0694166
28.1524 3.1485166
28.1574 3.2280442
28.16239 3.3079084
28.16739 3.3880179
28.17238 3.4683007
28.17738 3.5486681
28.18237 3.6290464
28.18737 3.7094095
28.19236 3.789682
28.19736 3.8697045
28.20235 3.9493704
28.20735 4.0286658
28.21234 4.1075311
28.21734 4.1858268
28.22233 4.2634337
28.22733 4.3402754
28.23232 4.4162744
28.23732 4.4913513
28.24231 4.5654332
28.24731 4.6384341
28.2523 4.7102376
28.2573 4.7807338
28.26229 4.8498434
28.26729 4.9174835
28.27228 4.98357
28.27728 5.0480422
28.28228 5.1108227
28.28727 5.1717981
28.29227 5.2308776
28.29726 5.2880131
28.30226 5.3431418
28.30725 5.3961721
28.31225 5.4470247
28.31724 5.4956419
28.32224 5.5419625
28.32723 5.5859226
28.33223 5.6274757
28.33722 5.6665805
28.34222 5.7031709
28.34721 5.7371762
28.35221 5.7685614
28.3572 5.797311
28.3622 5.8233912
28.36719 5.8467528
28.37219 5.8673657
28.37718 5.8852239
28.38218 5.9003152
28.38717 5.9126142
28.39217 5.9221099
28.39716 5.9288096
28.40216 5.9327175
28.40715 5.9338328
28.41215 5.9321605
28.41714 5.9277093
28.42214 5.9205021
28.42713 5.9105826
28.43213 5.8979747
28.43712 5.8826623
28.44212 5.8646715
28.44712 5.8441037
28.45211 5.8210227
28.45711 5.7954113
28.4621 5.7672924
28.4671 5.7367687
28.47209 5.7039262
28.47709 5.6688039
28.48208 5.6314504
28.48708 5.5919368
28.49207 5.5503372
28.49707 5.5067247
28.50206 5.461175
28.50706 5.4137602
28.51205 5.3645556
28.51705 5.313662
28.52204 5.2611734
28.52704 5.2071283
28.53203 5.1515919
28.53703 5.0947222
28.54202 5.0366375
28.54702 4.9773485
28.55201 4.9169089
28.55701 4.8554728
28.562 4.7931658
28.567 4.7300423
28.57199 4.6661683
28.57699 4.6016383
28.58198 4.5365534
28.58698 4.4710249
28.59197 4.4051406
28.59697 4.3389328
28.60196 4.2724554
28.60696 4.2058488
28.61196 4.139245
28.61695 4.0726818
28.62195 4.0061931
28.62694 3.9398872
28.63194 3.8738692
28.63693 3.8081937
28.64193 3.7429138
28.64692 3.6780996
28.65192 3.6138198
28.65691 3.5501368
28.66191 3.4871085
28.6669 3.424787
28.6719 3.3632268
28.67689 3.3024946
28.68189 3.2426426
28.68688 3.1836836
28.69188 3.1256339
28.69687 3.0685614
28.70187 3.0125434
28.70686 2.9576013
28.71186 2.9037342
28.71685 2.8509771
28.72185 2.7993757
28.72684 2.7489559
28.73184 2.699727
28.73683 2.6516897
28.74183 2.6048537
28.74682 2.5592398
28.75182 2.5148615
28.75681 2.471722
28.76181 2.4298234
28.7668 2.3891712
28.7718 2.3497674
28.7768 2.3116023
28.78179 2.2746569
28.78679 2.2389214
28.79178 2.2044051
28.79678 2.17111
28.80177 2.1390128
28.80677 2.1080884
28.81176 2.0783224
28.81676 2.0496989
28.82175 2.0221976
28.82675 1.9957977
28.83174 1.9704761
28.83674 1.946205
28.84173 1.9229592
28.84673 1.9007211
28.85172 1.8794664
28.85672 1.8591561
28.86171 1.8397585
28.86671 1.8212591
28.8717 1.8036298
28.8767 1.7868246
28.88169 1.7708135
28.88669 1.7555801
28.89168 1.7410948
28.89668 1.7273229
28.90167 1.7142316
28.90667 1.7017822
28.91166 1.6899401
28.91666 1.678681
28.92165 1.6679757
28.92665 1.6577825
28.93165 1.6480684
28.93664 1.6388219
28.94164 1.6300198
28.94663 1.6216063
28.95163 1.6135391
28.95662 1.6058139
28.96162 1.5984143
28.96661 1.5912905
28.97161 1.5844046
28.9766 1.5777422
28.9816 1.5712819
28.98659 1.564992
28.99159 1.5588446
28.99658 1.552815
29.00158 1.5468795
29.00657 1.541016
29.01157 1.5352008
29.01656 1.5294034
29.02156 1.5236007
29.02655 1.5177888
29.03155 1.5119552
29.03654 1.5060594
29.04154 1.5000709
29.04653 1.4939919
29.05153 1.4878178
29.05652 1.4815186
29.06152 1.4750691
29.06651 1.4684604
29.07151 1.4616831
29.0765 1.4547238
29.0815 1.4475693
29.08649 1.440205
29.09149 1.4326198
29.09649 1.4248121
29.10148 1.416777
29.10648 1.4084973
29.11147 1.3999602
29.11647 1.3911666
29.12146 1.3821161
29.12646 1.3727991
29.13145 1.3632076
29.13645 1.3533407
29.14144 1.3431975
29.14644 1.332776
29.15143 1.3220753
29.15643 1.3110956
29.16142 1.2998367
29.16642 1.2882985
29.17141 1.276483
29.17641 1.2643959
29.1814 1.2520411
29.1864 1.2394156
29.19139 1.2265207
29.19639 1.2133713
29.20138 1.1999787
29.20638 1.186338
29.21137 1.1724483
29.21637 1.1583247
29.22136 1.1439814
29.22636 1.1294231
29.23135 1.1146546
29.23635 1.0996852
29.24134 1.0845254
29.24634 1.0691861
29.25133 1.0536774
29.25633 1.0380065
29.26133 1.0221844
29.26632 1.006231
29.27132 0.99015991
29.27631 0.97396317
29.28131 0.95764206
29.2863 0.94123314
29.2913 0.9247638
29.29629 0.90822092
29.30129 0.89159796
29.30628 0.87492511
29.31128 0.85823061
29.31627 0.84151987
29.32127 0.82479666
29.32626 0.80807117
29.33126 0.7913576
29.33625 0.77467825
29.34125 0.7580476
29.34624 0.74145425
29.35124 0.72489686
29.35623 0.70841567
29.36123 0.69204106
29.36622 0.67575503
29.37122 0.65954599
29.37621 0.64344466
29.38121 0.62747976
29.3862 0.61165283
29.3912 0.595964
29.39619 0.58042362
29.40119 0.56504283
29.40618 0.54982967
29.41118 0.53479098
29.41617 0.51993165
29.42117 0.5052596
29.42617 0.49079168
29.43116 0.47653743
29.43616 0.4624822
29.44115 0.44862039
29.44615 0.43498343
29.45114 0.42159398
29.45614 0.40843123
29.46113 0.39547935
29.46613 0.38275965
29.47112 0.37029237
29.47612 0.35807354
29.48111 0.34609753
29.48611 0.33436757
29.4911 0.32288781
29.4961 0.31166006
29.50109 0.30068499
29.50609 0.28996115
29.51108 0.2794889
29.51608 0.26927556
29.52107 0.25932408
29.52607 0.24961909
29.53106 0.24015055
29.53606 0.23093581
29.54105 0.22198734
29.54605 0.21328621
29.55104 0.20481564
29.55604 0.19658528
29.56103 0.18860492
29.56603 0.18086772
29.57102 0.1733651
29.57602 0.16609355
29.58102 0.15905131
29.58601 0.15223935
29.59101 0.14565573
29.596 0.13928723
29.601 0.13312393
29.60599 0.12717393
29.61099 0.12144275
29.61598 0.11591542
29.62098 0.11057796
29.62597 0.1054333
29.63097 0.10048468
29.63596 0.095724779
29.64096 0.0911454
29.64595 0.08674259
29.65095 0.082513059
29.65594 0.078452487
29.66094 0.074556252
29.66593 0.070819229
29.67093 0.067236828
29.67592 0.063806799
29.68092 0.060525602
29.68591 0.057383859
29.69091 0.054373671
29.6959 0.051496367
29.7009 0.04875248
29.70589 0.046132751
29.71089 0.043628236
29.71588 0.04123833
29.72088 0.038962726
29.72587 0.036796013
29.73087 0.034732284
29.73586 0.032767782
29.74086 0.030899192
29.74586 0.029122985
29.75085 0.027435569
29.75585 0.025833266
29.76084 0.024312622
29.76584 0.022871098
29.77083 0.021505718
29.77583 0.020211236
29.78082 0.018983048
29.78582 0.017820654
29.79081 0.016723389
29.79581 0.015686527
29.8008 0.014705278
29.8058 0.013778114
29.81079 0.012903734
29.81579 0.012079048
29.82078 0.011300897
29.82578 0.010567183
29.83077 0.0098761383
29.83577 0.0092261834
29.84076 0.008615499
29.84576 0.0080412557
29.85075 0.007500832
29.85575 0.0069932946
29.86074 0.006517639
29.86574 0.0060713045
29.87073 0.005651765
29.87573 0.005258081
29.88072 0.0048896008
29.88572 0.0045448782
29.89071 0.0042223635
29.89571 0.003920817
29.9007 0.0036389848
29.9057 0.0033757416
29.9107 0.0031300457
29.91569 0.0029009139
29.92069 0.0026874653
29.92568 0.0024888336
29.93068 0.0023039911
29.93567 0.002131627
29.94067 0.0019705053
29.94566 0.0018201728
29.95066 0.0016803874
29.95565 0.0015504354
29.96065 0.0014296255
29.96564 0.0013176635
29.97064 0.001214175
29.97563 0.0011185341
29.98063 0.0010300493
29.98562 0.00094813374
29.99062 0.00087229339
29.99561 0.00080206991
30.00061 0.00073703588
30.0056 0.00067680355
30.0106 0.00062103002
30.01559 0.00056958448
30.02059 0.00052232873
30.02558 0.00047887911
30.03058 0.00043882388
30.03557 0.00040188116
30.04057 0.00036779639
30.04556 0.00033628369
30.05056 0.00030709175
30.05555 0.00028015564
30.06055 0.0002554493
30.06554 0.0002329032
30.07054 0.00021242521
30.07554 0.00019387443
30.08053 0.00017708446
30.08553 0.00016183497
30.09052 0.00014789526
30.09552 0.00013505249
30.10051 0.00012312727
30.10551 0.00011206496
30.1105 0.00010184384
30.1155 9.2437403e-05
30.12049 8.3819619e-05
30.12549 7.5972302e-05
30.13048 6.8867686e-05
30.13548 6.242618e-05
30.14047 5.656495e-05
30.14547 5.1250195e-05
30.15046 4.6460441e-05
30.15546 4.2168532e-05
30.16045 3.8338591e-05
30.16545 3.490271e-05
30.17044 3.1794782e-05
30.17544 2.8997428e-05
30.18043 2.6510359e-05
30.18543 2.434843e-05
30.19042 2.2514115e-05
30.19542 2.0933212e-05
30.20041 1.9501909e-05
30.20541 1.8081672e-05
30.2104 1.6555059e-05
30.2154 1.494914e-05
30.22039 1.3359757e-05
30.22539 1.2006685e-05
30.23039 1.1111502e-05
30.23538 1.0735776e-05
30.24038 1.0855796e-05
30.24537 1.1268956e-05
30.25037 1.1747099e-05
30.25536 1.2190374e-05
30.26036 1.2569194e-05
30.26535 1.2999109e-05
30.27035 1.3625958e-05
30.27534 1.4533861e-05
30.28034 1.5763067e-05
30.28533 1.7255605e-05
30.29033 1.893674e-05
30.29532 2.0781573e-05
30.30032 2.2811204e-05
30.30531 2.5162366e-05
30.31031 2.7986827e-05
30.3153 3.1374876e-05
30.3203 3.5362505e-05
30.32529 3.9828081e-05
30.33029 4.4631614e-05
30.33528 4.9736896e-05
30.34028 5.5185951e-05
30.34527 6.1275141e-05
30.35027 6.8363857e-05
30.35526 7.6712318e-05
30.36026 8.6502303e-05
30.36525 9.7596142e-05
30.37025 0.00010971711
30.37524 0.00012257879
30.38024 0.00013597863
30.38523 0.000150191
30.39023 0.00016576797
30.39523 0.00018336772
30.40022 0.0002035535
30.40522 0.00022650185
30.41021 0.00025206965
30.41521 0.00027995969
30.4202 0.00031005529
30.4252 0.00034267007
30.43019 0.00037842154
30.43519 0.00041817301
30.44018 0.00046256929
30.44518 0.00051167439
30.45017 0.00056541063
30.45517 0.00062386744
30.46016 0.00068744786
30.46516 0.00075696559
30.47015 0.00083324354
30.47515 0.00091710448
30.48014 0.0010091747
30.48514 0.0011098491
30.49013 0.0012196575
30.49513 0.001339317
30.50012 0.0014698056
30.50512 0.0016125402
30.51011 0.0017688388
30.51511 0.0019394968
30.5201 0.0021251784
30.5251 0.0023271942
30.53009 0.0025471403
30.53509 0.0027862175
30.54008 0.0030456828
30.54508 0.0033277387
30.55007 0.003634734
30.55507 0.003968428
30.56007 0.0043304608
30.56506 0.0047228975
30.57006 0.0051480353
30.57505 0.0056084021
30.58005 0.0061065895
30.58504 0.0066452446
30.59004 0.0072272915
30.59503 0.0078568452
30.60003 0.0085382462
30.60502 0.0092743196
30.61002 0.010067585
30.61501 0.010922693
30.62001 0.011844957
30.625 0.012838575
30.63 0.013907791
30.63499 0.015058471
30.63999 0.016296864
30.64498 0.017628864
30.64998 0.019060156
30.65497 0.020596708
30.65997 0.022244994
30.66496 0.024012664
30.66996 0.025907809
30.67495 0.02793767
30.67995 0.030109485
30.68494 0.032434165
30.68994 0.034923705
30.69493 0.037585665
30.69993 0.040427035
30.70492 0.043461795
30.70992 0.046705494
30.71491 0.050168171
30.71991 0.053858359
30.72491 0.057788487
30.7299 0.061973185
30.7349 0.066428324
30.73989 0.071169554
30.74489 0.076209564
30.74988 0.08156125
30.75488 0.087246002
30.75987 0.093287342
30.76487 0.09969816
30.76986 0.10648904
30.77486 0.1136858
30.77985 0.1213185
30.78485 0.12940135
30.78984 0.13794465
30.79484 0.1469769
30.79983 0.15653206
30.80483 0.16662975
30.80982 0.17728546
30.81482 0.18852541
30.81981 0.20037985
30.82481 0.21287706
30.8298 0.22604427
30.8348 0.23990389
30.83979 0.25447884
30.84479 0.26980942
30.84978 0.28594034
30.85478 0.30289083
30.85977 0.3206718
30.86477 0.33932466
30.86976 0.35890267
30.87476 0.37943237
30.87976 0.40093044
30.88475 0.42343345
30.88975 0.44698495
30.89474 0.47161599
30.89974 0.49735495
30.90473 0.52424215
30.90973 0.55232072
30.91472 0.58162617
30.91972 0.61219122
30.92471 0.64404152
30.92971 0.67720291
30.9347 0.71173063
30.9397 0.74768895
30.94469 0.78509464
30.94969 0.82394446
30.95468 0.86428668
30.95968 0.90619315
30.96467 0.94968786
30.96967 0.99477331
30.97466 1.0414815
30.97966 1.089858
30.98465 1.1399382
30.98965 1.1917508
30.99464 1.2453096
30.99964 1.3006268
31.00463 1.3577541
31.00963 1.4167522
31.01462 1.4776129
31.01962 1.5403044
31.02461 1.6048682
31.02961 1.6713779
31.0346 1.7398463
31.0396 1.8102448
31.0446 1.882552
31.04959 1.956773
31.05459 2.0329568
31.05958 2.1111484
31.06458 2.1913059
31.06957 2.2733658
31.07457 2.3573521
31.07956 2.4433125
31.08456 2.5312124
31.08955 2.6209912
31.09455 2.7126538
31.09954 2.8062267
31.10454 2.9016691
31.10953 2.9989082
31.11453 3.0978924
31.11952 3.1985974
31.12452 3.3010327
31.12951 3.4051856
31.13451 3.5109553
31.1395 3.6182401
31.1445 3.7270089
31.14949 3.8372352
31.15449 3.9488392
31.15948 4.061729
31.16448 4.1758573
31.16947 4.2911892
31.17447 4.407631
31.17946 4.525063
31.18446 4.6433916
31.18945 4.7625361
31.19445 4.8824179
31.19944 5.0029522
31.20444 5.1240356
31.20944 5.2455732
31.21443 5.367476
31.21943 5.4896151
31.22442 5.6118334
31.22942 5.7340099
31.23441 5.8560473
31.23941 5.9778323
31.2444 6.0992618
31.2494 6.2202363
31.25439 6.3406163
31.25939 6.460249
31.26438 6.5790117
31.26938 6.6967911
31.27437 6.8134582
31.27937 6.9288798
31.28436 7.0429241
31.28936 7.1554514
31.29435 7.2663207
31.29935 7.375416
31.30434 7.4826468
31.30934 7.5878826
31.31433 7.6909413
31.31933 7.7916773
31.32432 7.8900006
31.32932 7.9858076
31.33431 8.078974
31.33931 8.1693814
31.3443 8.2569141
31.3493 8.3414552
31.35429 8.4228987
31.35929 8.5011468
31.36428 8.5761074
31.36928 8.6476912
31.37428 8.7157984
31.37927 8.7803228
31.38427 8.8411879
31.38926 8.8983471
31.39426 8.9517453
31.39925 9.0012907
31.40425 9.0469024
31.40924 9.0885474
31.41424 9.1261859
31.41923 9.1597487
31.42423 9.1892032
31.42922 9.2145488
31.43422 9.2357752
31.43921 9.2528627
31.44421 9.2657924
31.4492 9.2745489
31.4542 9.279133
31.45919 9.279556
31.46419 9.2758484
31.46918 9.268052
31.47418 9.2562089
31.47917 9.2403626
31.48417 9.2205429
31.48916 9.1967685
31.49416 9.1691026
31.49915 9.137644
31.50415 9.1024835
31.50914 9.0636991
31.51414 9.021363
31.51913 8.9755484
31.52413 8.9263474
31.52913 8.8738647
31.53412 8.818221
31.53912 8.7595465
31.54411 8.6979715
31.54911 8.6336244
31.5541 8.5666069
31.5591 8.4970155
31.56409 8.4250234
31.56909 8.3508302
31.57408 8.2745422
31.57908 8.1962445
31.58407 8.1161234
31.58907 8.0343888
31.59406 7.9511753
31.59906 7.8665972
31.60405 7.7808246
31.60905 7.6940536
31.61404 7.6064576
31.61904 7.5181973
31.62403 7.4294224
31.62903 7.3402801
31.63402 7.2509482
31.63902 7.1616199
31.64401 7.0724598
31.64901 6.9836208
31.654 6.8952764
31.659 6.8075946
31.66399 6.7207037
31.66899 6.6347491
31.67398 6.549936
31.67898 6.4664542
31.68397 6.384435
31.68897 6.3040094
31.69397 6.2253267
31.69896 6.1485326
31.70396 6.0737654
31.70895 6.0011633
31.71395 5.930863
31.71894 5.8629986
31.72394 5.7976903
31.72893 5.73505
31.73393 5.6752054
31.73892 5.6182912
31.74392 5.5644006
31.74891 5.5135921
31.75391 5.4659383
31.7589 5.4215506
31.7639 5.3805543
31.76889 5.3430385
31.77389 5.3090527
31.77888 5.278653
31.78388 5.251902
31.78887 5.2288506
31.79387 5.2095385
31.79886 5.1940025
31.80386 5.1822847
31.80885 5.1744271
31.81385 5.1704442
31.81884 5.1703335
31.82384 5.1741011
31.82883 5.1817585
31.83383 5.1932976
31.83882 5.2086919
31.84382 5.2279206
31.84881 5.2509774
31.85381 5.2778403
31.85881 5.3084567
31.8638 5.3427612
31.8688 5.3806944
31.87379 5.4222105
31.87879 5.4672654
31.88378 5.5157817
31.88878 5.5676584
31.89377 5.6228001
31.89877 5.6811177
31.90376 5.7425195
31.90876 5.8069079
31.91375 5.8741821
31.91875 5.9442395
31.92374 6.0169533
31.92874 6.0921801
31.93373 6.1697867
31.93873 6.2496417
31.94372 6.3316054
31.94872 6.4155392
31.95371 6.5013012
31.95871 6.5887411
31.9637 6.6776969
31.9687 6.7680001
31.97369 6.8594835
31.97869 6.9519813
31.98368 7.0453331
31.98868 7.1393812
31.99367 7.2339491
31.99867 7.3288476
32.00366 7.4238972
32.00866 7.5189234
32.01365 7.6137493
32.01865 7.7082026
32.02365 7.8021155
32.02864 7.8953081
32.03364 7.9875828
32.03863 8.0787513
32.04363 8.1686449
32.04862 8.2570949
32.05362 8.3439321
32.05861 8.4289915
32.06361 8.5120867
32.0686 8.5930212
32.0736 8.6716515
32.07859 8.7478667
32.08359 8.8215125
32.08858 8.8924093
32.09358 8.9604003
32.09857 9.0253441
32.10357 9.0871038
32.10856 9.145552
32.11356 9.2005716
32.11855 9.2520455
32.12355 9.2998439
32.12854 9.3438418
32.13354 9.3839454
32.13853 9.4200766
32.14353 9.4521471
32.14852 9.480066
32.15352 9.5037629
32.15851 9.5231823
32.16351 9.5382578
32.1685 9.5489176
32.1735 9.5551196
32.17849 9.5568458
32.18349 9.5540755
32.18849 9.5467878
32.19348 9.5349657
32.19848 9.5185927
32.20347 9.4976606
32.20847 9.4721794
32.21346 9.4421831
32.21846 9.4077125
32.22345 9.3688042
32.22845 9.3255001
32.23344 9.2778373
32.23844 9.225846
32.24343 9.1695915
32.24843 9.1091707
32.25342 9.0446703
32.25842 8.9761672
32.26341 8.9037413
32.26841 8.8274757
32.2734 8.7474642
32.2784 8.6638122
32.28339 8.576641
32.28839 8.4860758
32.29338 8.392229
32.29838 8.2952237
32.30337 8.195198
32.30837 8.0922694
32.31336 7.9865627
32.31836 7.8782349
32.32335 7.7674341
32.32835 7.6542878
32.33334 7.5389408
32.33834 7.4215546
32.34334 7.3022694
32.34833 7.1812054
32.35333 7.0585111
32.35832 6.9343597
32.36332 6.8089108
32.36831 6.6823121
32.37331 6.5547034
32.3783 6.4262065
32.3833 6.2969519
32.38829 6.1671065
32.39329 6.0368418
32.39828 5.9062914
32.40328 5.7755922
32.40827 5.6449118
32.41327 5.5143645
32.41826 5.3840089
32.42326 5.2539658
32.42825 5.1244098
32.43325 4.9954785
32.43824 4.8672752
32.44324 4.7399027
32.44823 4.6134628
32.45323 4.4880552
32.45822 4.3637804
32.46322 4.2407417
32.46821 4.1190339
32.47321 3.9987304
32.4782 3.8799088
32.4832 3.7626642
32.48819 3.6470704
32.49319 3.5331804
32.49818 3.4210594
32.50318 3.3107743
32.50818 3.2023788
32.51317 3.0959167
32.51817 2.9914271
32.52316 2.8889482
32.52816 2.7885163
32.53315 2.690165
32.53815 2.593926
32.54314 2.4998251
32.54814 2.4078834
32.55313 2.3181111
32.55813 2.2305044
32.56312 2.1450733
32.56812 2.0618527
32.57311 1.9808484
32.57811 1.9020196
32.5831 1.8253449
32.5881 1.7508384
32.59309 1.6784982
32.59809 1.608299
32.60308 1.54022
32.60808 1.4742473
32.61307 1.4103614
32.61807 1.3485366
32.62306 1.2887438
32.62806 1.2309509
32.63305 1.1751271
32.63805 1.1212448
32.64304 1.0692728
32.64804 1.0191728
32.65303 0.97090277
32.65803 0.92442567
32.66302 0.87971105
32.66802 0.83672221
32.67302 0.79541432
32.67801 0.75574546
32.68301 0.71767643
32.688 0.68116599
32.693 0.64617138
32.69799 0.61264987
32.70299 0.5805594
32.70798 0.54985821
32.71298 0.52050501
32.71797 0.49245902
32.72297 0.4656776
32.72796 0.44011716
32.73296 0.4157405
32.73795 0.3925146
32.74295 0.3703943
32.74794 0.34932677
32.75294 0.32927505
32.75793 0.31021211
32.76293 0.29210156
32.76792 0.27490232
32.77292 0.2585774
32.77791 0.2430923
32.78291 0.22841284
32.7879 0.21450548
32.7929 0.20133788
32.79789 0.18887845
32.80289 0.17709595
32.80788 0.16595993
32.81288 0.15544101
32.81787 0.14551108
32.82287 0.13614316
32.82786 0.12731076
32.83286 0.11898776
32.83786 0.11114932
32.84285 0.10377242
32.84785 0.096834368
32.85284 0.090312037
32.85784 0.084183479
32.86283 0.078428488
32.86783 0.073027785
32.87282 0.067962734
32.87782 0.063215189
32.88281 0.0587679
32.88781 0.054604658
32.8928 0.050709511
32.8978 0.047066837
32.90279 0.043662618
32.90779 0.040484516
32.91278 0.037519115
32.91778 0.034751685
32.92277 0.032169653
32.92777 0.029763025
32.93276 0.027521993
32.93776 0.025436217
32.94275 0.023495741
32.94775 0.021691608
32.95274 0.020015373
32.95774 0.018458848
32.96273 0.017014258
32.96773 0.01567425
32.97272 0.014431945
32.97772 0.013280885
32.98271 0.012215036
32.98771 0.011228823
32.99271 0.010316865
32.9977 0.0094739672
33.0027 0.0086951348
33.00769 0.00797574
33.01269 0.0073115007
33.01768 0.0066985534
33.02268 0.0061335706
33.02767 0.0056134135
33.03267 0.0051350439
33.03766 0.0046954202
33.04266 0.0042915243
33.04765 0.003920582
33.05265 0.0035797817
33.05764 0.0032665715
33.06264 0.0029788263
33.06763 0.0027147267
33.07263 0.0024726739
33.07762 0.0022509239
33.08262 0.0020479289
33.08761 0.0018624012
33.09261 0.0016929506
33.0976 0.0015383145
33.1026 0.001397247
33.10759 0.0012686016
33.11259 0.0011512514
33.11758 0.0010439431
33.12258 0.00094568894
33.12757 0.00085574195
33.13257 0.00077362337
33.13756 0.00069909992
33.14256 0.00063173869
33.14755 0.00057095339
33.15255 0.00051602881
33.15755 0.00046611069
33.16254 0.00042059915
33.16754 0.00037909939
33.17253 0.00034126649
33.17753 0.00030687332
33.18252 0.00027556271
33.18752 0.00024701596
33.19251 0.00022109152
33.19751 0.00019774337
33.2025 0.00017712665
33.2075 0.00015930138
33.21249 0.00014411555
33.21749 0.0001311817
33.22248 0.00011980251
33.22748 0.00010929373
33.23247 9.9032513e-05
33.23747 8.8645374e-05
33.24246 7.8182476e-05
33.24746 6.7959451e-05
33.25245 5.8545405e-05
33.25745 5.0496345e-05
33.26244 4.4076312e-05
33.26744 3.9161439e-05
33.27243 3.5311598e-05
33.27743 3.1961343e-05
33.28242 2.8642047e-05
33.28742 2.5210902e-05
33.29241 2.1735415e-05
33.29741 1.8453119e-05
33.3024 1.5643239e-05
33.3074 1.3446605e-05
33.31239 1.1914205e-05
33.31739 1.0965825e-05
33.32239 1.0389765e-05
33.32738 9.9042726e-06
33.33238 9.2104322e-06
33.33737 8.0253856e-06
33.34237 6.2933721e-06
33.34736 4.2237094e-06
33.35236 2.1523434e-06
33.35735 5.4036283e-07
33.36235 -3.7126382e-07
33.36734 -6.3612779e-07
33.37234 -4.4275058e-07
33.37733 -1.2593243e-07
33.38233 9.596377e-08
33.38732 1.7197096e-07
33.39232 1.2010924e-07
33.39731 3.3618224e-08
33.40231 -2.5869549e-08
33.4073 -4.5983953e-08
33.4123 -3.2223489e-08
33.41729 -9.1528443e-09
33.42229 6.846623e-09
33.42728 1.2327178e-08
33.43228 8.6640854e-09
33.43727 2.4697598e-09
33.44227 -1.825772e-09
33.44726 -3.3024186e-09
33.45226 -2.3269207e-09
33.45725 -6.6729572e-10
33.46225 4.8613714e-10
33.46724 8.8493819e-10
33.47224 6.2512981e-10
33.47723 1.8022095e-10
33.48223 -1.2948399e-10
33.48723 -2.371142e-10
33.49222 -1.6792612e-10
33.49722 -4.8675449e-11
33.50221 3.4482929e-11
33.50721 6.3534057e-11
33.5122 4.5109864e-11
33.5172 1.3145618e-11
33.52219 -9.1828947e-12
33.52719 -1.7023494e-11
33.53218 -1.211763e-11
33.53718 -3.5500408e-12
33.54217 2.4452645e-12
33.54717 4.5612819e-12
33.55216 3.2550729e-12
33.55716 9.5865449e-13
33.56215 -6.5111114e-13
33.56715 -1.2221167e-12
33.57214 -8.7431945e-13
33.57714 -2.5893833e-13
33.58213 1.730788e-13
33.58713 3.2734625e-13
33.59212 2.3510875e-13
33.59712 7.021689e-14
33.60211 -4.5967087e-14
33.60711 -8.7735929e-14
33.6121 -6.3180207e-14
33.6171 -1.8950165e-14
33.62209 1.2244144e-14
33.62709 2.3504714e-14
33.63208 1.6968886e-14
33.63708 5.1167886e-15
33.64208 -3.2587958e-15
33.64707 -6.2976382e-15
33.65207 -4.5581073e-15
33.65706 -1.3813436e-15
33.66206 8.6744787e-16
33.66705 1.6872598e-15
33.67205 1.2243183e-15
33.67704 3.7290805e-16
33.68204 -2.3087642e-16
33.68703 -4.5204927e-16
33.69203 -3.288549e-16
33.69702 -1.0066476e-16
33.70202 6.1445915e-17
33.70701 1.2111109e-16
33.71201 8.8330204e-17
33.717 2.7172727e-17
33.722 -1.6352581e-17
33.72699 -3.2446749e-17
33.73199 -2.3723653e-17
33.73698 -7.3362949e-18
33.74198 4.3440995e-18
33.74697 8.6898039e-18
33.75197 6.3784885e-18
33.75696 1.9882183e-18
33.76196 -1.1527282e-18
33.76695 -2.3287907e-18
33.77195 -1.7139475e-18
33.77694 -5.3640568e-19
33.78194 3.068915e-19
33.78693 6.2383565e-19
33.79193 4.6028958e-19
33.79692 1.4478022e-19
33.80192 -8.16301e-20
33.80692 -1.6712903e-19
33.81191 -1.2363044e-19
33.81691 -3.9070882e-20
33.8219 2.1716082e-20
33.8269 4.4773012e-20
33.83189 3.3204576e-20
33.83689 1.0543747e-20
33.84188 -5.7763125e-21
33.84688 -1.1994404e-20
33.85187 -8.9180686e-21
33.85687 -2.8452136e-21
33.86186 1.5363721e-21
33.86686 3.2131876e-21
33.87185 2.3951805e-21
33.87685 7.6774594e-22
33.88184 -4.0861015e-22
33.88684 -8.6077053e-22
33.89183 -6.4327268e-22
33.89683 -2.0716843e-22
33.90182 1.0862795e-22
33.90682 2.3062331e-22
33.91181 1.7296005e-22
33.91681 5.6115911e-23
33.9218 -2.876353e-23
33.9268 -6.176192e-23
33.93179 -4.6459636e-23
33.93679 -1.5137739e-23
33.94178 7.6503736e-24
33.94678 1.6543961e-23
33.95177 1.2476655e-23
33.95677 4.0841915e-24
33.96176 -2.0337116e-24
33.96676 -4.4317398e-24
33.97176 -3.350803e-24
33.97675 -1.1018243e-24
33.98175 5.4064522e-25
33.98674 1.1871306e-24
33.99174 8.9988418e-25
33.99673 2.9724095e-25
34.00173 -1.4370867e-25
34.00672 -3.1799423e-25
34.01172 -2.4166983e-25
34.01671 -8.0184182e-26
34.02171 3.8195839e-26
34.0267 8.5179293e-26
34.0317 6.4901295e-26
34.03669 2.162983e-26
34.04169 -1.015106e-26
34.04668 -2.2816278e-26
34.05168 -1.7429333e-26
34.05667 -5.8344516e-27
34.06167 2.697614e-27
34.06666 6.111468e-27
34.07166 4.68033e-27
34.07665 1.5739899e-27
34.08165 -7.1544825e-28
34.08664 -1.6363072e-27
34.09164 -1.2580107e-27
34.09663 -4.261095e-28
34.10163 1.894126e-28
34.10662 4.3840208e-28
34.11162 3.3798369e-28
34.11661 1.1489437e-28
34.12161 -5.0358511e-29
34.1266 -1.1741667e-28
34.1316 -9.0750671e-29
34.1366 -3.0989193e-29
34.14159 1.337334e-29
34.14659 3.144998e-29
34.15158 2.4370684e-29
34.15658 8.3573443e-30
34.16157 -3.5521031e-30
34.16657 -8.4235602e-30
34.17156 -6.5442991e-30
34.17656 -2.253836e-30
34.18155 9.4330578e-31
34.18655 2.2561527e-30
34.19154 1.7573541e-30
34.19654 6.0779973e-31
34.20153 -2.5048345e-31
34.20653 -6.0427537e-31
34.21152 -4.7190004e-31
34.21652 -1.6390217e-31
34.22151 6.6506224e-32
34.22651 1.6184382e-31
34.2315 1.2671575e-31
34.2365 4.4198509e-32
34.24149 -1.7649293e-32
34.24649 -4.335134e-32
34.25148 -3.4061447e-32
34.25648 -1.1960157e-32
34.26147 4.660524e-33
34.26647 1.1606336e-32
34.27146 9.1478195e-33
34.27646 3.2245086e-33
34.28145 -1.237472e-33
34.28645 -3.1083103e-33
34.29145 -2.4561924e-33
34.29644 -8.6943929e-34
34.30144 3.2834797e-34
34.30643 8.3246589e-34
34.31143 6.5953458e-34
34.31642 2.3441463e-34
34.32142 -8.7126295e-35
34.32641 -2.229454e-34
34.33141 -1.7709217e-34
34.3364 -6.3200667e-35
34.3414 2.3114866e-35
34.34639 5.9707178e-35
34.35139 4.7550982e-35
34.35638 1.7039018e-35
34.36138 -6.1317334e-36
34.36637 -1.5990015e-35
34.37137 -1.2767767e-35
34.37636 -4.5936271e-36
34.38136 1.6263621e-36
34.38635 4.2821761e-36
34.39135 3.4281527e-36
34.39634 1.2384095e-36
34.40134 -4.3113371e-37
34.40633 -1.1468791e-36
34.41133 -9.2137921e-37
34.41632 -3.3497836e-37
34.42132 1.1365354e-37
34.42631 3.0700611e-37
34.43131 2.4743293e-37
34.4363 9.0290487e-38
34.4413 -3.0146114e-38
34.44629 -8.2211608e-38
34.45129 -6.6430349e-38
34.45629 -2.4339268e-38
34.46128 7.9896251e-39
34.46628 2.2015479e-38
34.47127 1.7836376e-38
34.47627 6.5606571e-39
34.48126 -2.1175747e-39
34.48626 -5.8954187e-39
34.49125 -4.7888725e-39
34.49625 -1.7683902e-39
34.50124 5.6113111e-40
34.50624 1.5786888e-39
34.51123 1.2857554e-39
34.51623 4.7664646e-40
34.52122 -1.4867171e-40
34.52622 -4.2273936e-40
34.53121 -3.4520628e-40
34.53621 -1.2847043e-40
34.5412 3.9384146e-41
34.5462 1.131992e-40
34.55119 9.2682039e-41
34.55619 3.46257e-41
34.56118 -1.0431733e-41
34.56618 -3.0311341e-41
34.57117 -2.4881865e-41
34.57617 -9.3328534e-42
34.58116 2.7561941e-42
34.58616 8.1121692e-42
34.59115 6.6851378e-42
34.59615 2.5234103e-42
34.60114 -7.2585166e-43
34.60614 -2.1725111e-42
34.61113 -1.7956507e-42
34.61613 -6.7995471e-43
34.62113 1.9236381e-43
34.62612 5.8168503e-43
34.63112 4.8201837e-43
34.63611 1.8324877e-43
34.64111 -5.0892593e-44
34.6461 -1.5575135e-43
34.6511 -1.2941139e-43
34.65609 -4.9382205e-44
34.66109 1.346752e-44
34.66608 4.1702745e-44
34.67108 3.4742284e-44
34.67607 1.3307417e-44
34.68107 -3.5627721e-45
34.68606 -1.1165887e-44
34.69106 -9.3270714e-45
34.69605 -3.5859575e-45
34.70105 9.4235664e-46
34.70604 2.9896182e-45
34.71104 2.5039575e-45
34.71603 9.6628689e-46
34.72103 -2.492037e-46
34.72602 -8.0044593e-46
34.73102 -6.7220074e-46
34.73601 -2.6037707e-46
34.74101 6.585262e-47
34.746 2.143219e-46
34.751 1.8061975e-46
34.75599 7.0376475e-47
34.76099 -1.7273477e-47
34.76598 -5.7352538e-47
34.77098 -4.8496417e-47
34.77597 -1.896128e-47
34.78097 4.5675258e-48
34.78597 1.5354692e-47
34.79096 1.3018003e-47
34.79596 5.1089033e-48
34.80095 -1.2064119e-48
34.80595 -4.1108668e-48
34.81094 -3.4947142e-48
34.81594 -1.376482e-48
34.82093 3.1864419e-49
34.82593 1.1005671e-48
34.83092 9.3813436e-49
34.83592 3.7085597e-49
34.84091 -8.4136462e-50
34.84591 -2.9464246e-49
34.8509 -2.5183566e-49
34.8559 -9.9914615e-50
34.86089 2.2210555e-50
34.86589 7.888017e-50
34.87088 6.7602813e-50
34.87588 2.6918025e-50
34.88087 -5.8616827e-51
34.88587 -2.1117092e-50
34.89086 -1.8146914e-50
34.89586 -7.2518901e-51
34.90085 1.5456625e-51
34.90585 5.65342e-51
34.91084 4.8754816e-51
34.91584 1.9594731e-51
34.92083 -4.0405217e-52
34.92583 -1.5125982e-51
34.93082 -1.3089605e-51
34.93582 -5.2784167e-52
34.94082 1.06613e-52
34.94581 4.049146e-52
34.95081 3.5133935e-52
34.9558 1.4219302e-52
34.9608 -2.8092991e-53
34.96579 -1.0839365e-52
34.97079 -9.4310531e-53
34.97578 -3.8303514e-53
34.98078 7.4023647e-54
34.98577 2.9015917e-53
34.99077 2.5315105e-53
34.99576 1.0317942e-53
35.00076 -1.9495634e-54
35.00575 -7.7670065e-54
35.01075 -6.7950285e-54
35.01574 -2.7792782e-54
35.02074 5.1331577e-55
35.02573 2.0790884e-54
35.03073 1.8239184e-54
35.03572 7.4862932e-55
35.04072 -1.3510913e-55
35.04571 -5.5652878e-55
35.05071 -4.8957072e-55
35.0557 -2.0164674e-55
35.0607 3.5550593e-56
35.06569 1.4896878e-55
35.07069 1.3140095e-55
35.07568 5.4314076e-56
35.08068 -9.321426e-57
35.08567 -3.9851196e-56
35.09067 -3.529447e-56
35.09566 -1.46764e-56
35.10066 2.4251148e-57
35.10566 1.0666919e-56
35.11065 9.4776639e-57
35.11565 3.9511216e-57
35.12064 -6.4011224e-58
35.12564 -2.8557208e-57
35.13063 -2.5428347e-57
35.13563 -1.0622766e-57
35.14062 1.7069965e-58
35.14562 7.6635953e-58
35.15061 6.8034041e-58
35.15561 2.7632975e-58
35.1606 -6.2412824e-59
35.1656 -2.3508581e-58
35.17059 -2.4398288e-58
35.17559 -1.7394223e-58
35.18058 -7.8347428e-59
35.18558 2.0302525e-59
35.19057 6.1867064e-59
35.19557 4.3296194e-59
35.20056 8.1320148e-60
35.20556 -1.6755828e-59
35.21055 -1.9091013e-59
35.21555 -8.9790654e-60
35.22054 1.0143098e-60
35.22554 5.3699517e-60
35.23053 4.5686504e-60
35.23553 1.6907838e-60
35.24052 -3.75577e-61
35.24552 -1.26402e-60
35.25051 -1.3292756e-60
35.25551 -1.6372174e-60
35.2605 -2.910755e-60
35.2655 -4.7938479e-60
&
@target G0.S1
@type xy
-0.95113 10
-0.94613 10
-0.94114 10
-0.93614 10
-0.93115 10
-0.92615 10
-0.92116 10
-0.91616 10
-0.91117 10
-0.90617 10
-0.90118 10
-0.89618 10
-0.89119 10
-0.88619 10
-0.8812 10
-0.8762 10
-0.87121 10
-0.86621 10
-0.86122 10
-0.85622 10
-0.85123 10
-0.84623 10
-0.84123 10
-0.83624 10
-0.83124 10
-0.82625 10
-0.82125 10
-0.81626 10
-0.81126 10
-0.80627 10
-0.80127 10
-0.79628 10
-0.79128 10
-0.78629 10
-0.78129 10
-0.7763 10
-0.7713 10
-0.76631 10
-0.76131 10
-0.75632 10
-0.75132 10
-0.74633 10
-0.74133 10
-0.73633 10
-0.73134 10
-0.72634 10
-0.72135 10
-0.71635 10
-0.71136 10
-0.70636 10
-0.70137 10
-0.69637 10
-0.69138 10
-0.68638 10
-0.68139 10
-0.67639 10
-0.6714 10
-0.6664 10
-0.66141 10
-0.65641 10
-0.65142 10
-0.64642 10
-0.64143 10
-0.63643 10
-0.63143 10
-0.62644 10
-0.62144 10
-0.61645 10
-0.61145 10
-0.60646 10
-0.60146 10
-0.59647 10
-0.59147 10
-0.58648 10
-0.58148 10
-0.57649 10
-0.57149 10
-0.5665 10
-0.5615 10
-0.55651 10
-0.55151 10
-0.54652 10
-0.54152 10
-0.53653 10
-0.53153 10
-0.52653 10
-0.52154 10
-0.51654 10
-0.51155 10
-0.50655 10
-0.50156 10
-0.49656 10
-0.49157 10
-0.48657 10
-0.48158 10
-0.47658 10
-0.47159 10
-0.46659 10
-0.4616 10
-0.4566 10
-0.45161 10
-0.44661 10
-0.44162 10
-0.43662 10
-0.43163 10
-0.42663 10
-0.42164 10
-0.41664 10
-0.41164 10
-0.40665 10
-0.40165 10
-0.39666 10
-0.39166 10
-0.38667 10
-0.38167 10
-0.37668 10
-0.37168 10
-0.36669 10
-0.36169 10
-0.3567 10
-0.3517 10
-0.34671 10
-0.34171 10
-0.33672 10
-0.33172 10
-0.32673 10
-0.32173 10
-0.31674 10
-0.31174 10
-0.30674 10
-0.30175 10
-0.29675 10
-0.29176 10
-0.28676 10
-0.28177 10
-0.27677 10
-0.27178 10
-0.26678 10
-0.26179 10
-0.25679 10
-0.2518 10
-0.2468 10
-0.24181 10
-0.23681 10
-0.23182 10
-0.22682 10
-0.22183 10
-0.21683 10
-0.21184 10
-0.20684 10
-0.20184 10
-0.19685 10
-0.19185 10
-0.18686 10
-0.18186 10
-0.17687 10
-0.17187 10
-0.16688 10
-0.16188 10
-0.15689 10
-0.15189 10
-0.1469 10
-0.1419 10
-0.13691 10
-0.13191 10
-0.12692 10
-0.12192 10
-0.11693 10
-0.11193 10
-0.10694 10
-0.10194 10
-0.09694 10
-0.09195 10
-0.08695 10
-0.08196 10
-0.07696 10
-0.07197 10
-0.06697 10
-0.06198 10
-0.05698 10
-0.05199 10
-0.04699 10
-0.042 10
-0.037 10
-0.03201 10
-0.02701 10
-0.02202 10
-0.01702 10
-0.01203 10
-0.00703 10
-0.00204 10
0.00296 10
0.00796 10
0.01295 10
0.01795 10
0.02294 10
0.02794 10
0.03293 10
0.03793 10
0.04292 10
0.04792 10
0.05291 10
0.05791 10
0.0629 10
0.0679 10
0.07289 10
0.07789 10
0.08288 10
0.08788 10
0.09287 10
0.09787 10
0.10286 10
0.10786 10
0.11286 10
0.11785 10
0.12285 10
0.12784 10
0.13284 10
0.13783 10
0.14283 10
0.14782 10
0.15282 10
0.15781 10
0.16281 10
0.1678 10
0.1728 10
0.17779 10
0.18279 10
0.18778 10
0.19278 10
0.19777 10
0.20277 10
0.20776 10
0.21276 10
0.21776 10
0.22275 10
0.22775 10
0.23274 10
0.23774 10
0.24273 10
0.24773 10
0.25272 10
0.25772 10
0.26271 10
0.26771 10
0.2727 10
0.2777 10
0.28269 10
0.28769 10
0.29268 10
0.29768 10
0.30267 10
0.30767 10
0.31266 10
0.31766 10
0.32266 10
0.32765 10
0.33265 10
0.33764 10
0.34264 10
0.34763 10
0.35263 10
0.35762 10
0.36262 10
0.36761 10
0.37261 10
0.3776 10
0.3826 10
0.38759 10
0.39259 10
0.39758 10
0.40258 10
0.40757 10
0.41257 10
0.41756 10
0.42256 10
0.42755 10
0.43255 10
0.43755 10
0.44254 10
0.44754 10
0.45253 10
0.45753 10
0.46252 10
0.46752 10
0.47251 10
0.47751 10
0.4825 10
0.4875 10
0.49249 10
0.49749 10
0.50248 10
0.50748 10
0.51247 10
0.51747 10
0.52246 10
0.52746 10
0.53245 10
0.53745 10
0.54245 10
0.54744 10
0.55244 10
0.55743 10
0.56243 10
0.56742 10
0.57242 10
0.57741 10
0.58241 10
0.5874 10
0.5924 10
0.59739 10
0.60239 10
0.60738 10
0.61238 10
0.61737 10
0.62237 10
0.62736 10
0.63236 10
0.63735 10
0.64235 10
0.64735 10
0.65234 10
0.65734 10
0.66233 10
0.66733 10
0.67232 10
0.67732 10
0.68231 10
0.68731 10
0.6923 10
0.6973 10
0.70229 10
0.70729 10
0.71228 10
0.71728 10
0.72227 10
0.72727 10
0.73226 10
0.73726 10
0.74225 10
0.74725 10
0.75225 10
0.75724 10
0.76224 10
0.76723 10
0.77223 10
0.77722 10
0.78222 10
0.78721 10
0.79221 10
0.7972 10
0.8022 10
0.80719 10
0.81219 10
0.81718 10
0.82218 10
0.82717 10
0.83217 10
0.83716 10
0.84216 10
0.84715 10
0.85215 10
0.85715 10
0.86214 10
0.86714 10
0.87213 10
0.87713 10
0.88212 10
0.88712 10
0.89211 10
0.89711 10
0.9021 10
0.9071 10
0.91209 10
0.91709 10
0.92208 10
0.92708 10
0.93207 10
0.93707 10
0.94206 10
0.94706 10
0.95205 10
0.95705 9.9999999
0.96205 9.9999999
0.96704 9.9999999
0.97204 10
0.97703 10
0.98203 10.000001
0.98702 10.000001
0.99202 10.000002
0.99701 10.000002
1.00201 10.000002
1.007 10.000002
1.012 10.000002
1.01699 10.000002
1.02199 10.000002
1.02698 10.000002
1.03198 10.000002
1.03697 10.000002
1.04197 10.000002
1.04696 10.000003
1.05196 10.000004
1.05695 10.000005
1.06195 10.000006
1.06695 10.000007
1.07194 10.000008
1.07694 10.000009
1.08193 10.00001
1.08693 10.000011
1.09192 10.000012
1.09692 10.000013
1.10191 10.000014
1.10691 10.000015
1.1119 10.000017
1.1169 10.000018
1.12189 10.000021
1.12689 10.000024
1.13188 10.000027
1.13688 10.00003
1.14187 10.000033
1.14687 10.000037
1.15186 10.00004
1.15686 10.000044
1.16185 10.000048
1.16685 10.000053
1.17185 10.000058
1.17684 10.000064
1.18184 10.000071
1.18683 10.000079
1.19183 10.000087
1.19682 10.000097
1.20182 10.000107
1.20681 10.000118
1.21181 10.00013
1.2168 10.000142
1.2218 10.000156
1.22679 10.000171
1.23179 10.000188
1.23678 10.000206
1.24178 10.000226
1.24677 10.000247
1.25177 10.00027
1.25676 10.000295
1.26176 10.000322
1.26675 10.000352
1.27175 10.000384
1.27674 10.00042
1.28174 10.000458
1.28674 10.0005
1.29173 10.000545
1.29673 10.000595
1.30172 10.000648
1.30672 10.000706
1.31171 10.000768
1.31671 10.000834
1.3217 10.000906
1.3267 10.000983
1.33169 10.001066
1.33669 10.001156
1.34168 10.001253
1.34668 10.001358
1.35167 10.001471
1.35667 10.001593
1.36166 10.001723
1.36666 10.001862
1.37165 10.002012
1.37665 10.002172
1.38164 10.002345
1.38664 10.00253
1.39164 10.002728
1.39663 10.00294
1.40163 10.003166
1.40662 10.003407
1.41162 10.003665
1.41661 10.003941
1.42161 10.004235
1.4266 10.00455
1.4316 10.004885
1.43659 10.005242
1.44159 10.005621
1.44658 10.006025
1.45158 10.006454
1.45657 10.006911
1.46157 10.007396
1.46656 10.00791
1.47156 10.008456
1.47655 10.009034
1.48155 10.009647
1.48654 10.010295
1.49154 10.010982
1.49654 10.011708
1.50153 10.012477
1.50653 10.013288
1.51152 10.014145
1.51652 10.015049
1.52151 10.016002
1.52651 10.017006
1.5315 10.018064
1.5365 10.019176
1.54149 10.020347
1.54649 10.021579
1.55148 10.022873
1.55648 10.024232
1.56147 10.025659
1.56647 10.027154
1.57146 10.028721
1.57646 10.030363
1.58145 10.032081
1.58645 10.033879
1.59144 10.035759
1.59644 10.037725
1.60144 10.039778
1.60643 10.041921
1.61143 10.044156
1.61642 10.046485
1.62142 10.048912
1.62641 10.051438
1.63141 10.054067
1.6364 10.0568
1.6414 10.059641
1.64639 10.062592
1.65139 10.065656
1.65638 10.068835
1.66138 10.072131
1.66637 10.075545
1.67137 10.079081
1.67636 10.08274
1.68136 10.086523
1.68635 10.090433
1.69135 10.094472
1.69634 10.098641
1.70134 10.102941
1.70634 10.107374
1.71133 10.111942
1.71633 10.116645
1.72132 10.121485
1.72632 10.126462
1.73131 10.131577
1.73631 10.136831
1.7413 10.142223
1.7463 10.147754
1.75129 10.153424
1.75629 10.159233
1.76128 10.165181
1.76628 10.171267
1.77127 10.177489
1.77627 10.183848
1.78126 10.190341
1.78626 10.196967
1.79125 10.203725
1.79625 10.210613
1.80124 10.217629
1.80624 10.224771
1.81124 10.232036
1.81623 10.239422
1.82123 10.246927
1.82622 10.254545
1.83122 10.262275
1.83621 10.270112
1.84121 10.278055
1.8462 10.286098
1.8512 10.294239
1.85619 10.302471
1.86119 10.31079
1.86618 10.319192
1.87118 10.327673
1.87617 10.336226
1.88117 10.344848
1.88616 10.353534
1.89116 10.362278
1.89615 10.371074
1.90115 10.379917
1.90614 10.388801
1.91114 10.397721
1.91614 10.406671
1.92113 10.415644
1.92613 10.424636
1.93112 10.43364
1.93612 10.442652
1.94111 10.451663
1.94611 10.460669
1.9511 10.469664
1.9561 10.478643
1.96109 10.487599
1.96609 10.496526
1.97108 10.505417
1.97608 10.514269
1.98107 10.523077
1.98607 10.531834
1.99106 10.540536
1.99606 10.549177
2.00105 10.557752
2.00605 10.566257
2.01104 10.574688
2.01604 10.583041
2.02104 10.591311
2.02603 10.599494
2.03103 10.607587
2.03602 10.615589
2.04102 10.623496
2.04601 10.631302
2.05101 10.639003
2.056 10.646599
2.061 10.654089
2.06599 10.661471
2.07099 10.668742
2.07598 10.675903
2.08098 10.682951
2.08597 10.689886
2.09097 10.696707
2.09596 10.703414
2.10096 10.71001
2.10595 10.716497
2.11095 10.722874
2.11594 10.729138
2.12094 10.735288
2.12593 10.741331
2.13093 10.747268
2.13593 10.753101
2.14092 10.758832
2.14592 10.764463
2.15091 10.769999
2.15591 10.775441
2.1609 10.780793
2.1659 10.786056
2.17089 10.791234
2.17589 10.796334
2.18088 10.801363
2.18588 10.806318
2.19087 10.811199
2.19587 10.816015
2.20086 10.820772
2.20586 10.825473
2.21085 10.830123
2.21585 10.834725
2.22084 10.839285
2.22584 10.843806
2.23083 10.848293
2.23583 10.852751
2.24083 10.857184
2.24582 10.861596
2.25082 10.865993
2.25581 10.870378
2.26081 10.874754
2.2658 10.879121
2.2708 10.883487
2.27579 10.887858
2.28079 10.892236
2.28578 10.896624
2.29078 10.901027
2.29577 10.905445
2.30077 10.909883
2.30576 10.914342
2.31076 10.918824
2.31575 10.923331
2.32075 10.927866
2.32574 10.932434
2.33074 10.937036
2.33573 10.941665
2.34073 10.94632
2.34573 10.951008
2.35072 10.955735
2.35572 10.960498
2.36071 10.965294
2.36571 10.970124
2.3707 10.974987
2.3757 10.979883
2.38069 10.984808
2.38569 10.989762
2.39068 10.994744
2.39568 10.999753
2.40067 11.004788
2.40567 11.00984
2.41066 11.014907
2.41566 11.019988
2.42065 11.025081
2.42565 11.03018
2.43064 11.035279
2.43564 11.040379
2.44063 11.045477
2.44563 11.050567
2.45063 11.055644
2.45562 11.060701
2.46062 11.065735
2.46561 11.07074
2.47061 11.075712
2.4756 11.080646
2.4806 11.085535
2.48559 11.090372
2.49059 11.095152
2.49558 11.09987
2.50058 11.10452
2.50557 11.109095
2.51057 11.113588
2.51556 11.117994
2.52056 11.122309
2.52555 11.126525
2.53055 11.130635
2.53554 11.134634
2.54054 11.138516
2.54553 11.142274
2.55053 11.145901
2.55553 11.149387
2.56052 11.152726
2.56552 11.155918
2.57051 11.158961
2.57551 11.161846
2.5805 11.164563
2.5855 11.167107
2.59049 11.169474
2.59549 11.171658
2.60048 11.173653
2.60548 11.175455
2.61047 11.177057
2.61547 11.17845
2.62046 11.179633
2.62546 11.180603
2.63045 11.181357
2.63545 11.181888
2.64044 11.182192
2.64544 11.182264
2.65043 11.182102
2.65543 11.181702
2.66043 11.181061
2.66542 11.180175
2.67042 11.179041
2.67541 11.177656
2.68041 11.17602
2.6854 11.174129
2.6904 11.171977
2.69539 11.16956
2.70039 11.166879
2.70538 11.163938
2.71038 11.160738
2.71537 11.157274
2.72037 11.153544
2.72536 11.149547
2.73036 11.145284
2.73535 11.140753
2.74035 11.135955
2.74534 11.13089
2.75034 11.125559
2.75533 11.119965
2.76033 11.114107
2.76533 11.107985
2.77032 11.101605
2.77532 11.094972
2.78031 11.088083
2.78531 11.08094
2.7903 11.073545
2.7953 11.065902
2.80029 11.058014
2.80529 11.049884
2.81028 11.041518
2.81528 11.032918
2.82027 11.024091
2.82527 11.015039
2.83026 11.005768
2.83526 10.996276
2.84025 10.986571
2.84525 10.976663
2.85024 10.966562
2.85524 10.956269
2.86023 10.945786
2.86523 10.935119
2.87023 10.924277
2.87522 10.913265
2.88022 10.90209
2.88521 10.890759
2.89021 10.879278
2.8952 10.867654
2.9002 10.855897
2.90519 10.844013
2.91019 10.83201
2.91518 10.819891
2.92018 10.807666
2.92517 10.795345
2.93017 10.782938
2.93516 10.77045
2.94016 10.757893
2.94515 10.745271
2.95015 10.732591
2.95514 10.71986
2.96014 10.70709
2.96513 10.694288
2.97013 10.681463
2.97512 10.668622
2.98012 10.655775
2.98512 10.642927
2.99011 10.630088
2.99511 10.617266
3.0001 10.604471
3.0051 10.591709
3.01009 10.578986
3.01509 10.566311
3.02008 10.553694
3.02508 10.541141
3.03007 10.528657
3.03507 10.516249
3.04006 10.503926
3.04506 10.491695
3.05005 10.479562
3.05505 10.467533
3.06004 10.455612
3.06504 10.443809
3.07003 10.432128
3.07503 10.420575
3.08002 10.409155
3.08502 10.397876
3.09002 10.38674
3.09501 10.375754
3.10001 10.364921
3.105 10.354244
3.11 10.343729
3.11499 10.333378
3.11999 10.323194
3.12498 10.31318
3.12998 10.30334
3.13497 10.293677
3.13997 10.284194
3.14496 10.274891
3.14996 10.265772
3.15495 10.256842
3.15995 10.248103
3.16494 10.239549
3.16994 10.231178
3.17493 10.222993
3.17993 10.215
3.18492 10.207197
3.18992 10.199583
3.19492 10.192159
3.19991 10.184923
3.20491 10.177875
3.2099 10.171014
3.2149 10.164339
3.21989 10.15785
3.22489 10.151545
3.22988 10.145422
3.23488 10.139479
3.23987 10.133713
3.24487 10.128123
3.24986 10.122706
3.25486 10.117462
3.25985 10.112387
3.26485 10.10748
3.26984 10.102736
3.27484 10.098154
3.27983 10.09373
3.28483 10.08946
3.28982 10.085341
3.29482 10.081372
3.29982 10.077549
3.30481 10.073869
3.30981 10.070329
3.3148 10.066925
3.3198 10.063653
3.32479 10.06051
3.32979 10.057493
3.33478 10.054598
3.33978 10.051824
3.34477 10.049166
3.34977 10.046622
3.35476 10.044187
3.35976 10.041859
3.36475 10.039632
3.36975 10.037505
3.37474 10.035473
3.37974 10.033534
3.38473 10.031684
3.38973 10.029921
3.39472 10.028242
3.39972 10.026643
3.40472 10.025123
3.40971 10.023677
3.41471 10.022302
3.4197 10.020997
3.4247 10.019757
3.42969 10.018581
3.43469 10.017466
3.43968 10.01641
3.44468 10.01541
3.44967 10.014464
3.45467 10.013569
3.45966 10.012722
3.46466 10.011922
3.46965 10.011164
3.47465 10.010448
3.47964 10.009773
3.48464 10.009138
3.48963 10.008541
3.49463 10.00798
3.49962 10.007451
3.50462 10.006954
3.50962 10.006485
3.51461 10.006045
3.51961 10.005631
3.5246 10.005243
3.5296 10.004879
3.53459 10.004538
3.53959 10.004219
3.54458 10.00392
3.54958 10.00364
3.55457 10.003379
3.55957 10.003134
3.56456 10.002906
3.56956 10.002692
3.57455 10.002493
3.57955 10.002307
3.58454 10.002134
3.58954 10.001974
3.59453 10.001825
3.59953 10.001686
3.60452 10.001557
3.60952 10.001437
3.61452 10.001326
3.61951 10.001222
3.62451 10.001125
3.6295 10.001036
3.6345 10.000953
3.63949 10.000877
3.64449 10.000806
3.64948 10.000741
3.65448 10.00068
3.65947 10.000624
3.66447 10.000572
3.66946 10.000524
3.67446 10.00048
3.67945 10.00044
3.68445 10.000403
3.68944 10.000369
3.69444 10.000338
3.69943 10.000309
3.70443 10.000282
3.70942 10.000257
3.71442 10.000234
3.71942 10.000213
3.72441 10.000194
3.72941 10.000177
3.7344 10.000161
3.7394 10.000146
3.74439 10.000133
3.74939 10.000121
3.75438 10.00011
3.75938 10.000099
3.76437 10.00009
3.76937 10.000081
3.77436 10.000073
3.77936 10.000066
3.78435 10.00006
3.78935 10.000055
3.79434 10.00005
3.79934 10.000046
3.80433 10.000041
3.80933 10.000037
3.81432 10.000033
3.81932 10.000029
3.82431 10.000026
3.82931 10.000024
3.83431 10.000021
3.8393 10.000019
3.8443 10.000017
3.84929 10.000015
3.85429 10.000013
3.85928 10.000012
3.86428 10.000011
3.86927 10.00001
3.87427 10.000009
3.87926 10.000008
3.88426 10.000008
3.88925 10.000007
3.89425 10.000006
3.89924 10.000006
3.90424 10.000005
3.90923 10.000004
3.91423 10.000003
3.91922 10.000003
3.92422 10.000002
3.92921 10.000002
3.93421 10.000001
3.93921 10.000001
3.9442 10.000001
3.9492 10
3.95419 10
3.95919 10
3.96418 9.9999999
3.96918 9.9999999
3.97417 10
3.97917 10
3.98416 10
3.98916 10
3.99415 10
3.99915 10
4.00414 10
4.00914 10
4.01413 10
4.01913 10
4.02412 10
4.02912 10
4.03411 10
4.03911 10
4.04411 10
4.0491 10
4.0541 10
4.05909 10
4.06409 10
4.06908 10
4.07408 10
4.07907 10
4.08407 10
4.08906 10
4.09406 10
4.09905 10
4.10405 10
4.10904 10
4.11404 10
4.11903 10
4.12403 10
4.12902 10
4.13402 10
4.13901 10
4.14401 10
4.14901 10
4.154 10
4.159 10
4.16399 10
4.16899 10
4.17398 10
4.17898 10
4.18397 10
4.18897 10
4.19396 10
4.19896 10
4.20395 10
4.20895 10
4.21394 10
4.21894 10
4.22393 10
4.22893 10
4.23392 10
4.23892 10
4.24391 10
4.24891 10
4.25391 10
4.2589 10
4.2639 10
4.26889 10
4.27389 10
4.27888 10
4.28388 10
4.28887 10
4.29387 10
4.29886 10
4.30386 10
4.30885 10
4.31385 10
4.31884 10
4.32384 10
4.32883 10
4.33383 10
4.33882 10
4.34382 10
4.34881 10
4.35381 10
4.35881 10
4.3638 10
4.3688 10
4.37379 10
4.37879 10
4.38378 10
4.38878 10
4.39377 10
4.39877 10
4.40376 10
4.40876 10
4.41375 10
4.41875 10
4.42374 10
4.42874 10
4.43373 10
4.43873 10
4.44372 10
4.44872 10
4.45371 10
4.45871 10
4.46371 10
4.4687 10
4.4737 10
4.47869 10
4.48369 10
4.48868 10
4.49368 10
4.49867 10
4.50367 10
4.50866 10
4.51366 10
4.51865 10
4.52365 10
4.52864 10
4.53364 10
4.53863 10
4.54363 10
4.54862 10
4.55362 10
4.55861 10
4.56361 10
4.56861 10
4.5736 10
4.5786 10
4.58359 10
4.58859 10
4.59358 10
4.59858 10
4.60357 10
4.60857 10
4.61356 10
4.61856 10
4.62355 10
4.62855 10
4.63354 10
4.63854 10
4.64353 10
4.64853 10
4.65352 10
4.65852 10
4.66351 10
4.66851 10
4.6735 10
4.6785 10
4.6835 10
4.68849 10
4.69349 10
4.69848 10
4.70348 10
4.70847 10
4.71347 10
4.71846 10
4.72346 10
4.72845 10
4.73345 10
4.73844 10
4.74344 10
4.74843 10
4.75343 10
4.75842 10
4.76342 10
4.76841 10
4.77341 10
4.7784 10
4.7834 10
4.7884 10
4.79339 10
4.79839 10
4.80338 10
4.80838 10
4.81337 10
4.81837 10
4.82336 10
4.82836 10
4.83335 10
4.83835 10
4.84334 10
4.84834 10
4.85333 10
4.85833 10
4.86332 10
4.86832 10
4.87331 10
4.87831 10
4.8833 10
4.8883 10
4.8933 10
4.89829 10
4.90329 10
4.90828 10
4.91328 10
4.91827 10
4.92327 10
4.92826 10
4.93326 10
4.93825 10
4.94325 10
4.94824 10
4.95324 10
4.95823 10
4.96323 10
4.96822 10
4.97322 10
4.97821 10
4.98321 10
4.9882 10
4.9932 10
4.9982 10
5.00319 10
5.00819 10
5.01318 10
5.01818 10
5.02317 10
5.02817 10
5.03316 10
5.03816 10
5.04315 10
5.04815 10
5.05314 10
5.05814 10
5.06313 10
5.06813 10
5.07312 10
5.07812 10
5.08311 10
5.08811 10
5.0931 10
5.0981 10
5.1031 10
5.10809 10
5.11309 10
5.11808 10
5.12308 10
5.12807 10
5.13307 10
5.13806 10
5.14306 10
5.14805 10
5.15305 10
5.15804 10
5.16304 10
5.16803 10
5.17303 10
5.17802 10
5.18302 10
5.18801 10
5.19301 10
5.198 10
5.203 10
5.208 10
5.21299 10
5.21799 10
5.22298 10
5.22798 10
5.23297 10
5.23797 10
5.24296 10
5.24796 10
5.25295 10
5.25795 10
5.26294 10
5.26794 10
5.27293 10
5.27793 10
5.28292 10
5.28792 10
5.29291 10
5.29791 10
5.3029 10
5.3079 10
5.3129 10
5.31789 10
5.32289 10
5.32788 10
5.33288 10
5.33787 10
5.34287 10
5.34786 10
5.35286 10
5.35785 10
5.36285 10
5.36784 10
5.37284 10
5.37783 10
5.38283 10
5.38782 10
5.39282 10
5.39781 10
5.40281 10
5.4078 10
5.4128 10
5.4178 10
5.42279 10
5.42779 10
5.43278 10
5.43778 10
5.44277 10
5.44777 10
5.45276 10
5.45776 10
5.46275 10
5.46775 10
5.47274 10
5.47774 10
5.48273 10
5.48773 9.9999999
5.49272 9.9999999
5.49772 9.9999999
5.50271 10
5.50771 10
5.5127 10
5.5177 10.000001
5.5227 10.000001
5.52769 10.000001
5.53269 10.000001
5.53768 10.000001
5.54268 10.000002
5.54767 10.000002
5.55267 10.000002
5.55766 10.000002
5.56266 10.000002
5.56765 10.000002
5.57265 10.000002
5.57764 10.000003
5.58264 10.000003
5.58763 10.000003
5.59263 10.000004
5.59762 10.000005
5.60262 10.000006
5.60761 10.000006
5.61261 10.000007
5.6176 10.000007
5.6226 10.000008
5.62759 10.000009
5.63259 10.00001
5.63759 10.000011
5.64258 10.000012
5.64758 10.000013
5.65257 10.000014
5.65757 10.000015
5.66256 10.000016
5.66756 10.000018
5.67255 10.00002
5.67755 10.000022
5.68254 10.000024
5.68754 10.000026
5.69253 10.000028
5.69753 10.000031
5.70252 10.000034
5.70752 10.000037
5.71251 10.00004
5.71751 10.000044
5.7225 10.000048
5.7275 10.000052
5.73249 10.000057
5.73749 10.000061
5.74249 10.000067
5.74748 10.000072
5.75248 10.000078
5.75747 10.000085
5.76247 10.000092
5.76746 10.000099
5.77246 10.000107
5.77745 10.000116
5.78245 10.000126
5.78744 10.000137
5.79244 10.000148
5.79743 10.00016
5.80243 10.000173
5.80742 10.000186
5.81242 10.000201
5.81741 10.000216
5.82241 10.000233
5.8274 10.000251
5.8324 10.00027
5.83739 10.00029
5.84239 10.000312
5.84739 10.000334
5.85238 10.000359
5.85738 10.000385
5.86237 10.000412
5.86737 10.000442
5.87236 10.000473
5.87736 10.000506
5.88235 10.000541
5.88735 10.000579
5.89234 10.000618
5.89734 10.00066
5.90233 10.000705
5.90733 10.000752
5.91232 10.000802
5.91732 10.000855
5.92231 10.000911
5.92731 10.000969
5.9323 10.001031
5.9373 10.001096
5.94229 10.001164
5.94729 10.001237
5.95229 10.001314
5.95728 10.001394
5.96228 10.001479
5.96727 10.001568
5.97227 10.001661
5.97726 10.001758
5.98226 10.00186
5.98725 10.001967
5.99225 10.002079
5.99724 10.002197
6.00224 10.00232
6.00723 10.002449
6.01223 10.002583
6.01722 10.002723
6.02222 10.002869
6.02721 10.003022
6.03221 10.00318
6.0372 10.003346
6.0422 10.003518
6.04719 10.003698
6.05219 10.003884
6.05719 10.004078
6.06218 10.004278
6.06718 10.004486
6.07217 10.004702
6.07717 10.004925
6.08216 10.005156
6.08716 10.005395
6.09215 10.005642
6.09715 10.005897
6.10214 10.006161
6.10714 10.006434
6.11213 10.006715
6.11713 10.007004
6.12212 10.007302
6.12712 10.007608
6.13211 10.007922
6.13711 10.008245
6.1421 10.008577
6.1471 10.008918
6.15209 10.009268
6.15709 10.009626
6.16209 10.009993
6.16708 10.010369
6.17208 10.010752
6.17707 10.011144
6.18207 10.011544
6.18706 10.011952
6.19206 10.012368
6.19705 10.012792
6.20205 10.013224
6.20704 10.013664
6.21204 10.01411
6.21703 10.014563
6.22203 10.015022
6.22702 10.015488
6.23202 10.015961
6.23701 10.016439
6.24201 10.016923
6.247 10.017413
6.252 10.017906
6.25699 10.018405
6.26199 10.018907
6.26699 10.019413
6.27198 10.019922
6.27698 10.020434
6.28197 10.020948
6.28697 10.021464
6.29196 10.021981
6.29696 10.0225
6.30195 10.023019
6.30695 10.023538
6.31194 10.024056
6.31694 10.024572
6.32193 10.025088
6.32693 10.025601
6.33192 10.026112
6.33692 10.026619
6.34191 10.027123
6.34691 10.027621
6.3519 10.028115
6.3569 10.028602
6.36189 10.029083
6.36689 10.029558
6.37189 10.030025
6.37688 10.030485
6.38188 10.030936
6.38687 10.031379
6.39187 10.031812
6.39686 10.032234
6.40186 10.032646
6.40685 10.033047
6.41185 10.033436
6.41684 10.033813
6.42184 10.034176
6.42683 10.034527
6.43183 10.034864
6.43682 10.035188
6.44182 10.035497
6.44681 10.035791
6.45181 10.03607
6.4568 10.036334
6.4618 10.036581
6.46679 10.036812
6.47179 10.037027
6.47678 10.037225
6.48178 10.037407
6.48678 10.037571
6.49177 10.037717
6.49677 10.037846
6.50176 10.037957
6.50676 10.03805
6.51175 10.038126
6.51675 10.038184
6.52174 10.038224
6.52674 10.038245
6.53173 10.038249
6.53673 10.038234
6.54172 10.038201
6.54672 10.038151
6.55171 10.038083
6.55671 10.037997
6.5617 10.037895
6.5667 10.037775
6.57169 10.037638
6.57669 10.037484
6.58168 10.037314
6.58668 10.037127
6.59168 10.036924
6.59667 10.036705
6.60167 10.036471
6.60666 10.036222
6.61166 10.035959
6.61665 10.035681
6.62165 10.03539
6.62664 10.035085
6.63164 10.034767
6.63663 10.034437
6.64163 10.034095
6.64662 10.033741
6.65162 10.033376
6.65661 10.033
6.66161 10.032614
6.6666 10.032219
6.6716 10.031814
6.67659 10.031401
6.68159 10.03098
6.68658 10.030552
6.69158 10.030116
6.69658 10.029674
6.70157 10.029225
6.70657 10.028771
6.71156 10.028311
6.71656 10.027846
6.72155 10.027378
6.72655 10.026906
6.73154 10.026431
6.73654 10.025954
6.74153 10.025474
6.74653 10.024994
6.75152 10.024513
6.75652 10.024031
6.76151 10.023549
6.76651 10.023067
6.7715 10.022585
6.7765 10.022104
6.78149 10.021624
6.78649 10.021146
6.79148 10.020671
6.79648 10.020199
6.80148 10.019731
6.80647 10.019266
6.81147 10.018805
6.81646 10.018348
6.82146 10.017896
6.82645 10.017448
6.83145 10.017007
6.83644 10.016571
6.84144 10.016141
6.84643 10.015718
6.85143 10.015301
6.85642 10.014891
6.86142 10.014487
6.86641 10.014092
6.87141 10.013704
6.8764 10.013324
6.8814 10.012953
6.88639 10.01259
6.89139 10.012235
6.89638 10.01189
6.90138 10.011553
6.90638 10.011227
6.91137 10.010911
6.91637 10.010605
6.92136 10.01031
6.92636 10.010026
6.93135 10.009754
6.93635 10.009492
6.94134 10.009243
6.94634 10.009004
6.95133 10.008778
6.95633 10.008565
6.96132 10.008365
6.96632 10.008179
6.97131 10.008007
6.97631 10.007849
6.9813 10.007706
6.9863 10.007579
6.99129 10.007466
6.99629 10.00737
7.00128 10.007291
7.00628 10.007229
7.01128 10.007185
7.01627 10.007159
7.02127 10.007152
7.02626 10.007166
7.03126 10.007201
7.03625 10.007259
7.04125 10.007339
7.04624 10.007443
7.05124 10.007571
7.05623 10.007724
7.06123 10.007902
7.06622 10.008108
7.07122 10.008343
7.07621 10.008608
7.08121 10.008905
7.0862 10.009233
7.0912 10.009596
7.09619 10.009994
7.10119 10.010428
7.10618 10.010901
7.11118 10.011414
7.11618 10.011968
7.12117 10.012567
7.12617 10.013211
7.13116 10.013902
7.13616 10.014642
7.14115 10.015433
7.14615 10.016276
7.15114 10.017175
7.15614 10.018132
7.16113 10.01915
7.16613 10.02023
7.17112 10.021376
7.17612 10.022589
7.18111 10.023871
7.18611 10.025225
7.1911 10.026653
7.1961 10.028159
7.20109 10.029745
7.20609 10.031415
7.21108 10.033171
7.21608 10.035018
7.22108 10.036957
7.22607 10.038991
7.23107 10.041122
7.23606 10.043355
7.24106 10.045692
7.24605 10.048137
7.25105 10.050692
7.25604 10.053361
7.26104 10.056146
7.26603 10.059049
7.27103 10.062074
7.27602 10.065225
7.28102 10.068505
7.28601 10.071918
7.29101 10.075465
7.296 10.079151
7.301 10.082975
7.30599 10.086942
7.31099 10.091053
7.31598 10.095312
7.32098 10.099721
7.32597 10.104284
7.33097 10.109002
7.33597 10.113873
7.34096 10.1189
7.34596 10.124088
7.35095 10.12944
7.35595 10.134956
7.36094 10.140636
7.36594 10.146482
7.37093 10.152493
7.37593 10.158672
7.38092 10.165016
7.38592 10.171528
7.39091 10.178207
7.39591 10.185052
7.4009 10.192063
7.4059 10.199239
7.41089 10.20658
7.41589 10.214084
7.42088 10.221749
7.42588 10.229571
7.43087 10.237549
7.43587 10.24568
7.44087 10.253962
7.44586 10.262392
7.45086 10.270966
7.45585 10.279681
7.46085 10.288531
7.46584 10.297513
7.47084 10.306621
7.47583 10.315851
7.48083 10.325196
7.48582 10.334651
7.49082 10.344211
7.49581 10.353868
7.50081 10.363617
7.5058 10.37345
7.5108 10.383361
7.51579 10.393341
7.52079 10.403382
7.52578 10.413478
7.53078 10.42362
7.53577 10.433802
7.54077 10.444012
7.54577 10.454243
7.55076 10.464484
7.55576 10.474727
7.56075 10.484962
7.56575 10.495181
7.57074 10.505374
7.57574 10.515532
7.58073 10.525645
7.58573 10.535704
7.59072 10.545698
7.59572 10.555617
7.60071 10.565449
7.60571 10.575188
7.6107 10.584825
7.6157 10.594351
7.62069 10.603755
7.62569 10.613023
7.63068 10.622147
7.63568 10.631125
7.64067 10.63995
7.64567 10.64861
7.65067 10.657094
7.65566 10.665396
7.66066 10.673506
7.66565 10.681419
7.67065 10.689127
7.67564 10.696624
7.68064 10.703904
7.68563 10.71096
7.69063 10.717784
7.69562 10.724374
7.70062 10.730726
7.70561 10.736837
7.71061 10.7427
7.7156 10.748313
7.7206 10.753673
7.72559 10.758778
7.73059 10.763625
7.73558 10.768214
7.74058 10.772543
7.74557 10.776613
7.75057 10.780424
7.75557 10.783979
7.76056 10.787278
7.76556 10.790319
7.77055 10.793105
7.77555 10.795639
7.78054 10.797928
7.78554 10.799974
7.79053 10.801782
7.79553 10.803356
7.80052 10.804701
7.80552 10.805822
7.81051 10.806727
7.81551 10.807419
7.8205 10.807907
7.8255 10.808202
7.83049 10.80831
7.83549 10.808233
7.84048 10.80798
7.84548 10.807563
7.85047 10.806989
7.85547 10.806267
7.86047 10.805407
7.86546 10.804418
7.87046 10.803309
7.87545 10.802089
7.88045 10.800769
7.88544 10.799356
7.89044 10.797863
7.89543 10.796302
7.90043 10.79468
7.90542 10.793002
7.91042 10.791276
7.91541 10.789515
7.92041 10.787729
7.9254 10.785932
7.9304 10.784132
7.93539 10.782332
7.94039 10.780536
7.94538 10.778756
7.95038 10.776999
7.95537 10.775274
7.96037 10.773586
7.96537 10.771942
7.97036 10.77035
7.97536 10.768821
7.98035 10.767357
7.98535 10.765954
7.99034 10.764617
7.99534 10.763353
8.00033 10.762168
8.00533 10.761063
8.01032 10.76004
8.01532 10.759101
8.02031 10.758247
8.02531 10.757479
8.0303 10.756799
8.0353 10.756203
8.04029 10.755692
8.04529 10.755268
8.05028 10.75493
8.05528 10.754664
8.06027 10.754467
8.06527 10.75434
8.07027 10.754282
8.07526 10.754287
8.08026 10.754349
8.08525 10.754464
8.09025 10.754626
8.09524 10.754828
8.10024 10.755065
8.10523 10.755328
8.11023 10.755613
8.11522 10.755908
8.12022 10.756207
8.12521 10.756507
8.13021 10.756798
8.1352 10.757064
8.1402 10.757296
8.14519 10.757491
8.15019 10.75764
8.15518 10.757733
8.16018 10.757762
8.16517 10.757717
8.17017 10.757589
8.17516 10.757369
8.18016 10.757049
8.18516 10.756617
8.19015 10.756068
8.19515 10.755397
8.20014 10.754594
8.20514 10.753647
8.21013 10.752546
8.21513 10.751286
8.22012 10.749862
8.22512 10.748268
8.23011 10.746499
8.23511 10.744545
8.2401 10.742398
8.2451 10.740055
8.25009 10.737512
8.25509 10.734763
8.26008 10.731805
8.26508 10.728634
8.27007 10.725248
8.27507 10.721643
8.28006 10.717818
8.28506 10.713771
8.29006 10.7095
8.29505 10.705004
8.30005 10.700284
8.30504 10.695341
8.31004 10.690175
8.31503 10.684787
8.32003 10.679178
8.32502 10.673351
8.33002 10.667308
8.33501 10.661054
8.34001 10.654592
8.345 10.647922
8.35 10.641052
8.35499 10.633989
8.35999 10.626741
8.36498 10.61931
8.36998 10.611699
8.37497 10.603917
8.37997 10.59597
8.38496 10.587865
8.38996 10.57961
8.39496 10.571214
8.39995 10.562683
8.40495 10.554028
8.40994 10.545254
8.41494 10.536365
8.41993 10.527369
8.42493 10.518285
8.42992 10.509122
8.43492 10.499886
8.43991 10.490582
8.44491 10.481221
8.4499 10.471813
8.4549 10.462366
8.45989 10.452889
8.46489 10.443391
8.46988 10.43388
8.47488 10.424367
8.47987 10.414858
8.48487 10.405357
8.48986 10.395873
8.49486 10.386424
8.49986 10.377021
8.50485 10.367664
8.50985 10.358359
8.51484 10.349114
8.51984 10.339937
8.52483 10.330835
8.52983 10.321816
8.53482 10.312884
8.53982 10.304048
8.54481 10.295311
8.54981 10.286681
8.5548 10.278162
8.5598 10.269759
8.56479 10.261471
8.56979 10.253303
8.57478 10.24527
8.57978 10.237375
8.58477 10.229618
8.58977 10.221999
8.59476 10.214523
8.59976 10.207193
8.60476 10.20001
8.60975 10.192977
8.61475 10.186095
8.61974 10.179368
8.62474 10.172795
8.62973 10.166377
8.63473 10.16011
8.63972 10.153995
8.64472 10.14804
8.64971 10.142246
8.65471 10.136608
8.6597 10.131125
8.6647 10.125797
8.66969 10.120624
8.67469 10.115603
8.67968 10.110733
8.68468 10.106014
8.68967 10.101442
8.69467 10.097018
8.69966 10.092738
8.70466 10.088599
8.70966 10.084597
8.71465 10.080736
8.71965 10.077014
8.72464 10.073426
8.72964 10.069967
8.73463 10.066636
8.73963 10.063431
8.74462 10.060349
8.74962 10.057386
8.75461 10.05454
8.75961 10.051809
8.7646 10.049188
8.7696 10.046676
8.77459 10.044269
8.77959 10.041965
8.78458 10.039758
8.78958 10.037647
8.79457 10.03563
8.79957 10.033705
8.80456 10.031867
8.80956 10.030113
8.81456 10.02844
8.81955 10.026846
8.82455 10.025328
8.82954 10.023883
8.83454 10.022508
8.83953 10.021203
8.84453 10.019962
8.84952 10.018785
8.85452 10.017668
8.85951 10.016607
8.86451 10.015601
8.8695 10.01465
8.8745 10.013749
8.87949 10.012897
8.88449 10.012092
8.88948 10.011331
8.89448 10.010612
8.89947 10.009934
8.90447 10.009293
8.90946 10.008689
8.91446 10.008121
8.91946 10.007586
8.92445 10.007082
8.92945 10.006609
8.93444 10.006164
8.93944 10.005746
8.94443 10.005354
8.94943 10.004985
8.95442 10.004639
8.95942 10.004315
8.96441 10.004012
8.96941 10.003728
8.9744 10.003462
8.9794 10.003213
8.98439 10.002981
8.98939 10.002764
8.99438 10.002562
8.99938 10.002373
9.00437 10.002197
9.00937 10.002032
9.01436 10.001879
9.01936 10.001737
9.02435 10.001604
9.02935 10.001481
9.03435 10.001367
9.03934 10.001261
9.04434 10.001163
9.04933 10.001072
9.05433 10.000988
9.05932 10.00091
9.06432 10.000838
9.06931 10.00077
9.07431 10.000707
9.0793 10.000649
9.0843 10.000595
9.08929 10.000546
9.09429 10.000501
9.09928 10.000459
9.10428 10.000421
9.10927 10.000385
9.11427 10.000352
9.11926 10.000322
9.12426 10.000294
9.12925 10.000269
9.13425 10.000246
9.13925 10.000225
9.14424 10.000206
9.14924 10.000187
9.15423 10.000171
9.15923 10.000156
9.16422 10.000143
9.16922 10.000131
9.17421 10.00012
9.17921 10.000111
9.1842 10.000101
9.1892 10.000092
9.19419 10.000084
9.19919 10.000077
9.20418 10.00007
9.20918 10.000065
9.21417 10.00006
9.21917 10.000056
9.22416 10.000053
9.22916 10.000049
9.23415 10.000046
9.23915 10.000043
9.24415 10.00004
9.24914 10.000039
9.25414 10.000038
9.25913 10.000037
9.26413 10.000037
9.26912 10.000036
9.27412 10.000037
9.27911 10.000037
9.28411 10.000038
9.2891 10.00004
9.2941 10.000042
9.29909 10.000044
9.30409 10.000046
9.30908 10.000048
9.31408 10.000051
9.31907 10.000055
9.32407 10.000059
9.32906 10.000063
9.33406 10.000068
9.33905 10.000074
9.34405 10.000081
9.34905 10.000088
9.35404 10.000096
9.35904 10.000104
9.36403 10.000113
9.36903 10.000123
9.37402 10.000134
9.37902 10.000146
9.38401 10.000158
9.38901 10.000172
9.394 10.000187
9.399 10.000203
9.40399 10.000221
9.40899 10.000239
9.41398 10.000259
9.41898 10.000281
9.42397 10.000304
9.42897 10.000329
9.43396 10.000356
9.43896 10.000385
9.44395 10.000416
9.44895 10.000449
9.45395 10.000485
9.45894 10.000523
9.46394 10.000563
9.46893 10.000607
9.47393 10.000654
9.47892 10.000704
9.48392 10.000758
9.48891 10.000815
9.49391 10.000876
9.4989 10.000941
9.5039 10.00101
9.50889 10.001083
9.51389 10.001161
9.51888 10.001245
9.52388 10.001333
9.52887 10.001428
9.53387 10.001529
9.53886 10.001636
9.54386 10.001749
9.54885 10.001869
9.55385 10.001995
9.55885 10.002129
9.56384 10.00227
9.56884 10.002419
9.57383 10.002576
9.57883 10.002743
9.58382 10.002919
9.58882 10.003106
9.59381 10.003303
9.59881 10.003509
9.6038 10.003727
9.6088 10.003955
9.61379 10.004195
9.61879 10.004446
9.62378 10.004711
9.62878 10.004989
9.63377 10.005281
9.63877 10.005587
9.64376 10.005907
9.64876 10.006242
9.65375 10.006592
9.65875 10.006959
9.66375 10.007341
9.66874 10.00774
9.67374 10.008157
9.67873 10.008592
9.68373 10.009045
9.68872 10.009518
9.69372 10.010009
9.69871 10.010519
9.70371 10.011049
9.7087 10.0116
9.7137 10.01217
9.71869 10.012763
9.72369 10.013377
9.72868 10.014013
9.73368 10.014671
9.73867 10.015352
9.74367 10.016057
9.74866 10.016784
9.75366 10.017535
9.75865 10.01831
9.76365 10.019109
9.76865 10.019932
9.77364 10.020779
9.77864 10.021651
9.78363 10.022546
9.78863 10.023467
9.79362 10.024412
9.79862 10.025381
9.80361 10.026376
9.80861 10.027393
9.8136 10.028434
9.8186 10.029499
9.82359 10.030589
9.82859 10.031702
9.83358 10.032838
9.83858 10.033997
9.84357 10.035177
9.84857 10.03638
9.85356 10.037603
9.85856 10.038847
9.86355 10.040112
9.86855 10.041396
9.87354 10.042698
9.87854 10.044018
9.88354 10.045355
9.88853 10.046707
9.89353 10.048075
9.89852 10.049456
9.90352 10.05085
9.90851 10.052257
9.91351 10.053676
9.9185 10.055105
9.9235 10.056543
9.92849 10.057988
9.93349 10.05944
9.93848 10.060896
9.94348 10.062356
9.94847 10.063819
9.95347 10.065283
9.95846 10.066746
9.96346 10.068208
9.96845 10.069667
9.97345 10.071122
9.97844 10.072569
9.98344 10.074009
9.98844 10.075439
9.99343 10.076861
9.99843 10.07827
10.00342 10.079666
10.00842 10.081047
10.01341 10.082412
10.01841 10.083758
10.0234 10.085086
10.0284 10.086392
10.03339 10.087676
10.03839 10.088938
10.04338 10.090174
10.04838 10.091386
10.05337 10.09257
10.05837 10.093726
10.06336 10.094853
10.06836 10.095948
10.07335 10.09701
10.07835 10.098039
10.08334 10.099034
10.08834 10.099996
10.09334 10.100921
10.09833 10.101811
10.10333 10.102664
10.10832 10.103478
10.11332 10.104254
10.11831 10.104991
10.12331 10.105687
10.1283 10.106344
10.1333 10.10696
10.13829 10.107536
10.14329 10.10807
10.14828 10.108564
10.15328 10.109017
10.15827 10.109428
10.16327 10.109797
10.16826 10.110125
10.17326 10.110411
10.17825 10.110657
10.18325 10.110862
10.18824 10.111027
10.19324 10.111152
10.19824 10.111238
10.20323 10.111284
10.20823 10.111291
10.21322 10.111259
10.21822 10.11119
10.22321 10.111083
10.22821 10.110941
10.2332 10.110765
10.2382 10.110554
10.24319 10.110309
10.24819 10.11003
10.25318 10.10972
10.25818 10.109377
10.26317 10.109004
10.26817 10.108601
10.27316 10.108169
10.27816 10.107709
10.28315 10.107222
10.28815 10.106709
10.29314 10.106171
10.29814 10.105608
10.30314 10.105023
10.30813 10.104415
10.31313 10.103786
10.31812 10.103137
10.32312 10.102468
10.32811 10.101781
10.33311 10.101075
10.3381 10.100351
10.3431 10.099611
10.34809 10.098855
10.35309 10.098084
10.35808 10.097299
10.36308 10.0965
10.36807 10.095689
10.37307 10.094866
10.37806 10.094032
10.38306 10.093187
10.38805 10.092332
10.39305 10.091468
10.39804 10.090595
10.40304 10.089715
10.40804 10.088827
10.41303 10.08793
10.41803 10.087026
10.42302 10.086115
10.42802 10.085197
10.43301 10.084273
10.43801 10.083344
10.443 10.082409
10.448 10.08147
10.45299 10.080526
10.45799 10.079578
10.46298 10.078626
10.46798 10.077672
10.47297 10.076714
10.47797 10.075753
10.48296 10.07479
10.48796 10.073825
10.49295 10.072859
10.49795 10.07189
10.50294 10.070919
10.50794 10.069947
10.51294 10.068974
10.51793 10.068002
10.52293 10.067029
10.52792 10.066056
10.53292 10.065084
10.53791 10.064113
10.54291 10.063142
10.5479 10.062174
10.5529 10.061207
10.55789 10.060244
10.56289 10.059284
10.56788 10.058328
10.57288 10.057377
10.57787 10.056431
10.58287 10.055489
10.58786 10.054551
10.59286 10.053621
10.59785 10.052698
10.60285 10.051783
10.60784 10.050878
10.61284 10.049983
10.61784 10.049098
10.62283 10.048223
10.62783 10.04736
10.63282 10.04651
10.63782 10.045673
10.64281 10.044852
10.64781 10.044046
10.6528 10.043257
10.6578 10.042487
10.66279 10.041736
10.66779 10.041006
10.67278 10.040297
10.67778 10.03961
10.68277 10.038947
10.68777 10.038308
10.69276 10.037697
10.69776 10.037113
10.70275 10.03656
10.70775 10.036038
10.71274 10.03555
10.71774 10.035095
10.72273 10.034676
10.72773 10.034294
10.73273 10.033952
10.73772 10.033651
10.74272 10.033394
10.74771 10.033182
10.75271 10.033016
10.7577 10.032898
10.7627 10.032831
10.76769 10.032817
10.77269 10.032858
10.77768 10.032956
10.78268 10.033114
10.78767 10.033334
10.79267 10.033617
10.79766 10.033966
10.80266 10.034384
10.80765 10.034872
10.81265 10.035433
10.81764 10.036071
10.82264 10.036786
10.82763 10.037583
10.83263 10.038464
10.83763 10.039433
10.84262 10.040491
10.84762 10.04164
10.85261 10.042883
10.85761 10.044223
10.8626 10.045663
10.8676 10.047206
10.87259 10.048853
10.87759 10.050609
10.88258 10.052476
10.88758 10.054457
10.89257 10.056554
10.89757 10.058771
10.90256 10.061111
10.90756 10.063577
10.91255 10.06617
10.91755 10.068891
10.92254 10.071744
10.92754 10.074733
10.93253 10.07786
10.93753 10.081127
10.94253 10.084535
10.94752 10.088087
10.95252 10.091786
10.95751 10.095632
10.96251 10.099629
10.9675 10.103778
10.9725 10.10808
10.97749 10.112537
10.98249 10.117153
10.98748 10.121929
10.99248 10.126864
10.99747 10.131955
11.00247 10.137203
11.00746 10.142612
11.01246 10.14818
11.01745 10.153907
11.02245 10.159794
11.02744 10.165841
11.03244 10.172047
11.03743 10.178411
11.04243 10.18493
11.04743 10.191601
11.05242 10.198426
11.05742 10.205406
11.06241 10.212532
11.06741 10.219797
11.0724 10.227203
11.0774 10.234748
11.08239 10.242428
11.08739 10.250238
11.09238 10.258174
11.09738 10.26623
11.10237 10.274403
11.10737 10.282686
11.11236 10.291072
11.11736 10.299557
11.12235 10.308136
11.12735 10.316808
11.13234 10.325557
11.13734 10.334371
11.14233 10.343246
11.14733 10.352177
11.15233 10.361157
11.15732 10.370176
11.16232 10.379225
11.16731 10.388296
11.17231 10.39738
11.1773 10.406466
11.1823 10.415545
11.18729 10.424609
11.19229 10.433644
11.19728 10.442642
11.20228 10.451596
11.20727 10.460497
11.21227 10.469329
11.21726 10.478075
11.22226 10.486727
11.22725 10.495281
11.23225 10.503725
11.23724 10.512046
11.24224 10.520234
11.24723 10.528278
11.25223 10.536168
11.25723 10.543892
11.26222 10.55144
11.26722 10.5588
11.27221 10.565967
11.27721 10.572932
11.2822 10.57968
11.2872 10.586197
11.29219 10.592477
11.29719 10.598514
11.30218 10.604297
11.30718 10.609819
11.31217 10.61507
11.31717 10.620043
11.32216 10.624731
11.32716 10.629126
11.33215 10.633222
11.33715 10.637011
11.34214 10.640491
11.34714 10.643656
11.35213 10.646501
11.35713 10.649019
11.36213 10.651206
11.36712 10.653062
11.37212 10.654581
11.37711 10.655762
11.38211 10.656602
11.3871 10.6571
11.3921 10.657256
11.39709 10.657071
11.40209 10.656545
11.40708 10.655678
11.41208 10.654472
11.41707 10.652929
11.42207 10.651048
11.42706 10.648833
11.43206 10.646289
11.43705 10.643422
11.44205 10.640235
11.44704 10.636732
11.45204 10.63292
11.45703 10.628802
11.46203 10.624387
11.46703 10.619679
11.47202 10.614687
11.47702 10.609419
11.48201 10.603882
11.48701 10.598086
11.492 10.592035
11.497 10.585735
11.50199 10.579201
11.50699 10.572446
11.51198 10.565479
11.51698 10.558305
11.52197 10.550935
11.52697 10.54338
11.53196 10.53565
11.53696 10.527756
11.54195 10.519706
11.54695 10.511513
11.55194 10.503189
11.55694 10.494744
11.56193 10.486186
11.56693 10.477522
11.57193 10.468769
11.57692 10.459943
11.58192 10.45105
11.58691 10.442099
11.59191 10.433098
11.5969 10.424061
11.6019 10.414998
11.60689 10.405917
11.61189 10.39683
11.61688 10.387744
11.62188 10.378669
11.62687 10.369614
11.63187 10.360589
11.63686 10.351603
11.64186 10.34266
11.64685 10.333765
11.65185 10.324932
11.65684 10.316174
11.66184 10.307496
11.66683 10.298899
11.67183 10.290391
11.67682 10.281979
11.68182 10.273669
11.68682 10.265466
11.69181 10.257375
11.69681 10.2494
11.7018 10.241548
11.7068 10.233822
11.71179 10.226224
11.71679 10.218754
11.72178 10.21142
11.72678 10.204231
11.73177 10.197187
11.73677 10.190286
11.74176 10.183531
11.74676 10.176925
11.75175 10.170467
11.75675 10.16416
11.76174 10.158003
11.76674 10.151998
11.77173 10.146145
11.77673 10.140446
11.78172 10.134898
11.78672 10.129499
11.79172 10.124252
11.79671 10.119159
11.80171 10.114216
11.8067 10.109422
11.8117 10.104773
11.81669 10.10027
11.82169 10.09591
11.82668 10.091693
11.83168 10.087616
11.83667 10.083677
11.84167 10.079874
11.84666 10.076203
11.85166 10.072664
11.85665 10.069253
11.86165 10.065967
11.86664 10.062802
11.87164 10.059758
11.87663 10.056834
11.88163 10.054026
11.88662 10.05133
11.89162 10.048743
11.89662 10.046263
11.90161 10.043886
11.90661 10.04161
11.9116 10.039432
11.9166 10.037347
11.92159 10.035355
11.92659 10.033451
11.93158 10.031633
11.93658 10.029897
11.94157 10.028242
11.94657 10.026666
11.95156 10.025165
11.95656 10.023736
11.96155 10.022376
11.96655 10.021084
11.97154 10.019856
11.97654 10.018689
11.98153 10.017582
11.98653 10.016531
11.99152 10.015535
11.99652 10.014592
12.00152 10.013699
12.00651 10.012855
12.01151 10.012057
12.0165 10.011303
12.0215 10.010592
12.02649 10.009919
12.03149 10.009283
12.03648 10.008683
12.04148 10.008117
12.04647 10.007584
12.05147 10.007082
12.05646 10.00661
12.06146 10.006167
12.06645 10.00575
12.07145 10.00536
12.07644 10.004993
12.08144 10.004649
12.08643 10.004327
12.09143 10.004025
12.09642 10.003742
12.10142 10.003478
12.10642 10.00323
12.11141 10.002998
12.11641 10.00278
12.1214 10.002577
12.1264 10.002387
12.13139 10.00221
12.13639 10.002046
12.14138 10.001894
12.14638 10.001752
12.15137 10.00162
12.15637 10.001497
12.16136 10.001382
12.16636 10.001275
12.17135 10.001175
12.17635 10.001083
12.18134 10.000997
12.18634 10.000917
12.19133 10.000844
12.19633 10.000777
12.20132 10.000715
12.20632 10.000658
12.21132 10.000605
12.21631 10.000556
12.22131 10.00051
12.2263 10.000468
12.2313 10.00043
12.23629 10.000394
12.24129 10.000361
12.24628 10.00033
12.25128 10.000302
12.25627 10.000276
12.26127 10.000251
12.26626 10.000229
12.27126 10.000209
12.27625 10.000191
12.28125 10.000174
12.28624 10.000159
12.29124 10.000145
12.29623 10.000132
12.30123 10.000119
12.30622 10.000108
12.31122 10.000098
12.31622 10.000089
12.32121 10.000081
12.32621 10.000073
12.3312 10.000066
12.3362 10.00006
12.34119 10.000054
12.34619 10.000049
12.35118 10.000044
12.35618 10.00004
12.36117 10.000036
12.36617 10.000033
12.37116 10.00003
12.37616 10.000027
12.38115 10.000024
12.38615 10.000021
12.39114 10.000018
12.39614 10.000016
12.40113 10.000014
12.40613 10.000012
12.41112 10.000011
12.41612 10.00001
12.42112 10.00001
12.42611 10.000009
12.43111 10.000008
12.4361 10.000007
12.4411 10.000006
12.44609 10.000005
12.45109 10.000004
12.45608 10.000003
12.46108 10.000003
12.46607 10.000002
12.47107 10.000001
12.47606 10
12.48106 10
12.48605 9.9999998
12.49105 9.9999998
12.49604 9.9999999
12.50104 10
12.50603 10
12.51103 10
12.51602 10
12.52102 10
12.52601 10
12.53101 10
12.53601 10
12.541 10
12.546 10
12.55099 10
12.55599 10
12.56098 10
12.56598 10
12.57097 10
12.57597 10
12.58096 10
12.58596 10
12.59095 10
12.59595 10
12.60094 10
12.60594 10
12.61093 10
12.61593 10
12.62092 10
12.62592 10
12.63091 10
12.63591 10
12.64091 10
12.6459 10
12.6509 10
12.65589 10
12.66089 10
12.66588 10
12.67088 10
12.67587 10
12.68087 10
12.68586 10
12.69086 10
12.69585 10
12.70085 10
12.70584 10
12.71084 10
12.71583 10
12.72083 10
12.72582 10
12.73082 10
12.73581 10
12.74081 10
12.74581 10
12.7508 10
12.7558 10
12.76079 10
12.76579 10
12.77078 10
12.77578 10
12.78077 10
12.78577 10
12.79076 10
12.79576 10
12.80075 10
12.80575 10
12.81074 10
12.81574 10
12.82073 10
12.82573 10
12.83072 10
12.83572 10
12.84071 10
12.84571 10
12.85071 10
12.8557 10
12.8607 10
12.86569 10
12.87069 10
12.87568 10
12.88068 10
12.88567 10
12.89067 10
12.89566 10
12.90066 10
12.90565 10
12.91065 10
12.91564 10
12.92064 10
12.92563 10
12.93063 10
12.93562 10
12.94062 10
12.94561 10
12.95061 10
12.95561 10
12.9606 10
12.9656 10
12.97059 10
12.97559 10
12.98058 10
12.98558 10
12.99057 10
12.99557 10
13.00056 10
13.00556 10
13.01055 10
13.01555 10
13.02054 10
13.02554 10
13.03053 10
13.03553 10
13.04052 10
13.04552 10
13.05051 10
13.05551 10
13.06051 10
13.0655 10
13.0705 10
13.07549 10
13.08049 10
13.08548 10
13.09048 10
13.09547 10
13.10047 10
13.10546 10
13.11046 10
13.11545 10
13.12045 10
13.12544 10
13.13044 10
13.13543 10
13.14043 10
13.14542 10
13.15042 10
13.15541 10
13.16041 10
13.16541 10
13.1704 10
13.1754 10
13.18039 10
13.18539 10
13.19038 10
13.19538 10
13.20037 10
13.20537 10
13.21036 10
13.21536 10
13.22035 10
13.22535 10
13.23034 10
13.23534 10
13.24033 10
13.24533 10
13.25032 10
13.25532 10
13.26031 10
13.26531 10
13.27031 10
13.2753 10
13.2803 10
13.28529 10
13.29029 10
13.29528 10
13.30028 10
13.30527 10
13.31027 10
13.31526 10
13.32026 10
13.32525 10
13.33025 10
13.33524 10
13.34024 10
13.34523 10
13.35023 10
13.35522 10
13.36022 10
13.36521 10
13.37021 10
13.3752 10
13.3802 10
13.3852 10
13.39019 10
13.39519 10
13.40018 10
13.40518 10
13.41017 10
13.41517 10
13.42016 10
13.42516 10
13.43015 10
13.43515 10
13.44014 10
13.44514 10
13.45013 10
13.45513 10
13.46012 10
13.46512 10
13.47011 10
13.47511 10
13.4801 10
13.4851 10
13.4901 10
13.49509 10
13.50009 10
13.50508 10
13.51008 10
13.51507 10
13.52007 10
13.52506 10
13.53006 10
13.53505 10
13.54005 10
13.54504 10
13.55004 10
13.55503 10
13.56003 10
13.56502 10
13.57002 10
13.57501 10
13.58001 10
13.585 10
13.59 10
13.595 10
13.59999 10
13.60499 10
13.60998 10
13.61498 10
13.61997 10
13.62497 10
13.62996 10
13.63496 10
13.63995 10
13.64495 10
13.64994 10
13.65494 10
13.65993 10
13.66493 10
13.66992 10
13.67492 10
13.67991 10
13.68491 10
13.6899 10
13.6949 10
13.6999 10
13.70489 10
13.70989 10
13.71488 10
13.71988 10
13.72487 10
13.72987 10
13.73486 10
13.73986 10
13.74485 10
13.74985 10
13.75484 10
13.75984 10
13.76483 10
13.76983 10
13.77482 10
13.77982 10
13.78481 10
13.78981 10
13.7948 10
13.7998 10
13.8048 10
13.80979 10
13.81479 10
13.81978 10
13.82478 10
13.82977 10
13.83477 10
13.83976 10
13.84476 10
13.84975 10
13.85475 10
13.85974 10
13.86474 10
13.86973 10
13.87473 10
13.87972 10
13.88472 10
13.88971 10
13.89471 10
13.8997 10
13.9047 10
13.9097 10
13.91469 10
13.91969 10
13.92468 10
13.92968 10
13.93467 10
13.93967 10
13.94466 10
13.94966 10
13.95465 10
13.95965 10
13.96464 10
13.96964 10
13.97463 10
13.97963 10
13.98462 10
13.98962 10
13.99461 10
13.99961 10
14.0046 10
14.0096 10
14.0146 10
14.01959 10
14.02459 10
14.02958 10
14.03458 10
14.03957 10
14.04457 10
14.04956 10
14.05456 10
14.05955 10
14.06455 10
14.06954 10
14.07454 10
14.07953 10
14.08453 10
14.08952 10
14.09452 10
14.09951 10
14.10451 10
14.1095 10
14.1145 10
14.1195 10
14.12449 10
14.12949 10
14.13448 10
14.13948 10
14.14447 10
14.14947 10
14.15446 10
14.15946 10
14.16445 10
14.16945 10
14.17444 10
14.17944 10
14.18443 10
14.18943 10
14.19442 10
14.19942 10
14.20441 10
14.20941 10
14.2144 10
14.2194 10
14.22439 10
14.22939 10
14.23439 10
14.23938 10
14.24438 10
14.24937 10
14.25437 10
14.25936 10
14.26436 10
14.26935 10
14.27435 10
14.27934 10
14.28434 10
14.28933 10
14.29433 10
14.29932 10
14.30432 10
14.30931 10
14.31431 10
14.3193 10
14.3243 10
14.32929 10
14.33429 10
14.33929 10
14.34428 10
14.34928 10
14.35427 10
14.35927 10
14.36426 10
14.36926 10
14.37425 10
14.37925 10
14.38424 10
14.38924 10
14.39423 10
14.39923 10
14.40422 10
14.40922 10
14.41421 10
14.41921 10
14.4242 10
14.4292 10
14.43419 10
14.43919 10
14.44419 10
14.44918 10
14.45418 10
14.45917 10
14.46417 10
14.46916 10
14.47416 10
14.47915 10
14.48415 10
14.48914 10
14.49414 10
14.49913 10
14.50413 10
14.50912 10
14.51412 10
14.51911 10
14.52411 10
14.5291 10
14.5341 10
14.53909 10
14.54409 10
14.54909 10
14.55408 10
14.55908 10
14.56407 10
14.56907 10
14.57406 10
14.57906 10
14.58405 10
14.58905 10
14.59404 10
14.59904 10
14.60403 10
14.60903 10
14.61402 10
14.61902 10
14.62401 10
14.62901 10
14.634 10
14.639 10
14.64399 10
14.64899 10
14.65399 10
14.65898 10
14.66398 10
14.66897 10
14.67397 10
14.67896 10
14.68396 10
14.68895 10
14.69395 10
14.69894 10
14.70394 10
14.70893 10
14.71393 10
14.71892 10
14.72392 10
14.72891 10
14.73391 10
14.7389 10
14.7439 10
14.74889 10
14.75389 10
14.75889 10
14.76388 10
14.76888 10
14.77387 10
14.77887 10
14.78386 10
14.78886 10
14.79385 10
14.79885 10
14.80384 10
14.80884 10
14.81383 10
14.81883 10
14.82382 10
14.82882 10
14.83381 10
14.83881 10
14.8438 10
14.8488 10
14.85379 10
14.85879 10
14.86379 10
14.86878 10
14.87378 10
14.87877 10
14.88377 10
14.88876 10
14.89376 10
14.89875 10
14.90375 10
14.90874 10
14.91374 10
14.91873 10
14.92373 10
14.92872 10
14.93372 10
14.93871 10
14.94371 10
14.9487 10
14.9537 10
14.95869 10
14.96369 10
14.96869 10
14.97368 10
14.97868 10
14.98367 10
14.98867 10
14.99366 10
14.99866 10
15.00365 10
15.00865 10
15.01364 10
15.01864 10
15.02363 10
15.02863 10
15.03362 10
15.03862 10
15.04361 10
15.04861 10
15.0536 10
15.0586 10
15.06359 10
15.06859 10
15.07358 10
15.07858 10
15.08358 10
15.08857 10
15.09357 10
15.09856 10
15.10356 10
15.10855 10
15.11355 10
15.11854 10
15.12354 10
15.12853 10
15.13353 10
15.13852 10
15.14352 10
15.14851 10
15.15351 10
15.1585 10
15.1635 10
15.16849 10
15.17349 10
15.17848 10
15.18348 10
15.18848 10
15.19347 10
15.19847 10
15.20346 10
15.20846 10
15.21345 10
15.21845 10
15.22344 10
15.22844 10
15.23343 10
15.23843 10
15.24342 10
15.24842 10
15.25341 10
15.25841 10
15.2634 10
15.2684 10
15.27339 10
15.27839 10
15.28338 10
15.28838 10
15.29338 10
15.29837 10
15.30337 10
15.30836 10
15.31336 10
15.31835 10
15.32335 10
15.32834 10
15.33334 10
15.33833 10
15.34333 10
15.34832 10
15.35332 10
15.35831 10
15.36331 10
15.3683 10
15.3733 10
15.37829 10
15.38329 10
15.38828 10
15.39328 10
15.39828 10
15.40327 10
15.40827 10
15.41326 10
15.41826 10
15.42325 10
15.42825 10
15.43324 10
15.43824 10
15.44323 10
15.44823 10
15.45322 10
15.45822 10
15.46321 10
15.46821 10
15.4732 10
15.4782 10
15.48319 10
15.48819 10
15.49318 10
15.49818 10
15.50318 10
15.50817 10
15.51317 10
15.51816 10
15.52316 10
15.52815 10
15.53315 10
15.53814 10
15.54314 10
15.54813 10
15.55313 10
15.55812 10
15.56312 10
15.56811 10
15.57311 10
15.5781 10
15.5831 10
15.58809 10
15.59309 10
15.59808 10
15.60308 10
15.60808 10
15.61307 10
15.61807 10
15.62306 10
15.62806 10
15.63305 10
15.63805 10
15.64304 10
15.64804 10
15.65303 10
15.65803 10
15.66302 10
15.66802 10
15.67301 10
15.67801 10
15.683 10
15.688 10
15.69299 10
15.69799 10
15.70298 10
15.70798 10
15.71298 10
15.71797 10
15.72297 10
15.72796 10
15.73296 10
15.73795 10
15.74295 10
15.74794 10
15.75294 10
15.75793 10
15.76293 10
15.76792 10
15.77292 10
15.77791 10
15.78291 10
15.7879 10
15.7929 10
15.79789 10
15.80289 10
15.80788 10
15.81288 10
15.81788 10
15.82287 10
15.82787 10
15.83286 10
15.83786 10
15.84285 10
15.84785 10
15.85284 10
15.85784 10
15.86283 10
15.86783 10
15.87282 10
15.87782 10
15.88281 10
15.88781 10
15.8928 10
15.8978 10
15.90279 10
15.90779 10
15.91278 10
15.91778 10
15.92277 10
15.92777 10
15.93277 10
15.93776 10
15.94276 10
15.94775 10
15.95275 10
15.95774 10
15.96274 10
15.96773 10
15.97273 10
15.97772 10
15.98272 10
15.98771 10
15.99271 10
15.9977 10
16.0027 10
16.00769 10
16.01269 10
16.01768 10
16.02268 10
16.02767 10
16.03267 10
16.03767 10
16.04266 10
16.04766 10
16.05265 10
16.05765 10
16.06264 10
16.06764 10
16.07263 10
16.07763 10
16.08262 10
16.08762 10
16.09261 10
16.09761 10
16.1026 10
16.1076 10
16.11259 10
16.11759 10
16.12258 10
16.12758 10
16.13257 10
16.13757 10
16.14257 10
16.14756 10
16.15256 10
16.15755 10
16.16255 10
16.16754 10
16.17254 10
16.17753 10
16.18253 10
16.18752 10
16.19252 10
16.19751 10
16.20251 10
16.2075 10
16.2125 10
16.21749 10
16.22249 10
16.22748 10
16.23248 10
16.23747 10
16.24247 10
16.24747 10
16.25246 10
16.25746 10
16.26245 10
16.26745 10
16.27244 10
16.27744 10
16.28243 10
16.28743 10
16.29242 10
16.29742 10
16.30241 10
16.30741 10
16.3124 10
16.3174 10
16.32239 10
16.32739 10
16.33238 10
16.33738 10
16.34237 10
16.34737 10
16.35237 10
16.35736 10
16.36236 10
16.36735 10
16.37235 10
16.37734 10
16.38234 10
16.38733 10
16.39233 10
16.39732 10
16.40232 10
16.40731 10
16.41231 10
16.4173 10
16.4223 10
16.42729 10
16.43229 10
16.43728 10
16.44228 10
16.44727 10
16.45227 10
16.45727 10
16.46226 10
16.46726 10
16.47225 10
16.47725 10
16.48224 10
16.48724 10
16.49223 10
16.49723 10
16.50222 10
16.50722 10
16.51221 10
16.51721 10
16.5222 10
16.5272 10
16.53219 10
16.53719 10
16.54218 10
16.54718 10
16.55217 10
16.55717 10
16.56217 10
16.56716 10
16.57216 10
16.57715 10
16.58215 10
16.58714 10
16.59214 10
16.59713 10
16.60213 10
16.60712 10
16.61212 10
16.61711 10
16.62211 10
16.6271 10
16.6321 10
16.63709 10
16.64209 10
16.64708 10
16.65208 10
16.65707 10
16.66207 10
16.66707 10
16.67206 10
16.67706 10
16.68205 10
16.68705 10
16.69204 10
16.69704 10
16.70203 10
16.70703 10
16.71202 10
16.71702 10
16.72201 10
16.72701 10
16.732 10
16.737 10
16.74199 10
16.74699 10
16.75198 10
16.75698 10
16.76197 10
16.76697 10
16.77197 10
16.77696 10
16.78196 10
16.78695 10
16.79195 10
16.79694 10
16.80194 10
16.80693 10
16.81193 10
16.81692 10
16.82192 10
16.82691 10
16.83191 10
16.8369 10
16.8419 10
16.84689 10
16.85189 10
16.85688 10
16.86188 10
16.86687 10
16.87187 10
16.87686 10
16.88186 10
16.88686 10
16.89185 10
16.89685 10
16.90184 10
16.90684 10
16.91183 10
16.91683 10
16.92182 10
16.92682 10
16.93181 10
16.93681 10
16.9418 10
16.9468 10
16.95179 10
16.95679 10
16.96178 10
16.96678 10
16.97177 10
16.97677 10
16.98176 10
16.98676 10
16.99176 10
16.99675 10
17.00175 10
17.00674 10
17.01174 10
17.01673 10
17.02173 10
17.02672 10
17.03172 10
17.03671 10
17.04171 10
17.0467 10
17.0517 10
17.05669 10
17.06169 10
17.06668 10
17.07168 10
17.07667 10
17.08167 10
17.08666 10
17.09166 10
17.09666 10
17.10165 10
17.10665 10
17.11164 10
17.11664 10
17.12163 10
17.12663 10
17.13162 10
17.13662 10
17.14161 10
17.14661 10
17.1516 10
17.1566 10
17.16159 10
17.16659 10
17.17158 10
17.17658 10
17.18157 10
17.18657 10
17.19156 10
17.19656 10
17.20156 10
17.20655 10
17.21155 10
17.21654 10
17.22154 10
17.22653 10
17.23153 10
17.23652 10
17.24152 10
17.24651 10
17.25151 10
17.2565 10
17.2615 10
17.26649 10
17.27149 10
17.27648 10
17.28148 10
17.28647 10
17.29147 10
17.29646 10
17.30146 10
17.30646 10
17.31145 10
17.31645 10
17.32144 10
17.32644 10
17.33143 10
17.33643 10
17.34142 10
17.34642 10
17.35141 10
17.35641 10
17.3614 10
17.3664 10
17.37139 10
17.37639 10
17.38138 10
17.38638 10
17.39137 10
17.39637 10
17.40136 10
17.40636 10
17.41136 10
17.41635 10
17.42135 10
17.42634 10
17.43134 10
17.43633 10
17.44133 10
17.44632 10
17.45132 10
17.45631 10
17.46131 10
17.4663 10
17.4713 10
17.47629 10
17.48129 10
17.48628 10
17.49128 10
17.49627 10
17.50127 10
17.50626 10
17.51126 10
17.51626 10
17.52125 10
17.52625 10
17.53124 10
17.53624 10
17.54123 10
17.54623 10
17.55122 10
17.55622 10
17.56121 10
17.56621 10
17.5712 10
17.5762 10
17.58119 10
17.58619 10
17.59118 10
17.59618 10
17.60117 10
17.60617 10
17.61116 10
17.61616 10
17.62116 10
17.62615 10
17.63115 10
17.63614 10
17.64114 10
17.64613 10
17.65113 10
17.65612 10
17.66112 10
17.66611 10
17.67111 10
17.6761 10
17.6811 10
17.68609 10
17.69109 10
17.69608 10
17.70108 10
17.70607 10
17.71107 10
17.71606 10
17.72106 10
17.72605 10
17.73105 10
17.73605 10
17.74104 10
17.74604 10
17.75103 10
17.75603 10
17.76102 10
17.76602 10
17.77101 10
17.77601 10
17.781 10
17.786 10
17.79099 10
17.79599 10
17.80098 10
17.80598 10
17.81097 10
17.81597 10
17.82096 10
17.82596 10
17.83095 10
17.83595 10
17.84095 10
17.84594 10
17.85094 10
17.85593 10
17.86093 10
17.86592 10
17.87092 10
17.87591 10
17.88091 10
17.8859 10
17.8909 10
17.89589 10
17.90089 10
17.90588 10
17.91088 10
17.91587 10
17.92087 10
17.92586 10
17.93086 10
17.93585 10
17.94085 10
17.94585 10
17.95084 10
17.95584 10
17.96083 10
17.96583 10
17.97082 10
17.97582 10
17.98081 10
17.98581 10
17.9908 10
17.9958 10
18.00079 10
18.00579 10
18.01078 10
18.01578 10
18.02077 10
18.02577 10
18.03076 10
18.03576 10
18.04075 10
18.04575 10
18.05075 10
18.05574 10
18.06074 10
18.06573 10
18.07073 10
18.07572 10
18.08072 10
18.08571 10
18.09071 10
18.0957 10
18.1007 10
18.10569 10
18.11069 10
18.11568 10
18.12068 10
18.12567 10
18.13067 10
18.13566 10
18.14066 10
18.14565 10
18.15065 10
18.15565 10
18.16064 10
18.16564 10
18.17063 10
18.17563 10
18.18062 10
18.18562 10
18.19061 10
18.19561 10
18.2006 10
18.2056 10
18.21059 10
18.21559 10
18.22058 10
18.22558 10
18.23057 10
18.23557 10
18.24056 10
18.24556 10
18.25055 10
18.25555 10
18.26055 10
18.26554 10
18.27054 10
18.27553 10
18.28053 10
18.28552 10
18.29052 10
18.29551 10
18.30051 10
18.3055 10
18.3105 10
18.31549 10
18.32049 10
18.32548 10
18.33048 10
18.33547 10
18.34047 10
18.34546 10
18.35046 10
18.35545 10
18.36045 10
18.36545 10
18.37044 10
18.37544 10
18.38043 10
18.38543 10
18.39042 10
18.39542 10
18.40041 10
18.40541 10
18.4104 10
18.4154 10
18.42039 10
18.42539 10
18.43038 10
18.43538 10
18.44037 10
18.44537 10
18.45036 10
18.45536 10
18.46035 10
18.46535 10
18.47035 10
18.47534 10
18.48034 10
18.48533 10
18.49033 10
18.49532 10
18.50032 10
18.50531 10
18.51031 10
18.5153 10
18.5203 10
18.52529 10
18.53029 10
18.53528 10
18.54028 10
18.54527 10
18.55027 10
18.55526 10
18.56026 10
18.56525 10
18.57025 10
18.57524 10
18.58024 10
18.58524 10
18.59023 10
18.59523 10
18.60022 10
18.60522 10
18.61021 10
18.61521 10
18.6202 10
18.6252 10
18.63019 10
18.63519 10
18.64018 10
18.64518 10
18.65017 10
18.65517 10
18.66016 10
18.66516 10
18.67015 10
18.67515 10
18.68014 10
18.68514 10
18.69014 10
18.69513 10
18.70013 10
18.70512 10
18.71012 10
18.71511 10
18.72011 10
18.7251 10
18.7301 10
18.73509 10
18.74009 10
18.74508 10
18.75008 10
18.75507 10
18.76007 10
18.76506 10
18.77006 10
18.77505 10
18.78005 10
18.78504 10
18.79004 10
18.79504 10
18.80003 10
18.80503 10
18.81002 10
18.81502 10
18.82001 10
18.82501 10
18.83 10
18.835 10
18.83999 10
18.84499 10
18.84998 10
18.85498 10
18.85997 10
18.86497 10
18.86996 10
18.87496 10
18.87995 10
18.88495 10
18.88994 10
18.89494 10
18.89994 10
18.90493 10
18.90993 10
18.91492 10
18.91992 10
18.92491 10
18.92991 10
18.9349 10
18.9399 10
18.94489 10
18.94989 10
18.95488 10
18.95988 10
18.96487 10
18.96987 10
18.97486 10
18.97986 10
18.98485 10
18.98985 10
18.99484 10
18.99984 10
19.00484 10
19.00983 10
19.01483 10
19.01982 10
19.02482 10
19.02981 10
19.03481 10
19.0398 10
19.0448 10
19.04979 10
19.05479 10
19.05978 10
19.06478 10
19.06977 10
19.07477 10
19.07976 10
19.08476 10
19.08975 10
19.09475 10
19.09974 10
19.10474 10
19.10974 10
19.11473 10
19.11973 10
19.12472 10
19.12972 10
19.13471 10
19.13971 10
19.1447 10
19.1497 10
19.15469 10
19.15969 10
19.16468 10
19.16968 10
19.17467 10
19.17967 10
19.18466 10
19.18966 10
19.19465 10
19.19965 10
19.20464 10
19.20964 10
19.21464 10
19.21963 10
19.22463 10
19.22962 10
19.23462 10
19.23961 10
19.24461 10
19.2496 10
19.2546 10
19.25959 10
19.26459 10
19.26958 10
19.27458 10
19.27957 10
19.28457 10
19.28956 10
19.29456 10
19.29955 10
19.30455 10
19.30954 10
19.31454 10
19.31954 10
19.32453 10
19.32953 10
19.33452 10
19.33952 10
19.34451 10
19.34951 10
19.3545 10
19.3595 10
19.36449 10
19.36949 10
19.37448 10
19.37948 10
19.38447 10
19.38947 10
19.39446 10
19.39946 10
19.40445 10
19.40945 10
19.41444 10
19.41944 10
19.42443 10
19.42943 10
19.43443 10
19.43942 10
19.44442 10
19.44941 10
19.45441 10
19.4594 10
19.4644 10
19.46939 10
19.47439 10
19.47938 10
19.48438 10
19.48937 10
19.49437 10
19.49936 10
19.50436 10
19.50935 10
19.51435 10
19.51934 10
19.52434 10
19.52933 10
19.53433 10
19.53933 10
19.54432 10
19.54932 10
19.55431 10
19.55931 10
19.5643 10
19.5693 10
19.57429 10
19.57929 10
19.58428 10
19.58928 10
19.59427 10
19.59927 10
19.60426 10
19.60926 10
19.61425 10
19.61925 10
19.62424 10
19.62924 10
19.63423 10
19.63923 10
19.64423 10
19.64922 10
19.65422 10
19.65921 10
19.66421 10
19.6692 10
19.6742 10
19.67919 10
19.68419 10
19.68918 10
19.69418 10
19.69917 10
19.70417 10
19.70916 10
19.71416 10
19.71915 10
19.72415 10
19.72914 10
19.73414 10
19.73913 10
19.74413 10
19.74913 10
19.75412 10
19.75912 10
19.76411 10
19.76911 10
19.7741 10
19.7791 10
19.78409 10
19.78909 10
19.79408 10
19.79908 10
19.80407 10
19.80907 10
19.81406 10
19.81906 10
19.82405 10
19.82905 10
19.83404 10
19.83904 10
19.84403 10
19.84903 10
19.85403 10
19.85902 10
19.86402 10
19.86901 10
19.87401 10
19.879 10
19.884 10
19.88899 10
19.89399 10
19.89898 10
19.90398 10
19.90897 10
19.91397 10
19.91896 10
19.92396 10
19.92895 10
19.93395 10
19.93894 10
19.94394 10
19.94893 10
19.95393 10
19.95893 10
19.96392 10
19.96892 10
19.97391 10
19.97891 10
19.9839 10
19.9889 10
19.99389 10
19.99889 10
20.00388 10
20.00888 10
20.01387 10
20.01887 10
20.02386 10
20.02886 10
20.03385 10
20.03885 10
20.04384 10
20.04884 10
20.05383 10
20.05883 10
20.06383 10
20.06882 10
20.07382 10
20.07881 10
20.08381 10
20.0888 10
20.0938 10
20.09879 10
20.10379 10
20.10878 10
20.11378 10
20.11877 10
20.12377 10
20.12876 10
20.13376 10
20.13875 10
20.14375 10
20.14874 10
20.15374 10
20.15873 10
20.16373 10
20.16873 10
20.17372 10
20.17872 10
20.18371 10
20.18871 10
20.1937 10
20.1987 10
20.20369 10
20.20869 10
20.21368 10
20.21868 10
20.22367 10
20.22867 10
20.23366 10
20.23866 10
20.24365 10
20.24865 10
20.25364 10
20.25864 10
20.26363 10
20.26863 10
20.27362 10
20.27862 10
20.28362 10
20.28861 10
20.29361 10
20.2986 10
20.3036 10
20.30859 10
20.31359 10
20.31858 10
20.32358 10
20.32857 10
20.33357 10
20.33856 10
20.34356 10
20.34855 10
20.35355 10
20.35854 10
20.36354 10
20.36853 10
20.37353 10
20.37852 10
20.38352 10
20.38852 10
20.39351 10
20.39851 10
20.4035 10
20.4085 10
20.41349 10
20.41849 10
20.42348 10
20.42848 10
20.43347 10
20.43847 10
20.44346 10
20.44846 10
20.45345 10
20.45845 10
20.46344 10
20.46844 10
20.47343 10
20.47843 10
20.48342 10
20.48842 10
20.49342 10
20.49841 10
20.50341 10
20.5084 10
20.5134 10
20.51839 10
20.52339 10
20.52838 10
20.53338 10
20.53837 10
20.54337 10
20.54836 10
20.55336 10
20.55835 10
20.56335 10
20.56834 10
20.57334 10
20.57833 10
20.58333 10
20.58832 10
20.59332 10
20.59832 10
20.60331 10
20.60831 10
20.6133 10
20.6183 10
20.62329 10
20.62829 10
20.63328 10
20.63828 10
20.64327 10
20.64827 10
20.65326 10
20.65826 10
20.66325 10
20.66825 10
20.67324 10
20.67824 10
20.68323 10
20.68823 10
20.69322 10
20.69822 10
20.70322 10
20.70821 10
20.71321 10
20.7182 10
20.7232 10
20.72819 10
20.73319 10
20.73818 10
20.74318 10
20.74817 10
20.75317 10
20.75816 10
20.76316 10
20.76815 10
20.77315 10
20.77814 10
20.78314 10
20.78813 10
20.79313 10
20.79812 10
20.80312 10
20.80812 10
20.81311 10
20.81811 10
20.8231 10
20.8281 10
20.83309 10
20.83809 10
20.84308 10
20.84808 10
20.85307 10
20.85807 10
20.86306 10
20.86806 10
20.87305 10
20.87805 10
20.88304 10
20.88804 10
20.89303 10
20.89803 10
20.90302 10
20.90802 10
20.91302 10
20.91801 10
20.92301 10
20.928 10
20.933 10
20.93799 10
20.94299 10
20.94798 10
20.95298 10
20.95797 10
20.96297 10
20.96796 10
20.97296 10
20.97795 10
20.98295 10
20.98794 10
20.99294 10
20.99793 10
21.00293 10
21.00792 10
21.01292 10
21.01792 10
21.02291 10
21.02791 10
21.0329 10
21.0379 10
21.04289 10
21.04789 10
21.05288 10
21.05788 10
21.06287 10
21.06787 10
21.07286 10
21.07786 10
21.08285 10
21.08785 10
21.09284 10
21.09784 10
21.10283 10
21.10783 10
21.11282 10
21.11782 10
21.12281 10
21.12781 10
21.13281 10
21.1378 10
21.1428 10
21.14779 10
21.15279 10
21.15778 10
21.16278 10
21.16777 10
21.17277 10
21.17776 10
21.18276 10
21.18775 10
21.19275 10
21.19774 10
21.20274 10
21.20773 10
21.21273 10
21.21772 10
21.22272 10
21.22771 10
21.23271 10
21.23771 10
21.2427 10
21.2477 10
21.25269 10
21.25769 10
21.26268 10
21.26768 10
21.27267 10
21.27767 10
21.28266 10
21.28766 10
21.29265 10
21.29765 10
21.30264 10
21.30764 10
21.31263 10
21.31763 10
21.32262 10
21.32762 10
21.33261 10
21.33761 10
21.34261 10
21.3476 10
21.3526 10
21.35759 10
21.36259 10
21.36758 10
21.37258 10
21.37757 10
21.38257 10
21.38756 10
21.39256 10
21.39755 10
21.40255 10
21.40754 10
21.41254 10
21.41753 10
21.42253 10
21.42752 10
21.43252 10
21.43751 10
21.44251 10
21.44751 10
21.4525 10
21.4575 10
21.46249 10
21.46749 10
21.47248 10
21.47748 10
21.48247 10
21.48747 10
21.49246 10
21.49746 10
21.50245 10
21.50745 10
21.51244 10
21.51744 10
21.52243 10
21.52743 10
21.53242 10
21.53742 10
21.54241 10
21.54741 10
21.55241 10
21.5574 10
21.5624 10
21.56739 10
21.57239 10
21.57738 10
21.58238 10
21.58737 10
21.59237 10
21.59736 10
21.60236 10
21.60735 10
21.61235 10
21.61734 10
21.62234 10
21.62733 10
21.63233 10
21.63732 10
21.64232 10
21.64731 10
21.65231 10
21.65731 10
21.6623 10
21.6673 10
21.67229 10
21.67729 10
21.68228 10
21.68728 10
21.69227 10
21.69727 10
21.70226 10
21.70726 10
21.71225 10
21.71725 10
21.72224 10
21.72724 10
21.73223 10
21.73723 10
21.74222 10
21.74722 10
21.75221 10
21.75721 10
21.76221 10
21.7672 10
21.7722 10
21.77719 10
21.78219 10
21.78718 10
21.79218 10
21.79717 10.000001
21.80217 10.000001
21.80716 10.000002
21.81216 10.000003
21.81715 10.000005
21.82215 10.000007
21.82714 10.000009
21.83214 10.00001
21.83713 10.000012
21.84213 10.000012
21.84712 10.000013
21.85212 10.000014
21.85711 10.000016
21.86211 10.000018
21.86711 10.000021
21.8721 10.000024
21.8771 10.000027
21.88209 10.00003
21.88709 10.000034
21.89208 10.000038
21.89708 10.000043
21.90207 10.000048
21.90707 10.000054
21.91206 10.00006
21.91706 10.000067
21.92205 10.000075
21.92705 10.000084
21.93204 10.000094
21.93704 10.000105
21.94203 10.000117
21.94703 10.000131
21.95202 10.000146
21.95702 10.000163
21.96201 10.000182
21.96701 10.000203
21.972 10.000227
21.977 10.000253
21.982 10.000282
21.98699 10.000314
21.99199 10.00035
21.99698 10.000389
22.00198 10.000433
22.00697 10.000481
22.01197 10.000534
22.01696 10.000592
22.02196 10.000656
22.02695 10.000727
22.03195 10.000804
22.03694 10.00089
22.04194 10.000985
22.04693 10.001089
22.05193 10.001204
22.05692 10.00133
22.06192 10.001468
22.06691 10.00162
22.07191 10.001787
22.0769 10.001969
22.0819 10.002169
22.0869 10.002388
22.09189 10.002628
22.09689 10.002891
22.10188 10.003178
22.10688 10.003491
22.11187 10.003834
22.11687 10.004208
22.12186 10.004616
22.12686 10.00506
22.13185 10.005545
22.13685 10.006072
22.14184 10.006647
22.14684 10.007271
22.15183 10.007949
22.15683 10.008685
22.16182 10.009485
22.16682 10.010352
22.17181 10.011292
22.17681 10.012311
22.1818 10.013415
22.1868 10.01461
22.1918 10.015903
22.19679 10.017302
22.20179 10.018814
22.20678 10.020447
22.21178 10.022209
22.21677 10.024106
22.22177 10.026152
22.22676 10.028356
22.23176 10.030729
22.23675 10.033283
22.24175 10.03603
22.24674 10.038981
22.25174 10.04215
22.25673 10.045552
22.26173 10.049201
22.26672 10.053114
22.27172 10.057309
22.27671 10.061804
22.28171 10.066614
22.2867 10.071755
22.2917 10.077249
22.2967 10.083119
22.30169 10.089387
22.30669 10.096074
22.31168 10.103204
22.31668 10.110803
22.32167 10.118895
22.32667 10.127508
22.33166 10.13667
22.33666 10.146411
22.34165 10.156758
22.34665 10.167743
22.35164 10.179407
22.35664 10.191786
22.36163 10.204901
22.36663 10.21878
22.37162 10.233469
22.37662 10.249011
22.38161 10.265442
22.38661 10.282801
22.3916 10.30113
22.3966 10.320471
22.4016 10.340869
22.40659 10.362365
22.41159 10.385001
22.41658 10.408824
22.42158 10.4339
22.42657 10.460278
22.43157 10.487983
22.43656 10.517048
22.44156 10.547537
22.44655 10.579511
22.45155 10.613017
22.45654 10.648104
22.46154 10.684822
22.46653 10.723223
22.47153 10.763361
22.47652 10.805285
22.48152 10.849035
22.48651 10.894668
22.49151 10.942264
22.4965 10.991881
22.5015 11.043522
22.5065 11.097204
22.51149 11.153003
22.51649 11.210984
22.52148 11.271186
22.52648 11.333645
22.53147 11.398405
22.53647 11.465505
22.54146 11.534981
22.54646 11.606868
22.55145 11.681202
22.55645 11.758009
22.56144 11.837303
22.56644 11.919114
22.57143 12.003516
22.57643 12.090543
22.58142 12.180125
22.58642 12.272223
22.59141 12.366889
22.59641 12.464163
22.6014 12.564033
22.6064 12.666483
22.6114 12.7715
22.61639 12.879073
22.62139 12.989186
22.62638 13.101809
22.63138 13.21689
22.63637 13.3344
22.64137 13.454374
22.64636 13.576789
22.65136 13.701474
22.65635 13.828299
22.66135 13.957264
22.66634 14.088355
22.67134 14.22148
22.67633 14.356542
22.68133 14.493454
22.68632 14.632127
22.69132 14.772467
22.69631 14.914365
22.70131 15.057685
22.7063 15.202321
22.7113 15.34824
22.7163 15.495341
22.72129 15.643354
22.72629 15.792052
22.73128 15.94137
22.73628 16.091226
22.74127 16.241451
22.74627 16.391871
22.75126 16.542329
22.75626 16.692663
22.76125 16.842703
22.76625 16.992275
22.77124 17.141211
22.77624 17.289332
22.78123 17.436436
22.78623 17.582348
22.79122 17.726972
22.79622 17.870153
22.80121 18.011574
22.80621 18.150961
22.8112 18.288205
22.8162 18.423188
22.8212 18.55571
22.82619 18.685572
22.83119 18.812597
22.83618 18.936611
22.84118 19.057442
22.84617 19.174915
22.85117 19.288845
22.85616 19.399071
22.86116 19.505491
22.86615 19.607972
22.87115 19.706273
22.87614 19.800185
22.88114 19.889624
22.88613 19.974504
22.89113 20.054691
22.89612 20.130053
22.90112 20.200485
22.90611 20.265884
22.91111 20.326159
22.9161 20.381222
22.9211 20.430991
22.92609 20.475397
22.93109 20.514399
22.93609 20.547951
22.94108 20.575986
22.94608 20.598454
22.95107 20.615353
22.95607 20.626687
22.96106 20.632453
22.96606 20.632653
22.97105 20.627309
22.97605 20.616451
22.98104 20.600118
22.98604 20.578355
22.99103 20.551222
22.99603 20.518786
23.00102 20.481137
23.00602 20.438357
23.01101 20.390506
23.01601 20.337671
23.021 20.280021
23.026 20.217719
23.03099 20.150867
23.03599 20.079575
23.04099 20.003992
23.04598 19.924279
23.05098 19.840596
23.05597 19.753105
23.06097 19.661974
23.06596 19.56738
23.07096 19.469524
23.07595 19.368592
23.08095 19.264698
23.08594 19.158005
23.09094 19.04882
23.09593 18.937427
23.10093 18.823968
23.10592 18.70859
23.11092 18.591508
23.11591 18.472947
23.12091 18.353113
23.1259 18.232207
23.1309 18.11043
23.13589 17.987993
23.14089 17.865123
23.14589 17.742002
23.15088 17.618736
23.15588 17.495507
23.16087 17.372654
23.16587 17.250458
23.17086 17.129019
23.17586 17.00845
23.18085 16.888941
23.18585 16.770686
23.19084 16.653843
23.19584 16.53857
23.20083 16.425023
23.20583 16.313352
23.21082 16.203691
23.21582 16.096174
23.22081 15.990952
23.22581 15.888145
23.2308 15.787783
23.2358 15.689932
23.24079 15.594814
23.24579 15.502614
23.25079 15.413346
23.25578 15.327014
23.26078 15.243695
23.26577 15.163465
23.27077 15.086373
23.27576 15.012454
23.28076 14.941739
23.28575 14.874255
23.29075 14.810035
23.29574 14.749088
23.30074 14.691354
23.30573 14.636796
23.31073 14.585494
23.31572 14.537504
23.32072 14.492747
23.32571 14.451133
23.33071 14.412625
23.3357 14.377192
23.3407 14.344777
23.34569 14.315315
23.35069 14.288737
23.35569 14.26497
23.36068 14.243949
23.36568 14.225591
23.37067 14.209764
23.37567 14.196353
23.38066 14.185324
23.38566 14.176628
23.39065 14.170126
23.39565 14.165671
23.40064 14.163158
23.40564 14.162484
23.41063 14.16353
23.41563 14.166176
23.42062 14.1703
23.42562 14.175778
23.43061 14.182487
23.43561 14.19031
23.4406 14.199126
23.4456 14.208781
23.45059 14.219116
23.45559 14.230045
23.46059 14.241506
23.46558 14.253379
23.47058 14.265499
23.47557 14.277731
23.48057 14.289963
23.48556 14.302085
23.49056 14.31398
23.49555 14.325536
23.50055 14.336645
23.50554 14.347201
23.51054 14.357105
23.51553 14.366258
23.52053 14.374554
23.52552 14.381895
23.53052 14.388209
23.53551 14.393428
23.54051 14.397462
23.5455 14.400226
23.5505 14.401651
23.55549 14.401675
23.56049 14.400236
23.56549 14.397277
23.57048 14.392747
23.57548 14.386599
23.58047 14.378791
23.58547 14.369288
23.59046 14.358052
23.59546 14.345056
23.60045 14.330282
23.60545 14.313722
23.61044 14.295359
23.61544 14.275181
23.62043 14.253184
23.62543 14.229372
23.63042 14.203752
23.63542 14.176334
23.64041 14.147134
23.64541 14.116171
23.6504 14.08347
23.6554 14.049057
23.66039 14.012965
23.66539 13.975227
23.67039 13.935882
23.67538 13.894969
23.68038 13.852536
23.68537 13.808633
23.69037 13.763309
23.69536 13.716617
23.70036 13.668612
23.70535 13.619353
23.71035 13.5689
23.71534 13.517314
23.72034 13.464659
23.72533 13.411003
23.73033 13.356409
23.73532 13.300938
23.74032 13.244656
23.74531 13.187667
23.75031 13.130056
23.7553 13.071844
23.7603 13.01306
23.76529 12.953801
23.77029 12.894164
23.77528 12.834212
23.78028 12.774006
23.78528 12.713615
23.79027 12.653109
23.79527 12.592553
23.80026 12.532011
23.80526 12.471544
23.81025 12.411215
23.81525 12.351083
23.82024 12.291207
23.82524 12.231644
23.83023 12.17245
23.83523 12.113678
23.84022 12.055378
23.84522 11.997599
23.85021 11.940389
23.85521 11.883791
23.8602 11.82785
23.8652 11.772604
23.87019 11.718092
23.87519 11.66435
23.88018 11.611411
23.88518 11.559306
23.89018 11.508063
23.89517 11.45771
23.90017 11.408271
23.90516 11.359769
23.91016 11.312223
23.91515 11.265652
23.92015 11.22007
23.92514 11.17549
23.93014 11.131924
23.93513 11.08938
23.94013 11.047866
23.94512 11.007387
23.95012 10.967946
23.95511 10.929546
23.96011 10.892186
23.9651 10.855864
23.9701 10.820578
23.97509 10.786322
23.98009 10.75309
23.98508 10.720874
23.99008 10.689665
23.99508 10.659453
24.00007 10.630226
24.00507 10.601973
24.01006 10.574679
24.01506 10.548332
24.02005 10.522914
24.02505 10.498411
24.03004 10.474805
24.03504 10.452077
24.04003 10.430206
24.04503 10.409187
24.05002 10.389007
24.05502 10.369629
24.06001 10.35102
24.06501 10.333168
24.07 10.316064
24.075 10.299687
24.07999 10.284014
24.08499 10.269024
24.08998 10.254698
24.09498 10.241015
24.09998 10.227953
24.10497 10.215494
24.10997 10.203616
24.11496 10.1923
24.11996 10.181528
24.12495 10.171279
24.12995 10.161535
24.13494 10.152277
24.13994 10.143486
24.14493 10.135144
24.14993 10.127234
24.15492 10.119737
24.15992 10.112636
24.16491 10.105915
24.16991 10.099559
24.1749 10.093552
24.1799 10.087878
24.18489 10.082523
24.18989 10.077473
24.19488 10.072715
24.19988 10.068234
24.20488 10.06402
24.20987 10.060058
24.21487 10.056337
24.21986 10.052846
24.22486 10.049573
24.22985 10.046509
24.23485 10.043643
24.23984 10.040967
24.24484 10.038472
24.24983 10.03615
24.25483 10.033992
24.25982 10.031991
24.26482 10.030139
24.26981 10.02843
24.27481 10.026858
24.2798 10.025417
24.2848 10.024101
24.28979 10.022906
24.29479 10.021829
24.29978 10.020864
24.30478 10.02001
24.30978 10.019263
24.31477 10.018621
24.31977 10.01808
24.32476 10.017639
24.32976 10.017297
24.33475 10.017053
24.33975 10.016905
24.34474 10.016855
24.34974 10.016903
24.35473 10.017049
24.35973 10.017296
24.36472 10.017646
24.36972 10.018101
24.37471 10.018662
24.37971 10.019334
24.3847 10.02012
24.3897 10.021024
24.39469 10.022051
24.39969 10.023206
24.40468 10.024495
24.40968 10.025925
24.41468 10.027502
24.41967 10.029233
24.42467 10.031127
24.42966 10.033192
24.43466 10.035437
24.43965 10.037872
24.44465 10.040507
24.44964 10.043353
24.45464 10.046424
24.45963 10.04973
24.46463 10.053285
24.46962 10.057102
24.47462 10.061196
24.47961 10.065582
24.48461 10.070277
24.4896 10.075297
24.4946 10.08066
24.49959 10.086384
24.50459 10.092489
24.50958 10.098993
24.51458 10.105919
24.51958 10.113287
24.52457 10.121122
24.52957 10.129445
24.53456 10.138281
24.53956 10.147654
24.54455 10.157591
24.54955 10.168118
24.55454 10.179262
24.55954 10.191052
24.56453 10.203517
24.56953 10.216687
24.57452 10.230592
24.57952 10.245264
24.58451 10.260735
24.58951 10.277038
24.5945 10.294207
24.5995 10.312276
24.60449 10.331281
24.60949 10.351255
24.61448 10.372235
24.61948 10.394257
24.62447 10.417355
24.62947 10.441567
24.63447 10.466935
24.63946 10.493498
24.64446 10.521279
24.64945 10.550302
24.65445 10.580625
24.65944 10.612311
24.66444 10.645387
24.66943 10.679874
24.67443 10.715809
24.67942 10.753233
24.68442 10.792181
24.68941 10.832686
24.69441 10.874784
24.6994 10.918507
24.7044 10.963887
24.70939 11.010955
24.71439 11.05974
24.71938 11.110269
24.72438 11.162567
24.72937 11.21666
24.73437 11.27257
24.73937 11.330319
24.74436 11.389925
24.74936 11.451403
24.75435 11.514767
24.75935 11.58003
24.76434 11.647199
24.76934 11.716279
24.77433 11.787273
24.77933 11.86018
24.78432 11.934995
24.78932 12.011711
24.79431 12.090318
24.79931 12.170803
24.8043 12.253146
24.8093 12.337327
24.81429 12.423319
24.81929 12.511093
24.82428 12.600613
24.82928 12.691843
24.83427 12.784738
24.83927 12.879255
24.84427 12.975342
24.84926 13.072944
24.85426 13.172001
24.85925 13.272449
24.86425 13.37422
24.86924 13.477242
24.87424 13.581436
24.87923 13.686723
24.88423 13.793015
24.88922 13.900225
24.89422 14.008257
24.89921 14.117015
24.90421 14.226398
24.9092 14.3363
24.9142 14.446608
24.91919 14.557208
24.92419 14.667997
24.92918 14.778868
24.93418 14.889642
24.93917 15.000143
24.94417 15.110317
24.94917 15.220134
24.95416 15.329431
24.95916 15.438009
24.96415 15.545732
24.96915 15.652481
24.97414 15.758118
24.97914 15.8625
24.98413 15.965489
24.98913 16.066948
24.99412 16.166738
24.99912 16.264719
25.00411 16.360756
25.00911 16.454713
25.0141 16.546456
25.0191 16.63585
25.02409 16.722765
25.02909 16.807073
25.03408 16.888648
25.03908 16.967366
25.04407 17.043107
25.04907 17.115758
25.05407 17.185206
25.05906 17.251343
25.06406 17.314068
25.06905 17.373283
25.07405 17.428894
25.07904 17.480811
25.08404 17.528954
25.08903 17.573246
25.09403 17.613616
25.09902 17.649999
25.10402 17.682338
25.10901 17.710581
25.11401 17.734684
25.119 17.754607
25.124 17.770321
25.12899 17.781802
25.13399 17.789033
25.13898 17.792002
25.14398 17.790709
25.14897 17.785157
25.15397 17.775357
25.15897 17.761327
25.16396 17.743093
25.16896 17.72069
25.17395 17.694157
25.17895 17.663541
25.18394 17.628896
25.18894 17.590281
25.19393 17.547764
25.19893 17.501416
25.20392 17.451316
25.20892 17.397549
25.21391 17.34021
25.21891 17.279395
25.2239 17.215196
25.2289 17.147712
25.23389 17.077089
25.23889 17.003485
25.24388 16.926971
25.24888 16.8476
25.25387 16.765517
25.25887 16.680896
25.26387 16.593877
25.26886 16.504581
25.27386 16.413145
25.27885 16.319715
25.28385 16.224434
25.28884 16.127443
25.29384 16.028886
25.29883 15.928909
25.30383 15.827659
25.30882 15.725281
25.31382 15.62192
25.31881 15.517721
25.32381 15.412829
25.3288 15.307387
25.3338 15.201538
25.33879 15.095423
25.34379 14.989182
25.34878 14.882951
25.35378 14.776867
25.35877 14.671059
25.36377 14.565652
25.36877 14.460772
25.37376 14.356543
25.37876 14.253088
25.38375 14.15052
25.38875 14.048952
25.39374 13.948493
25.39874 13.849247
25.40373 13.751314
25.40873 13.654791
25.41372 13.559768
25.41872 13.466334
25.42371 13.374571
25.42871 13.28456
25.4337 13.196383
25.4387 13.110105
25.44369 13.02578
25.44869 12.943469
25.45368 12.863235
25.45868 12.785132
25.46367 12.709203
25.46867 12.635491
25.47366 12.564035
25.47866 12.494868
25.48366 12.428021
25.48865 12.363515
25.49365 12.301369
25.49864 12.241607
25.50364 12.18425
25.50863 12.129298
25.51363 12.07674
25.51862 12.026581
25.52362 11.978821
25.52861 11.933448
25.53361 11.890472
25.5386 11.849914
25.5436 11.811722
25.54859 11.775823
25.55359 11.742201
25.55858 11.710866
25.56358 11.68179
25.56857 11.65494
25.57357 11.630293
25.57856 11.607804
25.58356 11.58741
25.58856 11.569071
25.59355 11.552758
25.59855 11.538427
25.60354 11.526026
25.60854 11.515504
25.61353 11.506811
25.61853 11.499892
25.62352 11.494693
25.62852 11.491158
25.63351 11.48923
25.63851 11.488847
25.6435 11.489946
25.6485 11.492478
25.65349 11.496398
25.65849 11.501628
25.66348 11.50808
25.66848 11.51569
25.67347 11.524413
25.67847 11.534187
25.68346 11.544944
25.68846 11.556616
25.69346 11.569139
25.69845 11.582449
25.70345 11.59648
25.70844 11.611167
25.71344 11.62644
25.71843 11.642248
25.72343 11.658541
25.72842 11.675244
25.73342 11.692268
25.73841 11.709551
25.74341 11.727052
25.7484 11.744714
25.7534 11.762473
25.75839 11.780271
25.76339 11.798052
25.76838 11.815761
25.77338 11.833345
25.77837 11.85075
25.78337 11.867921
25.78836 11.884817
25.79336 11.901401
25.79836 11.917618
25.80335 11.933403
25.80835 11.948714
25.81334 11.963524
25.81834 11.977799
25.82333 11.991496
25.82833 12.004582
25.83332 12.017027
25.83832 12.028801
25.84331 12.039875
25.84831 12.050222
25.8533 12.059816
25.8583 12.068641
25.86329 12.076679
25.86829 12.083913
25.87328 12.090332
25.87828 12.095924
25.88327 12.100675
25.88827 12.104579
25.89326 12.107636
25.89826 12.109846
25.90326 12.111207
25.90825 12.111726
25.91325 12.111407
25.91824 12.110259
25.92324 12.108294
25.92823 12.105526
25.93323 12.101973
25.93822 12.097646
25.94322 12.092556
25.94821 12.086733
25.95321 12.080216
25.9582 12.073031
25.9632 12.065198
25.96819 12.056747
25.97319 12.047711
25.97818 12.038127
25.98318 12.028027
25.98817 12.017449
25.99317 12.006431
25.99816 11.995016
26.00316 11.983246
26.00816 11.97116
26.01315 11.958787
26.01815 11.946177
26.02314 11.933393
26.02814 11.920488
26.03313 11.907505
26.03813 11.894484
26.04312 11.88147
26.04812 11.868515
26.05311 11.855666
26.05811 11.842972
26.0631 11.830482
26.0681 11.818243
26.07309 11.806301
26.07809 11.794706
26.08308 11.783509
26.08808 11.772748
26.09307 11.762448
26.09807 11.752668
26.10306 11.743483
26.10806 11.734924
26.11306 11.727003
26.11805 11.71977
26.12305 11.713287
26.12804 11.707585
26.13304 11.702686
26.13803 11.698621
26.14303 11.695426
26.14802 11.69313
26.15302 11.691765
26.15801 11.691347
26.16301 11.691883
26.168 11.693401
26.173 11.695948
26.17799 11.699544
26.18299 11.704187
26.18798 11.709866
26.19298 11.716579
26.19797 11.724355
26.20297 11.733228
26.20796 11.743186
26.21296 11.754208
26.21796 11.76629
26.22295 11.779435
26.22795 11.793624
26.23294 11.80883
26.23794 11.825045
26.24293 11.842275
26.24793 11.860498
26.25292 11.879678
26.25792 11.899782
26.26291 11.920787
26.26791 11.942667
26.2729 11.965392
26.2779 11.988906
26.28289 12.013151
26.28789 12.038114
26.29288 12.063789
26.29788 12.090123
26.30287 12.117047
26.30787 12.144508
26.31286 12.172453
26.31786 12.200836
26.32285 12.229616
26.32785 12.25874
26.33285 12.288143
26.33784 12.317764
26.34284 12.347548
26.34783 12.377441
26.35283 12.407387
26.35782 12.437305
26.36282 12.467115
26.36781 12.496781
26.37281 12.52628
26.3778 12.555538
26.3828 12.584464
26.38779 12.612998
26.39279 12.641092
26.39778 12.668689
26.40278 12.695719
26.40777 12.722122
26.41277 12.747843
26.41776 12.772825
26.42276 12.797011
26.42775 12.820344
26.43275 12.842771
26.43775 12.864244
26.44274 12.884713
26.44774 12.90412
26.45273 12.922406
26.45773 12.939541
26.46272 12.955505
26.46772 12.970255
26.47271 12.983736
26.47771 12.995911
26.4827 13.006749
26.4877 13.016223
26.49269 13.024304
26.49769 13.030966
26.50268 13.036186
26.50768 13.039944
26.51267 13.042224
26.51767 13.043011
26.52266 13.042293
26.52766 13.040063
26.53265 13.036319
26.53765 13.031055
26.54265 13.02427
26.54764 13.015968
26.55264 13.006155
26.55763 12.99484
26.56263 12.982032
26.56762 12.967746
26.57262 12.952001
26.57761 12.934815
26.58261 12.916208
26.5876 12.896204
26.5926 12.874832
26.59759 12.852121
26.60259 12.828102
26.60758 12.802805
26.61258 12.776263
26.61757 12.748527
26.62257 12.71965
26.62756 12.689655
26.63256 12.658557
26.63755 12.626406
26.64255 12.593263
26.64755 12.559177
26.65254 12.524191
26.65754 12.488352
26.66253 12.451711
26.66753 12.414315
26.67252 12.376216
26.67752 12.337466
26.68251 12.298117
26.68751 12.258216
26.6925 12.217811
26.6975 12.176971
26.70249 12.135771
26.70749 12.094238
26.71248 12.052384
26.71748 12.010266
26.72247 11.967958
26.72747 11.925514
26.73246 11.882975
26.73746 11.840388
26.74245 11.797804
26.74745 11.755268
26.75245 11.712823
26.75744 11.670517
26.76244 11.628393
26.76743 11.586487
26.77243 11.544834
26.77742 11.503491
26.78242 11.462519
26.78741 11.42193
26.79241 11.381721
26.7974 11.34193
26.8024 11.302616
26.80739 11.263813
26.81239 11.225541
26.81738 11.187827
26.82238 11.150699
26.82737 11.114181
26.83237 11.078297
26.83736 11.043066
26.84236 11.008509
26.84735 10.974647
26.85235 10.941495
26.85735 10.909066
26.86234 10.877373
26.86734 10.846439
26.87233 10.816293
26.87733 10.786929
26.88232 10.75833
26.88732 10.730505
26.89231 10.703482
26.89731 10.677271
26.9023 10.651871
26.9073 10.627287
26.91229 10.603524
26.91729 10.580583
26.92228 10.558468
26.92728 10.537179
26.93227 10.51672
26.93727 10.497087
26.94226 10.47828
26.94726 10.460306
26.95225 10.443175
26.95725 10.426876
26.96225 10.411391
26.96724 10.396719
26.97224 10.382873
26.97723 10.369852
26.98223 10.357653
26.98722 10.346273
26.99222 10.335714
26.99721 10.325975
27.00221 10.317056
27.0072 10.308956
27.0122 10.301677
27.01719 10.295219
27.02219 10.289585
27.02718 10.284773
27.03218 10.280787
27.03717 10.277633
27.04217 10.275321
27.04716 10.273851
27.05216 10.273217
27.05715 10.273426
27.06215 10.274491
27.06715 10.276421
27.07214 10.27922
27.07714 10.282898
27.08213 10.287463
27.08713 10.292925
27.09212 10.299296
27.09712 10.306588
27.10211 10.314811
27.10711 10.323979
27.1121 10.334108
27.1171 10.345211
27.12209 10.357303
27.12709 10.370396
27.13208 10.384505
27.13708 10.399647
27.14207 10.415841
27.14707 10.433104
27.15206 10.451454
27.15706 10.470908
27.16205 10.491484
27.16705 10.513202
27.17204 10.536079
27.17704 10.560135
27.18204 10.585385
27.18703 10.611851
27.19203 10.639556
27.19702 10.668516
27.20202 10.69874
27.20701 10.730245
27.21201 10.763052
27.217 10.797179
27.222 10.83264
27.22699 10.869448
27.23199 10.907618
27.23698 10.947163
27.24198 10.988093
27.24697 11.030419
27.25197 11.074147
27.25696 11.119288
27.26196 11.165858
27.26695 11.21386
27.27195 11.263283
27.27694 11.314123
27.28194 11.366388
27.28694 11.420078
27.29193 11.475187
27.29693 11.531708
27.30192 11.589631
27.30692 11.648945
27.31191 11.709637
27.31691 11.771692
27.3219 11.835084
27.3269 11.899786
27.33189 11.965791
27.33689 12.033082
27.34188 12.101611
27.34688 12.171332
27.35187 12.242219
27.35687 12.314242
27.36186 12.387358
27.36686 12.461519
27.37185 12.536681
27.37685 12.612793
27.38184 12.689803
27.38684 12.767655
27.39184 12.846293
27.39683 12.925654
27.40183 13.005669
27.40682 13.086277
27.41182 13.167427
27.41681 13.249047
27.42181 13.33103
27.4268 13.413292
27.4318 13.495773
27.43679 13.5784
27.44179 13.661087
27.44678 13.743744
27.45178 13.826287
27.45677 13.908628
27.46177 13.990677
27.46676 14.072342
27.47176 14.153526
27.47675 14.234143
27.48175 14.314119
27.48674 14.393357
27.49174 14.471728
27.49674 14.549127
27.50173 14.625478
27.50673 14.700696
27.51172 14.774683
27.51672 14.84734
27.52171 14.918575
27.52671 14.988297
27.5317 15.056415
27.5367 15.122837
27.54169 15.187473
27.54669 15.250239
27.55168 15.311069
27.55668 15.369879
27.56167 15.426563
27.56667 15.481034
27.57166 15.533234
27.57666 15.583102
27.58165 15.630567
27.58665 15.675561
27.59164 15.718024
27.59664 15.7579
27.60164 15.795134
27.60663 15.829678
27.61163 15.861487
27.61662 15.89052
27.62162 15.916738
27.62661 15.940105
27.63161 15.9606
27.6366 15.978208
27.6416 15.992903
27.64659 16.004663
27.65159 16.013482
27.65658 16.019362
27.66158 16.022303
27.66657 16.022309
27.67157 16.01939
27.67656 16.013561
27.68156 16.004843
27.68655 15.99326
27.69155 15.978842
27.69654 15.961621
27.70154 15.941633
27.70654 15.918921
27.71153 15.893535
27.71653 15.865525
27.72152 15.834942
27.72652 15.801846
27.73151 15.766305
27.73651 15.728384
27.7415 15.68815
27.7465 15.645674
27.75149 15.601032
27.75649 15.554304
27.76148 15.505574
27.76648 15.454921
27.77147 15.402421
27.77647 15.348158
27.78146 15.292242
27.78646 15.234771
27.79145 15.175828
27.79645 15.115498
27.80144 15.053873
27.80644 14.991052
27.81144 14.927138
27.81643 14.862227
27.82143 14.796412
27.82642 14.729787
27.83142 14.662446
27.83641 14.594487
27.84141 14.526008
27.8464 14.457098
27.8514 14.387828
27.85639 14.318291
27.86139 14.248606
27.86638 14.178872
27.87138 14.109158
27.87637 14.039538
27.88137 13.970099
27.88636 13.900922
27.89136 13.832076
27.89635 13.763637
27.90135 13.695687
27.90634 13.6283
27.91134 13.561539
27.91634 13.49546
27.92133 13.430105
27.92633 13.365545
27.93132 13.301868
27.93632 13.239121
27.94131 13.177326
27.94631 13.116527
27.9513 13.056779
27.9563 12.998121
27.96129 12.94059
27.96629 12.884216
27.97128 12.829021
27.97628 12.775037
27.98127 12.722301
27.98627 12.670831
27.99126 12.620622
27.99626 12.571687
28.00125 12.524068
28.00625 12.477786
28.01124 12.432832
28.01624 12.389197
28.02123 12.346887
28.02623 12.305903
28.03123 12.266242
28.03622 12.227898
28.04122 12.190863
28.04621 12.155128
28.05121 12.120681
28.0562 12.087507
28.0612 12.05559
28.06619 12.024911
28.07119 11.995444
28.07618 11.967168
28.08118 11.940077
28.08617 11.914154
28.09117 11.889365
28.09616 11.865675
28.10116 11.843061
28.10615 11.821496
28.11115 11.800951
28.11614 11.781397
28.12114 11.762804
28.12613 11.74514
28.13113 11.728377
28.13613 11.712481
28.14112 11.697414
28.14612 11.683143
28.15111 11.669644
28.15611 11.656891
28.1611 11.644843
28.1661 11.633462
28.17109 11.622718
28.17609 11.612579
28.18108 11.603013
28.18608 11.593987
28.19107 11.58547
28.19607 11.577429
28.20106 11.569834
28.20606 11.562652
28.21105 11.55585
28.21605 11.549395
28.22104 11.543264
28.22604 11.537434
28.23103 11.531879
28.23603 11.526564
28.24103 11.521451
28.24602 11.516515
28.25102 11.511735
28.25601 11.507089
28.26101 11.502548
28.266 11.498089
28.271 11.493688
28.27599 11.489324
28.28099 11.484973
28.28598 11.480614
28.29098 11.476226
28.29597 11.471788
28.30097 11.467283
28.30596 11.462696
28.31096 11.458014
28.31595 11.453218
28.32095 11.448283
28.32594 11.443191
28.33094 11.437933
28.33593 11.432498
28.34093 11.426872
28.34593 11.421043
28.35092 11.414999
28.35592 11.40873
28.36091 11.402226
28.36591 11.395479
28.3709 11.388481
28.3759 11.381225
28.38089 11.373703
28.38589 11.36591
28.39088 11.357838
28.39588 11.349486
28.40087 11.340854
28.40587 11.331941
28.41086 11.322734
28.41586 11.313228
28.42085 11.303429
28.42585 11.293339
28.43084 11.282958
28.43584 11.272284
28.44083 11.261321
28.44583 11.250073
28.45083 11.238541
28.45582 11.226728
28.46082 11.214639
28.46581 11.20228
28.47081 11.189654
28.4758 11.176769
28.4808 11.163634
28.48579 11.150258
28.49079 11.136639
28.49578 11.122783
28.50078 11.108704
28.50577 11.094411
28.51077 11.079913
28.51576 11.065218
28.52076 11.050337
28.52575 11.035281
28.53075 11.020058
28.53574 11.00468
28.54074 10.989159
28.54573 10.973504
28.55073 10.957727
28.55573 10.941839
28.56072 10.925851
28.56572 10.909775
28.57071 10.893626
28.57571 10.877415
28.5807 10.861152
28.5857 10.844846
28.59069 10.828512
28.59569 10.812162
28.60068 10.795808
28.60568 10.779461
28.61067 10.763132
28.61567 10.746833
28.62066 10.730575
28.62566 10.714371
28.63065 10.698232
28.63565 10.682168
28.64064 10.666189
28.64564 10.650307
28.65063 10.634531
28.65563 10.618871
28.66063 10.603334
28.66562 10.58793
28.67062 10.572668
28.67561 10.557558
28.68061 10.542611
28.6856 10.527832
28.6906 10.51323
28.69559 10.498811
28.70059 10.484581
28.70558 10.470546
28.71058 10.456713
28.71557 10.443087
28.72057 10.429675
28.72556 10.416481
28.73056 10.40351
28.73555 10.390767
28.74055 10.378254
28.74554 10.365975
28.75054 10.353932
28.75553 10.34213
28.76053 10.330569
28.76553 10.319254
28.77052 10.308185
28.77552 10.297362
28.78051 10.286787
28.78551 10.27646
28.7905 10.26638
28.7955 10.256548
28.80049 10.246964
28.80549 10.237628
28.81048 10.228538
28.81548 10.219694
28.82047 10.211094
28.82547 10.202735
28.83046 10.194616
28.83546 10.186734
28.84045 10.179086
28.84545 10.171671
28.85044 10.164485
28.85544 10.157526
28.86043 10.150789
28.86543 10.144273
28.87043 10.137972
28.87542 10.131884
28.88042 10.126004
28.88541 10.120329
28.89041 10.114854
28.8954 10.109577
28.9004 10.104491
28.90539 10.099595
28.91039 10.094882
28.91538 10.090349
28.92038 10.085991
28.92537 10.081804
28.93037 10.077784
28.93536 10.073925
28.94036 10.070224
28.94535 10.066677
28.95035 10.063278
28.95534 10.060023
28.96034 10.056908
28.96533 10.053928
28.97033 10.051079
28.97532 10.048357
28.98032 10.045758
28.98532 10.043278
28.99031 10.040913
28.99531 10.038658
29.0003 10.03651
29.0053 10.034464
29.01029 10.032516
29.01529 10.030663
29.02028 10.028902
29.02528 10.027228
29.03027 10.025639
29.03527 10.024131
29.04026 10.022701
29.04526 10.021345
29.05025 10.020059
29.05525 10.018842
29.06024 10.01769
29.06524 10.0166
29.07023 10.01557
29.07523 10.014596
29.08022 10.013677
29.08522 10.012809
29.09022 10.01199
29.09521 10.011218
29.10021 10.01049
29.1052 10.009805
29.1102 10.00916
29.11519 10.008553
29.12019 10.007983
29.12518 10.007447
29.13018 10.006944
29.13517 10.006471
29.14017 10.006026
29.14516 10.00561
29.15016 10.00522
29.15515 10.004854
29.16015 10.004512
29.16514 10.004192
29.17014 10.003893
29.17513 10.003613
29.18013 10.003352
29.18512 10.003108
29.19012 10.00288
29.19512 10.002668
29.20011 10.00247
29.20511 10.002285
29.2101 10.002114
29.2151 10.001954
29.22009 10.001805
29.22509 10.001667
29.23008 10.001538
29.23508 10.001419
29.24007 10.001308
29.24507 10.001205
29.25006 10.00111
29.25506 10.001022
29.26005 10.000941
29.26505 10.000865
29.27004 10.000796
29.27504 10.000732
29.28003 10.000672
29.28503 10.000617
29.29002 10.000566
29.29502 10.000519
29.30002 10.000475
29.30501 10.000435
29.31001 10.000398
29.315 10.000365
29.32 10.000334
29.32499 10.000306
29.32999 10.000279
29.33498 10.000255
29.33998 10.000232
29.34497 10.000212
29.34997 10.000193
29.35496 10.000176
29.35996 10.00016
29.36495 10.000146
29.36995 10.000133
29.37494 10.000121
29.37994 10.00011
29.38493 10.0001
29.38993 10.000091
29.39492 10.000083
29.39992 10.000075
29.40492 10.000068
29.40991 10.000062
29.41491 10.000056
29.4199 10.000051
29.4249 10.000046
29.42989 10.000042
29.43489 10.000038
29.43988 10.000034
29.44488 10.000031
29.44987 10.000028
29.45487 10.000026
29.45986 10.000024
29.46486 10.000023
29.46985 10.000022
29.47485 10.000021
29.47984 10.00002
29.48484 10.000018
29.48983 10.000018
29.49483 10.000017
29.49982 10.000016
29.50482 10.000016
29.50982 10.000017
29.51481 10.000017
29.51981 10.000018
29.5248 10.000019
29.5298 10.00002
29.53479 10.000022
29.53979 10.000023
29.54478 10.000025
29.54978 10.000028
29.55477 10.000031
29.55977 10.000034
29.56476 10.000038
29.56976 10.000041
29.57475 10.000045
29.57975 10.00005
29.58474 10.000056
29.58974 10.000063
29.59473 10.000072
29.59973 10.00008
29.60472 10.00009
29.60972 10.0001
29.61472 10.000111
29.61971 10.000124
29.62471 10.000138
29.6297 10.000153
29.6347 10.00017
29.63969 10.00019
29.64469 10.000211
29.64968 10.000235
29.65468 10.00026
29.65967 10.000289
29.66467 10.000319
29.66966 10.000353
29.67466 10.00039
29.67965 10.000431
29.68465 10.000476
29.68964 10.000526
29.69464 10.000581
29.69963 10.000641
29.70463 10.000708
29.70962 10.00078
29.71462 10.000859
29.71962 10.000945
29.72461 10.001039
29.72961 10.001142
29.7346 10.001255
29.7396 10.001379
29.74459 10.001514
29.74959 10.001661
29.75458 10.001822
29.75958 10.001998
29.76457 10.00219
29.76957 10.002399
29.77456 10.002627
29.77956 10.002875
29.78455 10.003144
29.78955 10.003436
29.79454 10.003753
29.79954 10.004098
29.80453 10.004471
29.80953 10.004876
29.81452 10.005315
29.81952 10.00579
29.82451 10.006305
29.82951 10.006864
29.83451 10.007468
29.8395 10.00812
29.8445 10.008825
29.84949 10.009585
29.85449 10.010405
29.85948 10.01129
29.86448 10.012244
29.86947 10.013272
29.87447 10.014379
29.87946 10.01557
29.88446 10.016852
29.88945 10.018229
29.89445 10.019709
29.89944 10.021299
29.90444 10.023006
29.90943 10.024837
29.91443 10.026799
29.91942 10.028901
29.92442 10.031152
29.92941 10.033562
29.93441 10.036139
29.93941 10.038895
29.9444 10.04184
29.9494 10.044984
29.95439 10.04834
29.95939 10.051921
29.96438 10.05574
29.96938 10.05981
29.97437 10.064145
29.97937 10.068759
29.98436 10.073667
29.98936 10.078884
29.99435 10.084429
29.99935 10.090318
30.00434 10.096571
30.00934 10.103206
30.01433 10.110241
30.01933 10.117694
30.02432 10.125588
30.02932 10.133945
30.03431 10.142788
30.03931 10.152138
30.04431 10.162018
30.0493 10.172455
30.0543 10.183475
30.05929 10.195101
30.06429 10.207359
30.06928 10.220278
30.07428 10.233885
30.07927 10.24821
30.08427 10.263282
30.08926 10.27913
30.09426 10.295786
30.09925 10.313281
30.10425 10.331646
30.10924 10.350914
30.11424 10.371116
30.11923 10.392289
30.12423 10.414467
30.12922 10.437682
30.13422 10.461968
30.13921 10.487359
30.14421 10.513893
30.14921 10.541607
30.1542 10.570534
30.1592 10.60071
30.16419 10.632171
30.16919 10.664953
30.17418 10.699092
30.17918 10.734624
30.18417 10.771583
30.18917 10.810004
30.19416 10.84992
30.19916 10.89137
30.20415 10.93439
30.20915 10.979008
30.21414 11.025249
30.21914 11.073146
30.22413 11.122733
30.22913 11.17404
30.23412 11.227093
30.23912 11.281918
30.24411 11.338539
30.24911 11.396982
30.25411 11.457267
30.2591 11.519412
30.2641 11.583434
30.26909 11.649357
30.27409 11.717203
30.27908 11.786972
30.28408 11.858659
30.28907 11.932278
30.29407 12.00784
30.29906 12.085345
30.30406 12.164793
30.30905 12.246186
30.31405 12.329499
30.31904 12.414703
30.32404 12.501808
30.32903 12.590828
30.33403 12.681732
30.33902 12.77449
30.34402 12.869084
30.34901 12.96547
30.35401 13.063592
30.35901 13.163419
30.364 13.264926
30.369 13.368067
30.37399 13.472786
30.37899 13.579033
30.38398 13.68675
30.38898 13.795878
30.39397 13.90635
30.39897 14.018101
30.40396 14.131057
30.40896 14.245137
30.41395 14.360258
30.41895 14.476358
30.42394 14.593368
30.42894 14.711166
30.43393 14.829624
30.43893 14.948659
30.44392 15.068194
30.44892 15.188124
30.45391 15.308334
30.45891 15.428713
30.46391 15.549151
30.4689 15.669534
30.4739 15.789743
30.47889 15.909654
30.48389 16.029142
30.48888 16.148106
30.49388 16.266442
30.49887 16.383991
30.50387 16.500582
30.50886 16.616102
30.51386 16.730448
30.51885 16.84349
30.52385 16.955087
30.52884 17.065111
30.53384 17.173435
30.53883 17.279933
30.54383 17.384474
30.54882 17.486924
30.55382 17.587154
30.55881 17.685063
30.56381 17.780551
30.56881 17.873464
30.5738 17.963641
30.5788 18.050981
30.58379 18.135403
30.58879 18.2168
30.59378 18.295058
30.59878 18.370074
30.60377 18.441753
30.60877 18.510007
30.61376 18.574741
30.61876 18.63586
30.62375 18.693296
30.62875 18.746997
30.63374 18.796888
30.63874 18.84291
30.64373 18.885022
30.64873 18.923153
30.65372 18.95723
30.65872 18.987224
30.66371 19.013125
30.66871 19.034911
30.6737 19.052558
30.6787 19.066056
30.6837 19.075403
30.68869 19.080601
30.69369 19.081657
30.69868 19.078591
30.70368 19.071433
30.70867 19.060217
30.71367 19.044984
30.71866 19.025771
30.72366 19.002617
30.72865 18.975588
30.73365 18.944758
30.73864 18.9102
30.74364 18.871991
30.74863 18.830216
30.75363 18.784969
30.75862 18.736347
30.76362 18.684456
30.76861 18.629404
30.77361 18.571305
30.7786 18.51028
30.7836 18.446453
30.7886 18.379964
30.79359 18.310954
30.79859 18.239562
30.80358 18.165926
30.80858 18.090197
30.81357 18.012529
30.81857 17.93308
30.82356 17.852008
30.82856 17.769477
30.83355 17.685653
30.83855 17.600701
30.84354 17.514787
30.84854 17.42809
30.85353 17.340787
30.85853 17.25303
30.86352 17.164972
30.86852 17.076816
30.87351 16.988776
30.87851 16.901016
30.8835 16.813685
30.8885 16.726956
30.8935 16.641006
30.89849 16.555999
30.90349 16.472121
30.90848 16.389566
30.91348 16.308476
30.91847 16.228971
30.92347 16.151219
30.92846 16.075388
30.93346 16.00162
30.93845 15.930072
30.94345 15.860917
30.94844 15.794298
30.95344 15.730341
30.95843 15.669174
30.96343 15.610921
30.96842 15.555705
30.97342 15.503642
30.97841 15.454844
30.98341 15.409413
30.9884 15.367452
30.9934 15.329056
30.9984 15.2943
31.00339 15.263249
31.00839 15.235994
31.01338 15.21263
31.01838 15.193213
31.02337 15.17778
31.02837 15.166362
31.03336 15.158993
31.03836 15.155718
31.04335 15.156585
31.04835 15.161602
31.05334 15.170766
31.05834 15.184077
31.06333 15.201531
31.06833 15.223116
31.07332 15.248811
31.07832 15.278582
31.08331 15.31239
31.08831 15.350196
31.0933 15.391958
31.0983 15.437618
31.1033 15.487106
31.10829 15.540333
31.11329 15.597204
31.11828 15.65765
31.12328 15.721605
31.12827 15.788961
31.13327 15.859588
31.13826 15.93337
31.14326 16.01019
31.14825 16.089924
31.15325 16.172439
31.15824 16.257593
31.16324 16.345235
31.16823 16.435214
31.17323 16.527379
31.17822 16.621568
31.18322 16.717615
31.18821 16.81535
31.19321 16.914608
31.1982 17.015202
31.2032 17.11692
31.2082 17.21957
31.21319 17.323009
31.21819 17.427093
31.22318 17.531621
31.22818 17.63636
31.23317 17.741098
31.23817 17.845648
31.24316 17.949825
31.24816 18.053433
31.25315 18.15627
31.25815 18.258143
31.26314 18.358856
31.26814 18.458217
31.27313 18.556035
31.27813 18.652112
31.28312 18.746246
31.28812 18.838264
31.29311 18.928004
31.29811 19.015289
31.3031 19.09994
31.3081 19.181775
31.3131 19.260617
31.31809 19.336309
31.32309 19.408703
31.32808 19.477651
31.33308 19.543007
31.33807 19.604632
31.34307 19.662394
31.34806 19.71617
31.35306 19.765841
31.35805 19.811297
31.36305 19.852432
31.36804 19.889155
31.37304 19.921381
31.37803 19.949028
31.38303 19.972017
31.38802 19.990288
31.39302 20.00379
31.39801 20.012476
31.40301 20.016306
31.408 20.015254
31.413 20.009299
31.418 19.998429
31.42299 19.982637
31.42799 19.961933
31.43298 19.936334
31.43798 19.905853
31.44297 19.870511
31.44797 19.830363
31.45296 19.78548
31.45796 19.735904
31.46295 19.681669
31.46795 19.622848
31.47294 19.559534
31.47794 19.491811
31.48293 19.419766
31.48793 19.343499
31.49292 19.263114
31.49792 19.178718
31.50291 19.090433
31.50791 18.998397
31.5129 18.902733
31.5179 18.803541
31.52289 18.700939
31.52789 18.595089
31.53289 18.486162
31.53788 18.374311
31.54288 18.25969
31.54787 18.142433
31.55287 18.022662
31.55786 17.900539
31.56286 17.776243
31.56785 17.649936
31.57285 17.521772
31.57784 17.391914
31.58284 17.26053
31.58783 17.127765
31.59283 16.993761
31.59782 16.858694
31.60282 16.722755
31.60781 16.586093
31.61281 16.448836
31.6178 16.311149
31.6228 16.173207
31.62779 16.035142
31.63279 15.89706
31.63779 15.759104
31.64278 15.621436
31.64778 15.484199
31.65277 15.347519
31.65777 15.211509
31.66276 15.076275
31.66776 14.941951
31.67275 14.808682
31.67775 14.676571
31.68274 14.545706
31.68774 14.416181
31.69273 14.288099
31.69773 14.161546
31.70272 14.036605
31.70772 13.913364
31.71271 13.791918
31.71771 13.67232
31.7227 13.554608
31.7277 13.438846
31.73269 13.325109
31.73769 13.213444
31.74269 13.103877
31.74768 12.996459
31.75268 12.891251
31.75767 12.788283
31.76267 12.687565
31.76766 12.589118
31.77266 12.492964
31.77765 12.399117
31.78265 12.307583
31.78764 12.218377
31.79264 12.131507
31.79763 12.04696
31.80263 11.964724
31.80762 11.884811
31.81262 11.807201
31.81761 11.731853
31.82261 11.658756
31.8276 11.587911
31.8326 11.519295
31.83759 11.452875
31.84259 11.388621
31.84759 11.326508
31.85258 11.266503
31.85758 11.208573
31.86257 11.152684
31.86757 11.098798
31.87256 11.046877
31.87756 10.996882
31.88255 10.948771
31.88755 10.902505
31.89254 10.85804
31.89754 10.815334
31.90253 10.774343
31.90753 10.735023
31.91252 10.697329
31.91752 10.661218
31.92251 10.626645
31.92751 10.593563
31.9325 10.56193
31.9375 10.531701
31.94249 10.502831
31.94749 10.475276
31.95249 10.448993
31.95748 10.423939
31.96248 10.400071
31.96747 10.377346
31.97247 10.355724
31.97746 10.335162
31.98246 10.31562
31.98745 10.297058
31.99245 10.279439
31.99744 10.262726
32.00244 10.24688
32.00743 10.231867
32.01243 10.217651
32.01742 10.204199
32.02242 10.191475
32.02741 10.179449
32.03241 10.168088
32.0374 10.157361
32.0424 10.147242
32.04739 10.137701
32.05239 10.128711
32.05739 10.120244
32.06238 10.112273
32.06738 10.104774
32.07237 10.097723
32.07737 10.091099
32.08236 10.084879
32.08736 10.079041
32.09235 10.073566
32.09735 10.068433
32.10234 10.063623
32.10734 10.059121
32.11233 10.05491
32.11733 10.050972
32.12232 10.047289
32.12732 10.043848
32.13231 10.040637
32.13731 10.03764
32.1423 10.034846
32.1473 10.032241
32.15229 10.029815
32.15729 10.027556
32.16229 10.025455
32.16728 10.023502
32.17228 10.021687
32.17727 10.020002
32.18227 10.018438
32.18726 10.016987
32.19226 10.015642
32.19725 10.014396
32.20225 10.013242
32.20724 10.012175
32.21224 10.011188
32.21723 10.010275
32.22223 10.009432
32.22722 10.008653
32.23222 10.007934
32.23721 10.00727
32.24221 10.006658
32.2472 10.006094
32.2522 10.005575
32.25719 10.005097
32.26219 10.004659
32.26719 10.004256
32.27218 10.003887
32.27718 10.003548
32.28217 10.003236
32.28717 10.002951
32.29216 10.002688
32.29716 10.002448
32.30215 10.002227
32.30715 10.002026
32.31214 10.001842
32.31714 10.001673
32.32213 10.001519
32.32713 10.001378
32.33212 10.00125
32.33712 10.001133
32.34211 10.001026
32.34711 10.00093
32.3521 10.000842
32.3571 10.000763
32.36209 10.000691
32.36709 10.000625
32.37208 10.000564
32.37708 10.000508
32.38208 10.000457
32.38707 10.000412
32.39207 10.00037
32.39706 10.000334
32.40206 10.0003
32.40705 10.000271
32.41205 10.000244
32.41704 10.00022
32.42204 10.000198
32.42703 10.000179
32.43203 10.00016
32.43702 10.000144
32.44202 10.000128
32.44701 10.000115
32.45201 10.000102
32.457 10.000092
32.462 10.000083
32.46699 10.000074
32.47199 10.000066
32.47698 10.000058
32.48198 10.00005
32.48698 10.000043
32.49197 10.000037
32.49697 10.000032
32.50196 10.000029
32.50696 10.000026
32.51195 10.000024
32.51695 10.000021
32.52194 10.000018
32.52694 10.000015
32.53193 10.000012
32.53693 10.00001
32.54192 10.000009
32.54692 10.000009
32.55191 10.000009
32.55691 10.000009
32.5619 10.000008
32.5669 10.000007
32.57189 10.000005
32.57689 10.000003
32.58188 10.000001
32.58688 10
32.59188 9.9999996
32.59687 9.9999996
32.60187 9.9999998
32.60686 10
32.61186 10
32.61685 10
32.62185 10
32.62684 10
32.63184 10
32.63683 10
32.64183 10
32.64682 10
32.65182 10
32.65681 10
32.66181 10
32.6668 10
32.6718 10
32.67679 10
32.68179 10
32.68678 10
32.69178 10
32.69678 10
32.70177 10
32.70677 10
32.71176 10
32.71676 10
32.72175 10
32.72675 10
32.73174 10
32.73674 10
32.74173 10
32.74673 10
32.75172 10
32.75672 10
32.76171 10
32.76671 10
32.7717 10
32.7767 10
32.78169 10
32.78669 10
32.79168 10
32.79668 10
32.80168 10
32.80667 10
32.81167 10
32.81666 10
32.82166 10
32.82665 10
32.83165 10
32.83664 10
32.84164 10
32.84663 10
32.85163 10
32.85662 10
32.86162 10
32.86661 10
32.87161 10
32.8766 10
32.8816 10
32.88659 10
32.89159 10
32.89658 10
32.90158 10
32.90658 10
32.91157 10
32.91657 10
32.92156 10
32.92656 10
32.93155 10
32.93655 10
32.94154 10
32.94654 10
32.95153 10
32.95653 10
32.96152 10
32.96652 10
32.97151 10
32.97651 10
32.9815 10
32.9865 10
32.99149 10
32.99649 10
33.00148 10
33.00648 10
33.01148 10
33.01647 10
33.02147 10
33.02646 10
33.03146 10
33.03645 10
33.04145 10
33.04644 10
33.05144 10
33.05643 10
33.06143 10
33.06642 10
33.07142 10
33.07641 10
33.08141 10
33.0864 10
33.0914 10
33.09639 10
33.10139 10
33.10638 10
33.11138 10
33.11638 10
33.12137 10
33.12637 10
33.13136 10
33.13636 10
33.14135 10
33.14635 10
33.15134 10
33.15634 10
33.16133 10
33.16633 10
33.17132 10
33.17632 10
33.18131 10
33.18631 10
33.1913 10
33.1963 10
33.20129 10
33.20629 10
33.21128 10
33.21628 10
33.22127 10
33.22627 10
33.23127 10
33.23626 10
33.24126 10
33.24625 10
33.25125 10
33.25624 10
33.26124 10
33.26623 10
33.27123 10
33.27622 10
33.28122 10
33.28621 10
33.29121 10
33.2962 10
33.3012 10
33.30619 10
33.31119 10
33.31618 10
33.32118 10
33.32617 10
33.33117 10
33.33617 10
33.34116 10
33.34616 10
33.35115 10
33.35615 10
33.36114 10
33.36614 10
33.37113 10
33.37613 10
33.38112 10
33.38612 10
33.39111 10
33.39611 10
33.4011 10
33.4061 10
33.41109 10
33.41609 10
33.42108 10
33.42608 10
33.43107 10
33.43607 10
33.44107 10
33.44606 10
33.45106 10
33.45605 10
33.46105 10
33.46604 10
33.47104 10
33.47603 10
33.48103 10
33.48602 10
33.49102 10
33.49601 10
33.50101 10
33.506 10
33.511 10
33.51599 10
33.52099 10
33.52598 10
33.53098 10
33.53597 10
33.54097 10
33.54597 10
33.55096 10
33.55596 10
33.56095 10
33.56595 10
33.57094 10
33.57594 10
33.58093 10
33.58593 10
33.59092 10
33.59592 10
33.60091 10
33.60591 10
33.6109 10
33.6159 10
33.62089 10
33.62589 10
33.63088 10
33.63588 10
33.64087 10
33.64587 10
33.65087 10
33.65586 10
33.66086 10
33.66585 10
33.67085 10
33.67584 10
33.68084 10
33.68583 10
33.69083 10
33.69582 10
33.70082 10
33.70581 10
33.71081 10
33.7158 10
33.7208 10
33.72579 10
33.73079 10
33.73578 10
33.74078 10
33.74577 10
33.75077 10
33.75577 10
33.76076 10
33.76576 10
33.77075 10
33.77575 10
33.78074 10
33.78574 10
33.79073 10
33.79573 10
33.80072 10
33.80572 10
33.81071 10
33.81571 10
33.8207 10
33.8257 10
33.83069 10
33.83569 10
33.84068 10
33.84568 10
33.85067 10
33.85567 10
33.86067 10
33.86566 10
33.87066 10
33.87565 10
33.88065 10
33.88564 10
33.89064 10
33.89563 10
33.90063 10
33.90562 10
33.91062 10
33.91561 10
33.92061 10
33.9256 10
33.9306 10
33.93559 10
33.94059 10
33.94558 10
33.95058 10
33.95557 10
33.96057 10
33.96557 10
33.97056 10
33.97556 10
33.98055 10
33.98555 10
33.99054 10
33.99554 10
34.00053 10
34.00553 10
34.01052 10
34.01552 10
34.02051 10
34.02551 10
34.0305 10
34.0355 10
34.04049 10
34.04549 10
34.05048 10
34.05548 10
34.06047 10
34.06547 10
34.07046 10
34.07546 10
34.08046 10
34.08545 10
34.09045 10
34.09544 10
34.10044 10
34.10543 10
34.11043 10
34.11542 10
34.12042 10
34.12541 10
34.13041 10
34.1354 10
34.1404 10
34.14539 10
34.15039 10
34.15538 10
34.16038 10
34.16537 10
34.17037 10
34.17536 10
34.18036 10
34.18536 10
34.19035 10
34.19535 10
34.20034 10
34.20534 10
34.21033 10
34.21533 10
34.22032 10
34.22532 10
34.23031 10
34.23531 10
34.2403 10
34.2453 10
34.25029 10
34.25529 10
34.26028 10
34.26528 10
34.27027 10
34.27527 10
34.28026 10
34.28526 10
34.29026 10
34.29525 10
34.30025 10
34.30524 10
34.31024 10
34.31523 10
34.32023 10
34.32522 10
34.33022 10
34.33521 10
34.34021 10
34.3452 10
34.3502 10
34.35519 10
34.36019 10
34.36518 10
34.37018 10
34.37517 10
34.38017 10
34.38516 10
34.39016 10
34.39516 10
34.40015 10
34.40515 10
34.41014 10
34.41514 10
34.42013 10
34.42513 10
34.43012 10
34.43512 10
34.44011 10
34.44511 10
34.4501 10
34.4551 10
34.46009 10
34.46509 10
34.47008 10
34.47508 10
34.48007 10
34.48507 10
34.49006 10
34.49506 10
&
@target G0.S2
@type xy
-0.93026 20
-0.92526 20
-0.92026 20
-0.91526 20
-0.91026 20
-0.90526 20
-0.90026 20
-0.89526 20
-0.89026 20
-0.88526 20
-0.88026 20
-0.87526 20
-0.87026 20
-0.86526 20
-0.86026 20
-0.85526 20
-0.85026 20
-0.84526 20
-0.84026 20
-0.83526 20
-0.83026 20
-0.82526 20
-0.82026 20
-0.81526 20
-0.81026 20
-0.80526 20
-0.80026 20
-0.79526 20
-0.79026 20
-0.78526 20
-0.78026 20
-0.77526 20
-0.77026 20
-0.76526 20
-0.76026 20
-0.75526 20
-0.75026 20
-0.74526 20
-0.74026 20
-0.73526 20
-0.73026 20
-0.72526 20
-0.72026 20
-0.71526 20
-0.71026 20
-0.70526 20
-0.70026 20
-0.69526 20
-0.69026 20
-0.68526 20
-0.68026 20
-0.67526 20
-0.67026 20
-0.66527 20
-0.66027 20
-0.65527 20
-0.65027 20
-0.64527 20
-0.64027 20
-0.63527 20
-0.63027 20
-0.62527 20
-0.62027 20
-0.61527 20
-0.61027 20
-0.60527 20
-0.60027 20
-0.59527 20
-0.59027 20
-0.58527 20
-0.58027 20
-0.57527 20
-0.57027 20
-0.56527 20
-0.56027 20
-0.55527 20
-0.55027 20
-0.54527 20
-0.54027 20
-0.53527 20
-0.53027 20
-0.52527 20
-0.52027 20
-0.51527 20
-0.51027 20
-0.50527 20
-0.50027 20
-0.49527 20
-0.49027 20
-0.48527 20
-0.48027 20
-0.47527 20
-0.47027 20
-0.46527 20
-0.46027 20
-0.45527 20
-0.45027 20
-0.44527 20
-0.44027 20
-0.43527 20
-0.43027 20
-0.42527 20
-0.42027 20
-0.41527 20
-0.41027 20
-0.40527 20
-0.40027 20
-0.39527 20
-0.39027 20
-0.38527 20
-0.38027 20
-0.37527 20
-0.37027 20
-0.36527 20
-0.36027 20
-0.35527 20
-0.35027 20
-0.34527 20
-0.34027 20
-0.33527 20
-0.33027 20
-0.32527 20
-0.32027 20
-0.31527 20
-0.31027 20
-0.30527 20
-0.30027 20
-0.29527 20
-0.29027 20
-0.28527 20
-0.28027 20
-0.27527 20
-0.27027 20
-0.26527 20
-0.26027 20
-0.25527 20
-0.25027 20
-0.24527 20
-0.24027 20
-0.23527 20
-0.23027 20
-0.22527 20
-0.22027 20
-0.21527 20
-0.21027 20
-0.20527 20
-0.20027 20
-0.19527 20
-0.19027 20
-0.18527 20
-0.18027 20
-0.17527 20
-0.17027 20
-0.16527 20
-0.16027 20
-0.15527 20
-0.15027 20
-0.14527 20
-0.14028 20
-0.13528 20
-0.13028 20
-0.12528 20
-0.12028 20
-0.11528 20
-0.11028 20
-0.10528 20
-0.10028 20
-0.09528 20
-0.09028 20
-0.08528 20
-0.08028 20
-0.07528 20
-0.07028 20
-0.06528 20
-0.06028 20
-0.05528 20
-0.05028 20
-0.04528 20
-0.04028 20
-0.03528 20
-0.03028 20
-0.02528 20
-0.02028 20
-0.01528 20
-0.01028 20
-0.00528 20
-0.00028 20
0.00472 20
0.00972 20
0.01472 20
0.01972 20
0.02472 20
0.02972 20
0.03472 20
0.03972 20
0.04472 20
0.04972 20
0.05472 20
0.05972 20
0.06472 20
0.06972 20
0.07472 20
0.07972 20
0.08472 20
0.08972 20
0.09472 20
0.09972 20
0.10472 20
0.10972 20
0.11472 20
0.11972 20
0.12472 20
0.12972 20
0.13472 20
0.13972 20
0.14472 20
0.14972 20
0.15472 20
0.15972 20
0.16472 20
0.16972 20
0.17472 20
0.17972 20
0.18472 20
0.18972 20
0.19472 20
0.19972 20
0.20472 20
0.20972 20
0.21472 20
0.21972 20
0.22472 20
0.22972 20
0.23472 20
0.23972 20
0.24472 20
0.24972 20
0.25472 20
0.25972 20
0.26472 20
0.26972 20
0.27472 20
0.27972 20
0.28472 20
0.28972 20
0.29472 20
0.29972 20
0.30472 20
0.30972 20
0.31472 20
0.31972 20
0.32472 20
0.32972 20
0.33472 20
0.33972 20
0.34472 20
0.34972 20
0.35472 20
0.35972 20
0.36472 20
0.36972 20
0.37472 20
0.37972 20
0.38471 20
0.38971 20
0.39471 20
0.39971 20
0.40471 20
0.40971 20
0.41471 20
0.41971 20
0.42471 20
0.42971 20
0.43471 20
0.43971 20
0.44471 20
0.44971 20
0.45471 20
0.45971 20
0.46471 20
0.46971 20
0.47471 20
0.47971 20
0.48471 20
0.48971 20
0.49471 20
0.49971 20
0.50471 20
0.50971 20
0.51471 20
0.51971 20
0.52471 20
0.52971 20
0.53471 20
0.53971 20
0.54471 20
0.54971 20
0.55471 20
0.55971 20
0.56471 20
0.56971 20
0.57471 20
0.57971 20
0.58471 20
0.58971 20
0.59471 20
0.59971 20
0.60471 20
0.60971 20
0.61471 20
0.61971 20
0.62471 20
0.62971 20
0.63471 20
0.63971 20
0.64471 20
0.64971 20
0.65471 20
0.65971 20
0.66471 20
0.66971 20
0.67471 20
0.67971 20
0.68471 20
0.68971 20
0.69471 20
0.69971 20
0.70471 20
0.70971 20
0.71471 20
0.71971 20
0.72471 20
0.72971 20
0.73471 20
0.73971 20
0.74471 20
0.74971 20
0.75471 20
0.75971 20
0.76471 20
0.76971 20
0.77471 20
0.77971 20
0.78471 20
0.78971 20
0.79471 20
0.79971 20
0.80471 20
0.80971 20
0.81471 20
0.81971 20
0.82471 20
0.82971 20
0.83471 20
0.83971 20
0.84471 20
0.84971 20
0.85471 20
0.85971 20
0.86471 20
0.86971 20
0.87471 20
0.87971 20
0.88471 20
0.88971 20
0.89471 20
0.89971 20
0.90471 20
0.9097 20
0.9147 20
0.9197 20
0.9247 20
0.9297 20
0.9347 20
0.9397 20
0.9447 20
0.9497 20
0.9547 20
0.9597 20
0.9647 20
0.9697 20
0.9747 20
0.9797 20
0.9847 20
0.9897 20
0.9947 20
0.9997 20.000001
1.0047 20.000001
1.0097 20.000002
1.0147 20.000002
1.0197 20.000002
1.0247 20.000003
1.0297 20.000003
1.0347 20.000003
1.0397 20.000003
1.0447 20.000003
1.0497 20.000003
1.0547 20.000003
1.0597 20.000004
1.0647 20.000004
1.0697 20.000005
1.0747 20.000006
1.0797 20.000007
1.0847 20.000008
1.0897 20.000009
1.0947 20.000011
1.0997 20.000012
1.1047 20.000014
1.1097 20.000015
1.1147 20.000016
1.1197 20.000018
1.1247 20.000019
1.1297 20.000021
1.1347 20.000023
1.1397 20.000026
1.1447 20.000029
1.1497 20.000032
1.1547 20.000036
1.1597 20.00004
1.1647 20.000044
1.1697 20.000048
1.1747 20.000053
1.1797 20.000059
1.1847 20.000065
1.1897 20.000071
1.1947 20.000079
1.1997 20.000088
1.2047 20.000097
1.2097 20.000107
1.2147 20.000118
1.2197 20.00013
1.2247 20.000143
1.2297 20.000157
1.2347 20.000172
1.2397 20.000189
1.2447 20.000208
1.2497 20.000228
1.2547 20.00025
1.2597 20.000273
1.2647 20.000299
1.2697 20.000327
1.2747 20.000358
1.2797 20.000391
1.2847 20.000427
1.2897 20.000466
1.2947 20.000509
1.2997 20.000555
1.3047 20.000605
1.3097 20.000659
1.3147 20.000717
1.3197 20.00078
1.3247 20.000848
1.3297 20.000922
1.3347 20.001001
1.3397 20.001088
1.3447 20.001181
1.3497 20.001281
1.3547 20.001389
1.3597 20.001505
1.3647 20.001631
1.3697 20.001765
1.3747 20.001909
1.3797 20.002062
1.3847 20.002228
1.3897 20.002405
1.3947 20.002595
1.3997 20.0028
1.4047 20.003019
1.4097 20.003253
1.4147 20.003504
1.4197 20.003772
1.4247 20.004058
1.4297 20.004363
1.4347 20.004689
1.43969 20.005036
1.44469 20.005406
1.44969 20.0058
1.45469 20.006218
1.45969 20.006663
1.46469 20.007136
1.46969 20.007638
1.47469 20.008172
1.47969 20.008738
1.48469 20.009339
1.48969 20.009975
1.49469 20.010647
1.49969 20.011359
1.50469 20.012113
1.50969 20.012911
1.51469 20.013754
1.51969 20.014645
1.52469 20.015585
1.52969 20.016575
1.53469 20.017618
1.53969 20.018716
1.54469 20.019872
1.54969 20.021087
1.55469 20.022365
1.55969 20.023708
1.56469 20.025119
1.56969 20.0266
1.57469 20.028152
1.57969 20.02978
1.58469 20.031484
1.58969 20.033269
1.59469 20.035135
1.59969 20.037085
1.60469 20.039119
1.60969 20.041243
1.61469 20.043461
1.61969 20.045776
1.62469 20.048187
1.62969 20.050698
1.63469 20.053313
1.63969 20.056032
1.64469 20.058859
1.64969 20.061795
1.65469 20.064844
1.65969 20.068006
1.66469 20.071285
1.66969 20.074682
1.67469 20.078199
1.67969 20.081839
1.68469 20.085603
1.68969 20.089493
1.69469 20.09351
1.69969 20.097657
1.70469 20.101935
1.70969 20.106342
1.71469 20.110877
1.71969 20.115546
1.72469 20.120352
1.72969 20.125295
1.73469 20.130372
1.73969 20.135584
1.74469 20.140931
1.74969 20.146413
1.75469 20.15203
1.75969 20.157782
1.76469 20.163667
1.76969 20.169684
1.77469 20.175833
1.77969 20.182112
1.78469 20.188518
1.78969 20.195051
1.79469 20.201708
1.79969 20.208487
1.80469 20.215385
1.80969 20.2224
1.81469 20.229527
1.81969 20.236765
1.82469 20.24411
1.82969 20.251554
1.83469 20.259092
1.83969 20.266723
1.84469 20.274449
1.84969 20.282265
1.85469 20.290161
1.85969 20.298133
1.86469 20.306177
1.86969 20.314287
1.87469 20.322458
1.87969 20.330683
1.88469 20.338958
1.88969 20.347275
1.89469 20.355629
1.89969 20.364014
1.90469 20.372423
1.90969 20.38085
1.91469 20.38929
1.91969 20.397736
1.92469 20.406182
1.92969 20.41462
1.93469 20.423046
1.93969 20.43145
1.94469 20.439822
1.94969 20.448162
1.95469 20.456469
1.95969 20.464735
1.96468 20.47295
1.96968 20.481106
1.97468 20.4892
1.97968 20.497224
1.98468 20.505175
1.98968 20.513046
1.99468 20.520833
1.99968 20.528531
2.00468 20.536134
2.00968 20.543639
2.01468 20.551041
2.01968 20.558337
2.02468 20.565523
2.02968 20.572596
2.03468 20.579551
2.03968 20.586386
2.04468 20.593099
2.04968 20.599689
2.05468 20.606152
2.05968 20.612487
2.06468 20.618692
2.06968 20.624765
2.07468 20.63071
2.07968 20.636524
2.08468 20.642208
2.08968 20.647762
2.09468 20.653188
2.09968 20.658487
2.10468 20.663659
2.10968 20.668706
2.11468 20.67363
2.11968 20.678434
2.12468 20.683119
2.12968 20.687691
2.13468 20.692153
2.13968 20.696509
2.14468 20.70076
2.14968 20.70491
2.15468 20.708965
2.15968 20.712929
2.16468 20.716808
2.16968 20.720608
2.17468 20.724334
2.17968 20.727989
2.18468 20.731576
2.18968 20.7351
2.19468 20.73857
2.19968 20.741991
2.20468 20.745368
2.20968 20.748707
2.21468 20.752013
2.21968 20.755291
2.22468 20.758549
2.22968 20.761791
2.23468 20.765025
2.23968 20.768254
2.24468 20.771484
2.24968 20.77472
2.25468 20.777969
2.25968 20.781237
2.26468 20.784524
2.26968 20.787832
2.27468 20.791168
2.27968 20.794541
2.28468 20.797957
2.28968 20.801413
2.29468 20.804908
2.29968 20.808448
2.30468 20.812039
2.30968 20.815685
2.31468 20.819386
2.31968 20.823145
2.32468 20.826963
2.32968 20.830841
2.33468 20.834779
2.33968 20.83878
2.34468 20.842842
2.34968 20.846967
2.35468 20.851153
2.35968 20.855402
2.36468 20.859715
2.36968 20.86409
2.37468 20.868521
2.37968 20.873005
2.38468 20.877543
2.38968 20.882133
2.39468 20.88677
2.39968 20.891455
2.40468 20.89619
2.40968 20.900967
2.41468 20.905775
2.41968 20.910613
2.42468 20.915479
2.42968 20.920372
2.43468 20.925285
2.43968 20.930214
2.44468 20.935154
2.44968 20.940099
2.45468 20.945045
2.45968 20.949985
2.46468 20.954914
2.46968 20.959829
2.47468 20.964725
2.47968 20.969598
2.48468 20.97444
2.48967 20.979244
2.49467 20.984003
2.49967 20.988716
2.50467 20.99338
2.50967 20.997992
2.51467 21.002545
2.51967 21.007031
2.52467 21.011441
2.52967 21.015773
2.53467 21.020025
2.53967 21.024191
2.54467 21.028266
2.54967 21.032247
2.55467 21.036129
2.55967 21.039909
2.56467 21.043584
2.56967 21.047149
2.57467 21.0506
2.57967 21.053936
2.58467 21.057153
2.58967 21.060246
2.59467 21.06321
2.59967 21.066044
2.60467 21.068753
2.60967 21.071335
2.61467 21.073783
2.61967 21.076096
2.62467 21.078273
2.62967 21.080314
2.63467 21.082215
2.63967 21.083976
2.64467 21.085597
2.64967 21.087078
2.65467 21.088418
2.65967 21.089617
2.66467 21.090673
2.66967 21.091589
2.67467 21.092364
2.67967 21.092994
2.68467 21.093476
2.68967 21.093815
2.69467 21.094019
2.69967 21.094088
2.70467 21.094015
2.70967 21.0938
2.71467 21.093448
2.71967 21.092962
2.72467 21.092338
2.72967 21.091576
2.73467 21.090677
2.73967 21.089641
2.74467 21.088471
2.74967 21.087165
2.75467 21.085724
2.75967 21.084148
2.76467 21.082437
2.76967 21.080592
2.77467 21.078614
2.77967 21.076499
2.78467 21.074243
2.78967 21.071848
2.79467 21.069323
2.79967 21.066666
2.80467 21.063873
2.80967 21.060942
2.81467 21.057871
2.81967 21.054659
2.82467 21.051311
2.82967 21.047825
2.83467 21.044197
2.83967 21.040426
2.84467 21.036509
2.84967 21.032446
2.85467 21.028237
2.85967 21.023879
2.86467 21.01937
2.86967 21.014711
2.87467 21.0099
2.87967 21.004934
2.88467 20.999809
2.88967 20.994527
2.89467 20.989089
2.89967 20.983495
2.90467 20.97774
2.90967 20.971822
2.91467 20.965741
2.91967 20.959496
2.92467 20.953083
2.92967 20.946503
2.93467 20.939757
2.93967 20.932849
2.94467 20.925774
2.94967 20.918532
2.95467 20.911124
2.95967 20.903549
2.96467 20.895807
2.96967 20.8879
2.97467 20.879829
2.97967 20.871595
2.98467 20.863201
2.98967 20.854648
2.99467 20.845936
2.99967 20.837067
3.00467 20.828045
3.00967 20.818873
3.01466 20.809554
3.01966 20.800092
3.02466 20.79049
3.02966 20.780751
3.03466 20.77088
3.03966 20.76088
3.04466 20.750755
3.04966 20.74051
3.05466 20.730152
3.05966 20.719688
3.06466 20.709122
3.06966 20.698459
3.07466 20.687705
3.07966 20.676867
3.08466 20.665958
3.08966 20.654978
3.09466 20.643929
3.09966 20.632818
3.10466 20.621657
3.10966 20.610453
3.11466 20.599212
3.11966 20.587942
3.12466 20.576651
3.12966 20.565344
3.13466 20.55403
3.13966 20.542715
3.14466 20.531408
3.14966 20.520116
3.15466 20.508846
3.15966 20.497605
3.16466 20.486402
3.16966 20.475245
3.17466 20.464139
3.17966 20.453094
3.18466 20.442123
3.18966 20.431228
3.19466 20.420405
3.19966 20.409663
3.20466 20.399012
3.20966 20.388462
3.21466 20.378017
3.21966 20.367682
3.22466 20.357465
3.22966 20.347368
3.23466 20.337399
3.23966 20.32756
3.24466 20.317856
3.24966 20.308293
3.25466 20.298874
3.25966 20.289603
3.26466 20.280483
3.26966 20.27152
3.27466 20.262723
3.27966 20.25409
3.28466 20.245617
3.28966 20.237305
3.29466 20.229162
3.29966 20.22119
3.30466 20.213389
3.30966 20.205761
3.31466 20.198306
3.31966 20.191025
3.32466 20.183919
3.32966 20.176988
3.33466 20.170232
3.33966 20.163652
3.34466 20.157247
3.34966 20.151017
3.35466 20.14496
3.35966 20.139075
3.36466 20.13336
3.36966 20.127814
3.37466 20.12244
3.37966 20.117233
3.38466 20.112187
3.38966 20.107299
3.39466 20.102573
3.39966 20.098004
3.40466 20.093591
3.40966 20.08933
3.41466 20.085218
3.41966 20.081252
3.42466 20.07743
3.42966 20.07375
3.43466 20.070207
3.43966 20.0668
3.44466 20.063526
3.44966 20.060381
3.45466 20.057361
3.45966 20.054464
3.46466 20.051685
3.46966 20.049022
3.47466 20.046473
3.47966 20.044035
3.48466 20.041701
3.48966 20.039468
3.49466 20.037335
3.49966 20.035298
3.50466 20.033355
3.50966 20.031501
3.51466 20.029736
3.51966 20.028055
3.52466 20.026455
3.52966 20.024934
3.53466 20.023488
3.53965 20.022113
3.54465 20.020807
3.54965 20.019567
3.55465 20.018391
3.55965 20.017276
3.56465 20.016221
3.56965 20.015222
3.57465 20.014277
3.57965 20.013385
3.58465 20.01254
3.58965 20.011742
3.59465 20.010989
3.59965 20.010279
3.60465 20.009609
3.60965 20.008979
3.61465 20.008385
3.61965 20.007826
3.62465 20.007301
3.62965 20.006806
3.63465 20.006342
3.63965 20.005906
3.64465 20.005498
3.64965 20.005115
3.65465 20.004757
3.65965 20.004422
3.66465 20.004108
3.66965 20.003814
3.67465 20.00354
3.67965 20.003282
3.68465 20.003042
3.68965 20.002817
3.69465 20.002607
3.69965 20.002411
3.70465 20.002229
3.70965 20.002059
3.71465 20.001902
3.71965 20.001757
3.72465 20.001622
3.72965 20.001496
3.73465 20.00138
3.73965 20.001271
3.74465 20.00117
3.74965 20.001076
3.75465 20.00099
3.75965 20.00091
3.76465 20.000836
3.76965 20.000768
3.77465 20.000705
3.77965 20.000647
3.78465 20.000593
3.78965 20.000543
3.79465 20.000498
3.79965 20.000456
3.80465 20.000417
3.80965 20.000382
3.81465 20.000349
3.81965 20.000319
3.82465 20.000291
3.82965 20.000265
3.83465 20.000242
3.83965 20.00022
3.84465 20.0002
3.84965 20.000183
3.85465 20.000166
3.85965 20.000152
3.86465 20.000138
3.86965 20.000125
3.87465 20.000113
3.87965 20.000102
3.88465 20.000092
3.88965 20.000084
3.89465 20.000076
3.89965 20.000069
3.90465 20.000062
3.90965 20.000056
3.91465 20.00005
3.91965 20.000045
3.92465 20.000041
3.92965 20.000037
3.93465 20.000033
3.93965 20.00003
3.94465 20.000027
3.94965 20.000023
3.95465 20.00002
3.95965 20.000018
3.96465 20.000016
3.96965 20.000015
3.97465 20.000014
3.97965 20.000014
3.98465 20.000013
3.98965 20.000012
3.99465 20.000011
3.99965 20.00001
4.00465 20.000009
4.00965 20.000008
4.01465 20.000007
4.01965 20.000006
4.02465 20.000005
4.02965 20.000003
4.03465 20.000002
4.03965 20.000002
4.04465 20.000001
4.04965 20.000001
4.05465 20
4.05965 20
4.06464 20
4.06964 20
4.07464 20
4.07964 20
4.08464 20
4.08964 20
4.09464 20
4.09964 20
4.10464 20
4.10964 20
4.11464 20
4.11964 20
4.12464 20
4.12964 20
4.13464 20
4.13964 20
4.14464 20
4.14964 20
4.15464 20
4.15964 20
4.16464 20
4.16964 20
4.17464 20
4.17964 20
4.18464 20
4.18964 20
4.19464 20
4.19964 20
4.20464 20
4.20964 20
4.21464 20
4.21964 20
4.22464 20
4.22964 20
4.23464 20
4.23964 20
4.24464 20
4.24964 20
4.25464 20
4.25964 20
4.26464 20
4.26964 20
4.27464 20
4.27964 20
4.28464 20
4.28964 20
4.29464 20
4.29964 20
4.30464 20
4.30964 20
4.31464 20
4.31964 20
4.32464 20
4.32964 20
4.33464 20
4.33964 20
4.34464 20
4.34964 20
4.35464 20
4.35964 20
4.36464 20
4.36964 20
4.37464 20
4.37964 20
4.38464 20
4.38964 20
4.39464 20
4.39964 20
4.40464 20
4.40964 20
4.41464 20
4.41964 20
4.42464 20
4.42964 20
4.43464 20
4.43964 20
4.44464 20
4.44964 20
4.45464 20
4.45964 20
4.46464 20
4.46964 20
4.47464 20
4.47964 20
4.48464 20
4.48964 20
4.49464 20
4.49964 20
4.50464 20
4.50964 20
4.51464 20
4.51964 20
4.52464 20
4.52964 20
4.53464 20
4.53964 20
4.54464 20
4.54964 20
4.55464 20
4.55964 20
4.56464 20
4.56964 20
4.57464 20
4.57964 20
4.58464 20
4.58963 20
4.59463 20
4.59963 20
4.60463 20
4.60963 20
4.61463 20
4.61963 20
4.62463 20
4.62963 20
4.63463 20
4.63963 20
4.64463 20
4.64963 20
4.65463 20
4.65963 20
4.66463 20
4.66963 20
4.67463 20
4.67963 20
4.68463 20
4.68963 20
4.69463 20
4.69963 20
4.70463 20
4.70963 20
4.71463 20
4.71963 20
4.72463 20
4.72963 20
4.73463 20
4.73963 20
4.74463 20
4.74963 20
4.75463 20
4.75963 20
4.76463 20
4.76963 20
4.77463 20
4.77963 20
4.78463 20
4.78963 20
4.79463 20
4.79963 20
4.80463 20
4.80963 20
4.81463 20
4.81963 20
4.82463 20
4.82963 20
4.83463 20
4.83963 20
4.84463 20
4.84963 20
4.85463 20
4.85963 20
4.86463 20
4.86963 20
4.87463 20
4.87963 20
4.88463 20
4.88963 20
4.89463 20
4.89963 20
4.90463 20
4.90963 20
4.91463 20
4.91963 20
4.92463 20
4.92963 20
4.93463 20
4.93963 20
4.94463 20
4.94963 20
4.95463 20
4.95963 20
4.96463 20
4.96963 20
4.97463 20
4.97963 20
4.98463 20
4.98963 20
4.99463 20
4.99963 20
5.00463 20
5.00963 20
5.01463 20
5.01963 20
5.02463 20
5.02963 20
5.03463 20
5.03963 20
5.04463 20
5.04963 20
5.05463 20
5.05963 20
5.06463 20
5.06963 20
5.07463 20
5.07963 20
5.08463 20
5.08963 20
5.09463 20
5.09963 20
5.10463 20
5.10963 20
5.11463 20
5.11962 20
5.12462 20
5.12962 20
5.13462 20
5.13962 20
5.14462 20
5.14962 20
5.15462 20
5.15962 20
5.16462 20
5.16962 20
5.17462 20
5.17962 20
5.18462 20
5.18962 20
5.19462 20
5.19962 20
5.20462 20
5.20962 20
5.21462 20
5.21962 20
5.22462 20
5.22962 20
5.23462 20
5.23962 20
5.24462 20
5.24962 20
5.25462 20
5.25962 20
5.26462 20
5.26962 20
5.27462 20
5.27962 20
5.28462 20
5.28962 20
5.29462 20
5.29962 20
5.30462 20
5.30962 20
5.31462 20
5.31962 20
5.32462 20
5.32962 20
5.33462 20
5.33962 20
5.34462 20
5.34962 20
5.35462 20
5.35962 20
5.36462 20
5.36962 20
5.37462 20
5.37962 20
5.38462 20
5.38962 20
5.39462 20
5.39962 20
5.40462 20
5.40962 20
5.41462 20
5.41962 20
5.42462 20
5.42962 20
5.43462 20
5.43962 20
5.44462 20
5.44962 20
5.45462 20
5.45962 20
5.46462 20
5.46962 20
5.47462 20
5.47962 20
5.48462 20
5.48962 20
5.49462 20
5.49962 20
5.50462 20
5.50962 20
5.51462 20
5.51962 20
5.52462 20
5.52962 20
5.53462 20
5.53962 20
5.54462 20
5.54962 20
5.55462 20
5.55962 20
5.56462 20
5.56962 20
5.57462 20
5.57962 20
5.58462 20
5.58962 20
5.59462 20
5.59962 20
5.60462 20
5.60962 20
5.61462 20
5.61962 20
5.62462 20
5.62962 20
5.63462 20
5.63962 20
5.64461 20
5.64961 20
5.65461 20
5.65961 20
5.66461 20
5.66961 20
5.67461 20
5.67961 20
5.68461 20
5.68961 20
5.69461 20
5.69961 20
5.70461 20
5.70961 20.000001
5.71461 20.000001
5.71961 20.000001
5.72461 20.000001
5.72961 20.000001
5.73461 20.000001
5.73961 20.000001
5.74461 20.000001
5.74961 20.000002
5.75461 20.000002
5.75961 20.000003
5.76461 20.000003
5.76961 20.000004
5.77461 20.000004
5.77961 20.000004
5.78461 20.000004
5.78961 20.000005
5.79461 20.000005
5.79961 20.000006
5.80461 20.000006
5.80961 20.000007
5.81461 20.000008
5.81961 20.000009
5.82461 20.00001
5.82961 20.000011
5.83461 20.000012
5.83961 20.000013
5.84461 20.000015
5.84961 20.000016
5.85461 20.000017
5.85961 20.000019
5.86461 20.00002
5.86961 20.000022
5.87461 20.000024
5.87961 20.000027
5.88461 20.000029
5.88961 20.000032
5.89461 20.000035
5.89961 20.000038
5.90461 20.000041
5.90961 20.000045
5.91461 20.000049
5.91961 20.000053
5.92461 20.000058
5.92961 20.000063
5.93461 20.000068
5.93961 20.000074
5.94461 20.00008
5.94961 20.000086
5.95461 20.000094
5.95961 20.000101
5.96461 20.00011
5.96961 20.000119
5.97461 20.000128
5.97961 20.000138
5.98461 20.000149
5.98961 20.000161
5.99461 20.000173
5.99961 20.000186
6.00461 20.000201
6.00961 20.000216
6.01461 20.000233
6.01961 20.00025
6.02461 20.000269
6.02961 20.000288
6.03461 20.000309
6.03961 20.000332
6.04461 20.000356
6.04961 20.000382
6.05461 20.000409
6.05961 20.000438
6.06461 20.000468
6.06961 20.000501
6.07461 20.000535
6.07961 20.000571
6.08461 20.000609
6.08961 20.00065
6.09461 20.000692
6.09961 20.000738
6.10461 20.000786
6.10961 20.000836
6.11461 20.00089
6.11961 20.000946
6.12461 20.001005
6.12961 20.001068
6.13461 20.001134
6.13961 20.001204
6.14461 20.001276
6.14961 20.001353
6.15461 20.001433
6.15961 20.001517
6.16461 20.001604
6.1696 20.001696
6.1746 20.001793
6.1796 20.001893
6.1846 20.001999
6.1896 20.00211
6.1946 20.002225
6.1996 20.002345
6.2046 20.00247
6.2096 20.002601
6.2146 20.002737
6.2196 20.002878
6.2246 20.003025
6.2296 20.003178
6.2346 20.003338
6.2396 20.003503
6.2446 20.003675
6.2496 20.003853
6.2546 20.004038
6.2596 20.004228
6.2646 20.004425
6.2696 20.004629
6.2746 20.00484
6.2796 20.005059
6.2846 20.005284
6.2896 20.005516
6.2946 20.005755
6.2996 20.006001
6.3046 20.006255
6.3096 20.006515
6.3146 20.006783
6.3196 20.007058
6.3246 20.007341
6.3296 20.007631
6.3346 20.007927
6.3396 20.008231
6.3446 20.008542
6.3496 20.008859
6.3546 20.009184
6.3596 20.009516
6.3646 20.009855
6.3696 20.010201
6.3746 20.010553
6.3796 20.010911
6.3846 20.011275
6.3896 20.011644
6.3946 20.01202
6.3996 20.012401
6.4046 20.012788
6.4096 20.013179
6.4146 20.013576
6.4196 20.013978
6.4246 20.014384
6.4296 20.014794
6.4346 20.015208
6.4396 20.015625
6.4446 20.016046
6.4496 20.016469
6.4546 20.016895
6.4596 20.017322
6.4646 20.017751
6.4696 20.018181
6.4746 20.018612
6.4796 20.019043
6.4846 20.019474
6.4896 20.019904
6.4946 20.020334
6.4996 20.020762
6.5046 20.021189
6.5096 20.021613
6.5146 20.022035
6.5196 20.022453
6.5246 20.022868
6.5296 20.023278
6.5346 20.023684
6.5396 20.024085
6.5446 20.02448
6.5496 20.024869
6.5546 20.025252
6.5596 20.025627
6.5646 20.025995
6.5696 20.026356
6.5746 20.026708
6.5796 20.027051
6.5846 20.027386
6.5896 20.027711
6.5946 20.028026
6.5996 20.02833
6.6046 20.028623
6.6096 20.028905
6.6146 20.029176
6.6196 20.029435
6.6246 20.029682
6.6296 20.029917
6.6346 20.030139
6.6396 20.030348
6.6446 20.030544
6.6496 20.030727
6.6546 20.030896
6.6596 20.031052
6.6646 20.031193
6.6696 20.031321
6.6746 20.031434
6.6796 20.031532
6.6846 20.031616
6.6896 20.031686
6.69459 20.031742
6.69959 20.031783
6.70459 20.031809
6.70959 20.031822
6.71459 20.031819
6.71959 20.031802
6.72459 20.03177
6.72959 20.031724
6.73459 20.031665
6.73959 20.031591
6.74459 20.031504
6.74959 20.031404
6.75459 20.03129
6.75959 20.031162
6.76459 20.031021
6.76959 20.030868
6.77459 20.030702
6.77959 20.030524
6.78459 20.030335
6.78959 20.030134
6.79459 20.029922
6.79959 20.029698
6.80459 20.029464
6.80959 20.02922
6.81459 20.028965
6.81959 20.028702
6.82459 20.028429
6.82959 20.028148
6.83459 20.027858
6.83959 20.027561
6.84459 20.027256
6.84959 20.026943
6.85459 20.026623
6.85959 20.026297
6.86459 20.025965
6.86959 20.025627
6.87459 20.025284
6.87959 20.024936
6.88459 20.024584
6.88959 20.024228
6.89459 20.023869
6.89959 20.023506
6.90459 20.02314
6.90959 20.022771
6.91459 20.022401
6.91959 20.02203
6.92459 20.021658
6.92959 20.021286
6.93459 20.020913
6.93959 20.020541
6.94459 20.020168
6.94959 20.019797
6.95459 20.019426
6.95959 20.019058
6.96459 20.018691
6.96959 20.018326
6.97459 20.017964
6.97959 20.017604
6.98459 20.017249
6.98959 20.016897
6.99459 20.01655
6.99959 20.016208
7.00459 20.015871
7.00959 20.01554
7.01459 20.015214
7.01959 20.014893
7.02459 20.014579
7.02959 20.014273
7.03459 20.013974
7.03959 20.013683
7.04459 20.013401
7.04959 20.013128
7.05459 20.012864
7.05959 20.012609
7.06459 20.012365
7.06959 20.01213
7.07459 20.011907
7.07959 20.011696
7.08459 20.011498
7.08959 20.011312
7.09459 20.01114
7.09959 20.010981
7.10459 20.010836
7.10959 20.010707
7.11459 20.010594
7.11959 20.010499
7.12459 20.010423
7.12959 20.010365
7.13459 20.010327
7.13959 20.010309
7.14459 20.010311
7.14959 20.010335
7.15459 20.010381
7.15959 20.010451
7.16459 20.010548
7.16959 20.010671
7.17459 20.010823
7.17959 20.011004
7.18459 20.011215
7.18959 20.011458
7.19459 20.011733
7.19959 20.012043
7.20459 20.012389
7.20959 20.012773
7.21459 20.013196
7.21958 20.01366
7.22458 20.014167
7.22958 20.01472
7.23458 20.01532
7.23958 20.015969
7.24458 20.016669
7.24958 20.017421
7.25458 20.018227
7.25958 20.019091
7.26458 20.020015
7.26958 20.021001
7.27458 20.022052
7.27958 20.02317
7.28458 20.024359
7.28958 20.02562
7.29458 20.026957
7.29958 20.028371
7.30458 20.029864
7.30958 20.03144
7.31458 20.033104
7.31958 20.034858
7.32458 20.036704
7.32958 20.038647
7.33458 20.040687
7.33958 20.042829
7.34458 20.045076
7.34958 20.047431
7.35458 20.049897
7.35958 20.052476
7.36458 20.055172
7.36958 20.057989
7.37458 20.060929
7.37958 20.063997
7.38458 20.067195
7.38958 20.070525
7.39458 20.073993
7.39958 20.077598
7.40458 20.081342
7.40958 20.085229
7.41458 20.089264
7.41958 20.093451
7.42458 20.097791
7.42958 20.102286
7.43458 20.106938
7.43958 20.11175
7.44458 20.116724
7.44958 20.12186
7.45458 20.127161
7.45958 20.132628
7.46458 20.138261
7.46958 20.144063
7.47458 20.150035
7.47958 20.156177
7.48458 20.16249
7.48958 20.168975
7.49458 20.175632
7.49958 20.182459
7.50458 20.189452
7.50958 20.196611
7.51458 20.203942
7.51958 20.211443
7.52458 20.21911
7.52958 20.226939
7.53458 20.234929
7.53958 20.243079
7.54458 20.251384
7.54958 20.25984
7.55458 20.268445
7.55958 20.277195
7.56458 20.286084
7.56958 20.29511
7.57458 20.304268
7.57958 20.313553
7.58458 20.322955
7.58958 20.33247
7.59458 20.342094
7.59958 20.351817
7.60458 20.361627
7.60958 20.371521
7.61458 20.3815
7.61958 20.391555
7.62458 20.401673
7.62958 20.411843
7.63458 20.422058
7.63958 20.43231
7.64458 20.442589
7.64958 20.452885
7.65458 20.46319
7.65958 20.473494
7.66458 20.483785
7.66958 20.494054
7.67458 20.504288
7.67958 20.514478
7.68458 20.524614
7.68958 20.534687
7.69458 20.544684
7.69958 20.554593
7.70458 20.564399
7.70958 20.574095
7.71458 20.583676
7.71958 20.593132
7.72458 20.602447
7.72958 20.611608
7.73458 20.620607
7.73958 20.629434
7.74457 20.638078
7.74957 20.64653
7.75457 20.65478
7.75957 20.662818
7.76457 20.670635
7.76957 20.678222
7.77457 20.68557
7.77957 20.692671
7.78457 20.699516
7.78957 20.706099
7.79457 20.712415
7.79957 20.718456
7.80457 20.724211
7.80957 20.729675
7.81457 20.734849
7.81957 20.739727
7.82457 20.744303
7.82957 20.748573
7.83457 20.752533
7.83957 20.756183
7.84457 20.75952
7.84957 20.762542
7.85457 20.765249
7.85957 20.767641
7.86457 20.769716
7.86957 20.771477
7.87457 20.772925
7.87957 20.774063
7.88457 20.774892
7.88957 20.775418
7.89457 20.775645
7.89957 20.775578
7.90457 20.77522
7.90957 20.774576
7.91457 20.773653
7.91957 20.772459
7.92457 20.770999
7.92957 20.769284
7.93457 20.767322
7.93957 20.765121
7.94457 20.762692
7.94957 20.760045
7.95457 20.757188
7.95957 20.754132
7.96457 20.750887
7.96957 20.747466
7.97457 20.743881
7.97957 20.740144
7.98457 20.736267
7.98957 20.732264
7.99457 20.728152
7.99957 20.723942
8.00457 20.719638
8.00957 20.715256
8.01457 20.710811
8.01957 20.70632
8.02457 20.701792
8.02957 20.697241
8.03457 20.692683
8.03957 20.68813
8.04457 20.683595
8.04957 20.679092
8.05457 20.674633
8.05957 20.67023
8.06457 20.665896
8.06957 20.661643
8.07457 20.657483
8.07957 20.653428
8.08457 20.649488
8.08957 20.645675
8.09457 20.642005
8.09957 20.638487
8.10457 20.63512
8.10957 20.631913
8.11457 20.628881
8.11957 20.626032
8.12457 20.623373
8.12957 20.62091
8.13457 20.618648
8.13957 20.616594
8.14457 20.614755
8.14957 20.613136
8.15457 20.611738
8.15957 20.610566
8.16457 20.609621
8.16957 20.608906
8.17457 20.608423
8.17957 20.608171
8.18457 20.60815
8.18957 20.608361
8.19457 20.608805
8.19957 20.609479
8.20457 20.610373
8.20957 20.611483
8.21457 20.61281
8.21957 20.614351
8.22457 20.616099
8.22957 20.618048
8.23457 20.620191
8.23957 20.622522
8.24457 20.62503
8.24957 20.627709
8.25457 20.630552
8.25957 20.633549
8.26457 20.636691
8.26956 20.639966
8.27456 20.643365
8.27956 20.646875
8.28456 20.650484
8.28956 20.654182
8.29456 20.65796
8.29956 20.661805
8.30456 20.6657
8.30956 20.669633
8.31456 20.673591
8.31956 20.677564
8.32456 20.681537
8.32956 20.685496
8.33456 20.689429
8.33956 20.693323
8.34456 20.697164
8.34956 20.700939
8.35456 20.704635
8.35956 20.708239
8.36456 20.711736
8.36956 20.715115
8.37456 20.718362
8.37956 20.721467
8.38456 20.724416
8.38956 20.727199
8.39456 20.729804
8.39956 20.732221
8.40456 20.734437
8.40956 20.73644
8.41456 20.738224
8.41956 20.739779
8.42456 20.741096
8.42956 20.742166
8.43456 20.742982
8.43956 20.743537
8.44456 20.743822
8.44956 20.743832
8.45456 20.743561
8.45956 20.743004
8.46456 20.742156
8.46956 20.741015
8.47456 20.739575
8.47956 20.737837
8.48456 20.735797
8.48956 20.733455
8.49456 20.730809
8.49956 20.727857
8.50456 20.724602
8.50956 20.721044
8.51456 20.717185
8.51956 20.713026
8.52456 20.708571
8.52956 20.703824
8.53456 20.698788
8.53956 20.693468
8.54456 20.687869
8.54956 20.681996
8.55456 20.675855
8.55956 20.669451
8.56456 20.662793
8.56956 20.655886
8.57456 20.64874
8.57956 20.641363
8.58456 20.633764
8.58956 20.62595
8.59456 20.617931
8.59956 20.609715
8.60456 20.601313
8.60956 20.592735
8.61456 20.58399
8.61956 20.57509
8.62456 20.566044
8.62956 20.556862
8.63456 20.547555
8.63956 20.538134
8.64456 20.52861
8.64956 20.518993
8.65456 20.509295
8.65956 20.499527
8.66456 20.489698
8.66956 20.479819
8.67456 20.4699
8.67956 20.459952
8.68456 20.449985
8.68956 20.440011
8.69456 20.430038
8.69956 20.420078
8.70456 20.410139
8.70956 20.400231
8.71456 20.390361
8.71956 20.380539
8.72456 20.370773
8.72956 20.361071
8.73456 20.351443
8.73956 20.341895
8.74456 20.332435
8.74956 20.323071
8.75456 20.313808
8.75956 20.304653
8.76456 20.295613
8.76956 20.286691
8.77456 20.277895
8.77956 20.269229
8.78456 20.260697
8.78956 20.252305
8.79456 20.244056
8.79955 20.235956
8.80455 20.228006
8.80955 20.22021
8.81455 20.21257
8.81955 20.205088
8.82455 20.197765
8.82955 20.190604
8.83455 20.183607
8.83955 20.176773
8.84455 20.170105
8.84955 20.163604
8.85455 20.157269
8.85955 20.151101
8.86455 20.1451
8.86955 20.139264
8.87455 20.133592
8.87955 20.128084
8.88455 20.122738
8.88955 20.117554
8.89455 20.112529
8.89955 20.107662
8.90455 20.102953
8.90955 20.098398
8.91455 20.093996
8.91955 20.089743
8.92455 20.085639
8.92955 20.081679
8.93455 20.077862
8.93955 20.074183
8.94455 20.070641
8.94955 20.067232
8.95455 20.063954
8.95955 20.060804
8.96455 20.057778
8.96955 20.054874
8.97455 20.052089
8.97955 20.049419
8.98455 20.046862
8.98955 20.044413
8.99455 20.042071
8.99955 20.039831
9.00455 20.03769
9.00955 20.035645
9.01455 20.033693
9.01955 20.031832
9.02455 20.030057
9.02955 20.028366
9.03455 20.026757
9.03955 20.025226
9.04455 20.02377
9.04955 20.022386
9.05455 20.021072
9.05955 20.019823
9.06455 20.018639
9.06955 20.017515
9.07455 20.016451
9.07955 20.015444
9.08455 20.014491
9.08955 20.01359
9.09455 20.012738
9.09955 20.011933
9.10455 20.011173
9.10955 20.010456
9.11455 20.009781
9.11955 20.009144
9.12455 20.008545
9.12955 20.00798
9.13455 20.007449
9.13955 20.006948
9.14455 20.006478
9.14955 20.006037
9.15455 20.005623
9.15955 20.005236
9.16455 20.004873
9.16955 20.004533
9.17455 20.004214
9.17955 20.003916
9.18455 20.003637
9.18955 20.003376
9.19455 20.003133
9.19955 20.002906
9.20455 20.002695
9.20955 20.002499
9.21455 20.002316
9.21955 20.002146
9.22455 20.001988
9.22955 20.00184
9.23455 20.001704
9.23955 20.001578
9.24455 20.001461
9.24955 20.001353
9.25455 20.001254
9.25955 20.001163
9.26455 20.001079
9.26955 20.001002
9.27455 20.000931
9.27955 20.000866
9.28455 20.000807
9.28955 20.000753
9.29455 20.000705
9.29955 20.000662
9.30455 20.000624
9.30955 20.00059
9.31455 20.00056
9.31955 20.000534
9.32454 20.000511
9.32954 20.000492
9.33454 20.000476
9.33954 20.000464
9.34454 20.000457
9.34954 20.000453
9.35454 20.000452
9.35954 20.000454
9.36454 20.000459
9.36954 20.000467
9.37454 20.000478
9.37954 20.000491
9.38454 20.000508
9.38954 20.000529
9.39454 20.000553
9.39954 20.00058
9.40454 20.000611
9.40954 20.000646
9.41454 20.000684
9.41954 20.000726
9.42454 20.000771
9.42954 20.00082
9.43454 20.000873
9.43954 20.000931
9.44454 20.000992
9.44954 20.001059
9.45454 20.001131
9.45954 20.001209
9.46454 20.001293
9.46954 20.001382
9.47454 20.001476
9.47954 20.001577
9.48454 20.001683
9.48954 20.001797
9.49454 20.001918
9.49954 20.002046
9.50454 20.002183
9.50954 20.002328
9.51454 20.002481
9.51954 20.002643
9.52454 20.002814
9.52954 20.002995
9.53454 20.003186
9.53954 20.003387
9.54454 20.003598
9.54954 20.003821
9.55454 20.004056
9.55954 20.004303
9.56454 20.004563
9.56954 20.004836
9.57454 20.005123
9.57954 20.005424
9.58454 20.00574
9.58954 20.006071
9.59454 20.006417
9.59954 20.00678
9.60454 20.007159
9.60954 20.007556
9.61454 20.00797
9.61954 20.008401
9.62454 20.008851
9.62954 20.00932
9.63454 20.009809
9.63954 20.010317
9.64454 20.010845
9.64954 20.011395
9.65454 20.011966
9.65954 20.012559
9.66454 20.013175
9.66954 20.013813
9.67454 20.014474
9.67954 20.015158
9.68454 20.015866
9.68954 20.016597
9.69454 20.017353
9.69954 20.018134
9.70454 20.01894
9.70954 20.019771
9.71454 20.020628
9.71954 20.02151
9.72454 20.022417
9.72954 20.023351
9.73454 20.02431
9.73954 20.025293
9.74454 20.026301
9.74954 20.027334
9.75454 20.028394
9.75954 20.029479
9.76454 20.030589
9.76954 20.031724
9.77454 20.032883
9.77954 20.034066
9.78454 20.035272
9.78954 20.036501
9.79454 20.037752
9.79954 20.039026
9.80454 20.040321
9.80954 20.041637
9.81454 20.042973
9.81954 20.044327
9.82454 20.0457
9.82954 20.047089
9.83454 20.048497
9.83954 20.04992
9.84454 20.051357
9.84953 20.052807
9.85453 20.054269
9.85953 20.055742
9.86453 20.057225
9.86953 20.058716
9.87453 20.060215
9.87953 20.061719
9.88453 20.063227
9.88953 20.064738
9.89453 20.066251
9.89953 20.067764
9.90453 20.069275
9.90953 20.070784
9.91453 20.072288
9.91953 20.073786
9.92453 20.075277
9.92953 20.076757
9.93453 20.078227
9.93953 20.079684
9.94453 20.081128
9.94953 20.082557
9.95453 20.083968
9.95953 20.085359
9.96453 20.08673
9.96953 20.08808
9.97453 20.089406
9.97953 20.090707
9.98453 20.091982
9.98953 20.093229
9.99453 20.094446
9.99953 20.095633
10.00453 20.096788
10.00953 20.097909
10.01453 20.098997
10.01953 20.100049
10.02453 20.101064
10.02953 20.102043
10.03453 20.102983
10.03953 20.103884
10.04453 20.104744
10.04953 20.105565
10.05453 20.106343
10.05953 20.10708
10.06453 20.107774
10.06953 20.108425
10.07453 20.109031
10.07953 20.109594
10.08453 20.110113
10.08953 20.110587
10.09453 20.111017
10.09953 20.111403
10.10453 20.111745
10.10953 20.112043
10.11453 20.112297
10.11953 20.112509
10.12453 20.112677
10.12953 20.112802
10.13453 20.112884
10.13953 20.112925
10.14453 20.112924
10.14953 20.112884
10.15453 20.112804
10.15953 20.112685
10.16453 20.112529
10.16953 20.112335
10.17453 20.112105
10.17953 20.11184
10.18453 20.111541
10.18953 20.111211
10.19453 20.110849
10.19953 20.110456
10.20453 20.110033
10.20953 20.109582
10.21453 20.109104
10.21953 20.1086
10.22453 20.108071
10.22953 20.107519
10.23453 20.106944
10.23953 20.106347
10.24453 20.10573
10.24953 20.105093
10.25453 20.10444
10.25953 20.10377
10.26453 20.103084
10.26953 20.102384
10.27453 20.101671
10.27953 20.100945
10.28453 20.100207
10.28953 20.099457
10.29453 20.0987
10.29953 20.097934
10.30453 20.097162
10.30953 20.096382
10.31453 20.095596
10.31953 20.094805
10.32453 20.09401
10.32953 20.09321
10.33453 20.092407
10.33953 20.091601
10.34453 20.090793
10.34953 20.089982
10.35453 20.08917
10.35953 20.088357
10.36453 20.087543
10.36953 20.08673
10.37452 20.085917
10.37952 20.085104
10.38452 20.084291
10.38952 20.083479
10.39452 20.082665
10.39952 20.081851
10.40452 20.081038
10.40952 20.080227
10.41452 20.079418
10.41952 20.078609
10.42452 20.077802
10.42952 20.076995
10.43452 20.07619
10.43952 20.075385
10.44452 20.07458
10.44952 20.073775
10.45452 20.072971
10.45952 20.072166
10.46452 20.071361
10.46952 20.070557
10.47452 20.069752
10.47952 20.068949
10.48452 20.068145
10.48952 20.067342
10.49452 20.06654
10.49952 20.065737
10.50452 20.064935
10.50952 20.064133
10.51452 20.063331
10.51952 20.062529
10.52452 20.061727
10.52952 20.060927
10.53452 20.060128
10.53952 20.05933
10.54452 20.058533
10.54952 20.057739
10.55452 20.056946
10.55952 20.056156
10.56452 20.05537
10.56952 20.054587
10.57452 20.053808
10.57952 20.053034
10.58452 20.052266
10.58952 20.051504
10.59452 20.050749
10.59952 20.050001
10.60452 20.049262
10.60952 20.048532
10.61452 20.047813
10.61952 20.047105
10.62452 20.046409
10.62952 20.045725
10.63452 20.045057
10.63952 20.044405
10.64452 20.043771
10.64952 20.043156
10.65452 20.042561
10.65952 20.041987
10.66452 20.041436
10.66952 20.040909
10.67452 20.040407
10.67952 20.039931
10.68452 20.039484
10.68952 20.039067
10.69452 20.038682
10.69952 20.038332
10.70452 20.038019
10.70952 20.037744
10.71452 20.03751
10.71952 20.037317
10.72452 20.037168
10.72952 20.037064
10.73452 20.037009
10.73952 20.037003
10.74452 20.037049
10.74952 20.03715
10.75452 20.037308
10.75952 20.037525
10.76452 20.037805
10.76952 20.038149
10.77452 20.038562
10.77952 20.039044
10.78452 20.039599
10.78952 20.040227
10.79452 20.040932
10.79952 20.041717
10.80452 20.042583
10.80952 20.043535
10.81452 20.044575
10.81952 20.045706
10.82452 20.04693
10.82952 20.04825
10.83452 20.049669
10.83952 20.051189
10.84452 20.052812
10.84952 20.054543
10.85452 20.056383
10.85952 20.058336
10.86452 20.060405
10.86952 20.062592
10.87452 20.064901
10.87952 20.067335
10.88452 20.069894
10.88952 20.072582
10.89452 20.0754
10.89951 20.078351
10.90451 20.081437
10.90951 20.084661
10.91451 20.088024
10.91951 20.09153
10.92451 20.09518
10.92951 20.098975
10.93451 20.102919
10.93951 20.107012
10.94451 20.111256
10.94951 20.115653
10.95451 20.120203
10.95951 20.124907
10.96451 20.129766
10.96951 20.13478
10.97451 20.13995
10.97951 20.145276
10.98451 20.150758
10.98951 20.156397
10.99451 20.162192
10.99951 20.168142
11.00451 20.174247
11.00951 20.180505
11.01451 20.186916
11.01951 20.193476
11.02451 20.200184
11.02951 20.207037
11.03451 20.214034
11.03951 20.221171
11.04451 20.228446
11.04951 20.235855
11.05451 20.243395
11.05951 20.251063
11.06451 20.258853
11.06951 20.266762
11.07451 20.274783
11.07951 20.282913
11.08451 20.291144
11.08951 20.299471
11.09451 20.307888
11.09951 20.31639
11.10451 20.324969
11.10951 20.333619
11.11451 20.342333
11.11951 20.351103
11.12451 20.359921
11.12951 20.368778
11.13451 20.377667
11.13951 20.386579
11.14451 20.395505
11.14951 20.404435
11.15451 20.413363
11.15951 20.422279
11.16451 20.431171
11.16951 20.44003
11.17451 20.448847
11.17951 20.457612
11.18451 20.466316
11.18951 20.474947
11.19451 20.483496
11.19951 20.491952
11.20451 20.500304
11.20951 20.508542
11.21451 20.516657
11.21951 20.524639
11.22451 20.532477
11.22951 20.54016
11.23451 20.54768
11.23951 20.555024
11.24451 20.562182
11.24951 20.569146
11.25451 20.575907
11.25951 20.582456
11.26451 20.588783
11.26951 20.59488
11.27451 20.600738
11.27951 20.606349
11.28451 20.611705
11.28951 20.616799
11.29451 20.621623
11.29951 20.626169
11.30451 20.63043
11.30951 20.634402
11.31451 20.638078
11.31951 20.641453
11.32451 20.644522
11.32951 20.647281
11.33451 20.649726
11.33951 20.651852
11.34451 20.653658
11.34951 20.655141
11.35451 20.656298
11.35951 20.657127
11.36451 20.657628
11.36951 20.657799
11.37451 20.657641
11.37951 20.657153
11.38451 20.656337
11.38951 20.655195
11.39451 20.653726
11.39951 20.651935
11.40451 20.649825
11.40951 20.647398
11.41451 20.644658
11.41951 20.641611
11.4245 20.638259
11.4295 20.634608
11.4345 20.630663
11.4395 20.626429
11.4445 20.621915
11.4495 20.617126
11.4545 20.61207
11.4595 20.606754
11.4645 20.601185
11.4695 20.595372
11.4745 20.589322
11.4795 20.583043
11.4845 20.576545
11.4895 20.569838
11.4945 20.562929
11.4995 20.55583
11.5045 20.548549
11.5095 20.541097
11.5145 20.533481
11.5195 20.525713
11.5245 20.517801
11.5295 20.509757
11.5345 20.501592
11.5395 20.493315
11.5445 20.484937
11.5495 20.476467
11.5545 20.467915
11.5595 20.459291
11.5645 20.450605
11.5695 20.441865
11.5745 20.433082
11.5795 20.424267
11.5845 20.415428
11.5895 20.406574
11.5945 20.397715
11.5995 20.388859
11.6045 20.380015
11.6095 20.371192
11.6145 20.362398
11.6195 20.353642
11.6245 20.344929
11.6295 20.336268
11.6345 20.327667
11.6395 20.319132
11.6445 20.310668
11.6495 20.302281
11.6545 20.293979
11.6595 20.285767
11.6645 20.27765
11.6695 20.269634
11.6745 20.261724
11.6795 20.253925
11.6845 20.246241
11.6895 20.238675
11.6945 20.23123
11.6995 20.22391
11.7045 20.216718
11.7095 20.209658
11.7145 20.202731
11.7195 20.19594
11.7245 20.189287
11.7295 20.182773
11.7345 20.1764
11.7395 20.17017
11.7445 20.164081
11.7495 20.158135
11.7545 20.152333
11.7595 20.146675
11.7645 20.141161
11.7695 20.13579
11.7745 20.130562
11.7795 20.125476
11.7845 20.120531
11.7895 20.115727
11.7945 20.111062
11.7995 20.106536
11.8045 20.102148
11.8095 20.097895
11.8145 20.093777
11.8195 20.08979
11.8245 20.085932
11.8295 20.082202
11.8345 20.078598
11.8395 20.075117
11.8445 20.071757
11.8495 20.068515
11.8545 20.06539
11.8595 20.062379
11.8645 20.059479
11.8695 20.056688
11.8745 20.054004
11.8795 20.051423
11.8845 20.048943
11.8895 20.046561
11.8945 20.044275
11.8995 20.042082
11.9045 20.039979
11.9095 20.037964
11.9145 20.036034
11.9195 20.034187
11.9245 20.032421
11.9295 20.030733
11.9345 20.02912
11.9395 20.027578
11.9445 20.026105
11.94949 20.024699
11.95449 20.023358
11.95949 20.02208
11.96449 20.020864
11.96949 20.019706
11.97449 20.018606
11.97949 20.017559
11.98449 20.016563
11.98949 20.015615
11.99449 20.014715
11.99949 20.01386
12.00449 20.013049
12.00949 20.01228
12.01449 20.011552
12.01949 20.010862
12.02449 20.010209
12.02949 20.009591
12.03449 20.009006
12.03949 20.008453
12.04449 20.00793
12.04949 20.007436
12.05449 20.006971
12.05949 20.006531
12.06449 20.006116
12.06949 20.005724
12.07449 20.005355
12.07949 20.005008
12.08449 20.004683
12.08949 20.004377
12.09449 20.00409
12.09949 20.00382
12.10449 20.003565
12.10949 20.003325
12.11449 20.0031
12.11949 20.002888
12.12449 20.002691
12.12949 20.002506
12.13449 20.002333
12.13949 20.002171
12.14449 20.002018
12.14949 20.001875
12.15449 20.001742
12.15949 20.001617
12.16449 20.0015
12.16949 20.001391
12.17449 20.001289
12.17949 20.001195
12.18449 20.001108
12.18949 20.001026
12.19449 20.000951
12.19949 20.000881
12.20449 20.000816
12.20949 20.000755
12.21449 20.000699
12.21949 20.000646
12.22449 20.000597
12.22949 20.00055
12.23449 20.000507
12.23949 20.000467
12.24449 20.00043
12.24949 20.000396
12.25449 20.000364
12.25949 20.000334
12.26449 20.000307
12.26949 20.000282
12.27449 20.000258
12.27949 20.000237
12.28449 20.000218
12.28949 20.0002
12.29449 20.000184
12.29949 20.000169
12.30449 20.000155
12.30949 20.000143
12.31449 20.000131
12.31949 20.000119
12.32449 20.000109
12.32949 20.000099
12.33449 20.00009
12.33949 20.000082
12.34449 20.000075
12.34949 20.000068
12.35449 20.000062
12.35949 20.000056
12.36449 20.000051
12.36949 20.000047
12.37449 20.000043
12.37949 20.00004
12.38449 20.000036
12.38949 20.000033
12.39449 20.000029
12.39949 20.000025
12.40449 20.000021
12.40949 20.000019
12.41449 20.000017
12.41949 20.000015
12.42449 20.000013
12.42949 20.000012
12.43449 20.000011
12.43949 20.00001
12.44449 20.000009
12.44949 20.000008
12.45449 20.000007
12.45949 20.000006
12.46449 20.000006
12.46949 20.000005
12.47448 20.000005
12.47948 20.000004
12.48448 20.000004
12.48948 20.000003
12.49448 20.000003
12.49948 20.000003
12.50448 20.000003
12.50948 20.000003
12.51448 20.000003
12.51948 20.000002
12.52448 20.000001
12.52948 20
12.53448 20
12.53948 20
12.54448 20
12.54948 20
12.55448 20
12.55948 20
12.56448 20
12.56948 20
12.57448 20
12.57948 20
12.58448 20
12.58948 20
12.59448 20
12.59948 20
12.60448 20
12.60948 20
12.61448 20
12.61948 20
12.62448 20
12.62948 20
12.63448 20
12.63948 20
12.64448 20
12.64948 20
12.65448 20
12.65948 20
12.66448 20
12.66948 20
12.67448 20
12.67948 20
12.68448 20
12.68948 20
12.69448 20
12.69948 20
12.70448 20
12.70948 20
12.71448 20
12.71948 20
12.72448 20
12.72948 20
12.73448 20
12.73948 20
12.74448 20
12.74948 20
12.75448 20
12.75948 20
12.76448 20
12.76948 20
12.77448 20
12.77948 20
12.78448 20
12.78948 20
12.79448 20
12.79948 20
12.80448 20
12.80948 20
12.81448 20
12.81948 20
12.82448 20
12.82948 20
12.83448 20
12.83948 20
12.84448 20
12.84948 20
12.85448 20
12.85948 20
12.86448 20
12.86948 20
12.87448 20
12.87948 20
12.88448 20
12.88948 20
12.89448 20
12.89948 20
12.90448 20
12.90948 20
12.91448 20
12.91948 20
12.92448 20
12.92948 20
12.93448 20
12.93948 20
12.94448 20
12.94948 20
12.95448 20
12.95948 20
12.96448 20
12.96948 20
12.97448 20
12.97948 20
12.98448 20
12.98948 20
12.99448 20
12.99948 20
13.00447 20
13.00947 20
13.01447 20
13.01947 20
13.02447 20
13.02947 20
13.03447 20
13.03947 20
13.04447 20
13.04947 20
13.05447 20
13.05947 20
13.06447 20
13.06947 20
13.07447 20
13.07947 20
13.08447 20
13.08947 20
13.09447 20
13.09947 20
13.10447 20
13.10947 20
13.11447 20
13.11947 20
13.12447 20
13.12947 20
13.13447 20
13.13947 20
13.14447 20
13.14947 20
13.15447 20
13.15947 20
13.16447 20
13.16947 20
13.17447 20
13.17947 20
13.18447 20
13.18947 20
13.19447 20
13.19947 20
13.20447 20
13.20947 20
13.21447 20
13.21947 20
13.22447 20
13.22947 20
13.23447 20
13.23947 20
13.24447 20
13.24947 20
13.25447 20
13.25947 20
13.26447 20
13.26947 20
13.27447 20
13.27947 20
13.28447 20
13.28947 20
13.29447 20
13.29947 20
13.30447 20
13.30947 20
13.31447 20
13.31947 20
13.32447 20
13.32947 20
13.33447 20
13.33947 20
13.34447 20
13.34947 20
13.35447 20
13.35947 20
13.36447 20
13.36947 20
13.37447 20
13.37947 20
13.38447 20
13.38947 20
13.39447 20
13.39947 20
13.40447 20
13.40947 20
13.41447 20
13.41947 20
13.42447 20
13.42947 20
13.43447 20
13.43947 20
13.44447 20
13.44947 20
13.45447 20
13.45947 20
13.46447 20
13.46947 20
13.47447 20
13.47947 20
13.48447 20
13.48947 20
13.49447 20
13.49947 20
13.50447 20
13.50947 20
13.51447 20
13.51947 20
13.52447 20
13.52946 20
13.53446 20
13.53946 20
13.54446 20
13.54946 20
13.55446 20
13.55946 20
13.56446 20
13.56946 20
13.57446 20
13.57946 20
13.58446 20
13.58946 20
13.59446 20
13.59946 20
13.60446 20
13.60946 20
13.61446 20
13.61946 20
13.62446 20
13.62946 20
13.63446 20
13.63946 20
13.64446 20
13.64946 20
13.65446 20
13.65946 20
13.66446 20
13.66946 20
13.67446 20
13.67946 20
13.68446 20
13.68946 20
13.69446 20
13.69946 20
13.70446 20
13.70946 20
13.71446 20
13.71946 20
13.72446 20
13.72946 20
13.73446 20
13.73946 20
13.74446 20
13.74946 20
13.75446 20
13.75946 20
13.76446 20
13.76946 20
13.77446 20
13.77946 20
13.78446 20
13.78946 20
13.79446 20
13.79946 20
13.80446 20
13.80946 20
13.81446 20
13.81946 20
13.82446 20
13.82946 20
13.83446 20
13.83946 20
13.84446 20
13.84946 20
13.85446 20
13.85946 20
13.86446 20
13.86946 20
13.87446 20
13.87946 20
13.88446 20
13.88946 20
13.89446 20
13.89946 20
13.90446 20
13.90946 20
13.91446 20
13.91946 20
13.92446 20
13.92946 20
13.93446 20
13.93946 20
13.94446 20
13.94946 20
13.95446 20
13.95946 20
13.96446 20
13.96946 20
13.97446 20
13.97946 20
13.98446 20
13.98946 20
13.99446 20
13.99946 20
14.00446 20
14.00946 20
14.01446 20
14.01946 20
14.02446 20
14.02946 20
14.03446 20
14.03946 20
14.04446 20
14.04946 20
14.05445 20
14.05945 20
14.06445 20
14.06945 20
14.07445 20
14.07945 20
14.08445 20
14.08945 20
14.09445 20
14.09945 20
14.10445 20
14.10945 20
14.11445 20
14.11945 20
14.12445 20
14.12945 20
14.13445 20
14.13945 20
14.14445 20
14.14945 20
14.15445 20
14.15945 20
14.16445 20
14.16945 20
14.17445 20
14.17945 20
14.18445 20
14.18945 20
14.19445 20
14.19945 20
14.20445 20
14.20945 20
14.21445 20
14.21945 20
14.22445 20
14.22945 20
14.23445 20
14.23945 20
14.24445 20
14.24945 20
14.25445 20
14.25945 20
14.26445 20
14.26945 20
14.27445 20
14.27945 20
14.28445 20
14.28945 20
14.29445 20
14.29945 20
14.30445 20
14.30945 20
14.31445 20
14.31945 20
14.32445 20
14.32945 20
14.33445 20
14.33945 20
14.34445 20
14.34945 20
14.35445 20
14.35945 20
14.36445 20
14.36945 20
14.37445 20
14.37945 20
14.38445 20
14.38945 20
14.39445 20
14.39945 20
14.40445 20
14.40945 20
14.41445 20
14.41945 20
14.42445 20
14.42945 20
14.43445 20
14.43945 20
14.44445 20
14.44945 20
14.45445 20
14.45945 20
14.46445 20
14.46945 20
14.47445 20
14.47945 20
14.48445 20
14.48945 20
14.49445 20
14.49945 20
14.50445 20
14.50945 20
14.51445 20
14.51945 20
14.52445 20
14.52945 20
14.53445 20
14.53945 20
14.54445 20
14.54945 20
14.55445 20
14.55945 20
14.56445 20
14.56945 20
14.57445 20
14.57944 20
14.58444 20
14.58944 20
14.59444 20
14.59944 20
14.60444 20
14.60944 20
14.61444 20
14.61944 20
14.62444 20
14.62944 20
14.63444 20
14.63944 20
14.64444 20
14.64944 20
14.65444 20
14.65944 20
14.66444 20
14.66944 20
14.67444 20
14.67944 20
14.68444 20
14.68944 20
14.69444 20
14.69944 20
14.70444 20
14.70944 20
14.71444 20
14.71944 20
14.72444 20
14.72944 20
14.73444 20
14.73944 20
14.74444 20
14.74944 20
14.75444 20
14.75944 20
14.76444 20
14.76944 20
14.77444 20
14.77944 20
14.78444 20
14.78944 20
14.79444 20
14.79944 20
14.80444 20
14.80944 20
14.81444 20
14.81944 20
14.82444 20
14.82944 20
14.83444 20
14.83944 20
14.84444 20
14.84944 20
14.85444 20
14.85944 20
14.86444 20
14.86944 20
14.87444 20
14.87944 20
14.88444 20
14.88944 20
14.89444 20
14.89944 20
14.90444 20
14.90944 20
14.91444 20
14.91944 20
14.92444 20
14.92944 20
14.93444 20
14.93944 20
14.94444 20
14.94944 20
14.95444 20
14.95944 20
14.96444 20
14.96944 20
14.97444 20
14.97944 20
14.98444 20
14.98944 20
14.99444 20
14.99944 20
15.00444 20
15.00944 20
15.01444 20
15.01944 20
15.02444 20
15.02944 20
15.03444 20
15.03944 20
15.04444 20
15.04944 20
15.05444 20
15.05944 20
15.06444 20
15.06944 20
15.07444 20
15.07944 20
15.08444 20
15.08944 20
15.09444 20
15.09944 20
15.10443 20
15.10943 20
15.11443 20
15.11943 20
15.12443 20
15.12943 20
15.13443 20
15.13943 20
15.14443 20
15.14943 20
15.15443 20
15.15943 20
15.16443 20
15.16943 20
15.17443 20
15.17943 20
15.18443 20
15.18943 20
15.19443 20
15.19943 20
15.20443 20
15.20943 20
15.21443 20
15.21943 20
15.22443 20
15.22943 20
15.23443 20
15.23943 20
15.24443 20
15.24943 20
15.25443 20
15.25943 20
15.26443 20
15.26943 20
15.27443 20
15.27943 20
15.28443 20
15.28943 20
15.29443 20
15.29943 20
15.30443 20
15.30943 20
15.31443 20
15.31943 20
15.32443 20
15.32943 20
15.33443 20
15.33943 20
15.34443 20
15.34943 20
15.35443 20
15.35943 20
15.36443 20
15.36943 20
15.37443 20
15.37943 20
15.38443 20
15.38943 20
15.39443 20
15.39943 20
15.40443 20
15.40943 20
15.41443 20
15.41943 20
15.42443 20
15.42943 20
15.43443 20
15.43943 20
15.44443 20
15.44943 20
15.45443 20
15.45943 20
15.46443 20
15.46943 20
15.47443 20
15.47943 20
15.48443 20
15.48943 20
15.49443 20
15.49943 20
15.50443 20
15.50943 20
15.51443 20
15.51943 20
15.52443 20
15.52943 20
15.53443 20
15.53943 20
15.54443 20
15.54943 20
15.55443 20
15.55943 20
15.56443 20
15.56943 20
15.57443 20
15.57943 20
15.58443 20
15.58943 20
15.59443 20
15.59943 20
15.60443 20
15.60943 20
15.61443 20
15.61943 20
15.62443 20
15.62942 20
15.63442 20
15.63942 20
15.64442 20
15.64942 20
15.65442 20
15.65942 20
15.66442 20
15.66942 20
15.67442 20
15.67942 20
15.68442 20
15.68942 20
15.69442 20
15.69942 20
15.70442 20
15.70942 20
15.71442 20
15.71942 20
15.72442 20
15.72942 20
15.73442 20
15.73942 20
15.74442 20
15.74942 20
15.75442 20
15.75942 20
15.76442 20
15.76942 20
15.77442 20
15.77942 20
15.78442 20
15.78942 20
15.79442 20
15.79942 20
15.80442 20
15.80942 20
15.81442 20
15.81942 20
15.82442 20
15.82942 20
15.83442 20
15.83942 20
15.84442 20
15.84942 20
15.85442 20
15.85942 20
15.86442 20
15.86942 20
15.87442 20
15.87942 20
15.88442 20
15.88942 20
15.89442 20
15.89942 20
15.90442 20
15.90942 20
15.91442 20
15.91942 20
15.92442 20
15.92942 20
15.93442 20
15.93942 20
15.94442 20
15.94942 20
15.95442 20
15.95942 20
15.96442 20
15.96942 20
15.97442 20
15.97942 20
15.98442 20
15.98942 20
15.99442 20
15.99942 20
16.00442 20
16.00942 20
16.01442 20
16.01942 20
16.02442 20
16.02942 20
16.03442 20
16.03942 20
16.04442 20
16.04942 20
16.05442 20
16.05942 20
16.06442 20
16.06942 20
16.07442 20
16.07942 20
16.08442 20
16.08942 20
16.09442 20
16.09942 20
16.10442 20
16.10942 20
16.11442 20
16.11942 20
16.12442 20
16.12942 20
16.13442 20
16.13942 20
16.14442 20
16.14942 20
16.15441 20
16.15941 20
16.16441 20
16.16941 20
16.17441 20
16.17941 20
16.18441 20
16.18941 20
16.19441 20
16.19941 20
16.20441 20
16.20941 20
16.21441 20
16.21941 20
16.22441 20
16.22941 20
16.23441 20
16.23941 20
16.24441 20
16.24941 20
16.25441 20
16.25941 20
16.26441 20
16.26941 20
16.27441 20
16.27941 20
16.28441 20
16.28941 20
16.29441 20
16.29941 20
16.30441 20
16.30941 20
16.31441 20
16.31941 20
16.32441 20
16.32941 20
16.33441 20
16.33941 20
16.34441 20
16.34941 20
16.35441 20
16.35941 20
16.36441 20
16.36941 20
16.37441 20
16.37941 20
16.38441 20
16.38941 20
16.39441 20
16.39941 20
16.40441 20
16.40941 20
16.41441 20
16.41941 20
16.42441 20
16.42941 20
16.43441 20
16.43941 20
16.44441 20
16.44941 20
16.45441 20
16.45941 20
16.46441 20
16.46941 20
16.47441 20
16.47941 20
16.48441 20
16.48941 20
16.49441 20
16.49941 20
16.50441 20
16.50941 20
16.51441 20
16.51941 20
16.52441 20
16.52941 20
16.53441 20
16.53941 20
16.54441 20
16.54941 20
16.55441 20
16.55941 20
16.56441 20
16.56941 20
16.57441 20
16.57941 20
16.58441 20
16.58941 20
16.59441 20
16.59941 20
16.60441 20
16.60941 20
16.61441 20
16.61941 20
16.62441 20
16.62941 20
16.63441 20
16.63941 20
16.64441 20
16.64941 20
16.65441 20
16.65941 20
16.66441 20
16.66941 20
16.67441 20
16.67941 20
16.6844 20
16.6894 20
16.6944 20
16.6994 20
16.7044 20
16.7094 20
16.7144 20
16.7194 20
16.7244 20
16.7294 20
16.7344 20
16.7394 20
16.7444 20
16.7494 20
16.7544 20
16.7594 20
16.7644 20
16.7694 20
16.7744 20
16.7794 20
16.7844 20
16.7894 20
16.7944 20
16.7994 20
16.8044 20
16.8094 20
16.8144 20
16.8194 20
16.8244 20
16.8294 20
16.8344 20
16.8394 20
16.8444 20
16.8494 20
16.8544 20
16.8594 20
16.8644 20
16.8694 20
16.8744 20
16.8794 20
16.8844 20
16.8894 20
16.8944 20
16.8994 20
16.9044 20
16.9094 20
16.9144 20
16.9194 20
16.9244 20
16.9294 20
16.9344 20
16.9394 20
16.9444 20
16.9494 20
16.9544 20
16.9594 20
16.9644 20
16.9694 20
16.9744 20
16.9794 20
16.9844 20
16.9894 20
16.9944 20
16.9994 20
17.0044 20
17.0094 20
17.0144 20
17.0194 20
17.0244 20
17.0294 20
17.0344 20
17.0394 20
17.0444 20
17.0494 20
17.0544 20
17.0594 20
17.0644 20
17.0694 20
17.0744 20
17.0794 20
17.0844 20
17.0894 20
17.0944 20
17.0994 20
17.1044 20
17.1094 20
17.1144 20
17.1194 20
17.1244 20
17.1294 20
17.1344 20
17.1394 20
17.1444 20
17.1494 20
17.1544 20
17.1594 20
17.1644 20
17.1694 20
17.1744 20
17.1794 20
17.1844 20
17.1894 20
17.1944 20
17.1994 20
17.2044 20
17.20939 20
17.21439 20
17.21939 20
17.22439 20
17.22939 20
17.23439 20
17.23939 20
17.24439 20
17.24939 20
17.25439 20
17.25939 20
17.26439 20
17.26939 20
17.27439 20
17.27939 20
17.28439 20
17.28939 20
17.29439 20
17.29939 20
17.30439 20
17.30939 20
17.31439 20
17.31939 20
17.32439 20
17.32939 20
17.33439 20
17.33939 20
17.34439 20
17.34939 20
17.35439 20
17.35939 20
17.36439 20
17.36939 20
17.37439 20
17.37939 20
17.38439 20
17.38939 20
17.39439 20
17.39939 20
17.40439 20
17.40939 20
17.41439 20
17.41939 20
17.42439 20
17.42939 20
17.43439 20
17.43939 20
17.44439 20
17.44939 20
17.45439 20
17.45939 20
17.46439 20
17.46939 20
17.47439 20
17.47939 20
17.48439 20
17.48939 20
17.49439 20
17.49939 20
17.50439 20
17.50939 20
17.51439 20
17.51939 20
17.52439 20
17.52939 20
17.53439 20
17.53939 20
17.54439 20
17.54939 20
17.55439 20
17.55939 20
17.56439 20
17.56939 20
17.57439 20
17.57939 20
17.58439 20
17.58939 20
17.59439 20
17.59939 20
17.60439 20
17.60939 20
17.61439 20
17.61939 20
17.62439 20
17.62939 20
17.63439 20
17.63939 20
17.64439 20
17.64939 20
17.65439 20
17.65939 20
17.66439 20
17.66939 20
17.67439 20
17.67939 20
17.68439 20
17.68939 20
17.69439 20
17.69939 20
17.70439 20
17.70939 20
17.71439 20
17.71939 20
17.72439 20
17.72939 20
17.73438 20
17.73938 20
17.74438 20
17.74938 20
17.75438 20
17.75938 20
17.76438 20
17.76938 20
17.77438 20
17.77938 20
17.78438 20
17.78938 20
17.79438 20
17.79938 20
17.80438 20
17.80938 20
17.81438 20
17.81938 20
17.82438 20
17.82938 20
17.83438 20
17.83938 20
17.84438 20
17.84938 20
17.85438 20
17.85938 20
17.86438 20
17.86938 20
17.87438 20
17.87938 20
17.88438 20
17.88938 20
17.89438 20
17.89938 20
17.90438 20
17.90938 20
17.91438 20
17.91938 20
17.92438 20
17.92938 20
17.93438 20
17.93938 20
17.94438 20
17.94938 20
17.95438 20
17.95938 20
17.96438 20
17.96938 20
17.97438 20
17.97938 20
17.98438 20
17.98938 20
17.99438 20
17.99938 20
18.00438 20
18.00938 20
18.01438 20
18.01938 20
18.02438 20
18.02938 20
18.03438 20
18.03938 20
18.04438 20
18.04938 20
18.05438 20
18.05938 20
18.06438 20
18.06938 20
18.07438 20
18.07938 20
18.08438 20
18.08938 20
18.09438 20
18.09938 20
18.10438 20
18.10938 20
18.11438 20
18.11938 20
18.12438 20
18.12938 20
18.13438 20
18.13938 20
18.14438 20
18.14938 20
18.15438 20
18.15938 20
18.16438 20
18.16938 20
18.17438 20
18.17938 20
18.18438 20
18.18938 20
18.19438 20
18.19938 20
18.20438 20
18.20938 20
18.21438 20
18.21938 20
18.22438 20
18.22938 20
18.23438 20
18.23938 20
18.24438 20
18.24938 20
18.25438 20
18.25937 20
18.26437 20
18.26937 20
18.27437 20
18.27937 20
18.28437 20
18.28937 20
18.29437 20
18.29937 20
18.30437 20
18.30937 20
18.31437 20
18.31937 20
18.32437 20
18.32937 20
18.33437 20
18.33937 20
18.34437 20
18.34937 20
18.35437 20
18.35937 20
18.36437 20
18.36937 20
18.37437 20
18.37937 20
18.38437 20
18.38937 20
18.39437 20
18.39937 20
18.40437 20
18.40937 20
18.41437 20
18.41937 20
18.42437 20
18.42937 20
18.43437 20
18.43937 20
18.44437 20
18.44937 20
18.45437 20
18.45937 20
18.46437 20
18.46937 20
18.47437 20
18.47937 20
18.48437 20
18.48937 20
18.49437 20
18.49937 20
18.50437 20
18.50937 20
18.51437 20
18.51937 20
18.52437 20
18.52937 20
18.53437 20
18.53937 20
18.54437 20
18.54937 20
18.55437 20
18.55937 20
18.56437 20
18.56937 20
18.57437 20
18.57937 20
18.58437 20
18.58937 20
18.59437 20
18.59937 20
18.60437 20
18.60937 20
18.61437 20
18.61937 20
18.62437 20
18.62937 20
18.63437 20
18.63937 20
18.64437 20
18.64937 20
18.65437 20
18.65937 20
18.66437 20
18.66937 20
18.67437 20
18.67937 20
18.68437 20
18.68937 20
18.69437 20
18.69937 20
18.70437 20
18.70937 20
18.71437 20
18.71937 20
18.72437 20
18.72937 20
18.73437 20
18.73937 20
18.74437 20
18.74937 20
18.75437 20
18.75937 20
18.76437 20
18.76937 20
18.77437 20
18.77937 20
18.78436 20
18.78936 20
18.79436 20
18.79936 20
18.80436 20
18.80936 20
18.81436 20
18.81936 20
18.82436 20
18.82936 20
18.83436 20
18.83936 20
18.84436 20
18.84936 20
18.85436 20
18.85936 20
18.86436 20
18.86936 20
18.87436 20
18.87936 20
18.88436 20
18.88936 20
18.89436 20
18.89936 20
18.90436 20
18.90936 20
18.91436 20
18.91936 20
18.92436 20
18.92936 20
18.93436 20
18.93936 20
18.94436 20
18.94936 20
18.95436 20
18.95936 20
18.96436 20
18.96936 20
18.97436 20
18.97936 20
18.98436 20
18.98936 20
18.99436 20
18.99936 20
19.00436 20
19.00936 20
19.01436 20
19.01936 20
19.02436 20
19.02936 20
19.03436 20
19.03936 20
19.04436 20
19.04936 20
19.05436 20
19.05936 20
19.06436 20
19.06936 20
19.07436 20
19.07936 20
19.08436 20
19.08936 20
19.09436 20
19.09936 20
19.10436 20
19.10936 20
19.11436 20
19.11936 20
19.12436 20
19.12936 20
19.13436 20
19.13936 20
19.14436 20
19.14936 20
19.15436 20
19.15936 20
19.16436 20
19.16936 20
19.17436 20
19.17936 20
19.18436 20
19.18936 20
19.19436 20
19.19936 20
19.20436 20
19.20936 20
19.21436 20
19.21936 20
19.22436 20
19.22936 20
19.23436 20
19.23936 20
19.24436 20
19.24936 20
19.25436 20
19.25936 20
19.26436 20
19.26936 20
19.27436 20
19.27936 20
19.28436 20
19.28936 20
19.29436 20
19.29936 20
19.30436 20
19.30935 20
19.31435 20
19.31935 20
19.32435 20
19.32935 20
19.33435 20
19.33935 20
19.34435 20
19.34935 20
19.35435 20
19.35935 20
19.36435 20
19.36935 20
19.37435 20
19.37935 20
19.38435 20
19.38935 20
19.39435 20
19.39935 20
19.40435 20
19.40935 20
19.41435 20
19.41935 20
19.42435 20
19.42935 20
19.43435 20
19.43935 20
19.44435 20
19.44935 20
19.45435 20
19.45935 20
19.46435 20
19.46935 20
19.47435 20
19.47935 20
19.48435 20
19.48935 20
19.49435 20
19.49935 20
19.50435 20
19.50935 20
19.51435 20
19.51935 20
19.52435 20
19.52935 20
19.53435 20
19.53935 20
19.54435 20
19.54935 20
19.55435 20
19.55935 20
19.56435 20
19.56935 20
19.57435 20
19.57935 20
19.58435 20
19.58935 20
19.59435 20
19.59935 20
19.60435 20
19.60935 20
19.61435 20
19.61935 20
19.62435 20
19.62935 20
19.63435 20
19.63935 20
19.64435 20
19.64935 20
19.65435 20
19.65935 20
19.66435 20
19.66935 20
19.67435 20
19.67935 20
19.68435 20
19.68935 20
19.69435 20
19.69935 20
19.70435 20
19.70935 20
19.71435 20
19.71935 20
19.72435 20
19.72935 20
19.73435 20
19.73935 20
19.74435 20
19.74935 20
19.75435 20
19.75935 20
19.76435 20
19.76935 20
19.77435 20
19.77935 20
19.78435 20
19.78935 20
19.79435 20
19.79935 20
19.80435 20
19.80935 20
19.81435 20
19.81935 20
19.82435 20
19.82935 20
19.83434 20
19.83934 20
19.84434 20
19.84934 20
19.85434 20
19.85934 20
19.86434 20
19.86934 20
19.87434 20
19.87934 20
19.88434 20
19.88934 20
19.89434 20
19.89934 20
19.90434 20
19.90934 20
19.91434 20
19.91934 20
19.92434 20
19.92934 20
19.93434 20
19.93934 20
19.94434 20
19.94934 20
19.95434 20
19.95934 20
19.96434 20
19.96934 20
19.97434 20
19.97934 20
19.98434 20
19.98934 20
19.99434 20
19.99934 20
20.00434 20
20.00934 20
20.01434 20
20.01934 20
20.02434 20
20.02934 20
20.03434 20
20.03934 20
20.04434 20
20.04934 20
20.05434 20
20.05934 20
20.06434 20
20.06934 20
20.07434 20
20.07934 20
20.08434 20
20.08934 20
20.09434 20
20.09934 20
20.10434 20
20.10934 20
20.11434 20
20.11934 20
20.12434 20
20.12934 20
20.13434 20
20.13934 20
20.14434 20
20.14934 20
20.15434 20
20.15934 20
20.16434 20
20.16934 20
20.17434 20
20.17934 20
20.18434 20
20.18934 20
20.19434 20
20.19934 20
20.20434 20
20.20934 20
20.21434 20
20.21934 20
20.22434 20
20.22934 20
20.23434 20
20.23934 20
20.24434 20
20.24934 20
20.25434 20
20.25934 20
20.26434 20
20.26934 20
20.27434 20
20.27934 20
20.28434 20
20.28934 20
20.29434 20
20.29934 20
20.30434 20
20.30934 20
20.31434 20
20.31934 20
20.32434 20
20.32934 20
20.33434 20
20.33934 20
20.34434 20
20.34934 20
20.35434 20
20.35934 20
20.36433 20
20.36933 20
20.37433 20
20.37933 20
20.38433 20
20.38933 20
20.39433 20
20.39933 20
20.40433 20
20.40933 20
20.41433 20
20.41933 20
20.42433 20
20.42933 20
20.43433 20
20.43933 20
20.44433 20
20.44933 20
20.45433 20
20.45933 20
20.46433 20
20.46933 20
20.47433 20
20.47933 20
20.48433 20
20.48933 20
20.49433 20
20.49933 20
20.50433 20
20.50933 20
20.51433 20
20.51933 20
20.52433 20
20.52933 20
20.53433 20
20.53933 20
20.54433 20
20.54933 20
20.55433 20
20.55933 20
20.56433 20
20.56933 20
20.57433 20
20.57933 20
20.58433 20
20.58933 20
20.59433 20
20.59933 20
20.60433 20
20.60933 20
20.61433 20
20.61933 20
20.62433 20
20.62933 20
20.63433 20
20.63933 20
20.64433 20
20.64933 20
20.65433 20
20.65933 20
20.66433 20
20.66933 20
20.67433 20
20.67933 20
20.68433 20
20.68933 20
20.69433 20
20.69933 20
20.70433 20
20.70933 20
20.71433 20
20.71933 20
20.72433 20
20.72933 20
20.73433 20
20.73933 20
20.74433 20
20.74933 20
20.75433 20
20.75933 20
20.76433 20
20.76933 20
20.77433 20
20.77933 20
20.78433 20
20.78933 20
20.79433 20
20.79933 20
20.80433 20
20.80933 20
20.81433 20
20.81933 20
20.82433 20
20.82933 20
20.83433 20
20.83933 20
20.84433 20
20.84933 20
20.85433 20
20.85933 20
20.86433 20
20.86933 20
20.87433 20
20.87933 20
20.88433 20
20.88932 20
20.89432 20
20.89932 20
20.90432 20
20.90932 20
20.91432 20
20.91932 20
20.92432 20
20.92932 20
20.93432 20
20.93932 20
20.94432 20
20.94932 20
20.95432 20
20.95932 20
20.96432 20
20.96932 20
20.97432 20
20.97932 20.000001
20.98432 20.000002
20.98932 20.000003
20.99432 20.000004
20.99932 20.000005
21.00432 20.000006
21.00932 20.000007
21.01432 20.000008
21.01932 20.000009
21.02432 20.000009
21.02932 20.00001
21.03432 20.000011
21.03932 20.000012
21.04432 20.000014
21.04932 20.000017
21.05432 20.00002
21.05932 20.000023
21.06432 20.000026
21.06932 20.00003
21.07432 20.000034
21.07932 20.000037
21.08432 20.000042
21.08932 20.000047
21.09432 20.000052
21.09932 20.000059
21.10432 20.000067
21.10932 20.000075
21.11432 20.000084
21.11932 20.000094
21.12432 20.000104
21.12932 20.000116
21.13432 20.000129
21.13932 20.000144
21.14432 20.000161
21.14932 20.00018
21.15432 20.000201
21.15932 20.000224
21.16432 20.00025
21.16932 20.000279
21.17432 20.000311
21.17932 20.000347
21.18432 20.000387
21.18932 20.000431
21.19432 20.000479
21.19932 20.000531
21.20432 20.000588
21.20932 20.000652
21.21432 20.000722
21.21932 20.0008
21.22432 20.000886
21.22932 20.00098
21.23432 20.001084
21.23932 20.001199
21.24432 20.001325
21.24932 20.001463
21.25432 20.001615
21.25932 20.001782
21.26432 20.001964
21.26932 20.002165
21.27432 20.002384
21.27932 20.002623
21.28432 20.002885
21.28932 20.003171
21.29432 20.003484
21.29932 20.003826
21.30432 20.0042
21.30932 20.004608
21.31432 20.005054
21.31932 20.005539
21.32432 20.006066
21.32932 20.006639
21.33432 20.007263
21.33932 20.00794
21.34432 20.008675
21.34932 20.009474
21.35432 20.010341
21.35932 20.011282
21.36432 20.012301
21.36932 20.013406
21.37432 20.014602
21.37932 20.015895
21.38432 20.017293
21.38932 20.018804
21.39432 20.020436
21.39932 20.022197
21.40432 20.024096
21.40932 20.026144
21.41431 20.02835
21.41931 20.030725
21.42431 20.033281
21.42931 20.03603
21.43431 20.038983
21.43931 20.042155
21.44431 20.045561
21.44931 20.049214
21.45431 20.053132
21.45931 20.057331
21.46431 20.061827
21.46931 20.066639
21.47431 20.071786
21.47931 20.077286
21.48431 20.083162
21.48931 20.089436
21.49431 20.09613
21.49931 20.103269
21.50431 20.110877
21.50931 20.11898
21.51431 20.127605
21.51931 20.136779
21.52431 20.146531
21.52931 20.156893
21.53431 20.167896
21.53931 20.179571
21.54431 20.191953
21.54931 20.205076
21.55431 20.218974
21.55931 20.233686
21.56431 20.249248
21.56931 20.2657
21.57431 20.283083
21.57931 20.301437
21.58431 20.320804
21.58931 20.341228
21.59431 20.362752
21.59931 20.385422
21.60431 20.409283
21.60931 20.434382
21.61431 20.460767
21.61931 20.488485
21.62431 20.517584
21.62931 20.548115
21.63431 20.580128
21.63931 20.613672
21.64431 20.648798
21.64931 20.685557
21.65431 20.724001
21.65931 20.76418
21.66431 20.806144
21.66931 20.849943
21.67431 20.89563
21.67931 20.943253
21.68431 20.992862
21.68931 21.044505
21.69431 21.09823
21.69931 21.154084
21.70431 21.21211
21.70931 21.272353
21.71431 21.334854
21.71931 21.399655
21.72431 21.466794
21.72931 21.536306
21.73431 21.608228
21.73931 21.682591
21.74431 21.759423
21.74931 21.83875
21.75431 21.920596
21.75931 22.004983
21.76431 22.091926
21.76931 22.181438
21.77431 22.273528
21.77931 22.368204
21.78431 22.465463
21.78931 22.565304
21.79431 22.667718
21.79931 22.772697
21.80431 22.880221
21.80931 22.990268
21.81431 23.102811
21.81931 23.217821
21.82431 23.335259
21.82931 23.45508
21.83431 23.577237
21.83931 23.701677
21.84431 23.828339
21.84931 23.957155
21.85431 24.088056
21.85931 24.220966
21.86431 24.3558
21.86931 24.492468
21.87431 24.630877
21.87931 24.770928
21.88431 24.912511
21.88931 25.055514
21.89431 25.199819
21.89931 25.345303
21.90431 25.491837
21.90931 25.639285
21.91431 25.787508
21.91931 25.936365
21.92431 26.085705
21.92931 26.235371
21.93431 26.385208
21.9393 26.535054
21.9443 26.684742
21.9493 26.834102
21.9543 26.982961
21.9593 27.131145
21.9643 27.278475
21.9693 27.42477
21.9743 27.569847
21.9793 27.713523
21.9843 27.855612
21.9893 27.995928
21.9943 28.134286
21.9993 28.270499
22.0043 28.404383
22.0093 28.535753
22.0143 28.664425
22.0193 28.790215
22.0243 28.912947
22.0293 29.032444
22.0343 29.148533
22.0393 29.261041
22.0443 29.369805
22.0493 29.474665
22.0543 29.575461
22.0593 29.672041
22.0643 29.764261
22.0693 29.851983
22.0743 29.935072
22.0793 30.013399
22.0843 30.086846
22.0893 30.155303
22.0943 30.218666
22.0993 30.276835
22.1043 30.329725
22.1093 30.377258
22.1143 30.419364
22.1193 30.455976
22.1243 30.487047
22.1293 30.512536
22.1343 30.53241
22.1393 30.54664
22.1443 30.555219
22.1493 30.558143
22.1543 30.555417
22.1593 30.547052
22.1643 30.533082
22.1693 30.513544
22.1743 30.488482
22.1793 30.457948
22.1843 30.42201
22.1893 30.380745
22.1943 30.334236
22.1993 30.282572
22.2043 30.225859
22.2093 30.164209
22.2143 30.097741
22.2193 30.026578
22.2243 29.950859
22.2293 29.870725
22.2343 29.786328
22.2393 29.697819
22.2443 29.605368
22.2493 29.509141
22.2543 29.40931
22.2593 29.306051
22.2643 29.199558
22.2693 29.090024
22.2743 28.977637
22.2793 28.862591
22.2843 28.745086
22.2893 28.625327
22.2943 28.503518
22.2993 28.379865
22.3043 28.254574
22.3093 28.127855
22.3143 27.999917
22.3193 27.870968
22.3243 27.741216
22.3293 27.610866
22.3343 27.48013
22.3393 27.349209
22.3443 27.218293
22.3493 27.087577
22.3543 26.957277
22.3593 26.827598
22.3643 26.698715
22.3693 26.570807
22.3743 26.444057
22.3793 26.318646
22.3843 26.19474
22.3893 26.072505
22.3943 25.952101
22.3993 25.833685
22.4043 25.717403
22.4093 25.603398
22.4143 25.491805
22.4193 25.382757
22.4243 25.27637
22.4293 25.17276
22.4343 25.072043
22.4393 24.974317
22.4443 24.879649
22.4493 24.788121
22.4543 24.699849
22.4593 24.614927
22.46429 24.533393
22.46929 24.455289
22.47429 24.380668
22.47929 24.309578
22.48429 24.242049
22.48929 24.178105
22.49429 24.117766
22.49929 24.061045
22.50429 24.007945
22.50929 23.958462
22.51429 23.912586
22.51929 23.870304
22.52429 23.831585
22.52929 23.796402
22.53429 23.764727
22.53929 23.736511
22.54429 23.711666
22.54929 23.690131
22.55429 23.671901
22.55929 23.656941
22.56429 23.645143
22.56929 23.636406
22.57429 23.630654
22.57929 23.627806
22.58429 23.627769
22.58929 23.630443
22.59429 23.635728
22.59929 23.643522
22.60429 23.653717
22.60929 23.666202
22.61429 23.680862
22.61929 23.697581
22.62429 23.716234
22.62929 23.736701
22.63429 23.758868
22.63929 23.782603
22.64429 23.807738
22.64929 23.83414
22.65429 23.861739
22.65929 23.890437
22.66429 23.920067
22.66929 23.950471
22.67429 23.981528
22.67929 24.013112
22.68429 24.045091
22.68929 24.077334
22.69429 24.109714
22.69929 24.142104
22.70429 24.174377
22.70929 24.206412
22.71429 24.238087
22.71929 24.269281
22.72429 24.299877
22.72929 24.32976
22.73429 24.358827
22.73929 24.386965
22.74429 24.414048
22.74929 24.43997
22.75429 24.464671
22.75929 24.488078
22.76429 24.510076
22.76929 24.530563
22.77429 24.549465
22.77929 24.566708
22.78429 24.582219
22.78929 24.595929
22.79429 24.607775
22.79929 24.6177
22.80429 24.62565
22.80929 24.631576
22.81429 24.635435
22.81929 24.637189
22.82429 24.636804
22.82929 24.634251
22.83429 24.629512
22.83929 24.622568
22.84429 24.613404
22.84929 24.602007
22.85429 24.588377
22.85929 24.572515
22.86429 24.554428
22.86929 24.534126
22.87429 24.511627
22.87929 24.486949
22.88429 24.460117
22.88929 24.431159
22.89429 24.400109
22.89929 24.367003
22.90429 24.331882
22.90929 24.294789
22.91429 24.255776
22.91929 24.214893
22.92429 24.172184
22.92929 24.127713
22.93429 24.081571
22.93929 24.033827
22.94429 23.984499
22.94929 23.933632
22.95429 23.881321
22.95929 23.827656
22.96429 23.772705
22.96929 23.716535
22.97429 23.659225
22.97929 23.600852
22.98429 23.541493
22.98928 23.481226
22.99428 23.42013
22.99928 23.358284
23.00428 23.295765
23.00928 23.232653
23.01428 23.169027
23.01928 23.104964
23.02428 23.040529
23.02928 22.975805
23.03428 22.910909
23.03928 22.845922
23.04428 22.780854
23.04928 22.715743
23.05428 22.650696
23.05928 22.585806
23.06428 22.521132
23.06928 22.45673
23.07428 22.392665
23.07928 22.328998
23.08428 22.265787
23.08928 22.203087
23.09428 22.140952
23.09928 22.079433
23.10428 22.018579
23.10928 21.958435
23.11428 21.899048
23.11928 21.840457
23.12428 21.782692
23.12928 21.725794
23.13428 21.669831
23.13928 21.614839
23.14428 21.560795
23.14928 21.507697
23.15428 21.455599
23.15928 21.404546
23.16428 21.354548
23.16928 21.305617
23.17428 21.257767
23.17928 21.211013
23.18428 21.165363
23.18928 21.120826
23.19428 21.077406
23.19928 21.035106
23.20428 20.993927
23.20928 20.95387
23.21428 20.914934
23.21928 20.877114
23.22428 20.840399
23.22928 20.804786
23.23428 20.770286
23.23928 20.736892
23.24428 20.704561
23.24928 20.673263
23.25428 20.643003
23.25928 20.613781
23.26428 20.585577
23.26928 20.558372
23.27428 20.532148
23.27928 20.506887
23.28428 20.48257
23.28928 20.459178
23.29428 20.436691
23.29928 20.415089
23.30428 20.394351
23.30928 20.374456
23.31428 20.355382
23.31928 20.337107
23.32428 20.319606
23.32928 20.302858
23.33428 20.286851
23.33928 20.271565
23.34428 20.256963
23.34928 20.243017
23.35428 20.229711
23.35928 20.217032
23.36428 20.204956
23.36928 20.19346
23.37428 20.182524
23.37928 20.172127
23.38428 20.16225
23.38928 20.152872
23.39428 20.143975
23.39928 20.135539
23.40428 20.127546
23.40928 20.119976
23.41428 20.112813
23.41928 20.106038
23.42428 20.099639
23.42928 20.093601
23.43428 20.087902
23.43928 20.082525
23.44428 20.077458
23.44928 20.072688
23.45428 20.068201
23.45928 20.063984
23.46428 20.060025
23.46928 20.056312
23.47428 20.052833
23.47928 20.049576
23.48428 20.046531
23.48928 20.043689
23.49428 20.04104
23.49928 20.038576
23.50428 20.036287
23.50928 20.034167
23.51427 20.032206
23.51927 20.030397
23.52427 20.028735
23.52927 20.027214
23.53427 20.025827
23.53927 20.02457
23.54427 20.023437
23.54927 20.022426
23.55427 20.021532
23.55927 20.020752
23.56427 20.020084
23.56927 20.019524
23.57427 20.019072
23.57927 20.018726
23.58427 20.018485
23.58927 20.018349
23.59427 20.018317
23.59927 20.01839
23.60427 20.018568
23.60927 20.018853
23.61427 20.019248
23.61927 20.019755
23.62427 20.020377
23.62927 20.021115
23.63427 20.021975
23.63927 20.022962
23.64427 20.02408
23.64927 20.025334
23.65427 20.02673
23.65927 20.028276
23.66427 20.029977
23.66927 20.031841
23.67427 20.033878
23.67927 20.036095
23.68427 20.038503
23.68927 20.041111
23.69427 20.043929
23.69927 20.04697
23.70427 20.050244
23.70927 20.053765
23.71427 20.057548
23.71927 20.061606
23.72427 20.065951
23.72927 20.070598
23.73427 20.075566
23.73927 20.080877
23.74427 20.086544
23.74927 20.092584
23.75427 20.099018
23.75927 20.105866
23.76427 20.11315
23.76927 20.120889
23.77427 20.129108
23.77927 20.13783
23.78427 20.147079
23.78927 20.15688
23.79427 20.167258
23.79927 20.17824
23.80427 20.189853
23.80927 20.202123
23.81427 20.215084
23.81927 20.228762
23.82427 20.243179
23.82927 20.258362
23.83427 20.274357
23.83927 20.291206
23.84427 20.308933
23.84927 20.327565
23.85427 20.347138
23.85927 20.367687
23.86427 20.389246
23.86927 20.411849
23.87427 20.435532
23.87927 20.460329
23.88427 20.486277
23.88927 20.51341
23.89427 20.541766
23.89927 20.57138
23.90427 20.602284
23.90927 20.634516
23.91427 20.668116
23.91927 20.703116
23.92427 20.739523
23.92927 20.777367
23.93427 20.816715
23.93927 20.857621
23.94427 20.900093
23.94927 20.944146
23.95427 20.989813
23.95927 21.037123
23.96427 21.086101
23.96927 21.13677
23.97427 21.189151
23.97927 21.243266
23.98427 21.299134
23.98927 21.35677
23.99427 21.416184
23.99927 21.47739
24.00427 21.540407
24.00927 21.605237
24.01427 21.671837
24.01927 21.7402
24.02427 21.810389
24.02927 21.882437
24.03427 21.956295
24.03926 22.031924
24.04426 22.109316
24.04926 22.188459
24.05426 22.269327
24.05926 22.351892
24.06426 22.436125
24.06926 22.521991
24.07426 22.609452
24.07926 22.698465
24.08426 22.788986
24.08926 22.880964
24.09426 22.974339
24.09926 23.069055
24.10426 23.165065
24.10926 23.262295
24.11426 23.360609
24.11926 23.459919
24.12426 23.560241
24.12926 23.661547
24.13426 23.763693
24.13926 23.866548
24.14426 23.970028
24.14926 24.074047
24.15426 24.178501
24.15926 24.28328
24.16426 24.388278
24.16926 24.493383
24.17426 24.598481
24.17926 24.703455
24.18426 24.808186
24.18926 24.912554
24.19426 25.01643
24.19926 25.119692
24.20426 25.222228
24.20926 25.323903
24.21426 25.424523
24.21926 25.523945
24.22426 25.622132
24.22926 25.719007
24.23426 25.814385
24.23926 25.908091
24.24426 26.000007
24.24926 26.090016
24.25426 26.177985
24.25926 26.263786
24.26426 26.347294
24.26926 26.428387
24.27426 26.506944
24.27926 26.582848
24.28426 26.655986
24.28926 26.726244
24.29426 26.793514
24.29926 26.857693
24.30426 26.918688
24.30926 26.976399
24.31426 27.030708
24.31926 27.081521
24.32426 27.128805
24.32926 27.172512
24.33426 27.212542
24.33926 27.24881
24.34426 27.281264
24.34926 27.309854
24.35426 27.334536
24.35926 27.355268
24.36426 27.372015
24.36926 27.384752
24.37426 27.393459
24.37926 27.398122
24.38426 27.398734
24.38926 27.395294
24.39426 27.387811
24.39926 27.376296
24.40426 27.360765
24.40926 27.341244
24.41426 27.31779
24.41926 27.290446
24.42426 27.259232
24.42926 27.224182
24.43426 27.18537
24.43926 27.142871
24.44426 27.096753
24.44926 27.047087
24.45426 26.993957
24.45926 26.93745
24.46426 26.877658
24.46926 26.814674
24.47426 26.748601
24.47926 26.679545
24.48426 26.607613
24.48926 26.532918
24.49426 26.455581
24.49926 26.375721
24.50426 26.293445
24.50926 26.208884
24.51426 26.122222
24.51926 26.033605
24.52426 25.943076
24.52926 25.850718
24.53426 25.756714
24.53926 25.661237
24.54426 25.564411
24.54926 25.466361
24.55426 25.367227
24.55926 25.267146
24.56426 25.166252
24.56925 25.064677
24.57425 24.962554
24.57925 24.860014
24.58425 24.757193
24.58925 24.654217
24.59425 24.551194
24.59925 24.448255
24.60425 24.345586
24.60925 24.243323
24.61425 24.141481
24.61925 24.040115
24.62425 23.939392
24.62925 23.839465
24.63425 23.740425
24.63925 23.642359
24.64425 23.545368
24.64925 23.449546
24.65425 23.354982
24.65925 23.261759
24.66425 23.169958
24.66925 23.079657
24.67425 22.990928
24.67925 22.90384
24.68425 22.818462
24.68925 22.734852
24.69425 22.653055
24.69925 22.573129
24.70425 22.495175
24.70925 22.419251
24.71425 22.34532
24.71925 22.273374
24.72425 22.203491
24.72925 22.135739
24.73425 22.070133
24.73925 22.006686
24.74425 21.945422
24.74925 21.886358
24.75425 21.829506
24.75925 21.774875
24.76425 21.722471
24.76925 21.672298
24.77425 21.624354
24.77925 21.578639
24.78425 21.535149
24.78925 21.493877
24.79425 21.454802
24.79925 21.417916
24.80425 21.383231
24.80925 21.350736
24.81425 21.320367
24.81925 21.292076
24.82425 21.265866
24.82925 21.241732
24.83425 21.21964
24.83925 21.199557
24.84425 21.18145
24.84925 21.165291
24.85425 21.151043
24.85925 21.138671
24.86425 21.128139
24.86925 21.119409
24.87425 21.112441
24.87925 21.107194
24.88425 21.103628
24.88925 21.1017
24.89425 21.101364
24.89925 21.102576
24.90425 21.105303
24.90925 21.109502
24.91425 21.115106
24.91925 21.122058
24.92425 21.130321
24.92925 21.139854
24.93425 21.150605
24.93925 21.162523
24.94425 21.175556
24.94925 21.189655
24.95425 21.204767
24.95925 21.220843
24.96425 21.23783
24.96925 21.255675
24.97425 21.274328
24.97925 21.293736
24.98425 21.313845
24.98925 21.334604
24.99425 21.355957
24.99925 21.377854
25.00425 21.400244
25.00925 21.423078
25.01425 21.446295
25.01925 21.469841
25.02425 21.493668
25.02925 21.517728
25.03425 21.541969
25.03925 21.56634
25.04425 21.590789
25.04925 21.61527
25.05425 21.639732
25.05925 21.66413
25.06425 21.688416
25.06925 21.712543
25.07425 21.736467
25.07925 21.760143
25.08425 21.783527
25.08925 21.806579
25.09424 21.829257
25.09924 21.851523
25.10424 21.873341
25.10924 21.894673
25.11424 21.915486
25.11924 21.935742
25.12424 21.95541
25.12924 21.974462
25.13424 21.992871
25.13924 22.010609
25.14424 22.027654
25.14924 22.043983
25.15424 22.059574
25.15924 22.074408
25.16424 22.088469
25.16924 22.101744
25.17424 22.114221
25.17924 22.12589
25.18424 22.136744
25.18924 22.146778
25.19424 22.15599
25.19924 22.164377
25.20424 22.171941
25.20924 22.178686
25.21424 22.184617
25.21924 22.189744
25.22424 22.194083
25.22924 22.197644
25.23424 22.200436
25.23924 22.202475
25.24424 22.203786
25.24924 22.204391
25.25424 22.204312
25.25924 22.203575
25.26424 22.202206
25.26924 22.200236
25.27424 22.197695
25.27924 22.194616
25.28424 22.191033
25.28924 22.186981
25.29424 22.182498
25.29924 22.177623
25.30424 22.172395
25.30924 22.166856
25.31424 22.161048
25.31924 22.155012
25.32424 22.148789
25.32924 22.14243
25.33424 22.13599
25.33924 22.129505
25.34424 22.123004
25.34924 22.116534
25.35424 22.110153
25.35924 22.103905
25.36424 22.097835
25.36924 22.091985
25.37424 22.0864
25.37924 22.081124
25.38424 22.076198
25.38924 22.071664
25.39424 22.067563
25.39924 22.063935
25.40424 22.060817
25.40924 22.058247
25.41424 22.05626
25.41924 22.054889
25.42424 22.054166
25.42924 22.054119
25.43424 22.05478
25.43924 22.056168
25.44424 22.058303
25.44924 22.06122
25.45424 22.064958
25.45924 22.069518
25.46424 22.07488
25.46924 22.081059
25.47424 22.088086
25.47924 22.095969
25.48424 22.104707
25.48924 22.114299
25.49424 22.124745
25.49924 22.136042
25.50424 22.148182
25.50924 22.161154
25.51424 22.174947
25.51924 22.189544
25.52424 22.204926
25.52924 22.221073
25.53424 22.237961
25.53924 22.255567
25.54424 22.273862
25.54924 22.292811
25.55424 22.312376
25.55924 22.332537
25.56424 22.353281
25.56924 22.374546
25.57424 22.396249
25.57924 22.418351
25.58424 22.440831
25.58924 22.463648
25.59424 22.486743
25.59924 22.510066
25.60424 22.533566
25.60924 22.55719
25.61424 22.580882
25.61923 22.604589
25.62423 22.628253
25.62923 22.651818
25.63423 22.675227
25.63923 22.698423
25.64423 22.721347
25.64923 22.743942
25.65423 22.766151
25.65923 22.787913
25.66423 22.809168
25.66923 22.829871
25.67423 22.849982
25.67923 22.869432
25.68423 22.888137
25.68923 22.906049
25.69423 22.923136
25.69923 22.93935
25.70423 22.954638
25.70923 22.968953
25.71423 22.982248
25.71923 22.994482
25.72423 23.005614
25.72923 23.015605
25.73423 23.024417
25.73923 23.032018
25.74423 23.038374
25.74923 23.043458
25.75423 23.04724
25.75923 23.049697
25.76423 23.050808
25.76923 23.050553
25.77423 23.048914
25.77923 23.04588
25.78423 23.041441
25.78923 23.035587
25.79423 23.028308
25.79923 23.019605
25.80423 23.009485
25.80923 22.997951
25.81423 22.985004
25.81923 22.970655
25.82423 22.954915
25.82923 22.937799
25.83423 22.919324
25.83923 22.899508
25.84423 22.878374
25.84923 22.855947
25.85423 22.832252
25.85923 22.807318
25.86423 22.781176
25.86923 22.753859
25.87423 22.725401
25.87923 22.695839
25.88423 22.665209
25.88923 22.633556
25.89423 22.600926
25.89923 22.567349
25.90423 22.532847
25.90923 22.497483
25.91423 22.461337
25.91923 22.42445
25.92423 22.386851
25.92923 22.348584
25.93423 22.309705
25.93923 22.270264
25.94423 22.230309
25.94923 22.189889
25.95423 22.149055
25.95923 22.107856
25.96423 22.066342
25.96923 22.024562
25.97423 21.982565
25.97923 21.940401
25.98423 21.898116
25.98923 21.855758
25.99423 21.81337
25.99923 21.771003
26.00423 21.728706
26.00923 21.686507
26.01423 21.644424
26.01923 21.602519
26.02423 21.560873
26.02923 21.51952
26.03423 21.478472
26.03923 21.43776
26.04423 21.397425
26.04923 21.357502
26.05423 21.31802
26.05923 21.279009
26.06423 21.240499
26.06923 21.202518
26.07423 21.165091
26.07923 21.128243
26.08423 21.091995
26.08923 21.056368
26.09423 21.021383
26.09923 20.987057
26.10423 20.953409
26.10923 20.920452
26.11423 20.888201
26.11923 20.856669
26.12423 20.825872
26.12923 20.795808
26.13423 20.766468
26.13923 20.737875
26.14422 20.710065
26.14922 20.683037
26.15422 20.65678
26.15922 20.631291
26.16422 20.606579
26.16922 20.582644
26.17422 20.559488
26.17922 20.537109
26.18422 20.515506
26.18922 20.494679
26.19422 20.474624
26.19922 20.455339
26.20422 20.43682
26.20922 20.419064
26.21422 20.402066
26.21922 20.385822
26.22422 20.370329
26.22922 20.355582
26.23422 20.34158
26.23922 20.328312
26.24422 20.315766
26.24922 20.303945
26.25422 20.292857
26.25922 20.282497
26.26422 20.272853
26.26922 20.26392
26.27422 20.255693
26.27922 20.248172
26.28422 20.241356
26.28922 20.235245
26.29422 20.229834
26.29922 20.225123
26.30422 20.221113
26.30922 20.217805
26.31422 20.2152
26.31922 20.213301
26.32422 20.21211
26.32922 20.211629
26.33422 20.211862
26.33922 20.212815
26.34422 20.214494
26.34922 20.216904
26.35422 20.220049
26.35922 20.223942
26.36422 20.228596
26.36922 20.234019
26.37422 20.240218
26.37922 20.247202
26.38422 20.25499
26.38922 20.263594
26.39422 20.27302
26.39922 20.283285
26.40422 20.294411
26.40922 20.306417
26.41422 20.319314
26.41922 20.333116
26.42422 20.34784
26.42922 20.363508
26.43422 20.380136
26.43922 20.397745
26.44422 20.416354
26.44922 20.435982
26.45422 20.456649
26.45922 20.478376
26.46422 20.501183
26.46922 20.525089
26.47422 20.550113
26.47922 20.576272
26.48422 20.603593
26.48922 20.632097
26.49422 20.661806
26.49922 20.692732
26.50422 20.724881
26.50922 20.758271
26.51422 20.792942
26.51922 20.828916
26.52422 20.866195
26.52922 20.904788
26.53422 20.944711
26.53922 20.98598
26.54422 21.028603
26.54922 21.07259
26.55422 21.11795
26.55922 21.164689
26.56422 21.212812
26.56922 21.262323
26.57422 21.313216
26.57922 21.365491
26.58422 21.419152
26.58922 21.474202
26.59422 21.530628
26.59922 21.588419
26.60422 21.647568
26.60922 21.708057
26.61422 21.769847
26.61922 21.832923
26.62422 21.897295
26.62922 21.962951
26.63422 22.029845
26.63922 22.097936
26.64422 22.167196
26.64922 22.237593
26.65422 22.309089
26.65922 22.381642
26.66422 22.455211
26.66921 22.529748
26.67421 22.605195
26.67921 22.681498
26.68421 22.758614
26.68921 22.836496
26.69421 22.915075
26.69921 22.994283
26.70421 23.074054
26.70921 23.154323
26.71421 23.235016
26.71921 23.316064
26.72421 23.397395
26.72921 23.478926
26.73421 23.560555
26.73921 23.642203
26.74421 23.723822
26.74921 23.805338
26.75421 23.886642
26.75921 23.967637
26.76421 24.048241
26.76921 24.128366
26.77421 24.207907
26.77921 24.286769
26.78421 24.364877
26.78921 24.442148
26.79421 24.51848
26.79921 24.593771
26.80421 24.667929
26.80921 24.740866
26.81421 24.812487
26.81921 24.882703
26.82421 24.951424
26.82921 25.018561
26.83421 25.084029
26.83921 25.14774
26.84421 25.209599
26.84921 25.269528
26.85421 25.32746
26.85921 25.383323
26.86421 25.437027
26.86921 25.488492
26.87421 25.537663
26.87921 25.584484
26.88421 25.628885
26.88921 25.6708
26.89421 25.710175
26.89921 25.746959
26.90421 25.781107
26.90921 25.812572
26.91421 25.841315
26.91921 25.867299
26.92421 25.890497
26.92921 25.91088
26.93421 25.928424
26.93921 25.943109
26.94421 25.954922
26.94921 25.963859
26.95421 25.969926
26.95921 25.973119
26.96421 25.97343
26.96921 25.970861
26.97421 25.96544
26.97921 25.957189
26.98421 25.946131
26.98921 25.93229
26.99421 25.915698
26.99921 25.896392
27.00421 25.874414
27.00921 25.849808
27.01421 25.822623
27.01921 25.792911
27.02421 25.760728
27.02921 25.726138
27.03421 25.689206
27.03921 25.649996
27.04421 25.60857
27.04921 25.565004
27.05421 25.519374
27.05921 25.471758
27.06421 25.422236
27.06921 25.370899
27.07421 25.317845
27.07921 25.26315
27.08421 25.206873
27.08921 25.149094
27.09421 25.089924
27.09921 25.029464
27.10421 24.9678
27.10921 24.905021
27.11421 24.841223
27.11921 24.776496
27.12421 24.710934
27.12921 24.644626
27.13421 24.577667
27.13921 24.510145
27.14421 24.442148
27.14921 24.373769
27.15421 24.305099
27.15921 24.23622
27.16421 24.167219
27.16921 24.098184
27.17421 24.02918
27.17921 23.960284
27.18421 23.891596
27.18921 23.823196
27.1942 23.755128
27.1992 23.687448
27.2042 23.620243
27.2092 23.553587
27.2142 23.487539
27.2192 23.422158
27.2242 23.357499
27.2292 23.293617
27.2342 23.230563
27.2392 23.168386
27.2442 23.10713
27.2492 23.046836
27.2542 22.987541
27.2592 22.929287
27.2642 22.872119
27.2692 22.816067
27.2742 22.761135
27.2792 22.707339
27.2842 22.654716
27.2892 22.603291
27.2942 22.553078
27.2992 22.50409
27.3042 22.456345
27.3092 22.409852
27.3142 22.364603
27.3192 22.3206
27.3242 22.27785
27.3292 22.236356
27.3342 22.196114
27.3392 22.157118
27.3442 22.119362
27.3492 22.082835
27.3542 22.047526
27.3592 22.013422
27.3642 21.980514
27.3692 21.948791
27.3742 21.918227
27.3792 21.888795
27.3842 21.860479
27.3892 21.833263
27.3942 21.807125
27.3992 21.782042
27.4042 21.75799
27.4092 21.734944
27.4142 21.712875
27.4192 21.691759
27.4242 21.671572
27.4292 21.652288
27.4342 21.633876
27.4392 21.61631
27.4442 21.599559
27.4492 21.583596
27.4542 21.568395
27.4592 21.553929
27.4642 21.540163
27.4692 21.527065
27.4742 21.514609
27.4792 21.50277
27.4842 21.49152
27.4892 21.480827
27.4942 21.470659
27.4992 21.460993
27.5042 21.451805
27.5092 21.443068
27.5142 21.434753
27.5192 21.426832
27.5242 21.419273
27.5292 21.412051
27.5342 21.405153
27.5392 21.398556
27.5442 21.39223
27.5492 21.386147
27.5542 21.380287
27.5592 21.374627
27.5642 21.369144
27.5692 21.363816
27.5742 21.358622
27.5792 21.353543
27.5842 21.348561
27.5892 21.343656
27.5942 21.33881
27.5992 21.334002
27.6042 21.329207
27.6092 21.324415
27.6142 21.319619
27.6192 21.314801
27.6242 21.309942
27.6292 21.305026
27.6342 21.300042
27.6392 21.294977
27.6442 21.289812
27.6492 21.284536
27.6542 21.279146
27.6592 21.273632
27.6642 21.267981
27.6692 21.26218
27.6742 21.256221
27.6792 21.250098
27.6842 21.243802
27.6892 21.237327
27.6942 21.230666
27.6992 21.223814
27.7042 21.216765
27.7092 21.209514
27.7142 21.202049
27.71919 21.194373
27.72419 21.186492
27.72919 21.178401
27.73419 21.170094
27.73919 21.161567
27.74419 21.152823
27.74919 21.14386
27.75419 21.134679
27.75919 21.125282
27.76419 21.115668
27.76919 21.105839
27.77419 21.095796
27.77919 21.085544
27.78419 21.075086
27.78919 21.064426
27.79419 21.053568
27.79919 21.042516
27.80419 21.031274
27.80919 21.019847
27.81419 21.008243
27.81919 20.996463
27.82419 20.984512
27.82919 20.9724
27.83419 20.960138
27.83919 20.947732
27.84419 20.935187
27.84919 20.92251
27.85419 20.909707
27.85919 20.896787
27.86419 20.883765
27.86919 20.870649
27.87419 20.857439
27.87919 20.844138
27.88419 20.830762
27.88919 20.817322
27.89419 20.803824
27.89919 20.790278
27.90419 20.776691
27.90919 20.763074
27.91419 20.749434
27.91919 20.735782
27.92419 20.722124
27.92919 20.708471
27.93419 20.694831
27.93919 20.681212
27.94419 20.66762
27.94919 20.654066
27.95419 20.640557
27.95919 20.627103
27.96419 20.613711
27.96919 20.600389
27.97419 20.587141
27.97919 20.573979
27.98419 20.560916
27.98919 20.547958
27.99419 20.535098
27.99919 20.522339
28.00419 20.509694
28.00919 20.497174
28.01419 20.484783
28.01919 20.472527
28.02419 20.460411
28.02919 20.44844
28.03419 20.436617
28.03919 20.424948
28.04419 20.413435
28.04919 20.402084
28.05419 20.390898
28.05919 20.37988
28.06419 20.369034
28.06919 20.358363
28.07419 20.34787
28.07919 20.337556
28.08419 20.327421
28.08919 20.31747
28.09419 20.30771
28.09919 20.298141
28.10419 20.288756
28.10919 20.279553
28.11419 20.270539
28.11919 20.261717
28.12419 20.253085
28.12919 20.244642
28.13419 20.236389
28.13919 20.228325
28.14419 20.220451
28.14919 20.212765
28.15419 20.205266
28.15919 20.197955
28.16419 20.190829
28.16919 20.183886
28.17419 20.177126
28.17919 20.170546
28.18419 20.164146
28.18919 20.157924
28.19419 20.151875
28.19919 20.146
28.20419 20.140298
28.20919 20.134769
28.21419 20.129403
28.21919 20.124197
28.22419 20.11915
28.22919 20.114264
28.23419 20.109533
28.23919 20.104954
28.24419 20.100525
28.24918 20.096243
28.25418 20.092105
28.25918 20.088108
28.26418 20.08425
28.26918 20.080526
28.27418 20.076935
28.27918 20.073474
28.28418 20.070138
28.28918 20.066925
28.29418 20.063833
28.29918 20.060857
28.30418 20.057994
28.30918 20.055243
28.31418 20.0526
28.31918 20.050062
28.32418 20.047627
28.32918 20.045292
28.33418 20.043051
28.33918 20.040902
28.34418 20.038842
28.34918 20.03687
28.35418 20.034983
28.35918 20.033178
28.36418 20.031452
28.36918 20.029803
28.37418 20.028227
28.37918 20.026722
28.38418 20.025286
28.38918 20.023916
28.39418 20.022609
28.39918 20.021365
28.40418 20.02018
28.40918 20.019052
28.41418 20.017978
28.41918 20.016958
28.42418 20.015988
28.42918 20.015066
28.43418 20.014192
28.43918 20.013362
28.44418 20.012575
28.44918 20.011828
28.45418 20.01112
28.45918 20.01045
28.46418 20.009815
28.46918 20.009215
28.47418 20.008648
28.47918 20.008111
28.48418 20.007605
28.48918 20.007126
28.49418 20.006674
28.49918 20.006247
28.50418 20.005845
28.50918 20.005466
28.51418 20.005109
28.51918 20.004773
28.52418 20.004457
28.52918 20.00416
28.53418 20.00388
28.53918 20.003618
28.54418 20.003372
28.54918 20.003141
28.55418 20.002925
28.55918 20.002722
28.56418 20.002532
28.56918 20.002353
28.57418 20.002187
28.57918 20.002032
28.58418 20.001887
28.58918 20.001751
28.59418 20.001624
28.59918 20.001505
28.60418 20.001393
28.60918 20.00129
28.61418 20.001193
28.61918 20.001104
28.62418 20.001021
28.62918 20.000944
28.63418 20.000872
28.63918 20.000805
28.64418 20.000743
28.64918 20.000685
28.65418 20.000631
28.65918 20.000582
28.66418 20.000536
28.66918 20.000493
28.67418 20.000454
28.67918 20.000417
28.68418 20.000383
28.68918 20.000352
28.69418 20.000324
28.69918 20.000297
28.70418 20.000273
28.70918 20.000251
28.71418 20.00023
28.71918 20.000211
28.72418 20.000194
28.72918 20.000177
28.73418 20.000163
28.73918 20.000149
28.74418 20.000137
28.74918 20.000126
28.75418 20.000116
28.75918 20.000107
28.76418 20.000099
28.76918 20.000091
28.77417 20.000085
28.77917 20.000078
28.78417 20.000073
28.78917 20.000068
28.79417 20.000064
28.79917 20.000061
28.80417 20.000059
28.80917 20.000057
28.81417 20.000057
28.81917 20.000056
28.82417 20.000057
28.82917 20.000058
28.83417 20.000059
28.83917 20.000061
28.84417 20.000064
28.84917 20.000067
28.85417 20.000072
28.85917 20.000077
28.86417 20.000083
28.86917 20.000091
28.87417 20.0001
28.87917 20.00011
28.88417 20.000121
28.88917 20.000133
28.89417 20.000146
28.89917 20.00016
28.90417 20.000176
28.90917 20.000195
28.91417 20.000215
28.91917 20.000238
28.92417 20.000263
28.92917 20.000291
28.93417 20.000322
28.93917 20.000356
28.94417 20.000395
28.94917 20.000437
28.95417 20.000484
28.95917 20.000534
28.96417 20.000589
28.96917 20.000649
28.97417 20.000715
28.97917 20.000787
28.98417 20.000866
28.98917 20.000953
28.99417 20.001048
28.99917 20.001153
29.00417 20.001268
29.00917 20.001393
29.01417 20.001531
29.01917 20.00168
29.02417 20.001844
29.02917 20.002022
29.03417 20.002217
29.03917 20.002429
29.04417 20.00266
29.04917 20.002912
29.05417 20.003186
29.05917 20.003482
29.06417 20.003804
29.06917 20.004152
29.07417 20.004531
29.07917 20.004941
29.08417 20.005386
29.08917 20.00587
29.09417 20.006393
29.09917 20.00696
29.10417 20.007574
29.10917 20.008237
29.11417 20.008953
29.11917 20.009726
29.12417 20.01056
29.12917 20.011461
29.13417 20.012433
29.13917 20.013481
29.14417 20.014609
29.14917 20.015824
29.15417 20.017129
29.15917 20.018532
29.16417 20.02004
29.16917 20.021659
29.17417 20.023398
29.17917 20.025265
29.18417 20.027266
29.18917 20.029412
29.19417 20.03171
29.19917 20.03417
29.20417 20.036802
29.20917 20.039616
29.21417 20.042623
29.21917 20.045835
29.22417 20.049263
29.22917 20.05292
29.23417 20.056819
29.23917 20.060974
29.24417 20.065402
29.24917 20.070119
29.25417 20.075138
29.25917 20.080475
29.26417 20.086146
29.26917 20.092171
29.27417 20.098567
29.27917 20.105353
29.28417 20.112551
29.28917 20.120179
29.29417 20.12826
29.29916 20.136816
29.30416 20.145868
29.30916 20.155441
29.31416 20.165559
29.31916 20.176248
29.32416 20.187531
29.32916 20.199434
29.33416 20.211988
29.33916 20.225224
29.34416 20.239163
29.34916 20.253833
29.35416 20.269271
29.35916 20.285513
29.36416 20.302584
29.36916 20.320513
29.37416 20.339336
29.37916 20.359085
29.38416 20.379794
29.38916 20.401498
29.39416 20.424232
29.39916 20.44803
29.40416 20.472927
29.40916 20.498961
29.41416 20.526168
29.41916 20.554585
29.42416 20.584242
29.42916 20.61517
29.43416 20.647418
29.43916 20.68103
29.44416 20.716035
29.44916 20.752466
29.45416 20.790362
29.45916 20.829758
29.46416 20.870676
29.46916 20.91315
29.47416 20.957232
29.47916 21.002963
29.48416 21.050364
29.48916 21.09946
29.49416 21.150285
29.49916 21.20287
29.50416 21.257238
29.50916 21.313417
29.51416 21.371435
29.51916 21.431316
29.52416 21.493066
29.52916 21.556694
29.53416 21.622243
29.53916 21.689748
29.54416 21.759209
29.54916 21.830623
29.55416 21.904
29.55916 21.97935
29.56416 22.056681
29.56916 22.135986
29.57416 22.217248
29.57916 22.300461
29.58416 22.385641
29.58916 22.472788
29.59416 22.561871
29.59916 22.652863
29.60416 22.745744
29.60916 22.840491
29.61416 22.937079
29.61916 23.035474
29.62416 23.135613
29.62916 23.23744
29.63416 23.340952
29.63916 23.446134
29.64416 23.552912
29.64916 23.661207
29.65416 23.77096
29.65916 23.882113
29.66416 23.994596
29.66916 24.108337
29.67416 24.223264
29.67916 24.339294
29.68416 24.456328
29.68916 24.574278
29.69416 24.693076
29.69916 24.812638
29.70416 24.932849
29.70916 25.053598
29.71416 25.174791
29.71916 25.296322
29.72416 25.418048
29.72916 25.539835
29.73416 25.661617
29.73916 25.783312
29.74416 25.904773
29.74916 26.025848
29.75416 26.146418
29.75916 26.266359
29.76416 26.38554
29.76916 26.503829
29.77416 26.621095
29.77916 26.737206
29.78416 26.852031
29.78916 26.965435
29.79416 27.077284
29.79916 27.187443
29.80416 27.295785
29.80916 27.402178
29.81416 27.506468
29.81916 27.608516
29.82415 27.708231
29.82915 27.805516
29.83415 27.900226
29.83915 27.992217
29.84415 28.081374
29.84915 28.167588
29.85415 28.250746
29.85915 28.330738
29.86415 28.407465
29.86915 28.480824
29.87415 28.550713
29.87915 28.617041
29.88415 28.679726
29.88915 28.738687
29.89415 28.793849
29.89915 28.845139
29.90415 28.892494
29.90915 28.935857
29.91415 28.97518
29.91915 29.010413
29.92415 29.041513
29.92915 29.068448
29.93415 29.091195
29.93915 29.109733
29.94415 29.124053
29.94915 29.134147
29.95415 29.140018
29.95915 29.141675
29.96415 29.139136
29.96915 29.132423
29.97415 29.121568
29.97915 29.106612
[truncated: 1,475,385 more chars]
