# Supplementary material for: Efficient Calculation of the Negative Thermal Expansion in ZrW2O8
Source: Front Chem. 2018 Jul 30;6:296. doi: 10.3389/fchem.2018.00296 (PMC6077204; doi:10.3389/fchem.2018.00296)
Supplement: Supplementary Data Sheet 1 — Numerical data for all plots in this work. [file Data_Sheet_1.ZIP › Figures_Data/Fig09.agr]

# Grace project file
#
@version 50125
@page size 792, 1836
@page scroll 5%
@page inout 5%
@link page off
@map font 0 to "Times-Roman", "Times-Roman"
@map font 1 to "Times-Italic", "Times-Italic"
@map font 2 to "Times-Bold", "Times-Bold"
@map font 3 to "Times-BoldItalic", "Times-BoldItalic"
@map font 4 to "Helvetica", "Helvetica"
@map font 5 to "Helvetica-Oblique", "Helvetica-Oblique"
@map font 6 to "Helvetica-Bold", "Helvetica-Bold"
@map font 7 to "Helvetica-BoldOblique", "Helvetica-BoldOblique"
@map font 8 to "Courier", "Courier"
@map font 9 to "Courier-Oblique", "Courier-Oblique"
@map font 10 to "Courier-Bold", "Courier-Bold"
@map font 11 to "Courier-BoldOblique", "Courier-BoldOblique"
@map font 12 to "Symbol", "Symbol"
@map font 13 to "ZapfDingbats", "ZapfDingbats"
@map color 0 to (255, 255, 255), "white"
@map color 1 to (0, 0, 0), "black"
@map color 2 to (255, 0, 0), "red"
@map color 3 to (0, 255, 0), "green"
@map color 4 to (0, 0, 255), "blue"
@map color 5 to (255, 255, 0), "yellow"
@map color 6 to (188, 143, 143), "brown"
@map color 7 to (220, 220, 220), "grey"
@map color 8 to (148, 0, 211), "violet"
@map color 9 to (0, 255, 255), "cyan"
@map color 10 to (255, 0, 255), "magenta"
@map color 11 to (255, 165, 0), "orange"
@map color 12 to (114, 33, 188), "indigo"
@map color 13 to (103, 7, 72), "maroon"
@map color 14 to (64, 224, 208), "turquoise"
@map color 15 to (0, 139, 0), "green4"
@reference date 0
@date wrap off
@date wrap year 1950
@default linewidth 1.0
@default linestyle 1
@default color 1
@default pattern 1
@default font 0
@default char size 1.000000
@default symbol size 1.000000
@default sformat "%.8g"
@background color 0
@page background fill on
@timestamp off
@timestamp 0.03, 0.03
@timestamp color 1
@timestamp rot 0
@timestamp font 0
@timestamp char size 1.000000
@timestamp def "Wed Apr  4 12:23:38 2018"
@with string
@    string on
@    string loctype view
@    string 0.49, 1.77
@    string color 1
@    string rot 0
@    string font 6
@    string just 0
@    string char size 1.000000
@    string def "a - a\s0\N (�)"
@with string
@    string on
@    string loctype view
@    string 0.87, 1.75
@    string color 1
@    string rot 0
@    string font 6
@    string just 13
@    string char size 1.000000
@    string def "Axis: W\sFF\N-O\sFF\N"
@with string
@    string on
@    string loctype view
@    string 0.87, 1.19
@    string color 1
@    string rot 0
@    string font 6
@    string just 13
@    string char size 1.000000
@    string def "Axis: W\sFF\N-O\sLS\N"
@r0 off
@link r0 to g2
@r0 type above
@r0 linestyle 1
@r0 linewidth 1.0
@r0 color 1
@r0 line 0, 0, 0, 0
@r1 off
@link r1 to g2
@r1 type above
@r1 linestyle 1
@r1 linewidth 1.0
@r1 color 1
@r1 line 0, 0, 0, 0
@r2 off
@link r2 to g2
@r2 type above
@r2 linestyle 1
@r2 linewidth 1.0
@r2 color 1
@r2 line 0, 0, 0, 0
@r3 off
@link r3 to g2
@r3 type above
@r3 linestyle 1
@r3 linewidth 1.0
@r3 color 1
@r3 line 0, 0, 0, 0
@r4 off
@link r4 to g2
@r4 type above
@r4 linestyle 1
@r4 linewidth 1.0
@r4 color 1
@r4 line 0, 0, 0, 0
@g0 on
@g0 hidden false
@g0 type XY
@g0 stacked false
@g0 bar hgap 0.000000
@g0 fixedpoint off
@g0 fixedpoint type 0
@g0 fixedpoint xy 0.000000, 0.000000
@g0 fixedpoint format general general
@g0 fixedpoint prec 6, 6
@with g0
@    world 0, 0, 35, 34.99
@    stack world 0, 0, 0, 0
@    znorm 1
@    view 0.150000, 1.270000, 0.950000, 1.830000
@    title ""
@    title font 6
@    title size 1.500000
@    title color 1
@    subtitle ""
@    subtitle font 6
@    subtitle size 1.250000
@    subtitle color 1
@    xaxes scale Normal
@    yaxes scale Normal
@    xaxes invert off
@    yaxes invert off
@    xaxis  on
@    xaxis  type zero false
@    xaxis  offset 0.000000 , 0.000000
@    xaxis  bar on
@    xaxis  bar color 1
@    xaxis  bar linestyle 1
@    xaxis  bar linewidth 1.0
@    xaxis  label ""
@    xaxis  label layout para
@    xaxis  label place auto
@    xaxis  label char size 1.250000
@    xaxis  label font 6
@    xaxis  label color 1
@    xaxis  label place normal
@    xaxis  tick on
@    xaxis  tick major 5
@    xaxis  tick minor ticks 4
@    xaxis  tick default 6
@    xaxis  tick place rounded true
@    xaxis  tick in
@    xaxis  tick major size 1.000000
@    xaxis  tick major color 1
@    xaxis  tick major linewidth 1.0
@    xaxis  tick major linestyle 1
@    xaxis  tick major grid off
@    xaxis  tick minor color 1
@    xaxis  tick minor linewidth 1.0
@    xaxis  tick minor linestyle 1
@    xaxis  tick minor grid off
@    xaxis  tick minor size 0.500000
@    xaxis  ticklabel off
@    xaxis  ticklabel format general
@    xaxis  ticklabel prec 5
@    xaxis  ticklabel formula ""
@    xaxis  ticklabel append ""
@    xaxis  ticklabel prepend ""
@    xaxis  ticklabel angle 0
@    xaxis  ticklabel skip 0
@    xaxis  ticklabel stagger 0
@    xaxis  ticklabel place normal
@    xaxis  ticklabel offset auto
@    xaxis  ticklabel offset 0.000000 , 0.010000
@    xaxis  ticklabel start type auto
@    xaxis  ticklabel start 0.000000
@    xaxis  ticklabel stop type auto
@    xaxis  ticklabel stop 0.000000
@    xaxis  ticklabel char size 1.000000
@    xaxis  ticklabel font 6
@    xaxis  ticklabel color 1
@    xaxis  tick place both
@    xaxis  tick spec type none
@    yaxis  on
@    yaxis  type zero false
@    yaxis  offset 0.000000 , 0.000000
@    yaxis  bar on
@    yaxis  bar color 1
@    yaxis  bar linestyle 1
@    yaxis  bar linewidth 1.0
@    yaxis  label "PDOS (Modes/THz)"
@    yaxis  label layout para
@    yaxis  label place auto
@    yaxis  label char size 1.250000
@    yaxis  label font 6
@    yaxis  label color 1
@    yaxis  label place normal
@    yaxis  tick on
@    yaxis  tick major 5
@    yaxis  tick minor ticks 1
@    yaxis  tick default 6
@    yaxis  tick place rounded true
@    yaxis  tick in
@    yaxis  tick major size 1.000000
@    yaxis  tick major color 1
@    yaxis  tick major linewidth 1.0
@    yaxis  tick major linestyle 1
@    yaxis  tick major grid off
@    yaxis  tick minor color 1
@    yaxis  tick minor linewidth 1.0
@    yaxis  tick minor linestyle 1
@    yaxis  tick minor grid off
@    yaxis  tick minor size 0.500000
@    yaxis  ticklabel on
@    yaxis  ticklabel format decimal
@    yaxis  ticklabel prec 0
@    yaxis  ticklabel formula ""
@    yaxis  ticklabel append ""
@    yaxis  ticklabel prepend ""
@    yaxis  ticklabel angle 0
@    yaxis  ticklabel skip 0
@    yaxis  ticklabel stagger 0
@    yaxis  ticklabel place normal
@    yaxis  ticklabel offset auto
@    yaxis  ticklabel offset 0.000000 , 0.010000
@    yaxis  ticklabel start type auto
@    yaxis  ticklabel start 0.000000
@    yaxis  ticklabel stop type auto
@    yaxis  ticklabel stop 0.000000
@    yaxis  ticklabel char size 1.000000
@    yaxis  ticklabel font 6
@    yaxis  ticklabel color 1
@    yaxis  tick place both
@    yaxis  tick spec type none
@    altxaxis  off
@    altyaxis  off
@    legend on
@    legend loctype view
@    legend 0.2, 1.82
@    legend box color 1
@    legend box pattern 1
@    legend box linewidth 1.0
@    legend box linestyle 0
@    legend box fill color 0
@    legend box fill pattern 1
@    legend font 6
@    legend char size 1.000000
@    legend color 1
@    legend length 4
@    legend vgap 1
@    legend hgap 1
@    legend invert false
@    frame type 0
@    frame linestyle 1
@    frame linewidth 1.0
@    frame color 1
@    frame pattern 1
@    frame background color 0
@    frame background pattern 0
@    s0 hidden false
@    s0 type xy
@    s0 symbol 0
@    s0 symbol size 1.000000
@    s0 symbol color 2
@    s0 symbol pattern 1
@    s0 symbol fill color 2
@    s0 symbol fill pattern 0
@    s0 symbol linewidth 1.0
@    s0 symbol linestyle 1
@    s0 symbol char 65
@    s0 symbol char font 0
@    s0 symbol skip 0
@    s0 line type 1
@    s0 line linestyle 1
@    s0 line linewidth 1.5
@    s0 line color 2
@    s0 line pattern 1
@    s0 baseline type 0
@    s0 baseline off
@    s0 dropline off
@    s0 fill type 0
@    s0 fill rule 0
@    s0 fill color 1
@    s0 fill pattern 1
@    s0 avalue off
@    s0 avalue type 2
@    s0 avalue char size 1.000000
@    s0 avalue font 0
@    s0 avalue color 1
@    s0 avalue rot 0
@    s0 avalue format general
@    s0 avalue prec 3
@    s0 avalue prepend ""
@    s0 avalue append ""
@    s0 avalue offset 0.000000 , 0.000000
@    s0 errorbar on
@    s0 errorbar place both
@    s0 errorbar color 2
@    s0 errorbar pattern 1
@    s0 errorbar size 1.000000
@    s0 errorbar linewidth 1.0
@    s0 errorbar linestyle 1
@    s0 errorbar riser linewidth 1.0
@    s0 errorbar riser linestyle 1
@    s0 errorbar riser clip off
@    s0 errorbar riser clip length 0.100000
@    s0 comment "/home/fdv/Results/ZrW2O8_New/PDOS/RotPr/PDOS_All/PDOS.1.000.FF.Avg.FF.dat"
@    s0 legend  ""
@    s1 hidden false
@    s1 type xy
@    s1 symbol 0
@    s1 symbol size 1.000000
@    s1 symbol color 11
@    s1 symbol pattern 1
@    s1 symbol fill color 11
@    s1 symbol fill pattern 0
@    s1 symbol linewidth 1.0
@    s1 symbol linestyle 1
@    s1 symbol char 65
@    s1 symbol char font 0
@    s1 symbol skip 0
@    s1 line type 1
@    s1 line linestyle 1
@    s1 line linewidth 1.5
@    s1 line color 11
@    s1 line pattern 1
@    s1 baseline type 0
@    s1 baseline off
@    s1 dropline off
@    s1 fill type 0
@    s1 fill rule 0
@    s1 fill color 1
@    s1 fill pattern 1
@    s1 avalue off
@    s1 avalue type 2
@    s1 avalue char size 1.000000
@    s1 avalue font 0
@    s1 avalue color 1
@    s1 avalue rot 0
@    s1 avalue format general
@    s1 avalue prec 3
@    s1 avalue prepend ""
@    s1 avalue append ""
@    s1 avalue offset 0.000000 , 0.000000
@    s1 errorbar on
@    s1 errorbar place both
@    s1 errorbar color 11
@    s1 errorbar pattern 1
@    s1 errorbar size 1.000000
@    s1 errorbar linewidth 1.0
@    s1 errorbar linestyle 1
@    s1 errorbar riser linewidth 1.0
@    s1 errorbar riser linestyle 1
@    s1 errorbar riser clip off
@    s1 errorbar riser clip length 0.100000
@    s1 comment "/home/fdv/Results/ZrW2O8_New/PDOS/RotPr/PDOS_All/PDOS.1.005.FF.Avg.FF.dat"
@    s1 legend  ""
@    s2 hidden false
@    s2 type xy
@    s2 symbol 0
@    s2 symbol size 1.000000
@    s2 symbol color 15
@    s2 symbol pattern 1
@    s2 symbol fill color 15
@    s2 symbol fill pattern 0
@    s2 symbol linewidth 1.0
@    s2 symbol linestyle 1
@    s2 symbol char 65
@    s2 symbol char font 0
@    s2 symbol skip 0
@    s2 line type 1
@    s2 line linestyle 1
@    s2 line linewidth 1.5
@    s2 line color 15
@    s2 line pattern 1
@    s2 baseline type 0
@    s2 baseline off
@    s2 dropline off
@    s2 fill type 0
@    s2 fill rule 0
@    s2 fill color 1
@    s2 fill pattern 1
@    s2 avalue off
@    s2 avalue type 2
@    s2 avalue char size 1.000000
@    s2 avalue font 0
@    s2 avalue color 1
@    s2 avalue rot 0
@    s2 avalue format general
@    s2 avalue prec 3
@    s2 avalue prepend ""
@    s2 avalue append ""
@    s2 avalue offset 0.000000 , 0.000000
@    s2 errorbar on
@    s2 errorbar place both
@    s2 errorbar color 15
@    s2 errorbar pattern 1
@    s2 errorbar size 1.000000
@    s2 errorbar linewidth 1.0
@    s2 errorbar linestyle 1
@    s2 errorbar riser linewidth 1.0
@    s2 errorbar riser linestyle 1
@    s2 errorbar riser clip off
@    s2 errorbar riser clip length 0.100000
@    s2 comment "/home/fdv/Results/ZrW2O8_New/PDOS/RotPr/PDOS_All/PDOS.1.010.FF.Avg.FF.dat"
@    s2 legend  ""
@    s3 hidden false
@    s3 type xy
@    s3 symbol 0
@    s3 symbol size 1.000000
@    s3 symbol color 4
@    s3 symbol pattern 1
@    s3 symbol fill color 4
@    s3 symbol fill pattern 0
@    s3 symbol linewidth 1.0
@    s3 symbol linestyle 1
@    s3 symbol char 65
@    s3 symbol char font 0
@    s3 symbol skip 0
@    s3 line type 1
@    s3 line linestyle 1
@    s3 line linewidth 1.5
@    s3 line color 4
@    s3 line pattern 1
@    s3 baseline type 0
@    s3 baseline off
@    s3 dropline off
@    s3 fill type 0
@    s3 fill rule 0
@    s3 fill color 1
@    s3 fill pattern 1
@    s3 avalue off
@    s3 avalue type 2
@    s3 avalue char size 1.000000
@    s3 avalue font 0
@    s3 avalue color 1
@    s3 avalue rot 0
@    s3 avalue format general
@    s3 avalue prec 3
@    s3 avalue prepend ""
@    s3 avalue append ""
@    s3 avalue offset 0.000000 , 0.000000
@    s3 errorbar on
@    s3 errorbar place both
@    s3 errorbar color 4
@    s3 errorbar pattern 1
@    s3 errorbar size 1.000000
@    s3 errorbar linewidth 1.0
@    s3 errorbar linestyle 1
@    s3 errorbar riser linewidth 1.0
@    s3 errorbar riser linestyle 1
@    s3 errorbar riser clip off
@    s3 errorbar riser clip length 0.100000
@    s3 comment "/home/fdv/Results/ZrW2O8_New/PDOS/RotPr/PDOS_All/PDOS.1.015.FF.Avg.FF.dat"
@    s3 legend  ""
@    s4 hidden false
@    s4 type xy
@    s4 symbol 0
@    s4 symbol size 1.000000
@    s4 symbol color 8
@    s4 symbol pattern 1
@    s4 symbol fill color 8
@    s4 symbol fill pattern 0
@    s4 symbol linewidth 1.0
@    s4 symbol linestyle 1
@    s4 symbol char 65
@    s4 symbol char font 0
@    s4 symbol skip 0
@    s4 line type 1
@    s4 line linestyle 1
@    s4 line linewidth 1.5
@    s4 line color 8
@    s4 line pattern 1
@    s4 baseline type 0
@    s4 baseline off
@    s4 dropline off
@    s4 fill type 0
@    s4 fill rule 0
@    s4 fill color 1
@    s4 fill pattern 1
@    s4 avalue off
@    s4 avalue type 2
@    s4 avalue char size 1.000000
@    s4 avalue font 0
@    s4 avalue color 1
@    s4 avalue rot 0
@    s4 avalue format general
@    s4 avalue prec 3
@    s4 avalue prepend ""
@    s4 avalue append ""
@    s4 avalue offset 0.000000 , 0.000000
@    s4 errorbar on
@    s4 errorbar place both
@    s4 errorbar color 8
@    s4 errorbar pattern 1
@    s4 errorbar size 1.000000
@    s4 errorbar linewidth 1.0
@    s4 errorbar linestyle 1
@    s4 errorbar riser linewidth 1.0
@    s4 errorbar riser linestyle 1
@    s4 errorbar riser clip off
@    s4 errorbar riser clip length 0.100000
@    s4 comment "/home/fdv/Results/ZrW2O8_New/PDOS/RotPr/PDOS_All/PDOS.1.020.FF.Avg.FF.dat"
@    s4 legend  ""
@g1 on
@g1 hidden false
@g1 type XY
@g1 stacked false
@g1 bar hgap 0.000000
@g1 fixedpoint off
@g1 fixedpoint type 0
@g1 fixedpoint xy 0.000000, 0.000000
@g1 fixedpoint format general general
@g1 fixedpoint prec 6, 6
@with g1
@    world 0, 0, 35, 34.99
@    stack world 0, 0, 0, 0
@    znorm 1
@    view 0.150000, 0.710000, 0.950000, 1.270000
@    title ""
@    title font 6
@    title size 1.500000
@    title color 1
@    subtitle ""
@    subtitle font 6
@    subtitle size 1.250000
@    subtitle color 1
@    xaxes scale Normal
@    yaxes scale Normal
@    xaxes invert off
@    yaxes invert off
@    xaxis  on
@    xaxis  type zero false
@    xaxis  offset 0.000000 , 0.000000
@    xaxis  bar on
@    xaxis  bar color 1
@    xaxis  bar linestyle 1
@    xaxis  bar linewidth 1.0
@    xaxis  label "Frequency (THz)"
@    xaxis  label layout para
@    xaxis  label place auto
@    xaxis  label char size 1.250000
@    xaxis  label font 6
@    xaxis  label color 1
@    xaxis  label place normal
@    xaxis  tick on
@    xaxis  tick major 5
@    xaxis  tick minor ticks 4
@    xaxis  tick default 6
@    xaxis  tick place rounded true
@    xaxis  tick in
@    xaxis  tick major size 1.000000
@    xaxis  tick major color 1
@    xaxis  tick major linewidth 1.0
@    xaxis  tick major linestyle 1
@    xaxis  tick major grid off
@    xaxis  tick minor color 1
@    xaxis  tick minor linewidth 1.0
@    xaxis  tick minor linestyle 1
@    xaxis  tick minor grid off
@    xaxis  tick minor size 0.500000
@    xaxis  ticklabel on
@    xaxis  ticklabel format general
@    xaxis  ticklabel prec 5
@    xaxis  ticklabel formula ""
@    xaxis  ticklabel append ""
@    xaxis  ticklabel prepend ""
@    xaxis  ticklabel angle 0
@    xaxis  ticklabel skip 0
@    xaxis  ticklabel stagger 0
@    xaxis  ticklabel place normal
@    xaxis  ticklabel offset auto
@    xaxis  ticklabel offset 0.000000 , 0.010000
@    xaxis  ticklabel start type auto
@    xaxis  ticklabel start 0.000000
@    xaxis  ticklabel stop type auto
@    xaxis  ticklabel stop 0.000000
@    xaxis  ticklabel char size 1.000000
@    xaxis  ticklabel font 6
@    xaxis  ticklabel color 1
@    xaxis  tick place both
@    xaxis  tick spec type none
@    yaxis  on
@    yaxis  type zero false
@    yaxis  offset 0.000000 , 0.000000
@    yaxis  bar on
@    yaxis  bar color 1
@    yaxis  bar linestyle 1
@    yaxis  bar linewidth 1.0
@    yaxis  label "PDOS (Modes/THz)"
@    yaxis  label layout para
@    yaxis  label place auto
@    yaxis  label char size 1.250000
@    yaxis  label font 6
@    yaxis  label color 1
@    yaxis  label place normal
@    yaxis  tick on
@    yaxis  tick major 5
@    yaxis  tick minor ticks 1
@    yaxis  tick default 6
@    yaxis  tick place rounded true
@    yaxis  tick in
@    yaxis  tick major size 1.000000
@    yaxis  tick major color 1
@    yaxis  tick major linewidth 1.0
@    yaxis  tick major linestyle 1
@    yaxis  tick major grid off
@    yaxis  tick minor color 1
@    yaxis  tick minor linewidth 1.0
@    yaxis  tick minor linestyle 1
@    yaxis  tick minor grid off
@    yaxis  tick minor size 0.500000
@    yaxis  ticklabel on
@    yaxis  ticklabel format decimal
@    yaxis  ticklabel prec 0
@    yaxis  ticklabel formula ""
@    yaxis  ticklabel append ""
@    yaxis  ticklabel prepend ""
@    yaxis  ticklabel angle 0
@    yaxis  ticklabel skip 0
@    yaxis  ticklabel stagger 0
@    yaxis  ticklabel place normal
@    yaxis  ticklabel offset auto
@    yaxis  ticklabel offset 0.000000 , 0.010000
@    yaxis  ticklabel start type auto
@    yaxis  ticklabel start 0.000000
@    yaxis  ticklabel stop type auto
@    yaxis  ticklabel stop 0.000000
@    yaxis  ticklabel char size 1.000000
@    yaxis  ticklabel font 6
@    yaxis  ticklabel color 1
@    yaxis  tick place both
@    yaxis  tick spec type none
@    altxaxis  off
@    altyaxis  off
@    legend on
@    legend loctype view
@    legend 0.425, 1.76
@    legend box color 1
@    legend box pattern 1
@    legend box linewidth 1.0
@    legend box linestyle 0
@    legend box fill color 0
@    legend box fill pattern 1
@    legend font 6
@    legend char size 1.000000
@    legend color 1
@    legend length 4
@    legend vgap 1
@    legend hgap 1
@    legend invert false
@    frame type 0
@    frame linestyle 1
@    frame linewidth 1.0
@    frame color 1
@    frame pattern 1
@    frame background color 0
@    frame background pattern 0
@    s0 hidden false
@    s0 type xy
@    s0 symbol 0
@    s0 symbol size 1.000000
@    s0 symbol color 2
@    s0 symbol pattern 1
@    s0 symbol fill color 2
@    s0 symbol fill pattern 0
@    s0 symbol linewidth 1.0
@    s0 symbol linestyle 1
@    s0 symbol char 65
@    s0 symbol char font 0
@    s0 symbol skip 0
@    s0 line type 1
@    s0 line linestyle 1
@    s0 line linewidth 1.5
@    s0 line color 2
@    s0 line pattern 1
@    s0 baseline type 0
@    s0 baseline off
@    s0 dropline off
@    s0 fill type 0
@    s0 fill rule 0
@    s0 fill color 1
@    s0 fill pattern 1
@    s0 avalue off
@    s0 avalue type 2
@    s0 avalue char size 1.000000
@    s0 avalue font 0
@    s0 avalue color 1
@    s0 avalue rot 0
@    s0 avalue format general
@    s0 avalue prec 3
@    s0 avalue prepend ""
@    s0 avalue append ""
@    s0 avalue offset 0.000000 , 0.000000
@    s0 errorbar on
@    s0 errorbar place both
@    s0 errorbar color 2
@    s0 errorbar pattern 1
@    s0 errorbar size 1.000000
@    s0 errorbar linewidth 1.0
@    s0 errorbar linestyle 1
@    s0 errorbar riser linewidth 1.0
@    s0 errorbar riser linestyle 1
@    s0 errorbar riser clip off
@    s0 errorbar riser clip length 0.100000
@    s0 comment "/home/fdv/Results/ZrW2O8_New/PDOS/RotPr/PDOS_All/PDOS.1.000.FF.Avg.LS.dat"
@    s0 legend  " -0.092"
@    s1 hidden false
@    s1 type xy
@    s1 symbol 0
@    s1 symbol size 1.000000
@    s1 symbol color 11
@    s1 symbol pattern 1
@    s1 symbol fill color 11
@    s1 symbol fill pattern 0
@    s1 symbol linewidth 1.0
@    s1 symbol linestyle 1
@    s1 symbol char 65
@    s1 symbol char font 0
@    s1 symbol skip 0
@    s1 line type 1
@    s1 line linestyle 1
@    s1 line linewidth 1.5
@    s1 line color 11
@    s1 line pattern 1
@    s1 baseline type 0
@    s1 baseline off
@    s1 dropline off
@    s1 fill type 0
@    s1 fill rule 0
@    s1 fill color 1
@    s1 fill pattern 1
@    s1 avalue off
@    s1 avalue type 2
@    s1 avalue char size 1.000000
@    s1 avalue font 0
@    s1 avalue color 1
@    s1 avalue rot 0
@    s1 avalue format general
@    s1 avalue prec 3
@    s1 avalue prepend ""
@    s1 avalue append ""
@    s1 avalue offset 0.000000 , 0.000000
@    s1 errorbar on
@    s1 errorbar place both
@    s1 errorbar color 11
@    s1 errorbar pattern 1
@    s1 errorbar size 1.000000
@    s1 errorbar linewidth 1.0
@    s1 errorbar linestyle 1
@    s1 errorbar riser linewidth 1.0
@    s1 errorbar riser linestyle 1
@    s1 errorbar riser clip off
@    s1 errorbar riser clip length 0.100000
@    s1 comment "/home/fdv/Results/ZrW2O8_New/PDOS/RotPr/PDOS_All/PDOS.1.005.FF.Avg.LS.dat"
@    s1 legend  " -0.046"
@    s2 hidden false
@    s2 type xy
@    s2 symbol 0
@    s2 symbol size 1.000000
@    s2 symbol color 15
@    s2 symbol pattern 1
@    s2 symbol fill color 15
@    s2 symbol fill pattern 0
@    s2 symbol linewidth 1.0
@    s2 symbol linestyle 1
@    s2 symbol char 65
@    s2 symbol char font 0
@    s2 symbol skip 0
@    s2 line type 1
@    s2 line linestyle 1
@    s2 line linewidth 1.5
@    s2 line color 15
@    s2 line pattern 1
@    s2 baseline type 0
@    s2 baseline off
@    s2 dropline off
@    s2 fill type 0
@    s2 fill rule 0
@    s2 fill color 1
@    s2 fill pattern 1
@    s2 avalue off
@    s2 avalue type 2
@    s2 avalue char size 1.000000
@    s2 avalue font 0
@    s2 avalue color 1
@    s2 avalue rot 0
@    s2 avalue format general
@    s2 avalue prec 3
@    s2 avalue prepend ""
@    s2 avalue append ""
@    s2 avalue offset 0.000000 , 0.000000
@    s2 errorbar on
@    s2 errorbar place both
@    s2 errorbar color 15
@    s2 errorbar pattern 1
@    s2 errorbar size 1.000000
@    s2 errorbar linewidth 1.0
@    s2 errorbar linestyle 1
@    s2 errorbar riser linewidth 1.0
@    s2 errorbar riser linestyle 1
@    s2 errorbar riser clip off
@    s2 errorbar riser clip length 0.100000
@    s2 comment "/home/fdv/Results/ZrW2O8_New/PDOS/RotPr/PDOS_All/PDOS.1.010.FF.Avg.LS.dat"
@    s2 legend  "+0.000"
@    s3 hidden false
@    s3 type xy
@    s3 symbol 0
@    s3 symbol size 1.000000
@    s3 symbol color 4
@    s3 symbol pattern 1
@    s3 symbol fill color 4
@    s3 symbol fill pattern 0
@    s3 symbol linewidth 1.0
@    s3 symbol linestyle 1
@    s3 symbol char 65
@    s3 symbol char font 0
@    s3 symbol skip 0
@    s3 line type 1
@    s3 line linestyle 1
@    s3 line linewidth 1.5
@    s3 line color 4
@    s3 line pattern 1
@    s3 baseline type 0
@    s3 baseline off
@    s3 dropline off
@    s3 fill type 0
@    s3 fill rule 0
@    s3 fill color 1
@    s3 fill pattern 1
@    s3 avalue off
@    s3 avalue type 2
@    s3 avalue char size 1.000000
@    s3 avalue font 0
@    s3 avalue color 1
@    s3 avalue rot 0
@    s3 avalue format general
@    s3 avalue prec 3
@    s3 avalue prepend ""
@    s3 avalue append ""
@    s3 avalue offset 0.000000 , 0.000000
@    s3 errorbar on
@    s3 errorbar place both
@    s3 errorbar color 4
@    s3 errorbar pattern 1
@    s3 errorbar size 1.000000
@    s3 errorbar linewidth 1.0
@    s3 errorbar linestyle 1
@    s3 errorbar riser linewidth 1.0
@    s3 errorbar riser linestyle 1
@    s3 errorbar riser clip off
@    s3 errorbar riser clip length 0.100000
@    s3 comment "/home/fdv/Results/ZrW2O8_New/PDOS/RotPr/PDOS_All/PDOS.1.015.FF.Avg.LS.dat"
@    s3 legend  "+0.046"
@    s4 hidden false
@    s4 type xy
@    s4 symbol 0
@    s4 symbol size 1.000000
@    s4 symbol color 8
@    s4 symbol pattern 1
@    s4 symbol fill color 8
@    s4 symbol fill pattern 0
@    s4 symbol linewidth 1.0
@    s4 symbol linestyle 1
@    s4 symbol char 65
@    s4 symbol char font 0
@    s4 symbol skip 0
@    s4 line type 1
@    s4 line linestyle 1
@    s4 line linewidth 1.5
@    s4 line color 8
@    s4 line pattern 1
@    s4 baseline type 0
@    s4 baseline off
@    s4 dropline off
@    s4 fill type 0
@    s4 fill rule 0
@    s4 fill color 1
@    s4 fill pattern 1
@    s4 avalue off
@    s4 avalue type 2
@    s4 avalue char size 1.000000
@    s4 avalue font 0
@    s4 avalue color 1
@    s4 avalue rot 0
@    s4 avalue format general
@    s4 avalue prec 3
@    s4 avalue prepend ""
@    s4 avalue append ""
@    s4 avalue offset 0.000000 , 0.000000
@    s4 errorbar on
@    s4 errorbar place both
@    s4 errorbar color 8
@    s4 errorbar pattern 1
@    s4 errorbar size 1.000000
@    s4 errorbar linewidth 1.0
@    s4 errorbar linestyle 1
@    s4 errorbar riser linewidth 1.0
@    s4 errorbar riser linestyle 1
@    s4 errorbar riser clip off
@    s4 errorbar riser clip length 0.100000
@    s4 comment "/home/fdv/Results/ZrW2O8_New/PDOS/RotPr/PDOS_All/PDOS.1.020.FF.Avg.LS.dat"
@    s4 legend  "+0.092"
@g2 on
@g2 hidden true
@g2 type XY
@g2 stacked false
@g2 bar hgap 0.000000
@g2 fixedpoint off
@g2 fixedpoint type 0
@g2 fixedpoint xy 0.000000, 0.000000
@g2 fixedpoint format general general
@g2 fixedpoint prec 6, 6
@with g2
@    world 0, 0, 35, 69.99
@    stack world 0, 0, 0, 0
@    znorm 1
@    view 0.150000, 0.150000, 0.950000, 0.710000
@    title ""
@    title font 6
@    title size 1.500000
@    title color 1
@    subtitle ""
@    subtitle font 6
@    subtitle size 1.250000
@    subtitle color 1
@    xaxes scale Normal
@    yaxes scale Normal
@    xaxes invert off
@    yaxes invert off
@    xaxis  on
@    xaxis  type zero false
@    xaxis  offset 0.000000 , 0.000000
@    xaxis  bar on
@    xaxis  bar color 1
@    xaxis  bar linestyle 1
@    xaxis  bar linewidth 1.0
@    xaxis  label "Frequency (THz)"
@    xaxis  label layout para
@    xaxis  label place auto
@    xaxis  label char size 1.250000
@    xaxis  label font 6
@    xaxis  label color 1
@    xaxis  label place normal
@    xaxis  tick on
@    xaxis  tick major 5
@    xaxis  tick minor ticks 4
@    xaxis  tick default 6
@    xaxis  tick place rounded true
@    xaxis  tick in
@    xaxis  tick major size 1.000000
@    xaxis  tick major color 1
@    xaxis  tick major linewidth 1.0
@    xaxis  tick major linestyle 1
@    xaxis  tick major grid off
@    xaxis  tick minor color 1
@    xaxis  tick minor linewidth 1.0
@    xaxis  tick minor linestyle 1
@    xaxis  tick minor grid off
@    xaxis  tick minor size 0.500000
@    xaxis  ticklabel on
@    xaxis  ticklabel format general
@    xaxis  ticklabel prec 5
@    xaxis  ticklabel formula ""
@    xaxis  ticklabel append ""
@    xaxis  ticklabel prepend ""
@    xaxis  ticklabel angle 0
@    xaxis  ticklabel skip 0
@    xaxis  ticklabel stagger 0
@    xaxis  ticklabel place normal
@    xaxis  ticklabel offset auto
@    xaxis  ticklabel offset 0.000000 , 0.010000
@    xaxis  ticklabel start type auto
@    xaxis  ticklabel start 0.000000
@    xaxis  ticklabel stop type auto
@    xaxis  ticklabel stop 0.000000
@    xaxis  ticklabel char size 1.000000
@    xaxis  ticklabel font 6
@    xaxis  ticklabel color 1
@    xaxis  tick place both
@    xaxis  tick spec type none
@    yaxis  on
@    yaxis  type zero false
@    yaxis  offset 0.000000 , 0.000000
@    yaxis  bar on
@    yaxis  bar color 1
@    yaxis  bar linestyle 1
@    yaxis  bar linewidth 1.0
@    yaxis  label "PDOS (Modes/THz)"
@    yaxis  label layout para
@    yaxis  label place auto
@    yaxis  label char size 1.250000
@    yaxis  label font 6
@    yaxis  label color 1
@    yaxis  label place normal
@    yaxis  tick on
@    yaxis  tick major 10
@    yaxis  tick minor ticks 1
@    yaxis  tick default 6
@    yaxis  tick place rounded true
@    yaxis  tick in
@    yaxis  tick major size 1.000000
@    yaxis  tick major color 1
@    yaxis  tick major linewidth 1.0
@    yaxis  tick major linestyle 1
@    yaxis  tick major grid off
@    yaxis  tick minor color 1
@    yaxis  tick minor linewidth 1.0
@    yaxis  tick minor linestyle 1
@    yaxis  tick minor grid off
@    yaxis  tick minor size 0.500000
@    yaxis  ticklabel on
@    yaxis  ticklabel format decimal
@    yaxis  ticklabel prec 0
@    yaxis  ticklabel formula ""
@    yaxis  ticklabel append ""
@    yaxis  ticklabel prepend ""
@    yaxis  ticklabel angle 0
@    yaxis  ticklabel skip 0
@    yaxis  ticklabel stagger 0
@    yaxis  ticklabel place normal
@    yaxis  ticklabel offset auto
@    yaxis  ticklabel offset 0.000000 , 0.010000
@    yaxis  ticklabel start type auto
@    yaxis  ticklabel start 0.000000
@    yaxis  ticklabel stop type auto
@    yaxis  ticklabel stop 0.000000
@    yaxis  ticklabel char size 1.000000
@    yaxis  ticklabel font 6
@    yaxis  ticklabel color 1
@    yaxis  tick place both
@    yaxis  tick spec type none
@    altxaxis  off
@    altyaxis  off
@    legend on
@    legend loctype view
@    legend 0.5, 0.75
@    legend box color 1
@    legend box pattern 1
@    legend box linewidth 1.0
@    legend box linestyle 0
@    legend box fill color 0
@    legend box fill pattern 1
@    legend font 6
@    legend char size 1.250000
@    legend color 1
@    legend length 4
@    legend vgap 1
@    legend hgap 1
@    legend invert false
@    frame type 0
@    frame linestyle 1
@    frame linewidth 1.0
@    frame color 1
@    frame pattern 1
@    frame background color 0
@    frame background pattern 0
@target G0.S0
@type xy
-2.65975 0
-2.64975 1.2051831e-59
-2.63975 -8.5740637e-65
-2.62975 -3.6155673e-59
-2.61975 2.8744466e-64
-2.60975 1.3257125e-58
-2.59975 -5.2910389e-64
-2.58975 -4.9412963e-58
-2.57975 -1.7402256e-64
-2.56975 1.8439459e-57
-2.55975 4.1451259e-63
-2.54975 -6.8816455e-57
-2.53975 -1.4613788e-62
-2.52975 2.5682616e-56
-2.51975 2.5073008e-62
-2.50975 -9.5848809e-56
-2.49975 1.9856933e-62
-2.48975 3.577127e-55
-2.47975 -2.385824e-61
-2.46975 -1.3350025e-54
-2.45975 7.7973197e-61
-2.44975 4.9822982e-54
-2.43975 -1.0544008e-60
-2.42975 -1.8594188e-53
-2.41975 5.3233856e-60
-2.40975 6.9394455e-53
-2.39975 -2.0094213e-59
-2.38975 -2.5898363e-52
-2.37975 7.5053467e-59
-2.36975 9.6654008e-52
-2.35975 -2.8011966e-58
-2.34975 -3.6071767e-51
-2.33975 1.0454251e-57
-2.32975 1.3462167e-50
-2.31975 -3.901581e-57
-2.30975 -5.024149e-50
-2.29975 1.4560899e-56
-2.28975 1.8750379e-49
-2.27975 -5.4342014e-56
-2.26975 -6.9977368e-49
-2.25975 2.0280716e-55
-2.24975 2.6115909e-48
-2.23975 -7.5688662e-55
-2.22975 -9.7465901e-48
-2.21975 2.8247407e-54
-2.20975 3.6374769e-47
-2.19975 -1.0542076e-53
-2.18975 -1.3575249e-46
-2.17975 3.9343562e-53
-2.16975 5.0663518e-46
-2.15975 -1.4683217e-52
-2.14975 -1.8907882e-45
-2.13975 5.4798513e-52
-2.12975 7.0565177e-45
-2.11975 -2.0451084e-51
-2.10975 -2.6335283e-44
-2.09975 7.6324483e-51
-2.08975 9.8284613e-44
-2.07975 -2.8484685e-50
-2.06975 -3.6680317e-43
-2.05975 1.0630624e-49
-2.04975 1.3689281e-42
-2.03975 -3.9674048e-49
-2.02975 -5.1089091e-42
-2.01975 1.4806549e-48
-2.00975 1.9066708e-41
-1.99975 -5.5258807e-48
-1.98975 -7.1157924e-41
-1.97975 2.0622867e-47
-1.96975 2.6556499e-40
-1.95975 -7.696557e-47
-1.94975 -9.9110203e-40
-1.93975 2.8723942e-46
-1.92975 3.6988431e-39
-1.91975 -1.0719921e-45
-1.90975 -1.3804271e-38
-1.89975 4.000729e-45
-1.88975 5.1518239e-38
-1.87975 -1.4930924e-44
-1.86975 -1.9226868e-37
-1.85975 5.5722967e-44
-1.84975 7.175565e-37
-1.83975 -2.0796099e-43
-1.82975 -2.6779573e-36
-1.81975 7.7612099e-43
-1.80975 9.9942728e-36
-1.79975 -2.896523e-42
-1.78975 -3.7299134e-35
-1.77975 1.0809971e-41
-1.76975 1.3920226e-34
-1.75975 -4.0343361e-41
-1.74975 -5.1950992e-34
-1.73975 1.5056347e-40
-1.72975 1.9388374e-33
-1.71975 -5.6191052e-40
-1.70975 -7.2358397e-33
-1.69975 2.0970786e-39
-1.68975 2.7004521e-32
-1.67975 -7.826404e-39
-1.66975 -1.0078225e-31
-1.65975 2.9208537e-38
-1.64975 3.7612446e-31
-1.63975 -1.0900772e-37
-1.62975 -1.4037156e-30
-1.61975 4.0682235e-37
-1.60975 5.2387379e-30
-1.59975 -1.5182817e-36
-1.58975 -1.9551236e-29
-1.57975 5.6663057e-36
-1.56975 7.2966207e-29
-1.55975 -2.1146941e-35
-1.54975 -2.7231359e-28
-1.53975 7.8921457e-35
-1.52975 1.0162881e-27
-1.51975 -2.9453889e-34
-1.50975 -3.792839e-27
-1.49975 1.0992341e-33
-1.48975 1.4155068e-26
-1.47975 -4.1023965e-33
-1.46975 -5.2827433e-26
-1.45975 1.5310352e-32
-1.44975 1.9715466e-25
-1.43975 -5.7139012e-32
-1.42975 -7.3579122e-25
-1.41975 2.132457e-31
-1.40975 2.7460102e-24
-1.39975 -7.9584377e-31
-1.38975 -1.024825e-23
-1.37975 2.9701294e-30
-1.36975 3.8246988e-23
-1.35975 -1.1084674e-29
-1.34975 -1.427397e-22
-1.33975 4.1368576e-29
-1.32975 5.3271183e-22
-1.31975 -1.5438963e-28
-1.30975 -1.9881076e-21
-1.29975 5.7618993e-28
-1.28975 7.4197186e-21
-1.27975 -2.1503701e-27
-1.26975 -2.7690767e-20
-1.25975 8.0252885e-27
-1.24975 1.0334335e-19
-1.23975 -2.9950784e-26
-1.22975 -3.8568263e-19
-1.21975 1.1177785e-25
-1.20975 1.4393872e-18
-1.19975 -4.1716061e-25
-1.18975 -5.371866e-18
-1.17975 1.5568646e-24
-1.16975 2.0048077e-17
-1.15975 -5.8102978e-24
-1.14975 -7.4820442e-17
-1.13975 2.1684327e-23
-1.12975 2.7923369e-16
-1.11975 -8.0927009e-23
-1.10975 -1.0421143e-15
-1.09975 3.0202371e-22
-1.08975 3.8892236e-15
-1.07975 -1.1271681e-21
-1.06975 -1.451478e-14
-1.05975 4.2066476e-21
-1.04975 5.4169896e-14
-1.03975 -1.5699422e-20
-1.02975 -2.0216481e-13
-1.01975 5.8591042e-20
-1.00975 7.5448933e-13
-0.99975 -2.1866475e-19
-0.98975 -2.8157925e-12
-0.97975 8.1606795e-19
-0.96975 1.0508681e-11
-0.95975 -3.045607e-18
-0.94975 -3.921893e-11
-0.93975 1.136636e-17
-0.92975 1.4636704e-10
-0.91975 -4.2419834e-17
-0.90975 -5.4624923e-10
-0.89975 1.5831299e-16
-0.88975 2.0386299e-09
-0.87975 -5.9083214e-16
-0.86975 -7.6082703e-09
-0.85975 2.2050156e-15
-0.84975 2.8394451e-08
-0.83975 -8.2292281e-15
-0.82975 -1.0596954e-07
-0.81975 3.0711897e-14
-0.80975 5.2048369e-07
-0.79975 9.9999989e-07
-0.78975 1.0240348e-06
-0.77975 1.0000004e-06
-0.76975 1.3833772e-06
-0.75975 1.9999984e-06
-0.74975 2.5674565e-06
-0.73975 3.000006e-06
-0.72975 3.3467967e-06
-0.71975 3.9999778e-06
-0.70975 5.2953567e-06
-0.69975 7.000083e-06
-0.68975 8.8467765e-06
-0.67975 1.099969e-05
-0.66975 1.3692537e-05
-0.65975 1.7001156e-05
-0.64975 2.1008075e-05
-0.63975 2.5995686e-05
-0.62975 3.2275164e-05
-0.61975 4.0016098e-05
-0.60975 4.939127e-05
-0.59975 6.093992e-05
-0.58975 7.5409757e-05
-0.57975 9.3268115e-05
-0.56975 0.00011471481
-0.55975 0.00014036766
-0.54975 0.00017117956
-0.53975 0.00020828335
-0.52975 0.00025297603
-0.51975 0.00030662352
-0.50975 0.00037048013
-0.49975 0.00044662472
-0.48975 0.00053771106
-0.47975 0.00064606817
-0.46975 0.00077414365
-0.45975 0.00092609715
-0.44975 0.0011061996
-0.43975 0.0013179621
-0.42975 0.00156581
-0.41975 0.0018567886
-0.40975 0.0021979692
-0.39975 0.0025959341
-0.38975 0.0030583709
-0.37975 0.0035954539
-0.36975 0.0042179178
-0.35975 0.0049376002
-0.34975 0.0057676492
-0.33975 0.0067234357
-0.32975 0.0078211188
-0.31975 0.0090785415
-0.30975 0.01051508
-0.29975 0.012153047
-0.28975 0.014016355
-0.27975 0.016131164
-0.26975 0.018525303
-0.25975 0.021229922
-0.24975 0.024278275
-0.23975 0.027706504
-0.22975 0.031552733
-0.21975 0.035857828
-0.20975 0.040664889
-0.19975 0.046020494
-0.18975 0.051973771
-0.17975 0.058576088
-0.16975 0.065881385
-0.15975 0.073946748
-0.14975 0.082831264
-0.13975 0.092594681
-0.12975 0.10329943
-0.11975 0.11500954
-0.10975 0.12779122
-0.09975 0.14171067
-0.08975 0.15683626
-0.07975 0.17323462
-0.06975 0.19097297
-0.05975 0.21011601
-0.04975 0.23073099
-0.03975 0.25288119
-0.02975 0.27662932
-0.01975 0.30203257
-0.00975 0.32914821
0.00025 0.3580261
0.01025 0.38871552
0.02025 0.42125744
0.03025 0.45569014
0.04025 0.49204196
0.05025 0.53033984
0.06025 0.57060022
0.07025 0.61283393
0.08025 0.65703985
0.09025 0.70321338
0.10025 0.7513384
0.11025 0.80139201
0.12025 0.85333957
0.13025 0.90713938
0.14025 0.96273838
0.15025 1.0200746
0.16025 1.0790757
0.17025 1.1396598
0.18025 1.201737
0.19025 1.2652063
0.20025 1.3299591
0.21025 1.3958744
0.22025 1.4628258
0.23025 1.5306753
0.24025 1.5992811
0.25025 1.6684888
0.26025 1.7381422
0.27025 1.8080718
0.28025 1.878109
0.29025 1.9480725
0.30025 2.0177846
0.31025 2.0870548
0.32025 2.155697
0.33025 2.2235151
0.34025 2.2903197
0.35025 2.3559115
0.36025 2.4200991
0.37025 2.4826856
0.38025 2.5434842
0.39025 2.6023031
0.40025 2.6589603
0.41025 2.7132746
0.42025 2.7650765
0.43025 2.8141995
0.44025 2.8604884
0.45025 2.9037957
0.46025 2.943986
0.47025 2.9809351
0.48025 3.0145312
0.49025 3.0446763
0.50025 3.0712849
0.51025 3.0942892
0.52025 3.1136332
0.53025 3.1292812
0.54025 3.1412086
0.55025 3.1494117
0.56025 3.1538962
0.57025 3.1546912
0.58025 3.1518351
0.59025 3.1453871
0.60025 3.1354136
0.61025 3.1220027
0.62025 3.1052483
0.63025 3.0852612
0.64025 3.062156
0.65025 3.0360634
0.66025 3.0071164
0.67025 2.9754598
0.68025 2.9412391
0.69025 2.904607
0.70025 2.8657139
0.71025 2.8247154
0.72025 2.7817637
0.73025 2.7370121
0.74025 2.6906094
0.75025 2.6427029
0.76025 2.5934332
0.77025 2.5429367
0.78025 2.4913438
0.79025 2.4387793
0.80025 2.3853611
0.81025 2.3312001
0.82025 2.2764011
0.83025 2.221062
0.84025 2.165276
0.85025 2.1091293
0.86025 2.0527024
0.87025 1.9960698
0.88025 1.9393032
0.89025 1.8824704
0.90025 1.8256371
0.91025 1.7688643
0.92025 1.712212
0.93025 1.6557387
0.94025 1.5995035
0.95025 1.5435634
0.96025 1.4879763
0.97025 1.4327989
0.98025 1.3780893
0.99025 1.3239063
1.00025 1.2703107
1.01025 1.2173619
1.02025 1.1651204
1.03025 1.1136467
1.04025 1.0630023
1.05025 1.0132471
1.06025 0.96444131
1.07025 0.91664265
1.08025 0.86990754
1.09025 0.82428997
1.10025 0.77984336
1.11025 0.73661643
1.12025 0.69465381
1.13025 0.65399505
1.14025 0.61467792
1.15025 0.57673453
1.16025 0.5401917
1.17025 0.50506942
1.18025 0.47138445
1.19025 0.43914766
1.20025 0.40836456
1.21025 0.37903293
1.22025 0.35114606
1.23025 0.32469233
1.24025 0.2996561
1.25025 0.27601538
1.26025 0.25374368
1.27025 0.23280956
1.28025 0.21317853
1.29025 0.1948128
1.30025 0.1776717
1.31025 0.16171107
1.32025 0.14688472
1.33025 0.13314481
1.34025 0.12044208
1.35025 0.10872601
1.36025 0.097945486
1.37025 0.088049761
1.38025 0.078988177
1.39025 0.070710374
1.40025 0.063166659
1.41025 0.056308658
1.42025 0.050088492
1.43025 0.044460408
1.44025 0.039380468
1.45025 0.034806597
1.46025 0.030698262
1.47025 0.027017022
1.48025 0.023725392
1.49025 0.020788989
1.50025 0.018176428
1.51025 0.015858423
1.52025 0.013806496
1.53025 0.01199435
1.54025 0.010397625
1.55025 0.0089939342
1.56025 0.0077622544
1.57025 0.0066842665
1.58025 0.005743487
1.59025 0.0049245918
1.60025 0.0042131558
1.61025 0.00359657
1.62025 0.0030634881
1.63025 0.002603721
1.64025 0.0022079081
1.65025 0.0018681195
1.66025 0.0015774197
1.67025 0.0013293459
1.68025 0.001117802
1.69025 0.00093779283
1.70025 0.00078504361
1.71025 0.00065562346
1.72025 0.00054594731
1.73025 0.00045340756
1.74025 0.0003759402
1.75025 0.00031120394
1.76025 0.00025680486
1.77025 0.00021132831
1.78025 0.00017391749
1.79025 0.00014312184
1.80025 0.00011719435
1.81025 9.5382183e-05
1.82025 7.7543536e-05
1.83025 6.3162008e-05
1.84025 5.1482381e-05
1.85025 4.1855676e-05
1.86025 3.3736205e-05
1.87025 2.6953669e-05
1.88025 2.1552325e-05
1.89025 1.7264526e-05
1.90025 1.3658026e-05
1.91025 1.0756316e-05
1.92025 8.8227205e-06
1.93025 7.4657112e-06
1.94025 5.9440142e-06
1.95025 4.3980743e-06
1.96025 3.4784745e-06
1.97025 3.1019351e-06
1.98025 2.7362696e-06
1.99025 2.204575e-06
2.00025 1.5775472e-06
2.01025 1.0808648e-06
2.02025 9.9161753e-07
2.03025 1.0513875e-06
2.04025 7.1554754e-07
2.05025 1.3990828e-07
2.06025 -1.1227251e-07
2.07025 -3.6243708e-08
2.08025 3.0083329e-08
2.09025 9.7114723e-09
2.10025 -8.0608038e-09
2.11025 -2.6021812e-09
2.12025 2.1598859e-09
2.13025 6.9725234e-10
2.14025 -5.7873968e-10
2.15025 -1.868282e-10
2.16025 1.5507283e-10
2.17025 5.0060466e-11
2.18025 -4.1551639e-11
2.19025 -1.3413661e-11
2.20025 1.1133728e-11
2.21025 3.5941797e-12
2.22025 -2.9832735e-12
2.23025 -9.6305756e-13
2.24025 7.9936572e-13
2.25025 2.580505e-13
2.26025 -2.141894e-13
2.27025 -6.9144422e-14
2.28025 5.7391877e-14
2.29025 1.8527192e-14
2.30025 -1.5378107e-14
2.31025 -4.9643461e-15
2.32025 4.1205514e-15
2.33025 1.3301925e-15
2.34025 -1.1040984e-15
2.35025 -3.5642402e-16
2.36025 2.9584228e-16
2.37025 9.5503527e-17
2.38025 -7.9270699e-17
2.39025 -2.5590093e-17
2.40025 2.124052e-17
2.41025 6.8568447e-18
2.42025 -5.6913801e-18
2.43025 -1.837286e-18
2.44025 1.5250007e-18
2.45025 4.922993e-19
2.46025 -4.0862271e-19
2.47025 -1.319112e-19
2.48025 1.0949013e-19
2.49025 3.53455e-20
2.50025 -2.933779e-20
2.51025 -9.4707981e-21
2.52025 7.8610373e-21
2.53025 2.5376927e-21
2.54025 -2.1063586e-21
2.55025 -6.7997271e-22
2.56025 5.6439708e-22
2.57025 1.8219814e-22
2.58025 -1.5122974e-22
2.59025 -4.8819844e-23
2.60025 4.0521887e-23
2.61025 1.3081238e-23
2.62025 -1.0857807e-23
2.63025 -3.5051071e-24
2.64025 2.9093406e-24
2.65025 9.3919062e-25
2.66025 -7.7955547e-25
2.67025 -2.5165537e-25
2.68025 2.0888126e-25
2.69025 6.7430852e-26
2.70025 -5.5969564e-26
2.71025 -1.8068042e-26
2.72025 1.4997e-26
2.73025 4.8413175e-27
2.74025 -4.0184343e-27
2.75025 -1.2972274e-27
2.76025 1.0767376e-27
2.77025 3.4759205e-28
2.78025 -2.8851613e-28
2.79025 -9.3140812e-29
2.80025 7.7326921e-29
2.81025 2.4971199e-29
2.82025 -2.079155e-29
2.83025 -6.7439859e-30
2.84025 5.8392799e-30
2.85025 2.004744e-30
2.86025 -2.5655695e-30
2.87025 -1.2749902e-30
2.88025 4.4229983e-30
2.89025 3.0952167e-30
2.90025 -1.5126424e-29
2.91025 -1.1105877e-29
2.92025 5.6082696e-29
2.93025 4.132829e-29
2.94025 -2.0920436e-28
2.95025 -1.5420728e-28
2.96025 7.8073474e-28
2.97025 5.7550085e-28
2.98025 -2.9137346e-27
2.99025 -2.1477961e-27
3.00025 1.0874204e-26
3.01025 8.0156836e-27
3.02025 -4.058308e-26
3.03025 -2.9914938e-26
3.04025 1.5145812e-25
3.05025 1.1164407e-25
3.06025 -5.6524939e-25
3.07025 -4.1666134e-25
3.08025 2.1095394e-24
3.09025 1.5550013e-24
3.10025 -7.8729083e-24
3.11025 -5.8033438e-24
3.12025 2.9382094e-23
3.13025 2.1658374e-23
3.14025 -1.0965547e-22
3.15025 -8.0830152e-23
3.16025 4.0923978e-22
3.17025 3.0166223e-22
3.18025 -1.5273036e-21
3.19025 -1.1258188e-21
3.20025 5.6999748e-21
3.21025 4.2016129e-21
3.22025 -2.1272595e-20
3.23025 -1.5680633e-20
3.24025 7.9390407e-20
3.25025 5.8520919e-20
3.26025 -2.9628903e-19
3.27025 -2.1840304e-19
3.28025 1.1057657e-18
3.29025 8.1509125e-19
3.30025 -4.1267739e-18
3.31025 -3.0419619e-18
3.32025 1.540133e-17
3.33025 1.1352757e-17
3.34025 -5.7478545e-17
3.35025 -4.2369064e-17
3.36025 2.1451285e-16
3.37025 1.581235e-16
3.38025 -8.0057286e-16
3.39025 -5.9012494e-16
3.40025 2.9877786e-15
3.41025 2.2023762e-15
3.42025 -1.1150541e-14
3.43025 -8.21938e-15
3.44025 4.1614387e-14
3.45025 3.0675144e-14
3.46025 -1.5530701e-13
3.47025 -1.144812e-13
3.48025 5.7961364e-13
3.49025 4.2724964e-13
3.50025 -2.1631476e-12
3.51025 -1.5945174e-12
3.52025 8.0729766e-12
3.53025 5.9508198e-12
3.54025 -3.0128759e-11
3.55025 -2.2208762e-11
3.56025 1.1244206e-10
3.57025 8.2884228e-11
3.58025 -4.1963948e-10
3.59025 -3.0932815e-10
3.60025 1.5661158e-09
3.61025 1.1544284e-09
3.62025 -5.8448239e-09
3.63025 -4.3083853e-09
3.64025 2.181318e-08
3.65025 1.6079113e-08
3.66025 -8.1407895e-08
3.67025 -6.0008066e-08
3.68025 3.4009953e-07
3.69025 7.9791293e-07
3.70025 9.7037983e-07
3.71025 1.4105191e-06
3.72025 2.552287e-06
3.73025 3.7074699e-06
3.74025 4.364588e-06
3.75025 5.1759471e-06
3.76025 6.7523772e-06
3.77025 8.8476784e-06
3.78025 1.1229576e-05
3.79025 1.4113266e-05
3.80025 1.7659726e-05
3.81025 2.206416e-05
3.82025 2.7816231e-05
3.83025 3.5257762e-05
3.84025 4.4353538e-05
3.85025 5.5203228e-05
3.86025 6.837361e-05
3.87025 8.4587026e-05
3.88025 0.00010443053
3.89025 0.00012872488
3.90025 0.00015849333
3.91025 0.00019453579
3.92025 0.0002380005
3.93025 0.00029077473
3.94025 0.00035459927
3.95025 0.00043119595
3.96025 0.00052322774
3.97025 0.00063390988
3.98025 0.00076617174
3.99025 0.000923472
4.00025 0.0011104858
4.01025 0.0013323954
4.02025 0.0015947999
4.03025 0.0019049188
4.04025 0.0022710791
4.05025 0.0027018626
4.06025 0.0032069224
4.07025 0.0037978473
4.08025 0.0044879333
4.09025 0.0052922118
4.10025 0.0062271431
4.11025 0.0073107989
4.12025 0.0085635318
4.13025 0.010008632
4.14025 0.0116721
4.15025 0.013582453
4.16025 0.015770659
4.17025 0.018270901
4.18025 0.0211211
4.19025 0.024363032
4.20025 0.028041727
4.21025 0.032205288
4.22025 0.036905611
4.23025 0.042199174
4.24025 0.048146551
4.25025 0.054812313
4.26025 0.062265074
4.27025 0.070576947
4.28025 0.079823409
4.29025 0.09008368
4.30025 0.10144081
4.31025 0.1139813
4.32025 0.12779437
4.33025 0.14297025
4.34025 0.15959987
4.35025 0.1777756
4.36025 0.19759122
4.37025 0.21914002
4.38025 0.24251333
4.39025 0.26779912
4.40025 0.29508172
4.41025 0.32444079
4.42025 0.35595046
4.43025 0.38967833
4.44025 0.42568425
4.45025 0.46401783
4.46025 0.50471757
4.47025 0.54780965
4.48025 0.59330737
4.49025 0.64121012
4.50025 0.69150187
4.51025 0.74414923
4.52025 0.79910102
4.53025 0.856289
4.54025 0.91562653
4.55025 0.9770064
4.56025 1.0403007
4.57025 1.1053633
4.58025 1.1720292
4.59025 1.2401136
4.60025 1.3094119
4.61025 1.3797026
4.62025 1.4507479
4.63025 1.5222935
4.64025 1.5940695
4.65025 1.665795
4.66025 1.7371796
4.67025 1.8079238
4.68025 1.8777212
4.69025 1.9462615
4.70025 2.0132327
4.71025 2.0783238
4.72025 2.1412279
4.73025 2.2016442
4.74025 2.2592813
4.75025 2.3138586
4.76025 2.3651094
4.77025 2.4127822
4.78025 2.4566447
4.79025 2.4964852
4.80025 2.532115
4.81025 2.5633666
4.82025 2.5900986
4.83025 2.6121953
4.84025 2.6295692
4.85025 2.642159
4.86025 2.6499317
4.87025 2.652881
4.88025 2.6510292
4.89025 2.6444234
4.90025 2.6331373
4.91025 2.6172693
4.92025 2.5969419
4.93025 2.5722981
4.94025 2.5435016
4.95025 2.5107349
4.96025 2.4741966
4.97025 2.4341001
4.98025 2.390671
4.99025 2.3441456
5.00025 2.2947677
5.01025 2.2427881
5.02025 2.1884614
5.03025 2.1320448
5.04025 2.0737942
5.05025 2.0139665
5.06025 1.9528145
5.07025 1.8905867
5.08025 1.8275236
5.09025 1.7638603
5.10025 1.6998224
5.11025 1.6356282
5.12025 1.5714846
5.13025 1.5075886
5.14025 1.4441237
5.15025 1.3812633
5.16025 1.3191677
5.17025 1.2579861
5.18025 1.1978546
5.19025 1.1388981
5.20025 1.0812276
5.21025 1.0249432
5.22025 0.9701334
5.23025 0.91687526
5.24025 0.86523391
5.25025 0.81526454
5.26025 0.76701259
5.27025 0.72051253
5.28025 0.67578934
5.29025 0.63285967
5.30025 0.59173305
5.31025 0.55240982
5.32025 0.51488378
5.33025 0.47914158
5.34025 0.44516418
5.35025 0.41292522
5.36025 0.38239481
5.37025 0.35353771
5.38025 0.32631493
5.39025 0.30068247
5.40025 0.27659481
5.41025 0.2540025
5.42025 0.23285386
5.43025 0.21309461
5.44025 0.19467073
5.45025 0.17752566
5.46025 0.16160204
5.47025 0.146842
5.48025 0.13318877
5.49025 0.12058447
5.50025 0.10897175
5.51025 0.098294509
5.52025 0.088498742
5.53025 0.079530049
5.54025 0.071334455
5.55025 0.063860513
5.56025 0.057059756
5.57025 0.050885158
5.58025 0.045291169
5.59025 0.040233776
5.60025 0.035670602
5.61025 0.031562051
5.62025 0.027871076
5.63025 0.024562858
5.64025 0.021604244
5.65025 0.018963757
5.66025 0.016611692
5.67025 0.014521578
5.68025 0.012668898
5.69025 0.01103019
5.70025 0.0095835846
5.71025 0.0083098253
5.72025 0.0071907279
5.73025 0.0062091829
5.74025 0.0053496822
5.75025 0.0045992483
5.76025 0.0039462097
5.77025 0.0033794209
5.78025 0.0028880554
5.79025 0.002462516
5.80025 0.0020946331
5.81025 0.0017779778
5.82025 0.0015067219
5.83025 0.0012746456
5.84025 0.0010754173
5.85025 0.00090462215
5.86025 0.00075951976
5.87025 0.00063705963
5.88025 0.00053326496
5.89025 0.00044493346
5.90025 0.00037036285
5.91025 0.00030824307
5.92025 0.00025631408
5.93025 0.00021212532
5.94025 0.00017437782
5.95025 0.00014306358
5.96025 0.00011782289
5.97025 9.6931415e-05
5.98025 7.8873753e-05
5.99025 6.3757622e-05
6.00025 5.1892575e-05
6.01025 4.2485427e-05
6.02025 3.449739e-05
6.03025 2.7727872e-05
6.04025 2.2333258e-05
6.05025 1.8091768e-05
6.06025 1.4608531e-05
6.07025 1.1732835e-05
6.08025 9.4348673e-06
6.09025 7.5276809e-06
6.10025 5.7722015e-06
6.11025 4.3169321e-06
6.12025 3.4857681e-06
6.13025 3.0984935e-06
6.14025 2.7105342e-06
6.15025 2.1789793e-06
6.16025 1.555595e-06
6.17025 1.0690891e-06
6.18025 9.9447924e-07
6.19025 1.0482692e-06
6.20025 6.9374852e-07
6.21025 1.2092213e-07
6.22025 -1.1323383e-07
6.23025 -3.154549e-08
6.24025 3.0340914e-08
6.25025 8.4525886e-09
6.26025 -8.1298234e-09
6.27025 -2.2648643e-09
6.28025 2.1783796e-09
6.29025 6.0686856e-10
6.30025 -5.8369506e-10
6.31025 -1.6260994e-10
6.32025 1.5640062e-10
6.33025 4.3571202e-11
6.34025 -4.190742e-11
6.35025 -1.1674868e-11
6.36025 1.1229059e-11
6.37025 3.1282716e-12
6.38025 -3.0088174e-12
6.39025 -8.3821784e-13
6.40025 8.0621019e-13
6.41025 2.2459979e-13
6.42025 -2.1602337e-13
6.43025 -6.0181333e-14
6.44025 5.7883287e-14
6.45025 1.612554e-14
6.46025 -1.550978e-14
6.47025 -4.3208253e-15
6.48025 4.155833e-15
6.49025 1.1577617e-15
6.50025 -1.1135521e-15
6.51025 -3.102213e-16
6.52025 2.9837539e-16
6.53025 8.3123547e-17
6.54025 -7.9949444e-17
6.55025 -2.2272887e-17
6.56025 2.1422389e-17
6.57025 5.9680022e-18
6.58025 -5.7401118e-18
6.59025 -1.5991214e-18
6.60025 1.5380583e-18
6.61025 4.2848328e-19
6.62025 -4.1212149e-19
6.63025 -1.1481175e-19
6.64025 1.1042762e-19
6.65025 3.0763715e-20
6.66025 -2.9588992e-20
6.67025 -8.2431126e-21
6.68025 7.9283464e-21
6.69025 2.2087354e-21
6.70025 -2.124394e-21
6.71025 -5.9182886e-22
6.72025 5.6922966e-22
6.73025 1.5858007e-22
6.74025 -1.5252463e-22
6.75025 -4.24914e-23
6.76025 4.0868851e-23
6.77025 1.1385536e-23
6.78025 -1.0950776e-23
6.79025 -3.0507453e-24
6.80025 2.9342515e-24
6.81025 8.1744473e-25
6.82025 -7.8623031e-25
6.83025 -2.1903366e-25
6.84025 2.1066978e-25
6.85025 5.8689891e-26
6.86025 -5.6448797e-26
6.87025 -1.5725909e-26
6.88025 1.5125409e-26
6.89025 4.2137446e-27
6.90025 -4.0528413e-27
6.91025 -1.1290695e-27
6.92025 1.0859555e-27
6.93025 3.0253325e-28
6.94025 -2.9098091e-28
6.95025 -8.106354e-29
6.96025 7.79681e-29
6.97025 2.172091e-29
6.98025 -2.0891489e-29
6.99025 -5.8201003e-30
7.00025 5.5978577e-30
7.01025 1.5594912e-30
7.02025 -1.4999414e-30
7.03025 -4.178644e-31
7.04025 4.019081e-31
7.05025 1.1196643e-31
7.06025 -1.0769095e-31
7.07025 -3.0001314e-32
7.08025 2.8855703e-32
7.09025 8.038828e-33
7.10025 -7.7318624e-33
7.11025 -2.1539975e-33
7.12025 2.0717463e-33
7.13025 5.7716188e-34
7.14025 -5.5512275e-34
7.15025 -1.5465006e-34
7.16025 1.4874469e-34
7.17025 4.1438359e-35
7.18025 -3.985602e-35
7.19025 -1.1103375e-35
7.20025 1.0679388e-35
7.21025 2.9751403e-36
7.22025 -2.8615335e-36
7.23025 -7.9718643e-37
7.24025 7.6674559e-37
7.25025 2.1360544e-37
7.26025 -2.0544888e-37
7.27025 -5.723534e-38
7.28025 5.5049927e-38
7.29025 1.5335916e-38
7.30025 -1.4750828e-38
7.31025 -4.1083256e-39
7.32025 3.9533839e-39
7.33025 1.0973859e-39
7.34025 -1.062708e-39
7.35025 -2.8121787e-40
7.36025 2.9744793e-40
7.37025 2.7485638e-41
7.38025 -1.2708375e-40
7.39025 1.7127532e-40
7.40025 2.1088707e-40
7.41025 -7.1258693e-40
7.42025 -7.1646451e-40
7.43025 2.6790724e-39
7.44025 2.654971e-39
7.45025 -1.0003703e-38
7.46025 -9.9034194e-39
7.47025 3.7335738e-38
7.48025 3.6958707e-38
7.49025 -1.3933925e-37
7.50025 -1.3793141e-37
7.51025 5.2002126e-37
7.52025 5.1476692e-37
7.53025 -1.9407458e-36
7.54025 -1.9211363e-36
7.55025 7.242962e-36
7.56025 7.1697782e-36
7.57025 -2.7031102e-35
7.58025 -2.6757977e-35
7.59025 1.0088145e-34
7.60025 9.9862128e-35
7.61025 -3.7649468e-34
7.62025 -3.7269054e-34
7.63025 1.4050973e-33
7.64025 1.3909e-33
7.65025 -5.2438945e-33
7.66025 -5.1909095e-33
7.67025 1.9570481e-32
7.68025 1.9372738e-32
7.69025 -7.3038028e-32
7.70025 -7.2300043e-32
7.71025 2.7258163e-31
7.72025 2.6982743e-31
7.73025 -1.0172885e-30
7.74025 -1.0070097e-30
7.75025 3.7965724e-30
7.76025 3.7582113e-30
7.77025 -1.4169001e-29
7.78025 -1.4025836e-29
7.79025 5.2879431e-29
7.80025 5.2345131e-29
7.81025 -1.9734872e-28
7.82025 -1.9535469e-28
7.83025 7.3651546e-28
7.84025 7.2907362e-28
7.85025 -2.7487131e-27
7.86025 -2.7209398e-27
7.87025 1.0258337e-26
7.88025 1.0154686e-26
7.89025 -3.8284635e-26
7.90025 -3.7897803e-26
7.91025 1.428802e-25
7.92025 1.4143653e-25
7.93025 -5.3323618e-25
7.94025 -5.278483e-25
7.95025 1.9900645e-24
7.96025 1.9699567e-24
7.97025 -7.4270219e-24
7.98025 -7.3519783e-24
7.99025 2.7718023e-23
8.00025 2.7437957e-23
8.01025 -1.0344507e-22
8.02025 -1.0239985e-22
8.03025 3.8606226e-22
8.04025 3.8216144e-22
8.05025 -1.440804e-21
8.06025 -1.4262459e-21
8.07025 5.3771536e-21
8.08025 5.3228222e-21
8.09025 -2.006781e-20
8.10025 -1.9865043e-20
8.11025 7.4894088e-20
8.12025 7.4137349e-20
8.13025 -2.7950854e-19
8.14025 -2.7668435e-19
8.15025 1.0431401e-18
8.16025 1.0326001e-18
8.17025 -3.8930518e-18
8.18025 -3.8537159e-18
8.19025 1.4529067e-17
8.20025 1.4382263e-17
8.21025 -5.4223216e-17
8.22025 -5.3675338e-17
8.23025 2.023638e-16
8.24025 2.0031909e-16
8.25025 -7.5523197e-16
8.26025 -7.4760102e-16
8.27025 2.8185641e-15
8.28025 2.790085e-15
8.29025 -1.0519024e-14
8.30025 -1.0412739e-14
8.31025 3.9257534e-14
8.32025 3.8860871e-14
8.33025 -1.4651111e-13
8.34025 -1.4503074e-13
8.35025 5.4678691e-13
8.36025 5.4126211e-13
8.37025 -2.0406365e-12
8.38025 -2.0200177e-12
8.39025 7.6157592e-12
8.40025 7.5388086e-12
8.41025 -2.84224e-11
8.42025 -2.8135217e-11
8.43025 1.0607384e-10
8.44025 1.0500206e-10
8.45025 -3.9587297e-10
8.46025 -3.9187302e-10
8.47025 1.477418e-09
8.48025 1.46249e-09
8.49025 -5.5137991e-09
8.50025 -5.458087e-09
8.51025 2.0577778e-08
8.52025 2.0369858e-08
8.53025 -7.6797315e-08
8.54025 -7.6021345e-08
8.55025 4.1161148e-07
8.56025 1.3199966e-06
8.57025 2.0043112e-06
8.58025 2.0454048e-06
8.59025 1.8633066e-06
8.60025 2.2353141e-06
8.61025 3.2365999e-06
8.62025 4.2996848e-06
8.63025 5.3107787e-06
8.64025 6.5976227e-06
8.65025 8.0886057e-06
8.66025 9.5852806e-06
8.67025 1.1441761e-05
8.68025 1.4116207e-05
8.69025 1.7527293e-05
8.70025 2.1542676e-05
8.71025 2.6365472e-05
8.72025 3.2029796e-05
8.73025 3.8487025e-05
8.74025 4.597287e-05
8.75025 5.4726437e-05
8.76025 6.5020586e-05
8.77025 7.7572517e-05
8.78025 9.3253337e-05
8.79025 0.00011201265
8.80025 0.00013306288
8.81025 0.00015690067
8.82025 0.00018545468
8.83025 0.00021979912
8.84025 0.00025979072
8.85025 0.00030543084
8.86025 0.00035733595
8.87025 0.00041710887
8.88025 0.00048688734
8.89025 0.0005676812
8.90025 0.0006596992
8.91025 0.00076424932
8.92025 0.00088385753
8.93025 0.0010207069
8.94025 0.0011760815
8.95025 0.0013515662
8.96025 0.0015497325
8.97025 0.0017737029
8.98025 0.0020264746
8.99025 0.0023099274
9.00025 0.0026257901
9.01025 0.0029777743
9.02025 0.0033704852
9.03025 0.0038074463
9.04025 0.0042916436
9.05025 0.004826316
9.06025 0.005415086
9.07025 0.0060623971
9.08025 0.0067732131
9.09025 0.0075513956
9.10025 0.0083995354
9.11025 0.0093215826
9.12025 0.010323221
9.13025 0.011408534
9.14025 0.012579689
9.15025 0.013839855
9.16025 0.015192978
9.17025 0.016642336
9.18025 0.01819088
9.19025 0.019840931
9.20025 0.021593757
9.21025 0.02345006
9.22025 0.025409962
9.23025 0.02747349
9.24025 0.029640752
9.25025 0.031910278
9.26025 0.034278409
9.27025 0.036741831
9.28025 0.039298181
9.29025 0.041943227
9.30025 0.044670049
9.31025 0.047471162
9.32025 0.050339388
9.33025 0.053266764
9.34025 0.056243866
9.35025 0.059260975
9.36025 0.062308201
9.37025 0.06537417
9.38025 0.068446299
9.39025 0.071511877
9.40025 0.074557965
9.41025 0.077571655
9.42025 0.080540279
9.43025 0.083450633
9.44025 0.086288819
9.45025 0.089041368
9.46025 0.091695786
9.47025 0.094240181
9.48025 0.096662985
9.49025 0.098953012
9.50025 0.1010998
9.51025 0.10309392
9.52025 0.104927
9.53025 0.10659205
9.54025 0.10808377
9.55025 0.10939743
9.56025 0.11052881
9.57025 0.11147579
9.58025 0.11223862
9.59025 0.11281835
9.60025 0.11321649
9.61025 0.11343614
9.62025 0.11348256
9.63025 0.1133617
9.64025 0.11307973
9.65025 0.11264456
9.66025 0.1120658
9.67025 0.11135303
9.68025 0.11051609
9.69025 0.10956579
9.70025 0.10851337
9.71025 0.10737004
9.72025 0.1061474
9.73025 0.10485665
9.74025 0.10350827
9.75025 0.10211305
9.76025 0.10068207
9.77025 0.099224902
9.78025 0.097749982
9.79025 0.096265798
9.80025 0.09478027
9.81025 0.093299307
9.82025 0.091827805
9.83025 0.090370747
9.84025 0.088932228
9.85025 0.08751424
9.86025 0.086117561
9.87025 0.084743341
9.88025 0.083392353
9.89025 0.082063598
9.90025 0.080754867
9.91025 0.079463807
9.92025 0.078187106
9.93025 0.076921042
9.94025 0.075662406
9.95025 0.074407777
9.96025 0.073152265
9.97025 0.071891345
9.98025 0.070621441
9.99025 0.069339016
10.00025 0.068040043
10.01025 0.066720739
10.02025 0.065377474
10.03025 0.064007703
10.04025 0.062609753
10.05025 0.06118249
10.06025 0.059724577
10.07025 0.058234717
10.08025 0.056712326
10.09025 0.05515884
10.10025 0.053576719
10.11025 0.051967739
10.12025 0.050333176
10.13025 0.048675478
10.14025 0.046998126
10.15025 0.045305103
10.16025 0.043600656
10.17025 0.041888894
10.18025 0.040173975
10.19025 0.038460447
10.20025 0.036752892
10.21025 0.035055694
10.22025 0.033373438
10.23025 0.031710949
10.24025 0.030073353
10.25025 0.028465111
10.26025 0.026889852
10.27025 0.025350581
10.28025 0.023850178
10.29025 0.022392198
10.30025 0.020980861
10.31025 0.019618755
10.32025 0.018306935
10.33025 0.017046708
10.34025 0.015840224
10.35025 0.014688511
10.36025 0.013590956
10.37025 0.012547525
10.38025 0.011559757
10.39025 0.01062812
10.40025 0.009751158
10.41025 0.0089268617
10.42025 0.0081539109
10.43025 0.0074314189
10.44025 0.0067582081
10.45025 0.0061329945
10.46025 0.0055544096
10.47025 0.0050194869
10.48025 0.0045247483
10.49025 0.0040691162
10.50025 0.0036524042
10.51025 0.0032719945
10.52025 0.002924304
10.53025 0.0026075065
10.54025 0.0023204702
10.55025 0.0020608452
10.56025 0.0018255731
10.57025 0.0016128104
10.58025 0.0014219146
10.59025 0.0012515289
10.60025 0.0010992842
10.61025 0.00096322213
10.62025 0.00084197858
10.63025 0.00073431041
10.64025 0.00063897408
10.65025 0.00055481432
10.66025 0.00048072322
10.67025 0.00041561661
10.68025 0.00035845773
10.69025 0.00030845599
10.70025 0.00026494947
10.71025 0.0002271615
10.72025 0.00019427022
10.73025 0.0001656728
10.74025 0.00014090649
10.75025 0.00011963603
10.76025 0.00010157187
10.77025 8.6146244e-05
10.78025 7.2683028e-05
10.79025 6.105015e-05
10.80025 5.1376506e-05
10.81025 4.3223432e-05
10.82025 3.5904101e-05
10.83025 2.9578391e-05
10.84025 2.4796674e-05
10.85025 2.10618e-05
10.86025 1.7376867e-05
10.87025 1.3878476e-05
10.88025 1.1283193e-05
10.89025 9.4723024e-06
10.90025 7.8817152e-06
10.91025 6.3959975e-06
10.92025 5.1554933e-06
10.93025 4.2175052e-06
10.94025 3.578359e-06
10.95025 3.1242794e-06
10.96025 2.6857245e-06
10.97025 2.17207e-06
10.98025 1.5622428e-06
10.99025 1.0709404e-06
11.00025 9.9269799e-07
11.01025 1.0477731e-06
11.02025 6.9422581e-07
11.03025 1.2105505e-07
11.04025 -1.1336172e-07
11.05025 -3.1581106e-08
11.06025 3.0375182e-08
11.07025 8.4621318e-09
11.08025 -8.1390054e-09
11.09025 -2.2674214e-09
11.10025 2.1808399e-09
11.11025 6.0755373e-10
11.12025 -5.843543e-10
11.13025 -1.6279353e-10
11.14025 1.5657726e-10
11.15025 4.3620395e-11
11.16025 -4.1954751e-11
11.17025 -1.168805e-11
11.18025 1.1241742e-11
11.19025 3.1318035e-12
11.20025 -3.0122156e-12
11.21025 -8.3916421e-13
11.22025 8.0712074e-13
11.23025 2.2485337e-13
11.24025 -2.1626735e-13
11.25025 -6.024928e-14
11.26025 5.7948661e-14
11.27025 1.6143746e-14
11.28025 -1.5527297e-14
11.29025 -4.3257037e-15
11.30025 4.1605267e-15
11.31025 1.1590688e-15
11.32025 -1.1148098e-15
11.33025 -3.1057155e-16
11.34025 2.9871238e-16
11.35025 8.3217396e-17
11.36025 -8.003974e-17
11.37025 -2.2298034e-17
11.38025 2.1446584e-17
11.39025 5.9747402e-18
11.40025 -5.7465948e-18
11.41025 -1.6009268e-18
11.42025 1.5397954e-18
11.43025 4.2896705e-19
11.44025 -4.1258695e-19
11.45025 -1.1494137e-19
11.46025 1.1055234e-19
11.47025 3.0798448e-20
11.48025 -2.962241e-20
11.49025 -8.2524194e-21
11.50025 7.9373008e-21
11.51025 2.2112291e-21
11.52025 -2.1267933e-21
11.53025 -5.9249705e-22
11.54025 5.6987256e-22
11.55025 1.5875911e-22
11.56025 -1.5269689e-22
11.57025 -4.2539374e-23
11.58025 4.0915009e-23
11.59025 1.1398391e-23
11.60025 -1.0963144e-23
11.61025 -3.0541897e-24
11.62025 2.9375655e-24
11.63025 8.1836766e-25
11.64025 -7.8711829e-25
11.65025 -2.1928095e-25
11.66025 2.1090771e-25
11.67025 5.8756154e-26
11.68025 -5.6512551e-26
11.69025 -1.5743664e-26
11.70025 1.5142492e-26
11.71025 4.2185021e-27
11.72025 -4.0574186e-27
11.73025 -1.1303442e-27
11.74025 1.087182e-27
11.75025 3.0287482e-28
11.76025 -2.9130955e-28
11.77025 -8.1155064e-29
11.78025 7.8056158e-29
11.79025 2.1745434e-29
11.80025 -2.0915085e-29
11.81025 -5.8266714e-30
11.82025 5.60418e-30
11.83025 1.5612519e-30
11.84025 -1.5016355e-30
11.85025 -4.1833619e-31
11.86025 4.0236202e-31
11.87025 1.1209284e-31
11.88025 -1.0781258e-31
11.89025 -3.0035187e-32
11.90025 2.8888293e-32
11.91025 8.0479041e-33
11.92025 -7.7405949e-33
11.93025 -2.1564294e-33
11.94025 2.0740862e-33
11.95025 5.7781352e-34
11.96025 -5.5574971e-34
11.97025 -1.5482467e-34
11.98025 1.4891269e-34
11.99025 4.1485144e-35
12.00025 -3.9901034e-35
12.01025 -1.1115911e-35
12.02025 1.069145e-35
12.03025 2.9784993e-36
12.04025 -2.8647653e-36
12.05025 -7.9808649e-37
12.06025 7.6761156e-37
12.07025 2.1384663e-37
12.08025 -2.056809e-37
12.09025 -5.7300032e-38
12.10025 5.5112031e-38
12.11025 1.5353497e-38
12.12025 -1.4767224e-38
12.13025 -4.1139572e-39
12.14025 3.9568658e-39
12.15025 1.1023315e-39
12.16025 -1.060239e-39
12.17025 -2.9536884e-40
12.18025 2.8409018e-40
12.19025 7.9143841e-41
12.20025 -7.6121734e-41
12.21025 -2.1206528e-41
12.22025 2.0396757e-41
12.23025 5.6822721e-42
12.24025 -5.4652946e-42
12.25025 -1.5225602e-42
12.26025 1.4644213e-42
12.27025 4.0796878e-43
12.28025 -3.923905e-43
12.29025 -1.0931491e-43
12.30025 1.0514072e-43
12.31025 2.9290841e-44
12.32025 -2.817237e-44
12.33025 -7.8484572e-45
12.34025 7.5487639e-45
12.35025 2.1029878e-45
12.36025 -2.0226852e-45
12.37025 -5.6349387e-46
12.38025 5.4197686e-46
12.39025 1.5098773e-46
12.40025 -1.4522226e-46
12.41025 -4.045704e-47
12.42025 3.8912188e-47
12.43025 1.0840431e-47
12.44025 -1.0426489e-47
12.45025 -2.9046848e-48
12.46025 2.7937694e-48
12.47025 7.7830794e-49
12.48025 -7.4858826e-49
12.49025 -2.0854698e-49
12.50025 2.0058362e-49
12.51025 5.5879996e-50
12.52025 -5.3746219e-50
12.53025 -1.4973e-50
12.54025 1.4401256e-50
12.55025 4.0120032e-51
12.56025 -3.8588049e-51
12.57025 -1.075013e-51
12.58025 1.0339637e-51
12.59025 2.8804887e-52
12.60025 -2.7704973e-52
12.61025 -7.7182462e-53
12.62025 7.423525e-53
12.63025 2.0680978e-53
12.64025 -1.9891275e-53
12.65025 -5.5414514e-54
12.66025 5.3298512e-54
12.67025 1.4848274e-54
12.68025 -1.4281293e-54
12.69025 -3.9785831e-55
12.70025 3.826661e-55
12.71025 1.0660581e-55
12.72025 -1.0253507e-55
12.73025 -2.8564942e-56
12.74025 2.747419e-56
12.75025 7.6539531e-57
12.76025 -7.3616869e-57
12.77025 -2.0508705e-57
12.78025 1.9725581e-57
12.79025 5.495291e-58
12.80025 -5.2854534e-58
12.81025 -1.4724588e-58
12.82025 1.416233e-58
12.83025 3.9454415e-59
12.84025 -3.7947848e-59
12.85025 -1.0571779e-59
12.86025 1.0168095e-59
12.87025 2.8326995e-60
12.88025 -2.7245329e-60
12.89025 -7.5901955e-61
12.90025 7.3003639e-61
12.91025 2.0337867e-61
12.92025 -1.9561266e-61
12.93025 -5.4495151e-62
12.94025 5.2414254e-62
12.95025 1.4601929e-62
12.96025 -1.4044353e-62
12.97025 -3.9125647e-63
12.98025 3.7631572e-63
12.99025 1.0483297e-63
13.00025 -1.0082759e-63
13.01025 -2.8075433e-64
13.02025 2.6994662e-64
13.03025 7.468756e-65
13.04025 -7.1510519e-65
13.05025 -1.7995914e-65
13.06025 1.609546e-65
13.07025 -2.7039046e-66
13.08025 7.1286783e-66
13.09025 2.8811533e-65
13.10025 -4.4610173e-65
13.11025 -1.1254222e-64
13.12025 1.7131201e-64
13.13025 4.2135737e-64
13.14025 -6.4063789e-64
13.15025 -1.5728872e-63
13.16025 2.3912395e-63
13.17025 5.8701916e-63
13.18025 -8.9243202e-63
13.19025 -2.1907879e-62
13.20025 3.3306041e-62
13.21025 8.1761325e-62
13.22025 -1.2429984e-61
13.23025 -3.0513742e-61
13.24025 4.6389334e-61
13.25025 1.1387884e-60
13.26025 -1.7312735e-60
13.27025 -4.250016e-60
13.28025 6.4612007e-60
13.29025 1.5861276e-59
13.30025 -2.4113529e-59
13.31025 -5.9195087e-59
13.32025 8.9992917e-59
13.33025 2.2091907e-58
13.34025 -3.3585814e-58
13.35025 -8.244812e-58
13.36025 1.2534396e-57
13.37025 3.0770057e-57
13.38025 -4.6779004e-57
13.39025 -1.1483542e-56
13.40025 1.7458162e-56
13.41025 4.2857161e-56
13.42025 -6.5154747e-56
13.43025 -1.599451e-55
13.44025 2.4316083e-55
13.45025 5.9692325e-55
13.46025 -9.0748856e-55
13.47025 -2.2277479e-54
13.48025 3.3867934e-54
13.49025 8.3140684e-54
13.50025 -1.2639685e-53
13.51025 -3.1028526e-53
13.52025 4.7171947e-53
13.53025 1.1580003e-52
13.54025 -1.760481e-52
13.55025 -4.3217161e-52
13.56025 6.5702047e-52
13.57025 1.6128864e-51
13.58025 -2.4520338e-51
13.59025 -6.019374e-51
13.60025 9.1511146e-51
13.61025 2.246461e-50
13.62025 -3.4152425e-50
13.63025 -8.3839065e-50
13.64025 1.2745858e-49
13.65025 3.1289165e-49
13.66025 -4.7568191e-49
13.67025 -1.1677275e-48
13.68025 1.7752691e-48
13.69025 4.3580185e-48
13.70025 -6.6253943e-48
13.71025 -1.6264346e-47
13.72025 2.4726308e-47
13.73025 6.0699367e-47
13.74025 -9.2279838e-47
13.75025 -2.2653312e-46
13.76025 3.4439305e-46
13.77025 8.4543312e-46
13.78025 -1.2852923e-45
13.79025 -3.1551994e-45
13.80025 4.7967763e-45
13.81025 1.1775364e-44
13.82025 -1.7901813e-44
13.83025 -4.3946258e-44
13.84025 6.6810476e-44
13.85025 1.6400967e-43
13.86025 -2.4934009e-43
13.87025 -6.1209241e-43
13.88025 9.3054988e-43
13.89025 2.28436e-42
13.90025 -3.4728594e-42
13.91025 -8.5253475e-42
13.92025 1.2960888e-41
13.93025 3.181703e-41
13.94025 -4.8370692e-41
13.95025 -1.1874277e-40
13.96025 1.8052188e-40
13.97025 4.4315406e-40
13.98025 -6.7371683e-40
13.99025 -1.6538735e-39
14.00025 2.5143454e-39
14.01025 6.1723398e-39
14.02025 -9.3836649e-39
14.03025 -2.3035486e-38
14.04025 3.5020314e-38
14.05025 8.5969603e-38
14.06025 -1.3069759e-37
14.07025 -3.2084293e-37
14.08025 4.8777005e-37
14.09025 1.1974021e-36
14.10025 -1.8203826e-36
14.11025 -4.4687655e-36
14.12025 6.7937604e-36
14.13025 1.667766e-35
14.14025 -2.5354659e-35
14.15025 -6.2241874e-35
14.16025 9.4624876e-35
14.17025 2.3228984e-34
14.18025 -3.5314485e-34
14.19025 -8.6691747e-34
14.20025 1.3179545e-33
14.21025 3.2353801e-33
14.22025 -4.9186732e-33
14.23025 -1.2074603e-32
14.24025 1.8356738e-32
14.25025 4.5063031e-32
14.26025 -6.850828e-32
14.27025 -1.6817752e-31
14.28025 2.5567638e-31
14.29025 6.2764705e-31
14.30025 -9.5419724e-31
14.31025 -2.3424107e-30
14.32025 3.5611126e-30
14.33025 8.7419957e-30
14.34025 -1.3290253e-29
14.35025 -3.2625572e-29
14.36025 4.95999e-29
14.37025 1.2176029e-28
14.38025 -1.8510935e-28
14.39025 -4.544156e-28
14.40025 6.9083748e-28
14.41025 1.6959021e-27
14.42025 -2.5782406e-27
14.43025 -6.3291928e-27
14.44025 9.6221249e-27
14.45025 2.3620869e-26
14.46025 -3.5910259e-26
14.47025 -8.8154284e-26
14.48025 1.3401891e-25
14.49025 3.2899627e-25
14.50025 -5.0016539e-25
14.51025 -1.2278308e-24
14.52025 1.8666426e-24
14.53025 4.5823268e-24
14.54025 -6.9664051e-24
14.55025 -1.7101477e-23
14.56025 2.5998978e-23
14.57025 6.382358e-23
14.58025 -9.7029506e-23
14.59025 -2.3819284e-22
14.60025 3.6211905e-22
14.61025 8.8894779e-22
14.62025 -1.3514467e-21
14.63025 -3.3175983e-21
14.64025 5.0436677e-21
14.65025 1.2381445e-20
14.66025 -1.8823224e-20
14.67025 -4.6208183e-20
14.68025 7.0249229e-20
14.69025 1.7245129e-19
14.70025 -2.6217369e-19
14.71025 -6.4359697e-19
14.72025 9.7844553e-19
14.73025 2.4019366e-18
14.74025 -3.6516084e-18
14.75025 -8.9641494e-18
14.76025 1.3627988e-17
14.77025 3.3454661e-17
14.78025 -5.0860345e-17
14.79025 -1.248545e-16
14.80025 1.8981339e-16
14.81025 4.6596332e-16
14.82025 -7.0839321e-16
14.83025 -1.7389988e-15
14.84025 2.6437595e-15
14.85025 6.4900318e-15
14.86025 -9.8666447e-15
14.87025 -2.4221128e-14
14.88025 3.6822819e-14
14.89025 9.0394482e-14
14.90025 -1.3742463e-13
14.91025 -3.373568e-13
14.92025 5.1287571e-13
14.93025 1.2590327e-12
14.94025 -1.9140782e-12
14.95025 -4.6987741e-12
14.96025 7.1434371e-12
14.97025 1.7536064e-11
14.98025 -2.665967e-11
14.99025 -6.544548e-11
15.00025 9.9495244e-11
15.01025 2.4424586e-10
15.02025 -3.7132131e-10
15.03025 -9.1153794e-10
15.04025 1.38579e-09
15.05025 3.4019059e-09
15.06025 -5.1718386e-09
15.07025 -1.2696086e-08
15.08025 1.9301564e-08
15.09025 4.7382437e-08
15.10025 -7.2034419e-08
15.11025 -1.7683366e-07
15.12025 3.0511724e-07
15.13025 1.358912e-06
15.14025 2.1009355e-06
15.15025 2.1583484e-06
15.16025 1.9917895e-06
15.17025 1.8778718e-06
15.18025 1.9319064e-06
15.19025 2.4551646e-06
15.20025 3.3168661e-06
15.21025 3.8754298e-06
15.22025 4.0499994e-06
15.23025 4.460279e-06
15.24025 5.2200663e-06
15.25025 5.8525914e-06
15.26025 6.3553868e-06
15.27025 7.1204777e-06
15.28025 8.3446867e-06
15.29025 9.9017977e-06
15.30025 1.1252166e-05
15.31025 1.2258632e-05
15.32025 1.3669229e-05
15.33025 1.5623936e-05
15.34025 1.7306588e-05
15.35025 1.8774089e-05
15.36025 2.0863928e-05
15.37025 2.3409106e-05
15.38025 2.575902e-05
15.39025 2.8109071e-05
15.40025 3.0809522e-05
15.41025 3.3821347e-05
15.42025 3.7298119e-05
15.43025 4.1272587e-05
15.44025 4.525165e-05
15.45025 4.917139e-05
15.46025 5.3679573e-05
15.47025 5.868619e-05
15.48025 6.3224627e-05
15.49025 6.7571214e-05
15.50025 7.3177307e-05
15.51025 7.9820575e-05
15.52025 8.5804832e-05
15.53025 9.1050194e-05
15.54025 9.701223e-05
15.55025 0.00010417796
15.56025 0.00011169512
15.57025 0.00011873808
15.58025 0.00012537336
15.59025 0.00013220358
15.60025 0.00013946508
15.61025 0.00014705845
15.62025 0.00015500566
15.63025 0.00016304876
15.64025 0.00017067446
15.65025 0.0001780791
15.66025 0.00018594903
15.67025 0.00019411958
15.68025 0.00020169438
15.69025 0.00020865033
15.70025 0.00021592668
15.71025 0.00022364319
15.72025 0.00023077365
15.73025 0.0002368721
15.74025 0.00024260827
15.75025 0.00024854614
15.76025 0.00025473128
15.77025 0.00026088396
15.78025 0.00026637184
15.79025 0.00027103923
15.80025 0.00027544628
15.81025 0.00027954621
15.82025 0.00028273756
15.83025 0.00028534512
15.84025 0.00028803624
15.85025 0.0002902615
15.86025 0.0002912979
15.87025 0.00029163069
15.88025 0.00029189953
15.89025 0.00029210272
15.90025 0.00029213568
15.91025 0.00029174274
15.92025 0.00029051967
15.93025 0.0002885629
15.94025 0.00028624883
15.95025 0.00028380793
15.96025 0.00028154692
15.97025 0.00027914229
15.98025 0.00027551584
15.99025 0.00027083357
16.00025 0.00026662113
16.01025 0.0002631735
16.02025 0.00025930241
16.03025 0.00025440168
16.04025 0.00024862784
16.05025 0.00024247349
16.06025 0.00023701856
16.07025 0.00023249129
16.08025 0.00022760291
16.09025 0.0002216178
16.10025 0.00021502994
16.11025 0.00020841405
16.12025 0.00020206581
16.13025 0.00019592871
16.14025 0.00018975205
16.15025 0.00018362496
16.16025 0.00017771207
16.17025 0.00017177072
16.18025 0.00016543621
16.19025 0.00015878469
16.20025 0.00015231764
16.21025 0.0001462783
16.22025 0.00014035524
16.23025 0.0001342865
16.24025 0.00012831989
16.25025 0.00012275556
16.26025 0.0001174146
16.27025 0.00011186306
16.28025 0.00010603135
16.29025 0.00010038547
16.30025 9.5247451e-05
16.31025 9.0337065e-05
16.32025 8.53122e-05
16.33025 8.0305091e-05
16.34025 7.5574031e-05
16.35025 7.1050532e-05
16.36025 6.6711326e-05
16.37025 6.2642903e-05
16.38025 5.8600966e-05
16.39025 5.4523157e-05
16.40025 5.0942088e-05
16.41025 4.7988092e-05
16.42025 4.4946425e-05
16.43025 4.1548318e-05
16.44025 3.8327695e-05
16.45025 3.5286794e-05
16.46025 3.2011367e-05
16.47025 2.8865869e-05
16.48025 2.6419943e-05
16.49025 2.4541389e-05
16.50025 2.2946128e-05
16.51025 2.1560764e-05
16.52025 2.0095384e-05
16.53025 1.8098502e-05
16.54025 1.5639354e-05
16.55025 1.3474569e-05
16.56025 1.2138106e-05
16.57025 1.1292681e-05
16.58025 1.0406315e-05
16.59025 9.3663756e-06
16.60025 8.2388347e-06
16.61025 7.244017e-06
16.62025 6.6775223e-06
16.63025 6.2380783e-06
16.64025 5.3117408e-06
16.65025 4.231093e-06
16.66025 3.8551257e-06
16.67025 3.9917484e-06
16.68025 3.8238623e-06
16.69025 3.2328814e-06
16.70025 2.5539844e-06
16.71025 2.073181e-06
16.72025 1.9982761e-06
16.73025 2.0538165e-06
16.74025 1.7124761e-06
16.75025 1.1378759e-06
16.76025 8.9335461e-07
16.77025 9.6945662e-07
16.78025 1.0106463e-06
16.79025 9.8894249e-07
16.80025 1.0640603e-06
16.81025 1.0747734e-06
16.82025 6.9613655e-07
16.83025 1.3364205e-07
16.84025 -1.0707136e-07
16.85025 -3.4564675e-08
16.86025 2.8689684e-08
16.87025 9.2615768e-09
16.88025 -7.6873775e-09
16.89025 -2.481632e-09
16.90025 2.0598266e-09
16.91025 6.6495129e-10
16.92025 -5.5192888e-10
16.93025 -1.7817316e-10
16.94025 1.478889e-10
16.95025 4.7741355e-11
16.96025 -3.962671e-11
16.97025 -1.2792257e-11
16.98025 1.0617945e-11
16.99025 3.4276751e-12
17.00025 -2.8450698e-12
17.01025 -9.1844277e-13
17.02025 7.6233415e-13
17.03025 2.46096e-13
17.04025 -2.0426682e-13
17.05025 -6.5941224e-14
17.06025 5.473313e-14
17.07025 1.7668898e-14
17.08025 -1.4665698e-14
17.09025 -4.7343669e-15
17.10025 3.9296619e-15
17.11025 1.2685698e-15
17.12025 -1.0529497e-15
17.13025 -3.3991225e-16
17.14025 2.8213703e-16
17.15025 9.1079212e-17
17.16025 -7.559839e-17
17.17025 -2.4404601e-17
17.18025 2.0256528e-17
17.19025 6.5391932e-18
17.20025 -5.4277202e-18
17.21025 -1.7521715e-18
17.22025 1.4543532e-18
17.23025 4.6949295e-19
17.24025 -3.8969278e-19
17.25025 -1.2580026e-19
17.26025 1.0441787e-19
17.27025 3.3708077e-20
17.28025 -2.7978682e-20
17.29025 -9.0320521e-21
17.30025 7.4968654e-21
17.31025 2.4201311e-21
17.32025 -2.008779e-21
17.33025 -6.4847216e-22
17.34025 5.3825072e-22
17.35025 1.7375759e-22
17.36025 -1.4422385e-22
17.37025 -4.6558207e-23
17.38025 3.8644663e-23
17.39025 1.2475234e-23
17.40025 -1.0354806e-23
17.41025 -3.3427288e-24
17.42025 2.774562e-24
17.43025 8.9568149e-25
17.44025 -7.4344163e-25
17.45025 -2.3999713e-25
17.46025 1.9920459e-25
17.47025 6.4307038e-26
17.48025 -5.3376708e-26
17.49025 -1.7231019e-26
17.50025 1.4302246e-26
17.51025 4.6170376e-27
17.52025 -3.8322752e-27
17.53025 -1.2371315e-27
17.54025 1.0268551e-27
17.55025 3.3148838e-28
17.56025 -2.7514498e-28
17.57025 -8.8822045e-29
17.58025 7.3724875e-29
17.59025 2.3799795e-29
17.60025 -1.9754521e-29
17.61025 -6.3771359e-30
17.62025 5.2932079e-30
17.63025 1.7087484e-30
17.64025 -1.4183108e-30
17.65025 -4.5785776e-31
17.66025 3.8003523e-31
17.67025 1.2268262e-31
17.68025 -1.0183013e-31
17.69025 -3.2872708e-32
17.70025 2.7285302e-32
17.71025 8.8082156e-33
17.72025 -7.3110746e-33
17.73025 -2.3601542e-33
17.74025 1.9589965e-33
17.75025 6.3240142e-34
17.76025 -5.2491154e-34
17.77025 -1.6945145e-34
17.78025 1.4064962e-34
17.79025 4.5404379e-35
17.80025 -3.7686953e-35
17.81025 -1.2166067e-35
17.82025 1.0098189e-35
17.83025 3.2598878e-36
17.84025 -2.7058015e-36
17.85025 -8.734843e-37
17.86025 7.2501732e-37
17.87025 2.3404941e-37
17.88025 -1.942678e-37
17.89025 -6.2713351e-38
17.90025 5.2053902e-38
17.91025 1.6803992e-38
17.92025 -1.3947801e-38
17.93025 -4.502616e-39
17.94025 3.737302e-39
17.95025 1.2064723e-39
17.96025 -1.0014071e-39
17.97025 -3.2327328e-40
17.98025 2.6832621e-40
17.99025 8.6620816e-41
18.00025 -7.1897791e-41
18.01025 -2.3209978e-41
18.02025 1.9264955e-41
18.03025 6.2190947e-42
18.04025 -5.1620292e-42
18.05025 -1.6664014e-42
18.06025 1.3831615e-42
18.07025 4.4651091e-43
18.08025 -3.7061702e-43
18.09025 -1.1964224e-43
18.10025 9.9306531e-44
18.11025 3.2058041e-44
18.12025 -2.6609105e-44
18.13025 -8.5899263e-45
18.14025 7.1298881e-45
18.15025 2.3016638e-45
18.16025 -1.9104478e-45
18.17025 -6.1672896e-46
18.18025 5.1190294e-46
18.19025 1.6525203e-46
18.20025 -1.3716398e-46
18.21025 -4.4279147e-47
18.22025 3.6752977e-47
18.23025 1.1864562e-47
18.24025 -9.8479306e-48
18.25025 -3.1790997e-48
18.26025 2.638745e-48
18.27025 8.518372e-49
18.28025 -7.070496e-49
18.29025 -2.2824909e-49
18.30025 1.8945337e-49
18.31025 6.1159159e-50
18.32025 -5.0763878e-50
18.33025 -1.6387547e-50
18.34025 1.360214e-50
18.35025 4.3910301e-51
18.36025 -3.6446824e-51
18.37025 -1.176573e-51
18.38025 9.7658971e-52
18.39025 3.1526178e-52
18.40025 -2.6167642e-52
18.41025 -8.4474138e-53
18.42025 7.0115987e-53
18.43025 2.2634777e-53
18.44025 -1.8787522e-53
18.45025 -6.0649702e-54
18.46025 5.0341014e-54
18.47025 1.6251039e-54
18.48025 -1.3488834e-54
18.49025 -4.3544527e-55
18.50025 3.6143222e-55
18.51025 1.1667721e-55
18.52025 -9.684547e-56
18.53025 -3.1263564e-56
18.54025 2.5949666e-56
18.55025 8.3770467e-57
18.56025 -6.9531919e-57
18.57025 -2.2446229e-57
18.58025 1.8631022e-57
18.59025 6.0144489e-58
18.60025 -4.9921672e-58
18.61025 -1.6115667e-58
18.62025 1.3376472e-58
18.63025 4.31818e-59
18.64025 -3.5842147e-59
18.65025 -1.1570528e-59
18.66025 9.6038712e-60
18.67025 3.1003106e-60
18.68025 -2.5733377e-60
18.69025 -8.3071467e-61
18.70025 6.8947953e-61
18.71025 2.2254808e-61
18.72025 -1.8458043e-61
18.73025 -5.9477658e-62
18.74025 4.8842184e-62
18.75025 1.5362551e-62
18.76025 -1.0788307e-62
18.77025 -1.9725471e-63
18.78025 -5.6889543e-63
18.79025 -7.472363e-63
18.80025 3.3544124e-62
18.81025 3.1861999e-62
18.82025 -1.2848754e-61
18.83025 -1.1997563e-61
18.84025 4.8040605e-61
18.85025 4.4804053e-61
18.86025 -1.7931367e-60
18.87025 -1.6721865e-60
18.88025 6.6921406e-60
18.89025 6.2407055e-60
18.90025 -2.4975426e-59
18.91025 -2.3290635e-59
18.92025 9.3209562e-59
18.93025 8.6921836e-59
18.94025 -3.4786282e-58
18.95025 -3.2439671e-58
18.96025 1.2982417e-57
18.97025 1.210665e-57
18.98025 -4.8451041e-57
18.99025 -4.5182633e-57
19.00025 1.8082175e-56
19.01025 1.6862388e-56
19.02025 -6.7483594e-56
19.03025 -6.2931289e-56
19.04025 2.518522e-55
19.05025 2.3486277e-55
19.06025 -9.3992522e-55
19.07025 -8.7651979e-55
19.08025 3.5078487e-54
19.09025 3.2712164e-54
19.10025 -1.3091469e-53
19.11025 -1.2208346e-53
19.12025 4.8858029e-53
19.13025 4.5562167e-53
19.14025 -1.8234065e-52
19.15025 -1.7004032e-52
19.16025 6.8050456e-52
19.17025 6.3459912e-52
19.18025 -2.5396776e-51
19.19025 -2.3683561e-51
19.20025 9.4782058e-51
19.21025 8.8388255e-51
19.22025 -3.5373146e-50
19.23025 -3.2986946e-50
19.24025 1.3201438e-49
19.25025 1.2310896e-49
19.26025 -4.9268436e-49
19.27025 -4.5944888e-49
19.28025 1.8387231e-48
19.29025 1.7146866e-48
19.30025 -6.8622079e-48
19.31025 -6.3992974e-48
19.32025 2.5610108e-47
19.33025 2.3882503e-47
19.34025 -9.5578226e-47
19.35025 -8.9130715e-47
19.36025 3.567028e-46
19.37025 3.3264036e-46
19.38025 -1.331233e-45
19.39025 -1.2414307e-45
19.40025 4.968229e-45
19.41025 4.6330825e-45
19.42025 -1.8541683e-44
19.43025 -1.7290899e-44
19.44025 6.9198504e-44
19.45025 6.4530515e-44
19.46025 -2.5825233e-43
19.47025 -2.4083116e-43
19.48025 9.6381082e-43
19.49025 8.9879412e-43
19.50025 -3.596991e-42
19.51025 -3.3543453e-42
19.52025 1.3424153e-41
19.53025 1.2518587e-41
19.54025 -5.0099621e-41
19.55025 -4.6720003e-41
19.56025 1.8697433e-40
19.57025 1.7436143e-40
19.58025 -6.9779771e-40
19.59025 -6.507257e-40
19.60025 2.6042165e-39
19.61025 2.4285414e-39
19.62025 -9.7190683e-39
19.63025 -9.0634398e-39
19.64025 3.6272057e-38
19.65025 3.3825218e-38
19.66025 -1.3536916e-37
19.67025 -1.2623743e-37
19.68025 5.0520458e-37
19.69025 4.7112451e-37
19.70025 -1.8854491e-36
19.71025 -1.7582606e-36
19.72025 7.036592e-36
19.73025 6.5619179e-36
19.74025 -2.6260919e-35
19.75025 -2.4489411e-35
19.76025 9.8007083e-35
19.77025 9.1395726e-35
19.78025 -3.6576742e-34
19.79025 -3.4109349e-34
19.80025 1.3650626e-33
19.81025 1.2729783e-33
19.82025 -5.0944829e-33
19.83025 -4.7508195e-33
19.84025 1.9012869e-32
19.85025 1.77303e-32
19.86025 -7.0956993e-32
19.87025 -6.617038e-32
19.88025 2.648151e-31
19.89025 2.4695122e-31
19.90025 -9.8830342e-31
19.91025 -9.216345e-31
19.92025 3.6883986e-30
19.93025 3.4395868e-30
19.94025 -1.3765291e-29
19.95025 -1.2836713e-29
19.96025 5.1372765e-29
19.97025 4.7907264e-29
19.98025 -1.9172577e-28
19.99025 -1.7879234e-28
20.00025 7.1553031e-28
20.01025 6.672621e-28
20.02025 -2.6703955e-27
20.03025 -2.4902561e-27
20.04025 9.9660516e-27
20.05025 9.2937622e-27
20.06025 -3.7193811e-26
20.07025 -3.4684793e-26
20.08025 1.3880919e-25
20.09025 1.2944541e-25
20.10025 -5.1804296e-25
20.11025 -4.8309684e-25
20.12025 1.9333626e-24
20.13025 1.8029419e-24
20.14025 -7.2154076e-24
20.15025 -6.728671e-24
20.16025 2.6928268e-23
20.17025 2.5111742e-23
20.18025 -1.0049766e-22
20.19025 -9.3718297e-23
20.20025 3.7506239e-22
20.21025 3.4976145e-22
20.22025 -1.3997519e-21
20.23025 -1.3053275e-21
20.24025 5.2239451e-21
20.25025 4.8715485e-21
20.26025 -1.9496029e-20
20.27025 -1.8180866e-20
20.28025 7.2760169e-20
20.29025 6.7851917e-20
20.30025 -2.7154465e-19
20.31025 -2.532268e-19
20.32025 1.0134184e-18
20.33025 9.450553e-19
20.34025 -3.782129e-18
20.35025 -3.5269944e-18
20.36025 1.4115098e-17
20.37025 1.3162922e-17
20.38025 -5.2678262e-17
20.39025 -4.9124694e-17
20.40025 1.9659795e-16
20.41025 1.8333586e-16
20.42025 -7.3371354e-16
20.43025 -6.8421873e-16
20.44025 2.7382562e-15
20.45025 2.5535391e-15
20.46025 -1.0219311e-14
20.47025 -9.5299375e-15
20.48025 3.8138989e-14
20.49025 3.5566211e-14
20.50025 -1.4233665e-13
20.51025 -1.3273491e-13
20.52025 5.3120759e-13
20.53025 4.9537341e-13
20.54025 -1.9824937e-12
20.55025 -1.8487587e-12
20.56025 7.3987673e-12
20.57025 6.8996616e-12
20.58025 -2.7612575e-11
20.59025 -2.5749888e-11
20.60025 1.0305153e-10
20.61025 9.6099889e-11
20.62025 -3.8459356e-10
20.63025 -3.5864967e-10
20.64025 1.4353227e-09
20.65025 1.3384988e-09
20.66025 -5.3566973e-09
20.67025 -4.9953455e-09
20.68025 1.9991466e-08
20.69025 1.8642883e-08
20.70025 -7.4609168e-08
20.71025 -6.9576187e-08
20.72025 3.2233879e-07
20.73025 8.7976679e-07
20.74025 1.1290145e-06
20.75025 1.0500968e-06
20.76025 8.9044907e-07
20.77025 9.166531e-07
20.78025 1.3530828e-06
20.79025 1.9033957e-06
20.80025 2.0409802e-06
20.81025 1.9693519e-06
20.82025 2.2557358e-06
20.83025 2.8361087e-06
20.84025 3.3237307e-06
20.85025 3.805906e-06
20.86025 4.6097349e-06
20.87025 5.6768721e-06
20.88025 6.741484e-06
20.89025 7.7227982e-06
20.90025 8.6573293e-06
20.91025 9.6649352e-06
20.92025 1.0906092e-05
20.93025 1.2470566e-05
20.94025 1.4382849e-05
20.95025 1.6425599e-05
20.96025 1.8299666e-05
20.97025 2.029623e-05
20.98025 2.2972274e-05
20.99025 2.6095689e-05
21.00025 2.9052547e-05
21.01025 3.2026399e-05
21.02025 3.5604326e-05
21.03025 3.9737925e-05
21.04025 4.4048353e-05
21.05025 4.8580392e-05
21.06025 5.3609706e-05
21.07025 5.9232408e-05
21.08025 6.5424421e-05
21.09025 7.2018069e-05
21.10025 7.8793313e-05
21.11025 8.5836306e-05
21.12025 9.3392271e-05
21.13025 0.00010151111
21.14025 0.0001101317
21.15025 0.00011922985
21.16025 0.00012880802
21.17025 0.00013891307
21.18025 0.00014959631
21.19025 0.00016069446
21.20025 0.00017195593
21.21025 0.00018349859
21.22025 0.0001956184
21.23025 0.00020823408
21.24025 0.00022106918
21.25025 0.00023410408
21.26025 0.00024744893
21.27025 0.00026100189
21.28025 0.00027455175
21.29025 0.00028803707
21.30025 0.00030148956
21.31025 0.00031499533
21.32025 0.00032863552
21.33025 0.0003421271
21.34025 0.00035502606
21.35025 0.00036740157
21.36025 0.00037958654
21.37025 0.00039155265
21.38025 0.00040306482
21.39025 0.00041394045
21.40025 0.00042404317
21.41025 0.00043338187
21.42025 0.00044203087
21.43025 0.0004498757
21.44025 0.00045670833
21.45025 0.00046248935
21.46025 0.00046727361
21.47025 0.00047107173
21.48025 0.00047386902
21.49025 0.00047566255
21.50025 0.00047645612
21.51025 0.0004762509
21.52025 0.00047504629
21.53025 0.00047284068
21.54025 0.00046963252
21.55025 0.00046542718
21.56025 0.00046023143
21.57025 0.0004540254
21.58025 0.00044678355
21.59025 0.00043858001
21.60025 0.00042955407
21.61025 0.00041991746
21.62025 0.00040988543
21.63025 0.00039928687
21.64025 0.00038778371
21.65025 0.00037562184
21.66025 0.00036332638
21.67025 0.00035080007
21.68025 0.00033763934
21.69025 0.00032402198
21.70025 0.00031042846
21.71025 0.00029696014
21.72025 0.00028350133
21.73025 0.00026999197
21.74025 0.00025642072
21.75025 0.00024292648
21.76025 0.00022971419
21.77025 0.00021677673
21.78025 0.00020400858
21.79025 0.00019156091
21.80025 0.00017969793
21.81025 0.00016831052
21.82025 0.00015710639
21.83025 0.00014614399
21.84025 0.00013567244
21.85025 0.00012579391
21.86025 0.00011650393
21.87025 0.00010759695
21.88025 9.8801021e-05
21.89025 9.0347764e-05
21.90025 8.2714317e-05
21.91025 7.5894998e-05
21.92025 6.961196e-05
21.93025 6.3691034e-05
21.94025 5.8026046e-05
21.95025 5.2569358e-05
21.96025 4.7317404e-05
21.97025 4.2373331e-05
21.98025 3.789828e-05
21.99025 3.401572e-05
22.00025 3.0787572e-05
22.01025 2.7878384e-05
22.02025 2.479474e-05
22.03025 2.1778129e-05
22.04025 1.9422255e-05
22.05025 1.7550312e-05
22.06025 1.5592548e-05
22.07025 1.356101e-05
22.08025 1.1785445e-05
22.09025 1.0359752e-05
22.10025 9.2312211e-06
22.11025 8.2737811e-06
22.12025 7.3278252e-06
22.13025 6.315317e-06
22.14025 5.2244783e-06
22.15025 4.231951e-06
22.16025 3.5851553e-06
22.17025 3.143984e-06
22.18025 2.5895546e-06
22.19025 2.0788059e-06
22.20025 1.9840198e-06
22.21025 2.0443973e-06
22.22025 1.7016268e-06
22.23025 1.1266929e-06
22.24025 8.6571253e-07
22.25025 9.4924342e-07
22.26025 1.1066772e-06
22.27025 1.0795262e-06
22.28025 6.6368517e-07
22.29025 1.1254683e-07
22.30025 -1.0517838e-07
22.31025 -2.9301334e-08
22.32025 2.8182463e-08
22.33025 7.8512688e-09
22.34025 -7.5514682e-09
22.35025 -2.1037411e-09
22.36025 2.0234098e-09
22.37025 5.6369574e-10
22.38025 -5.4217102e-10
22.39025 -1.5104182e-10
22.40025 1.4527429e-10
22.41025 4.0471533e-11
22.42025 -3.8926128e-11
22.43025 -1.0844315e-11
22.44025 1.0430225e-11
22.45025 2.9057254e-12
22.46025 -2.7947703e-12
22.47025 -7.7858676e-13
22.48025 7.4885643e-13
22.49025 2.0862169e-13
22.50025 -2.0065548e-13
22.51025 -5.5900014e-14
22.52025 5.3765473e-14
22.53025 1.4978364e-14
22.54025 -1.4406415e-14
22.55025 -4.0134405e-15
22.56025 3.8601873e-15
22.57025 1.0753981e-15
22.58025 -1.0343341e-15
22.59025 -2.8815206e-16
22.60025 2.7714898e-16
22.61025 7.7210112e-17
22.62025 -7.4261844e-17
22.63025 -2.0688387e-17
22.64025 1.9898401e-17
22.65025 5.5434364e-18
22.66025 -5.3317592e-18
22.67025 -1.4853586e-18
22.68025 1.4286359e-18
22.69025 3.9799805e-19
22.70025 -3.8278451e-19
22.71025 -1.0663359e-19
22.72025 1.0250212e-19
22.73025 2.8536292e-20
22.74025 -2.7223969e-20
22.75025 -7.5115822e-21
22.76025 6.3937555e-21
22.77025 1.5100366e-21
22.78025 1.6489469e-21
22.79025 1.4714357e-21
22.80025 -1.2989543e-20
22.81025 -7.3957793e-21
22.82025 5.0309225e-20
22.83025 2.8111681e-20
22.84025 -1.8824736e-19
22.85025 -1.0505095e-19
22.86025 7.0268021e-19
22.87025 3.920921e-19
22.88025 -2.6224735e-18
22.89025 -1.4633175e-18
22.90025 9.7872137e-18
22.91025 5.4611778e-18
22.92025 -3.6526381e-17
22.93025 -2.0381394e-17
22.94025 1.3631831e-16
22.95025 7.6064397e-17
22.96025 -5.0874686e-16
22.97025 -2.8387619e-16
22.98025 1.8986691e-15
22.99025 1.0594404e-15
23.00025 -7.0859297e-15
23.01025 -3.9538853e-15
23.02025 2.644505e-14
23.03025 1.4756101e-14
23.04025 -9.8694269e-14
23.05025 -5.5070518e-14
23.06025 3.6833203e-13
23.07025 2.0552597e-13
23.08025 -1.3746338e-12
23.09025 -7.6703337e-13
23.10025 5.1302033e-12
23.11025 2.8626075e-12
23.12025 -1.9146179e-11
23.13025 -1.0683397e-11
23.14025 7.1454514e-11
23.15025 3.9870979e-11
23.16025 -2.6667188e-10
23.17025 -1.4880052e-10
23.18025 9.95233e-10
23.19025 5.553311e-10
23.20025 -3.7142601e-09
23.21025 -2.0725239e-09
23.22025 1.3861808e-08
23.23025 7.7347644e-09
23.24025 -5.173297e-08
23.25025 -2.8866534e-08
23.26025 2.3004603e-07
23.27025 6.8605321e-07
23.28025 1.4262948e-06
23.29025 2.4088365e-06
23.30025 3.0176039e-06
23.31025 3.0911185e-06
23.32025 3.2409143e-06
23.33025 3.675189e-06
23.34025 4.313485e-06
23.35025 5.3323084e-06
23.36025 6.5388444e-06
23.37025 7.6065218e-06
23.38025 8.9442445e-06
23.39025 1.0892196e-05
23.40025 1.2992321e-05
23.41025 1.4935706e-05
23.42025 1.7105372e-05
23.43025 2.0086125e-05
23.44025 2.4064674e-05
23.45025 2.8674653e-05
23.46025 3.364025e-05
23.47025 3.9004977e-05
23.48025 4.4778841e-05
23.49025 5.1209406e-05
23.50025 5.8764257e-05
23.51025 6.782829e-05
23.52025 7.8678834e-05
23.53025 9.0827484e-05
23.54025 0.00010330901
23.55025 0.00011657713
23.56025 0.00013227668
23.57025 0.00015080899
23.58025 0.00017130972
23.59025 0.00019382057
23.60025 0.00021919878
23.61025 0.00024734513
23.62025 0.00027761617
23.63025 0.00031040963
23.64025 0.0003468243
23.65025 0.00038745802
23.66025 0.00043219724
23.67025 0.00048078054
23.68025 0.00053349614
23.69025 0.00059098207
23.70025 0.0006534204
23.71025 0.00072061998
23.72025 0.00079264025
23.73025 0.00087012393
23.74025 0.00095397731
23.75025 0.0010442508
23.76025 0.0011400962
23.77025 0.0012414056
23.78025 0.001348976
23.79025 0.001463244
23.80025 0.0015843505
23.81025 0.001712199
23.82025 0.0018461641
23.83025 0.0019861406
23.84025 0.0021327175
23.85025 0.0022857702
23.86025 0.0024446328
23.87025 0.002609123
23.88025 0.0027791795
23.89025 0.0029544866
23.90025 0.0031346348
23.91025 0.0033188294
23.92025 0.0035062698
23.93025 0.0036968365
23.94025 0.0038904442
23.95025 0.0040863
23.96025 0.0042833632
23.97025 0.0044807389
23.98025 0.0046774401
23.99025 0.0048725885
24.00025 0.0050659682
24.01025 0.0052576023
24.02025 0.0054466987
24.03025 0.0056311214
24.04025 0.0058086064
24.05025 0.0059787454
24.06025 0.0061424354
24.07025 0.0062994421
24.08025 0.0064479324
24.09025 0.0065861891
24.10025 0.0067137724
24.11025 0.0068306312
24.12025 0.0069359573
24.13025 0.007028761
24.14025 0.0071087159
24.15025 0.0071757659
24.16025 0.0072294344
24.17025 0.0072688836
24.18025 0.0072935468
24.19025 0.0073035895
24.20025 0.0072994653
24.21025 0.0072815021
24.22025 0.0072498878
24.23025 0.0072041531
24.24025 0.0071437423
24.25025 0.0070697035
24.26025 0.0069835935
24.27025 0.006885399
24.28025 0.006774596
24.29025 0.006651916
24.30025 0.0065186875
24.31025 0.0063756533
24.32025 0.0062231949
24.33025 0.0060622066
24.34025 0.0058938475
24.35025 0.005719031
24.36025 0.0055386515
24.37025 0.0053533317
24.38025 0.0051634249
24.39025 0.0049701628
24.40025 0.0047753282
24.41025 0.0045795403
24.42025 0.0043825195
24.43025 0.0041846042
24.44025 0.0039869443
24.45025 0.0037912235
24.46025 0.003598967
24.47025 0.0034102506
24.48025 0.0032244663
24.49025 0.0030421371
24.50025 0.0028644368
24.51025 0.0026920154
24.52025 0.0025251483
24.53025 0.0023638098
24.54025 0.0022078599
24.55025 0.0020575417
24.56025 0.0019132812
24.57025 0.0017755919
24.58025 0.0016451283
24.59025 0.0015217783
24.60025 0.0014045667
24.61025 0.0012931169
24.62025 0.0011880406
24.63025 0.0010896701
24.64025 0.00099758714
24.65025 0.00091121438
24.66025 0.00083031259
24.67025 0.00075493202
24.68025 0.0006849172
24.69025 0.00062001964
24.70025 0.00056041221
24.71025 0.00050600588
24.72025 0.00045595468
24.73025 0.00040959541
24.74025 0.00036683714
24.75025 0.00032781668
24.76025 0.00029274486
24.77025 0.00026115245
24.78025 0.00023203305
24.79025 0.00020541152
24.80025 0.00018186172
24.81025 0.00016089197
24.82025 0.00014169229
24.83025 0.00012431837
24.84025 0.00010912574
24.85025 9.5936442e-05
24.86025 8.4169294e-05
24.87025 7.3404164e-05
24.88025 6.3529727e-05
24.89025 5.4744585e-05
24.90025 4.7276264e-05
24.91025 4.095631e-05
24.92025 3.5602642e-05
24.93025 3.1118962e-05
24.94025 2.7157137e-05
24.95025 2.3317437e-05
24.96025 1.9244764e-05
24.97025 1.5298098e-05
24.98025 1.2614812e-05
24.99025 1.1242161e-05
25.00025 1.0059302e-05
25.01025 8.5231586e-06
25.02025 6.7984801e-06
25.03025 5.3157046e-06
25.04025 4.4850648e-06
25.05025 4.1047329e-06
25.06025 3.6870687e-06
25.07025 3.1552492e-06
25.08025 2.6501602e-06
25.09025 2.1577701e-06
25.10025 1.5957905e-06
25.11025 1.0971702e-06
25.12025 8.9407127e-07
25.13025 9.57154e-07
25.14025 1.0990785e-06
25.15025 1.0774066e-06
25.16025 6.6572124e-07
25.17025 1.1311478e-07
25.18025 -1.0572395e-07
25.19025 -2.9453517e-08
25.20025 2.8328646e-08
25.21025 7.8920461e-09
25.22025 -7.5906378e-09
25.23025 -2.1146674e-09
25.24025 2.0339053e-09
25.25025 5.6662342e-10
25.26025 -5.4498327e-10
25.27025 -1.5182629e-10
25.28025 1.4602783e-10
25.29025 4.0681731e-11
25.30025 -3.9128039e-11
25.31025 -1.0900637e-11
25.32025 1.0484326e-11
25.33025 2.9208169e-12
25.34025 -2.8092668e-12
25.35025 -7.8263052e-13
25.36025 7.5274077e-13
25.37025 2.0970522e-13
25.38025 -2.0169628e-13
25.39025 -5.6190343e-14
25.40025 5.4044355e-14
25.41025 1.5056157e-14
25.42025 -1.4481141e-14
25.43025 -4.0342851e-15
25.44025 3.8802101e-15
25.45025 1.0809834e-15
25.46025 -1.0396992e-15
25.47025 -2.8964864e-16
25.48025 2.7858655e-16
25.49025 7.7611119e-17
25.50025 -7.4647042e-17
25.51025 -2.0795837e-17
25.52025 2.0001615e-17
25.53025 5.5722277e-18
25.54025 -5.3594165e-18
25.55025 -1.4930739e-18
25.56025 1.4360513e-18
25.57025 4.0006795e-19
25.58025 -3.8478879e-19
25.59025 -1.0719788e-19
25.60025 1.0310385e-19
25.61025 2.8723586e-20
25.62025 -2.7626592e-20
25.63025 -7.6964617e-21
25.64025 7.4025231e-21
25.65025 2.0622607e-21
25.66025 -1.9835001e-21
25.67025 -5.5258109e-22
25.68025 5.3147725e-22
25.69025 1.4806366e-22
25.70025 -1.424089e-22
25.71025 -3.9673537e-23
25.72025 3.8158349e-23
25.73025 1.0630492e-23
25.74025 -1.0224499e-23
25.75025 -2.8484318e-24
25.76025 2.7396462e-24
25.77025 7.6323501e-25
25.78025 -7.3408599e-25
25.79025 -2.045082e-25
25.80025 1.9669775e-25
25.81025 5.4797808e-26
25.82025 -5.2705003e-26
25.83025 -1.4683028e-26
25.84025 1.4122263e-26
25.85025 3.9343056e-27
25.86025 -3.784049e-27
25.87025 -1.054194e-27
25.88025 1.0139329e-27
25.89025 2.8247043e-28
25.90025 -2.7168248e-28
25.91025 -7.5687707e-29
25.92025 7.2797077e-29
25.93025 2.0280401e-29
25.94025 -1.9505824e-29
25.95025 -5.4338948e-30
25.96025 5.2262193e-30
25.97025 1.4551785e-30
25.98025 -1.399053e-30
25.99025 -3.8681927e-31
26.00025 3.6999275e-31
26.01025 9.2098581e-32
26.02025 -8.0917971e-32
26.03025 1.8424949e-32
26.04025 -4.6320861e-32
26.05025 -1.6579838e-31
26.06025 2.6620141e-31
26.07025 6.4476856e-31
26.08025 -1.0184848e-30
26.09025 -2.4132759e-30
26.10025 3.8077378e-30
26.11025 9.0083349e-30
26.12025 -1.4212466e-29
26.13025 -3.3620064e-29
26.14025 5.3042127e-29
26.15025 1.2547192e-28
26.16025 -1.9795604e-28
26.17025 -4.6826762e-28
26.18025 7.3878204e-28
26.19025 1.7475985e-27
26.20025 -2.7571721e-27
26.21025 -6.5221266e-27
26.22025 1.0289906e-26
26.23025 2.4340908e-26
26.24025 -3.8402454e-26
26.25025 -9.0841504e-26
26.26025 1.4331991e-25
26.27025 3.3902511e-25
26.28025 -5.3487718e-25
26.29025 -1.2652589e-24
26.30025 1.9961888e-24
26.31025 4.7220106e-24
26.32025 -7.4498781e-24
26.33025 -1.7622784e-23
26.34025 2.7803324e-23
26.35025 6.5769124e-23
26.36025 -1.0376342e-22
26.37025 -2.4545371e-22
26.38025 3.8725034e-22
26.39025 9.1604572e-22
26.40025 -1.445238e-21
26.41025 -3.4187292e-21
26.42025 5.3937015e-21
26.43025 1.2758871e-20
26.44025 -2.0129568e-20
26.45025 -4.7616755e-20
26.46025 7.512457e-20
26.47025 1.7770815e-19
26.48025 -2.8036871e-19
26.49025 -6.6321584e-19
26.50025 1.0463503e-18
26.51025 2.4751552e-18
26.52025 -3.9050324e-18
26.53025 -9.237405e-18
26.54025 1.4573779e-17
26.55025 3.4474465e-17
26.56025 -5.4390085e-17
26.57025 -1.2866045e-16
26.58025 2.0298656e-16
26.59025 4.8016735e-16
26.60025 -7.5755616e-16
26.61025 -1.7920089e-15
26.62025 2.8272381e-15
26.63025 6.6878684e-15
26.64025 -1.0551396e-14
26.65025 -2.4959465e-14
26.66025 3.9378346e-14
26.67025 9.3149991e-14
26.68025 -1.4696199e-13
26.69025 -3.476405e-13
26.70025 5.4846961e-13
26.71025 1.297412e-12
26.72025 -2.0469165e-12
26.73025 -4.8420075e-12
26.74025 7.6391962e-12
26.75025 1.8070618e-11
26.76025 -2.8509868e-11
26.77025 -6.7440465e-11
26.78025 1.0640028e-10
26.79025 2.5169124e-10
26.80025 -3.9709124e-10
26.81025 -9.393245e-10
26.82025 1.4819647e-09
26.83025 3.5056067e-09
26.84025 -5.5307675e-09
26.85025 -1.3083103e-08
26.86025 2.0641105e-08
26.87025 4.8826803e-08
26.88025 -7.7033654e-08
26.89025 -1.8222411e-07
26.90025 3.2377464e-07
26.91025 1.3790294e-06
26.92025 2.0313052e-06
26.93025 2.0832692e-06
26.94025 2.2886295e-06
26.95025 2.7363932e-06
26.96025 3.0726416e-06
26.97025 3.5213811e-06
26.98025 4.1605443e-06
26.99025 4.7473974e-06
27.00025 5.6078083e-06
27.01025 7.0584737e-06
27.02025 8.6899631e-06
27.03025 1.0133553e-05
27.04025 1.1617539e-05
27.05025 1.3517516e-05
27.06025 1.5861361e-05
27.07025 1.8480545e-05
27.08025 2.1244842e-05
27.09025 2.411495e-05
27.10025 2.7462492e-05
27.11025 3.1858661e-05
27.12025 3.72345e-05
27.13025 4.2814211e-05
27.14025 4.8137302e-05
27.15025 5.3960864e-05
27.16025 6.1304706e-05
27.17025 6.9838798e-05
27.18025 7.8784239e-05
27.19025 8.8564138e-05
27.20025 9.9902805e-05
27.21025 0.00011248764
27.22025 0.00012573858
27.23025 0.00013990053
27.24025 0.00015573947
27.25025 0.00017370347
27.26025 0.00019350271
27.27025 0.00021450764
27.28025 0.00023666863
27.29025 0.00026087558
27.30025 0.00028802991
27.31025 0.00031758764
27.32025 0.00034819699
27.33025 0.00037993873
27.34025 0.0004140365
27.35025 0.00045100668
27.36025 0.00049062729
27.37025 0.00053251433
27.38025 0.00057638835
27.39025 0.00062229219
27.40025 0.00067019533
27.41025 0.00072012512
27.42025 0.00077258356
27.43025 0.00082762866
27.44025 0.00088442614
27.45025 0.00094246051
27.46025 0.0010020465
27.47025 0.0010635443
27.48025 0.0011268757
27.49025 0.001191545
27.50025 0.0012569878
27.51025 0.0013231906
27.52025 0.0013903619
27.53025 0.0014581984
27.54025 0.0015262921
27.55025 0.0015945501
27.56025 0.0016628414
27.57025 0.0017307541
27.58025 0.0017978347
27.59025 0.0018642944
27.60025 0.0019306878
27.61025 0.001996489
27.62025 0.0020604478
27.63025 0.002122402
27.64025 0.0021833055
27.65025 0.0022436599
27.66025 0.0023028356
27.67025 0.002360263
27.68025 0.002416469
27.69025 0.0024718714
27.70025 0.0025258843
27.71025 0.0025784483
27.72025 0.0026305228
27.73025 0.0026826466
27.74025 0.0027348127
27.75025 0.0027871529
27.76025 0.0028396682
27.77025 0.0028924037
27.78025 0.0029462571
27.79025 0.003002588
27.80025 0.0030618932
27.81025 0.0031235605
27.82025 0.003187328
27.83025 0.0032541507
27.84025 0.003325085
27.85025 0.0034002633
27.86025 0.0034795356
27.87025 0.0035633852
27.88025 0.0036528199
27.89025 0.0037483286
27.90025 0.0038495365
27.91025 0.0039559817
27.92025 0.0040677442
27.93025 0.0041852983
27.94025 0.0043090963
27.95025 0.0044387469
27.96025 0.0045730891
27.97025 0.0047118747
27.98025 0.0048559042
27.99025 0.005004519
28.00025 0.0051557401
28.01025 0.0053092185
28.02025 0.0054659005
28.03025 0.0056249485
28.04025 0.0057840116
28.05025 0.0059418308
28.06025 0.006098333
28.07025 0.0062529541
28.08025 0.0064042454
28.09025 0.0065508112
28.10025 0.0066919862
28.11025 0.006827054
28.12025 0.0069545095
28.13025 0.0070728854
28.14025 0.0071811929
28.15025 0.0072789555
28.16025 0.007366216
28.17025 0.0074423395
28.18025 0.0075055156
28.19025 0.0075544507
28.20025 0.0075889045
28.21025 0.0076088853
28.22025 0.0076144754
28.23025 0.0076056206
28.24025 0.0075815363
28.25025 0.0075417335
28.26025 0.0074868291
28.27025 0.007417351
28.28025 0.0073332715
28.29025 0.0072350963
28.30025 0.0071234982
28.31025 0.0069987199
28.32025 0.0068612668
28.33025 0.0067121642
28.34025 0.0065522324
28.35025 0.0063820794
28.36025 0.0062026488
28.37025 0.0060152085
28.38025 0.0058209914
28.39025 0.0056211474
28.40025 0.0054166817
28.41025 0.0052083972
28.42025 0.0049970737
28.43025 0.0047834793
28.44025 0.0045686259
28.45025 0.0043540318
28.46025 0.0041408631
28.47025 0.0039293246
28.48025 0.0037198614
28.49025 0.0035137758
28.50025 0.0033122836
28.51025 0.0031159347
28.52025 0.0029248869
28.53025 0.0027390458
28.54025 0.0025586968
28.55025 0.0023848066
28.56025 0.0022181179
28.57025 0.0020586384
28.58025 0.0019062972
28.59025 0.0017612751
28.60025 0.0016237644
28.61025 0.0014938238
28.62025 0.0013714571
28.63025 0.0012564892
28.64025 0.0011486265
28.65025 0.0010475335
28.66025 0.00095288803
28.67025 0.00086470646
28.68025 0.00078315912
28.69025 0.00070799293
28.70025 0.00063871054
28.71025 0.00057484274
28.72025 0.00051596814
28.73025 0.00046196665
28.74025 0.00041285895
28.75025 0.00036832152
28.76025 0.0003278488
28.77025 0.00029112813
28.78025 0.00025796135
28.79025 0.00022816103
28.80025 0.00020152219
28.81025 0.0001776072
28.82025 0.00015589027
28.83025 0.00013632091
28.84025 0.00011909213
28.85025 0.00010405881
28.86025 9.0877325e-05
28.87025 7.9201792e-05
28.88025 6.8720111e-05
28.89025 5.9460889e-05
28.90025 5.1603968e-05
28.91025 4.485764e-05
28.92025 3.8720467e-05
28.93025 3.335383e-05
28.94025 2.9221702e-05
28.95025 2.5935538e-05
28.96025 2.2705737e-05
28.97025 1.9721394e-05
28.98025 1.7659184e-05
28.99025 1.6343393e-05
29.00025 1.5165382e-05
29.01025 1.4185217e-05
29.02025 1.380523e-05
29.03025 1.392614e-05
29.04025 1.4199902e-05
29.05025 1.4736712e-05
29.06025 1.5870605e-05
29.07025 1.7486916e-05
29.08025 1.9253379e-05
29.09025 2.1291615e-05
29.10025 2.3940819e-05
29.11025 2.7056027e-05
29.12025 3.0268546e-05
29.13025 3.3809767e-05
29.14025 3.8203333e-05
29.15025 4.3383913e-05
29.16025 4.8984371e-05
29.17025 5.5069369e-05
29.18025 6.1931171e-05
29.19025 6.960331e-05
29.20025 7.7983588e-05
29.21025 8.7134785e-05
29.22025 9.7220514e-05
29.23025 0.00010844455
29.24025 0.00012100144
29.25025 0.00013476332
29.26025 0.00014945057
29.27025 0.00016514405
29.28025 0.00018211185
29.29025 0.00020038526
29.30025 0.00021987127
29.31025 0.0002406254
29.32025 0.00026279872
29.33025 0.00028662622
29.34025 0.00031234355
29.35025 0.00033970509
29.36025 0.00036823563
29.37025 0.00039796728
29.38025 0.00042920657
29.39025 0.0004620359
29.40025 0.00049640089
29.41025 0.00053220142
29.42025 0.00056930778
29.43025 0.00060754959
29.44025 0.00064675335
29.45025 0.0006869506
29.46025 0.00072825902
29.47025 0.0007704612
29.48025 0.00081316897
29.49025 0.00085624358
29.50025 0.00089967028
29.51025 0.00094320998
29.52025 0.00098651266
29.53025 0.0010294351
29.54025 0.0010719391
29.55025 0.0011138252
29.56025 0.0011547989
29.57025 0.0011945633
29.58025 0.0012328373
29.59025 0.0012695082
29.60025 0.0013045389
29.61025 0.0013376651
29.62025 0.0013685197
29.63025 0.0013970335
29.64025 0.0014232602
29.65025 0.001446728
29.66025 0.0014667493
29.67025 0.0014835534
29.68025 0.0014978122
29.69025 0.0015092734
29.70025 0.0015172006
29.71025 0.0015214325
29.72025 0.0015221397
29.73025 0.0015194354
29.74025 0.0015134078
29.75025 0.0015042538
29.76025 0.0014921969
29.77025 0.001477086
29.78025 0.0014586017
29.79025 0.0014369241
29.80025 0.0014124955
29.81025 0.001385462
29.82025 0.0013558201
29.83025 0.0013238174
29.84025 0.0012898219
29.85025 0.0012539362
29.86025 0.0012161444
29.87025 0.0011768
29.88025 0.00113644
29.89025 0.0010952742
29.90025 0.0010533265
29.91025 0.0010106773
29.92025 0.00096745017
29.93025 0.0009238644
29.94025 0.00088019497
29.95025 0.00083672324
29.96025 0.00079372223
29.97025 0.00075134733
29.98025 0.00070968759
29.99025 0.00066885161
30.00025 0.00062896344
30.01025 0.00059018321
30.02025 0.00055267573
30.03025 0.00051644185
30.04025 0.00048140436
30.05025 0.00044766136
30.06025 0.00041540394
30.07025 0.00038472728
30.08025 0.00035564716
30.09025 0.00032794629
30.10025 0.00030132981
30.11025 0.00027608324
30.12025 0.00025275511
30.13025 0.00023113596
30.14025 0.0002106413
30.15025 0.00019136979
30.16025 0.00017375534
30.17025 0.00015757799
30.18025 0.00014229534
30.19025 0.00012797334
30.20025 0.0001149889
30.21025 0.00010326344
30.22025 9.2484422e-05
30.23025 8.2673288e-05
30.24025 7.4003605e-05
30.25025 6.6206602e-05
30.26025 5.8809561e-05
30.27025 5.1889286e-05
30.28025 4.5801142e-05
30.29025 4.0471953e-05
30.30025 3.5605622e-05
30.31025 3.119119e-05
30.32025 2.7357966e-05
30.33025 2.3961382e-05
30.34025 2.0733217e-05
30.35025 1.7774271e-05
30.36025 1.5369107e-05
30.37025 1.3485935e-05
30.38025 1.1910557e-05
30.39025 1.0442478e-05
30.40025 8.9103186e-06
30.41025 7.3978462e-06
30.42025 6.1425621e-06
30.43025 5.2367425e-06
30.44025 4.6014806e-06
30.45025 4.0454816e-06
30.46025 3.6061695e-06
30.47025 3.5930239e-06
30.48025 3.8943172e-06
30.49025 4.0442446e-06
30.50025 3.9948075e-06
30.51025 3.9876805e-06
30.52025 4.0066754e-06
30.53025 3.9211562e-06
30.54025 3.9502936e-06
30.55025 4.4510651e-06
30.56025 5.2215135e-06
30.57025 5.8067599e-06
30.58025 6.3647027e-06
30.59025 7.2430149e-06
30.60025 8.2896839e-06
30.61025 9.3390885e-06
30.62025 1.0502648e-05
30.63025 1.1965431e-05
30.64025 1.4018441e-05
30.65025 1.6492356e-05
30.66025 1.8667255e-05
30.67025 2.0600569e-05
30.68025 2.3074458e-05
30.69025 2.6238207e-05
30.70025 2.9638182e-05
30.71025 3.3004793e-05
30.72025 3.6638655e-05
30.73025 4.0966564e-05
30.74025 4.5812781e-05
30.75025 5.0922209e-05
30.76025 5.643843e-05
30.77025 6.2457304e-05
30.78025 6.9007168e-05
30.79025 7.5902165e-05
30.80025 8.2769141e-05
30.81025 9.012838e-05
30.82025 9.9002483e-05
30.83025 0.00010907858
30.84025 0.00011932281
30.85025 0.00012973635
30.86025 0.00014068963
30.87025 0.0001521634
30.88025 0.00016448311
30.89025 0.00017791708
30.90025 0.0001918906
30.91025 0.00020588219
30.92025 0.00022015762
30.93025 0.00023512909
30.94025 0.00025071442
30.95025 0.00026674907
30.96025 0.00028350475
30.97025 0.00030101226
30.98025 0.00031869855
30.99025 0.00033617243
31.00025 0.00035353713
31.01025 0.0003711341
31.02025 0.00038902531
31.03025 0.00040657624
31.04025 0.00042341013
31.05025 0.0004402359
31.06025 0.00045761246
31.07025 0.00047488623
31.08025 0.0004911987
31.09025 0.00050665328
31.10025 0.00052180167
31.11025 0.0005365057
31.12025 0.00055003705
31.13025 0.00056206549
31.14025 0.00057291607
31.15025 0.00058298489
31.16025 0.00059222658
31.17025 0.00060034979
31.18025 0.00060738269
31.19025 0.00061341207
31.20025 0.00061813083
31.21025 0.00062123535
31.22025 0.0006227124
31.23025 0.00062277973
31.24025 0.00062170386
31.25025 0.00061938248
31.26025 0.00061544301
31.27025 0.00060992002
31.28025 0.00060334895
31.29025 0.00059593149
31.30025 0.0005872442
31.31025 0.00057729605
31.32025 0.00056679238
31.33025 0.00055546526
31.34025 0.00054199297
31.35025 0.00052675336
31.36025 0.00051195098
31.37025 0.0004981286
31.38025 0.0004836518
31.39025 0.00046770898
31.40025 0.00045108218
31.41025 0.00043450946
31.42025 0.00041809164
31.43025 0.00040164382
31.44025 0.00038495578
31.45025 0.00036835829
31.46025 0.00035265739
31.47025 0.00033772577
31.48025 0.00032252976
31.49025 0.00030742719
31.50025 0.0002940261
31.51025 0.00028228974
31.52025 0.00027069146
31.53025 0.00025902644
31.54025 0.00024855988
31.55025 0.00023959358
31.56025 0.00023108907
31.57025 0.00022316729
31.58025 0.00021720255
31.59025 0.0002133317
31.60025 0.00021088511
31.61025 0.00020992001
31.62025 0.00021043644
31.63025 0.00021210303
31.64025 0.00021515441
31.65025 0.00022012053
31.66025 0.00022710289
31.67025 0.00023590551
31.68025 0.00024622736
31.69025 0.00025787375
31.70025 0.00027119842
31.71025 0.00028678686
31.72025 0.00030468348
31.73025 0.00032432424
31.74025 0.00034543165
31.75025 0.00036851003
31.76025 0.00039380591
31.77025 0.0004206714
31.78025 0.00044858292
31.79025 0.00047804901
31.80025 0.00050996626
31.81025 0.00054410777
31.82025 0.00057946213
31.83025 0.00061609827
31.84025 0.00065462104
31.85025 0.00069430954
31.86025 0.00073420429
31.87025 0.00077491701
31.88025 0.00081740718
31.89025 0.00086114484
31.90025 0.00090481615
31.91025 0.00094809665
31.92025 0.00099172089
31.93025 0.0010360488
31.94025 0.0010805148
31.95025 0.0011244966
31.96025 0.0011677444
31.97025 0.0012099431
31.98025 0.0012508697
31.99025 0.0012905407
32.00025 0.0013286077
32.01025 0.0013649106
32.02025 0.0013999097
32.03025 0.0014330419
32.04025 0.0014629629
32.05025 0.0014899089
32.06025 0.0015148459
32.07025 0.0015375238
32.08025 0.0015574695
32.09025 0.0015745926
32.10025 0.0015881757
32.11025 0.0015977877
32.12025 0.0016043647
32.13025 0.0016084931
32.14025 0.0016092757
32.15025 0.0016059824
32.16025 0.0015990962
32.17025 0.0015891743
32.18025 0.001576077
32.19025 0.0015598357
32.20025 0.0015409335
32.21025 0.0015192942
32.22025 0.0014943798
32.23025 0.0014665455
32.24025 0.0014368925
32.25025 0.001405389
32.26025 0.0013708516
32.27025 0.0013337163
32.28025 0.0012960391
32.29025 0.0012577107
32.30025 0.0012167404
32.31025 0.0011735608
32.32025 0.0011304918
32.33025 0.0010877671
32.34025 0.0010441143
32.35025 0.00099959566
32.36025 0.00095515218
32.37025 0.0009109376
32.38025 0.00086654842
32.39025 0.00082206902
32.40025 0.00077827639
32.41025 0.00073593171
32.42025 0.00069505314
32.43025 0.00065494157
32.44025 0.00061511062
32.45025 0.00057614976
32.46025 0.00053905998
32.47025 0.00050374391
32.48025 0.00046947544
32.49025 0.00043659715
32.50025 0.00040584458
32.51025 0.00037665218
32.52025 0.00034814097
32.53025 0.00032069234
32.54025 0.00029488865
32.55025 0.00027057689
32.56025 0.0002478675
32.57025 0.00022696358
32.58025 0.00020723726
32.59025 0.00018829333
32.60025 0.00017085151
32.61025 0.0001554555
32.62025 0.00014153371
32.63025 0.00012816374
32.64025 0.00011511742
32.65025 0.00010313745
32.66025 9.2787116e-05
32.67025 8.3411231e-05
32.68025 7.4453171e-05
32.69025 6.6384549e-05
32.70025 5.9229397e-05
32.71025 5.2380079e-05
32.72025 4.6061167e-05
32.73025 4.0927198e-05
32.74025 3.6831795e-05
32.75025 3.3009057e-05
32.76025 2.8884368e-05
32.77025 2.4758765e-05
32.78025 2.1472393e-05
32.79025 1.9028137e-05
32.80025 1.6610668e-05
32.81025 1.408674e-05
32.82025 1.2032899e-05
32.83025 1.0679495e-05
32.84025 9.7912172e-06
32.85025 8.7175121e-06
32.86025 6.9971221e-06
32.87025 5.385862e-06
32.88025 4.6652399e-06
32.89025 4.4017113e-06
32.90025 4.2089646e-06
32.91025 4.0199532e-06
32.92025 3.4187269e-06
32.93025 2.4494112e-06
32.94025 1.4860211e-06
32.95025 5.6232963e-07
32.96025 -5.0771106e-08
32.97025 -1.1593752e-07
32.98025 1.3604077e-08
32.99025 3.1065364e-08
33.00025 -3.6452014e-09
33.01025 -8.3239393e-09
33.02025 9.7672877e-10
33.03025 2.2303928e-09
33.04025 -2.6171368e-10
33.05025 -5.9763196e-10
33.06025 7.012597e-11
33.07025 1.60135e-10
33.08025 -1.8790197e-11
33.09025 -4.2908044e-11
33.10025 5.0348181e-12
33.11025 1.1497176e-11
33.12025 -1.3490755e-12
33.13025 -3.0806589e-12
33.14025 3.6148368e-13
33.15025 8.2546008e-13
33.16025 -9.685926e-14
33.17025 -2.2118136e-13
33.18025 2.5953361e-14
33.19025 5.9265367e-14
33.20025 -6.954182e-15
33.21025 -1.5880107e-14
33.22025 1.8633674e-15
33.23025 4.2550619e-15
33.24025 -4.992878e-16
33.25025 -1.1401404e-15
33.26025 1.3378376e-16
33.27025 3.054997e-16
33.28025 -3.5847251e-17
33.29025 -8.1858398e-17
33.30025 9.6052421e-18
33.31025 2.1933892e-17
33.32025 -2.5737168e-18
33.33025 -5.8771685e-18
33.34025 6.8962535e-19
33.35025 1.5747826e-18
33.36025 -1.8478456e-19
33.37025 -4.2196172e-19
33.38025 4.9512873e-20
33.39025 1.130643e-19
33.40025 -1.3266934e-20
33.41025 -3.0295488e-20
33.42025 3.5548643e-21
33.43025 8.1176516e-21
33.44025 -9.5252302e-22
33.45025 -2.1751182e-21
33.46025 2.5522777e-22
33.47025 5.8282116e-22
33.48025 -6.8388076e-23
33.49025 -1.5616646e-22
33.50025 1.832453e-23
33.51025 4.1844677e-23
33.52025 -4.9100429e-24
33.53025 -1.1212247e-23
33.54025 1.315642e-24
33.55025 3.0043126e-24
33.56025 -3.5252522e-25
33.57025 -8.0500314e-25
33.58025 9.4458849e-26
33.59025 2.1569994e-25
33.60025 -2.5310172e-26
33.61025 -5.7796625e-26
33.62025 6.7818402e-27
33.63025 1.5486559e-26
33.64025 -1.8171886e-27
33.65025 -4.149611e-27
33.66025 4.8691422e-28
33.67025 1.1118849e-27
33.68025 -1.3046827e-28
33.69025 -2.9792866e-28
33.70025 3.4958868e-29
33.71025 7.9829745e-29
33.72025 -9.3672005e-30
33.73025 -2.1390316e-29
33.74025 2.5099338e-30
33.75025 5.7315178e-30
33.76025 -6.7253474e-31
33.77025 -1.5357556e-30
33.78025 1.8020514e-31
33.79025 4.1150447e-31
33.80025 -4.8285821e-32
33.81025 -1.1026229e-31
33.82025 1.2938147e-32
33.83025 2.9544691e-32
33.84025 -3.466766e-33
33.85025 -7.9164762e-33
33.86025 9.2891715e-34
33.87025 2.1212134e-33
33.88025 -2.489026e-34
33.89025 -5.6837742e-34
33.90025 6.6693251e-35
33.91025 1.5229627e-34
33.92025 -1.7870403e-35
33.93025 -4.0807663e-35
33.94025 4.78836e-36
33.95025 1.093438e-35
33.96025 -1.2830372e-36
33.97025 -2.9298583e-36
33.98025 3.4378878e-37
33.99025 7.8505318e-37
34.00025 -9.2117926e-38
34.01025 -2.1035437e-37
34.02025 2.4682924e-38
34.03025 5.6364282e-38
34.04025 -6.6137695e-39
34.05025 -1.5102764e-38
34.06025 1.7721542e-39
34.07025 4.0467734e-39
34.08025 -4.7484729e-40
34.09025 -1.0843297e-39
34.10025 1.2723495e-40
34.11025 2.9054526e-40
34.12025 -3.4092501e-41
34.13025 -7.7851367e-41
34.14025 9.1350582e-42
34.15025 2.0860211e-41
34.16025 -2.4477315e-42
34.17025 -5.5894767e-42
34.18025 6.5586767e-43
34.19025 1.4976958e-42
34.20025 -1.7573921e-43
34.21025 -4.0130637e-43
34.22025 4.708918e-44
34.23025 1.0752972e-43
34.24025 -1.2617508e-44
34.25025 -2.8812501e-44
34.26025 3.380851e-45
34.27025 7.7202864e-45
34.28025 -9.058963e-46
34.29025 -2.0686445e-45
34.30025 2.4273418e-46
34.31025 5.5429162e-46
34.32025 -6.5040428e-47
34.33025 -1.4852199e-46
34.34025 1.742753e-47
34.35025 3.9796348e-47
34.36025 -4.6696926e-48
34.37025 -1.0663399e-47
34.38025 1.2512404e-48
34.39025 2.8572492e-48
34.40025 -3.3526885e-49
34.41025 -7.6559763e-49
34.42025 8.9835016e-50
34.43025 2.0514127e-49
34.44025 -2.407122e-50
34.45025 -5.4967436e-50
34.46025 6.449864e-51
34.47025 1.472848e-50
34.48025 -1.7282358e-51
34.49025 -3.9464844e-51
34.50025 4.630794e-52
34.51025 1.0574573e-51
34.52025 -1.2408175e-52
34.53025 -2.8334483e-52
34.54025 3.3247605e-53
34.55025 7.5922019e-53
34.56025 -8.9086689e-54
34.57025 -2.0343244e-53
34.58025 2.3870706e-54
34.59025 5.4509557e-54
34.60025 -6.3961365e-55
34.61025 -1.4605792e-54
34.62025 1.7138396e-55
34.63025 3.9136101e-55
34.64025 -4.5922194e-56
34.65025 -1.0486487e-55
34.66025 1.2304815e-56
34.67025 2.8098456e-56
34.68025 -3.2970652e-57
34.69025 -7.5289587e-57
34.70025 8.8344595e-58
34.71025 2.0173784e-57
34.72025 -2.3671863e-58
34.73025 -5.4055491e-58
34.74025 6.3428566e-59
34.75025 1.4484125e-58
34.76025 -1.6995633e-59
34.77025 -3.8810097e-59
34.78025 4.5539661e-60
34.79025 1.0399134e-59
34.80025 -1.2202316e-60
34.81025 -2.7864396e-60
34.82025 3.2696006e-61
34.83025 7.4662423e-61
34.84025 -8.7608683e-62
34.85025 -2.0005736e-61
34.86025 2.3474676e-62
34.87025 5.3605208e-62
34.88025 -6.2900205e-63
34.89025 -1.4363472e-62
34.90025 1.6854059e-63
34.91025 3.8486808e-63
34.92025 -4.5160315e-64
34.93025 -1.0312509e-63
34.94025 1.210067e-64
34.95025 2.7632285e-64
34.96025 -3.2423647e-65
34.97025 -7.4040484e-65
34.98025 8.6878901e-66
34.99025 1.9839088e-65
35.00025 -2.3279131e-66
35.01025 -5.3158675e-66
35.02025 6.237624e-67
35.03025 1.4243824e-66
35.04025 -1.6713647e-67
35.05025 -3.8166195e-67
35.06025 4.4783473e-68
35.07025 1.0226544e-67
35.08025 -1.1997424e-68
35.09025 -2.7399825e-68
35.10025 3.2062211e-69
35.11025 7.3338563e-69
35.12025 -8.2746102e-70
35.13025 -1.9355997e-69
35.14025 8.7043287e-71
35.15025 1.7431437e-70
35.16025 -3.9196857e-70
35.17025 -2.6295252e-70
35.18025 7.0803112e-71
35.19025 1.5674458e-70
35.20025 1.1476638e-70
35.21025 6.2108783e-71
35.22025 -2.1072825e-71
&
@target G0.S1
@type xy
-0.83827 5
-0.82827 5
-0.81827 5
-0.80827 5
-0.79827 5
-0.78827 5
-0.77827 5
-0.76827 5
-0.75827 5
-0.74827 5
-0.73827 5
-0.72827 5
-0.71827 5
-0.70827 5
-0.69827 5
-0.68827 5
-0.67827 5
-0.66827 5
-0.65827 5
-0.64827 5
-0.63827 5
-0.62827 5
-0.61827 5
-0.60827 5
-0.59827 5
-0.58827 5
-0.57827 5
-0.56827 5
-0.55827 5
-0.54827 5
-0.53827 5
-0.52827 5
-0.51827 5
-0.50827 5
-0.49827 5
-0.48827 5
-0.47827 5
-0.46827 5
-0.45827 5
-0.44827 5
-0.43827 5
-0.42827 5
-0.41827 5
-0.40827 5
-0.39827 5
-0.38827 5
-0.37827 5
-0.36827 5
-0.35827 5
-0.34827 5
-0.33827 5
-0.32827 5
-0.31827 5
-0.30827 5
-0.29827 5
-0.28827 5
-0.27827 5
-0.26827 5
-0.25827 5
-0.24827 5
-0.23827 5
-0.22827 5
-0.21827 5
-0.20827 5
-0.19827 5
-0.18827 5
-0.17827 5
-0.16827 5
-0.15827 5
-0.14827 5
-0.13827 5
-0.12827 5
-0.11827 5
-0.10827 5
-0.09827 5
-0.08827 5
-0.07827 5
-0.06827 5
-0.05827 5
-0.04827 5
-0.03827 5
-0.02827 5
-0.01827 5
-0.00827 5
0.00173 5
0.01173 5
0.02173 5
0.03173 5
0.04173 5
0.05173 5
0.06173 5
0.07173 5
0.08173 5
0.09173 5
0.10173 5
0.11173 5
0.12173 5
0.13173 5
0.14173 5
0.15173 5
0.16173 5
0.17173 5
0.18173 5
0.19173 5
0.20173 5
0.21173 5
0.22173 5
0.23173 5
0.24173 5
0.25173 5
0.26173 5
0.27173 5
0.28173 5
0.29173 5
0.30173 5
0.31173 5
0.32173 5
0.33173 5
0.34173 5
0.35173 5
0.36173 5
0.37173 5
0.38173 5
0.39173 5
0.40173 5
0.41173 5
0.42173 5
0.43173 5
0.44173 5
0.45173 5
0.46173 5
0.47173 5
0.48173 5
0.49173 5
0.50173 5
0.51173 5
0.52173 5
0.53173 5
0.54173 5
0.55173 5
0.56173 5
0.57173 5
0.58173 5
0.59173 5
0.60173 5
0.61173 5
0.62173 5
0.63173 5
0.64173 5
0.65173 5
0.66173 5
0.67173 5
0.68173 5
0.69173 5
0.70173 5
0.71173 5
0.72173 5
0.73173 5
0.74173 5
0.75173 5
0.76173 5
0.77173 5
0.78173 5
0.79173 5
0.80173 5
0.81173 5
0.82173 5
0.83173 5
0.84173 5
0.85173 5
0.86173 5
0.87173 5
0.88173 5
0.89173 5
0.90173 5
0.91173 5
0.92173 5
0.93173 5
0.94173 5
0.95173 5
0.96173 5
0.97173 5
0.98173 5
0.99173 4.9999999
1.00173 5
1.01173 5.0000005
1.02173 5.000001
1.03173 5.000001
1.04173 5.0000009
1.05173 5.0000014
1.06173 5.0000024
1.07173 5.0000034
1.08173 5.0000041
1.09173 5.0000049
1.10173 5.0000065
1.11173 5.0000084
1.12173 5.00001
1.13173 5.0000118
1.14173 5.0000149
1.15173 5.0000192
1.16173 5.0000239
1.17173 5.0000293
1.18173 5.0000367
1.19173 5.0000467
1.20173 5.0000588
1.21173 5.0000727
1.22173 5.0000901
1.23173 5.0001122
1.24173 5.0001388
1.25173 5.00017
1.26173 5.0002081
1.27173 5.0002552
1.28173 5.0003123
1.29173 5.0003809
1.30173 5.0004636
1.31173 5.0005632
1.32173 5.0006829
1.33173 5.000826
1.34173 5.0009969
1.35173 5.001201
1.36173 5.0014441
1.37173 5.0017325
1.38173 5.002074
1.39173 5.0024771
1.40173 5.0029519
1.41173 5.0035098
1.42173 5.004164
1.43173 5.00493
1.44173 5.005825
1.45173 5.0068675
1.46173 5.008079
1.47173 5.0094838
1.48173 5.0111098
1.49173 5.0129867
1.50173 5.0151474
1.51173 5.0176279
1.52173 5.0204715
1.53173 5.0237248
1.54173 5.0274363
1.55173 5.0316583
1.56173 5.0364515
1.57173 5.0418818
1.58173 5.048019
1.59173 5.0549374
1.60173 5.0627187
1.61173 5.0714501
1.62173 5.0812239
1.63173 5.0921369
1.64173 5.1042935
1.65173 5.1178028
1.66173 5.132779
1.67173 5.149341
1.68173 5.167613
1.69173 5.1877223
1.70173 5.2097986
1.71173 5.2339747
1.72173 5.2603847
1.73173 5.2891634
1.74173 5.3204448
1.75173 5.3543612
1.76173 5.3910412
1.77173 5.4306094
1.78173 5.4731847
1.79173 5.5188779
1.80173 5.5677892
1.81173 5.6200091
1.82173 5.6756138
1.83173 5.7346663
1.84173 5.797211
1.85173 5.8632753
1.86173 5.9328662
1.87173 6.0059718
1.88173 6.0825529
1.89173 6.1625472
1.90173 6.2458646
1.91173 6.3323911
1.92173 6.4219829
1.93173 6.514471
1.94173 6.6096528
1.95173 6.7072997
1.96173 6.8071531
1.97173 6.9089294
1.98173 7.0123128
1.99173 7.1169648
2.00173 7.2225202
2.01173 7.328594
2.02173 7.4347772
2.03173 7.540645
2.04173 7.6457546
2.05173 7.7496531
2.06173 7.8518767
2.07173 7.951957
2.08173 8.0494222
2.09173 8.1438031
2.10173 8.2346342
2.11173 8.32146
2.12173 8.403838
2.13173 8.4813424
2.14173 8.5535678
2.15173 8.6201322
2.16173 8.6806826
2.17173 8.7348947
2.18173 8.7824792
2.19173 8.8231815
2.20173 8.8567878
2.21173 8.8831207
2.22173 8.9020474
2.23173 8.9134754
2.24173 8.9173602
2.25173 8.9136951
2.26173 8.9025206
2.27173 8.8839169
2.28173 8.8580119
2.29173 8.824968
2.30173 8.7849906
2.31173 8.7383171
2.32173 8.6852255
2.33173 8.62602
2.34173 8.5610376
2.35173 8.4906356
2.36173 8.4151996
2.37173 8.3351301
2.38173 8.2508454
2.39173 8.1627716
2.40173 8.0713487
2.41173 7.9770186
2.42173 7.8802257
2.43173 7.7814093
2.44173 7.6810067
2.45173 7.579446
2.46173 7.4771467
2.47173 7.374514
2.48173 7.2719366
2.49173 7.1697847
2.50173 7.0684098
2.51173 6.9681426
2.52173 6.8692908
2.53173 6.7721403
2.54173 6.6769501
2.55173 6.5839565
2.56173 6.4933691
2.57173 6.4053744
2.58173 6.320131
2.59173 6.2377769
2.60173 6.1584231
2.61173 6.0821601
2.62173 6.0090528
2.63173 5.9391485
2.64173 5.8724708
2.65173 5.8090285
2.66173 5.7488092
2.67173 5.6917869
2.68173 5.6379181
2.69173 5.5871498
2.70173 5.5394139
2.71173 5.4946343
2.72173 5.4527228
2.73173 5.4135859
2.74173 5.3771212
2.75173 5.3432241
2.76173 5.3117845
2.77173 5.2826902
2.78173 5.255824
2.79173 5.23107
2.80173 5.2083131
2.81173 5.1874397
2.82173 5.1683351
2.83173 5.1508867
2.84173 5.1349858
2.85173 5.1205278
2.86173 5.1074106
2.87173 5.0955349
2.88173 5.0848066
2.89173 5.0751358
2.90173 5.0664378
2.91173 5.0586315
2.92173 5.0516411
2.93173 5.0453941
2.94173 5.0398236
2.95173 5.034867
2.96173 5.0304669
2.97173 5.0265689
2.98173 5.0231233
2.99173 5.0200845
3.00173 5.0174109
3.01173 5.0150626
3.02173 5.0130046
3.03173 5.0112048
3.04173 5.0096343
3.05173 5.0082663
3.06173 5.0070784
3.07173 5.0060493
3.08173 5.0051595
3.09173 5.0043909
3.10173 5.003729
3.11173 5.0031604
3.12173 5.0026733
3.13173 5.0022569
3.14173 5.0019015
3.15173 5.0015983
3.16173 5.0013403
3.17173 5.0011216
3.18173 5.000937
3.19173 5.0007817
3.20173 5.0006507
3.21173 5.0005401
3.22173 5.0004471
3.23173 5.0003694
3.24173 5.0003046
3.25173 5.0002512
3.26173 5.000207
3.27173 5.0001695
3.28173 5.0001377
3.29173 5.000112
3.30173 5.0000918
3.31173 5.0000752
3.32173 5.0000609
3.33173 5.0000491
3.34173 5.0000398
3.35173 5.000032
3.36173 5.0000252
3.37173 5.00002
3.38173 5.0000162
3.39173 5.000013
3.40173 5.0000103
3.41173 5.000008
3.42173 5.0000062
3.43173 5.000005
3.44173 5.0000041
3.45173 5.0000031
3.46173 5.0000021
3.47173 5.0000014
3.48173 5.000001
3.49173 5.0000009
3.50173 5.000001
3.51173 5.0000011
3.52173 5.000001
3.53173 5.0000006
3.54173 5
3.55173 4.9999999
3.56173 5
3.57173 5
3.58173 5
3.59173 5
3.60173 5
3.61173 5
3.62173 5
3.63173 5
3.64173 5
3.65173 5
3.66173 5
3.67173 5
3.68173 5
3.69173 5
3.70173 5
3.71173 5
3.72173 5
3.73173 5
3.74173 5
3.75173 5
3.76173 5
3.77173 5
3.78173 5
3.79173 5
3.80173 5
3.81173 5
3.82173 5
3.83173 5
3.84173 5
3.85173 5
3.86173 5
3.87173 5
3.88173 5
3.89173 5
3.90173 5
3.91173 5
3.92173 5
3.93173 5
3.94173 5
3.95173 5
3.96173 5
3.97173 5
3.98173 5
3.99173 5
4.00173 4.9999999
4.01173 5
4.02173 5.0000004
4.03173 5.0000009
4.04173 5.0000011
4.05173 5.0000014
4.06173 5.0000019
4.07173 5.0000024
4.08173 5.0000033
4.09173 5.0000044
4.10173 5.0000058
4.11173 5.0000077
4.12173 5.0000098
4.13173 5.0000121
4.14173 5.0000151
4.15173 5.0000189
4.16173 5.0000238
4.17173 5.0000297
4.18173 5.000037
4.19173 5.0000462
4.20173 5.0000575
4.21173 5.0000714
4.22173 5.0000886
4.23173 5.00011
4.24173 5.0001362
4.25173 5.0001677
4.26173 5.0002054
4.27173 5.0002508
4.28173 5.0003059
4.29173 5.0003728
4.30173 5.0004535
4.31173 5.0005503
4.32173 5.0006664
4.33173 5.0008055
4.34173 5.000971
4.35173 5.0011675
4.36173 5.0014014
4.37173 5.0016792
4.38173 5.002007
4.39173 5.0023925
4.40173 5.0028458
4.41173 5.003378
4.42173 5.0040012
4.43173 5.0047294
4.44173 5.0055778
4.45173 5.0065637
4.46173 5.0077071
4.47173 5.00903
4.48173 5.0105566
4.49173 5.0123141
4.50173 5.0143322
4.51173 5.016644
4.52173 5.0192876
4.53173 5.0223037
4.54173 5.0257342
4.55173 5.0296254
4.56173 5.0340311
4.57173 5.0390083
4.58173 5.0446159
4.59173 5.0509171
4.60173 5.0579823
4.61173 5.0658849
4.62173 5.0747017
4.63173 5.0845134
4.64173 5.0954067
4.65173 5.1074706
4.66173 5.1207965
4.67173 5.1354789
4.68173 5.1516173
4.69173 5.1693116
4.70173 5.1886616
4.71173 5.2097676
4.72173 5.232731
4.73173 5.2576516
4.74173 5.2846261
4.75173 5.3137471
4.76173 5.345103
4.77173 5.3787768
4.78173 5.4148441
4.79173 5.4533718
4.80173 5.4944165
4.81173 5.5380233
4.82173 5.5842248
4.83173 5.6330411
4.84173 5.6844752
4.85173 5.738514
4.86173 5.7951265
4.87173 5.8542647
4.88173 5.9158578
4.89173 5.9798171
4.90173 6.0460325
4.91173 6.1143735
4.92173 6.1846845
4.93173 6.2567916
4.94173 6.3304983
4.95173 6.4055891
4.96173 6.4818249
4.97173 6.558951
4.98173 6.636692
4.99173 6.7147592
5.00173 6.7928467
5.01173 6.8706388
5.02173 6.9478056
5.03173 7.0240115
5.04173 7.098914
5.05173 7.1721694
5.06173 7.2434313
5.07173 7.3123581
5.08173 7.3786122
5.09173 7.4418648
5.10173 7.5017979
5.11173 7.558108
5.12173 7.6105072
5.13173 7.6587264
5.14173 7.7025194
5.15173 7.7416627
5.16173 7.775959
5.17173 7.8052368
5.18173 7.8293554
5.19173 7.8482008
5.20173 7.861692
5.21173 7.8697777
5.22173 7.8724405
5.23173 7.8696898
5.24173 7.8615697
5.25173 7.8481517
5.26173 7.82954
5.27173 7.8058615
5.28173 7.7772734
5.29173 7.7439546
5.30173 7.7061112
5.31173 7.6639654
5.32173 7.6177613
5.33173 7.5677552
5.34173 7.5142218
5.35173 7.4574435
5.36173 7.3977145
5.37173 7.3353323
5.38173 7.2706024
5.39173 7.2038299
5.40173 7.1353206
5.41173 7.0653749
5.42173 6.9942911
5.43173 6.9223603
5.44173 6.849867
5.45173 6.7770843
5.46173 6.704275
5.47173 6.6316896
5.48173 6.5595645
5.49173 6.4881223
5.50173 6.4175703
5.51173 6.3481018
5.52173 6.2798932
5.53173 6.2131058
5.54173 6.1478818
5.55173 6.0843497
5.56173 6.022622
5.57173 5.962798
5.58173 5.9049576
5.59173 5.8491674
5.60173 5.7954789
5.61173 5.7439336
5.62173 5.6945568
5.63173 5.647363
5.64173 5.6023532
5.65173 5.5595214
5.66173 5.5188498
5.67173 5.4803128
5.68173 5.4438741
5.69173 5.409493
5.70173 5.3771208
5.71173 5.3467049
5.72173 5.3181857
5.73173 5.2915005
5.74173 5.2665819
5.75173 5.2433617
5.76173 5.2217681
5.77173 5.2017288
5.78173 5.1831701
5.79173 5.1660189
5.80173 5.1501999
5.81173 5.1356394
5.82173 5.1222653
5.83173 5.1100071
5.84173 5.0987942
5.85173 5.088558
5.86173 5.0792332
5.87173 5.070757
5.88173 5.0630682
5.89173 5.0561075
5.90173 5.0498192
5.91173 5.0441504
5.92173 5.0390514
5.93173 5.0344745
5.94173 5.0303745
5.95173 5.0267089
5.96173 5.02344
5.97173 5.0205315
5.98173 5.0179486
5.99173 5.0156581
6.00173 5.013632
6.01173 5.0118443
6.02173 5.010271
6.03173 5.008889
6.04173 5.0076775
6.05173 5.0066173
6.06173 5.0056918
6.07173 5.0048855
6.08173 5.004185
6.09173 5.003578
6.10173 5.0030529
6.11173 5.0025988
6.12173 5.0022072
6.13173 5.0018704
6.14173 5.001582
6.15173 5.0013356
6.16173 5.0011253
6.17173 5.0009459
6.18173 5.000794
6.19173 5.0006655
6.20173 5.0005559
6.21173 5.0004627
6.22173 5.0003847
6.23173 5.0003199
6.24173 5.0002657
6.25173 5.0002199
6.26173 5.0001812
6.27173 5.0001485
6.28173 5.0001217
6.29173 5.0000998
6.30173 5.0000816
6.31173 5.0000663
6.32173 5.0000538
6.33173 5.0000438
6.34173 5.0000357
6.35173 5.0000289
6.36173 5.0000231
6.37173 5.0000181
6.38173 5.0000144
6.39173 5.0000118
6.40173 5.0000096
6.41173 5.0000075
6.42173 5.0000057
6.43173 5.0000046
6.44173 5.0000039
6.45173 5.0000034
6.46173 5.0000029
6.47173 5.0000024
6.48173 5.0000019
6.49173 5.0000013
6.50173 5.000001
6.51173 5.000001
6.52173 5.0000009
6.53173 5.0000004
6.54173 4.9999999
6.55173 4.9999999
6.56173 5
6.57173 5
6.58173 5
6.59173 5
6.60173 5
6.61173 5
6.62173 5
6.63173 5
6.64173 5
6.65173 5
6.66173 5
6.67173 5
6.68173 5
6.69173 5
6.70173 5
6.71173 5
6.72173 5
6.73173 5
6.74173 5
6.75173 5
6.76173 5
6.77173 5
6.78173 5
6.79173 5
6.80173 5
6.81173 5
6.82173 5
6.83173 5
6.84173 5
6.85173 5
6.86173 5
6.87173 5
6.88173 5
6.89173 5
6.90173 5
6.91173 5
6.92173 5
6.93173 5
6.94173 5
6.95173 5
6.96173 5
6.97173 5
6.98173 5
6.99173 5
7.00173 5
7.01173 5
7.02173 5
7.03173 5
7.04173 5
7.05173 5
7.06173 5
7.07173 5
7.08173 5
7.09173 5
7.10173 5
7.11173 5
7.12173 5
7.13173 5
7.14173 5
7.15173 5
7.16173 5
7.17173 5
7.18173 5
7.19173 5
7.20173 5
7.21173 5
7.22173 5
7.23173 5
7.24173 5
7.25173 5
7.26173 5
7.27173 5
7.28173 5
7.29173 5
7.30173 5
7.31173 5
7.32173 5
7.33173 5
7.34173 5
7.35173 5
7.36173 5
7.37173 5
7.38173 5
7.39173 5
7.40173 5
7.41173 5
7.42173 5
7.43173 5
7.44173 5
7.45173 5
7.46173 5
7.47173 5
7.48173 5
7.49173 5
7.50173 5
7.51173 5
7.52173 5
7.53173 5
7.54173 5
7.55173 5
7.56173 5
7.57173 5
7.58173 5
7.59173 5
7.60173 5
7.61173 5
7.62173 5
7.63173 5
7.64173 5
7.65173 5
7.66173 5
7.67173 5
7.68173 5
7.69173 5
7.70173 5
7.71173 5
7.72173 5
7.73173 5
7.74173 5
7.75173 5
7.76173 5
7.77173 5
7.78173 5
7.79173 5
7.80173 5
7.81173 5
7.82173 5
7.83173 5
7.84173 5
7.85173 5
7.86173 5
7.87173 5
7.88173 5
7.89173 5
7.90173 5
7.91173 5
7.92173 5
7.93173 5
7.94173 5
7.95173 5
7.96173 5
7.97173 5
7.98173 5
7.99173 5
8.00173 5
8.01173 5
8.02173 5
8.03173 5
8.04173 5
8.05173 5
8.06173 5
8.07173 5
8.08173 5
8.09173 5
8.10173 5
8.11173 5
8.12173 5
8.13173 5
8.14173 5
8.15173 5
8.16173 5
8.17173 5
8.18173 5
8.19173 5
8.20173 5
8.21173 5
8.22173 5
8.23173 5
8.24173 5
8.25173 5
8.26173 5
8.27173 5
8.28173 5
8.29173 5
8.30173 5
8.31173 5
8.32173 5
8.33173 5
8.34173 5
8.35173 5
8.36173 5
8.37173 5
8.38173 5
8.39173 5
8.40173 5
8.41173 5
8.42173 5
8.43173 5
8.44173 5
8.45173 5
8.46173 4.9999999
8.47173 5
8.48173 5.0000004
8.49173 5.000001
8.50173 5.0000011
8.51173 5.0000009
8.52173 5.0000009
8.53173 5.0000014
8.54173 5.0000024
8.55173 5.0000035
8.56173 5.0000044
8.57173 5.0000048
8.58173 5.0000058
8.59173 5.0000078
8.60173 5.0000099
8.61173 5.0000113
8.62173 5.0000131
8.63173 5.0000165
8.64173 5.0000209
8.65173 5.0000251
8.66173 5.0000297
8.67173 5.0000359
8.68173 5.0000439
8.69173 5.0000535
8.70173 5.0000641
8.71173 5.000076
8.72173 5.00009
8.73173 5.0001071
8.74173 5.0001277
8.75173 5.0001519
8.76173 5.0001802
8.77173 5.0002134
8.78173 5.0002521
8.79173 5.0002965
8.80173 5.0003476
8.81173 5.0004069
8.82173 5.0004759
8.83173 5.0005555
8.84173 5.0006465
8.85173 5.00075
8.86173 5.0008688
8.87173 5.0010058
8.88173 5.0011614
8.89173 5.0013363
8.90173 5.0015338
8.91173 5.0017583
8.92173 5.0020122
8.93173 5.0022972
8.94173 5.0026162
8.95173 5.0029727
8.96173 5.0033704
8.97173 5.0038129
8.98173 5.0043045
8.99173 5.0048497
9.00173 5.0054522
9.01173 5.0061159
9.02173 5.0068454
9.03173 5.0076452
9.04173 5.0085199
9.05173 5.0094747
9.06173 5.0105137
9.07173 5.0116411
9.08173 5.0128618
9.09173 5.0141804
9.10173 5.0156001
9.11173 5.0171246
9.12173 5.018758
9.13173 5.0205037
9.14173 5.0223642
9.15173 5.0243412
9.16173 5.0264359
9.17173 5.0286486
9.18173 5.03098
9.19173 5.0334305
9.20173 5.035999
9.21173 5.0386825
9.22173 5.0414776
9.23173 5.0443806
9.24173 5.047387
9.25173 5.0504904
9.26173 5.0536838
9.27173 5.0569596
9.28173 5.0603095
9.29173 5.0637243
9.30173 5.0671929
9.31173 5.0707041
9.32173 5.0742455
9.33173 5.0778047
9.34173 5.0813689
9.35173 5.0849247
9.36173 5.0884571
9.37173 5.0919515
9.38173 5.0953945
9.39173 5.0987721
9.40173 5.102069
9.41173 5.1052703
9.42173 5.1083633
9.43173 5.111335
9.44173 5.1141723
9.45173 5.1168629
9.46173 5.1193964
9.47173 5.1217632
9.48173 5.1239545
9.49173 5.1259624
9.50173 5.1277803
9.51173 5.1294026
9.52173 5.1308249
9.53173 5.1320451
9.54173 5.1330618
9.55173 5.1338748
9.56173 5.1344854
9.57173 5.1348954
9.58173 5.1351081
9.59173 5.1351286
9.60173 5.1349632
9.61173 5.1346182
9.62173 5.1340999
9.63173 5.1334159
9.64173 5.1325752
9.65173 5.1315868
9.66173 5.13046
9.67173 5.1292044
9.68173 5.1278293
9.69173 5.1263431
9.70173 5.1247558
9.71173 5.1230771
9.72173 5.1213154
9.73173 5.1194783
9.74173 5.1175742
9.75173 5.115611
9.76173 5.1135951
9.77173 5.111532
9.78173 5.1094285
9.79173 5.1072901
9.80173 5.1051201
9.81173 5.1029218
9.82173 5.1006993
9.83173 5.0984564
9.84173 5.0961955
9.85173 5.0939192
9.86173 5.0916294
9.87173 5.0893275
9.88173 5.0870147
9.89173 5.0846922
9.90173 5.0823616
9.91173 5.0800242
9.92173 5.0776815
9.93173 5.0753347
9.94173 5.0729854
9.95173 5.0706348
9.96173 5.0682851
9.97173 5.0659386
9.98173 5.0635979
9.99173 5.061265
10.00173 5.058942
10.01173 5.0566321
10.02173 5.0543389
10.03173 5.0520655
10.04173 5.049815
10.05173 5.0475905
10.06173 5.0453957
10.07173 5.0432348
10.08173 5.0411107
10.09173 5.0390263
10.10173 5.0369854
10.11173 5.0349921
10.12173 5.0330488
10.13173 5.0311573
10.14173 5.0293208
10.15173 5.0275428
10.16173 5.025825
10.17173 5.0241686
10.18173 5.0225754
10.19173 5.0210474
10.20173 5.0195851
10.21173 5.0181887
10.22173 5.0168586
10.23173 5.0155949
10.24173 5.0143963
10.25173 5.013262
10.26173 5.0121926
10.27173 5.0111874
10.28173 5.0102438
10.29173 5.0093596
10.30173 5.008534
10.31173 5.0077658
10.32173 5.0070519
10.33173 5.0063896
10.34173 5.0057772
10.35173 5.005213
10.36173 5.0046941
10.37173 5.0042174
10.38173 5.0037805
10.39173 5.0033818
10.40173 5.0030188
10.41173 5.0026886
10.42173 5.0023896
10.43173 5.0021197
10.44173 5.0018763
10.45173 5.0016569
10.46173 5.0014599
10.47173 5.0012835
10.48173 5.0011262
10.49173 5.0009864
10.50173 5.0008615
10.51173 5.0007499
10.52173 5.0006516
10.53173 5.0005659
10.54173 5.0004905
10.55173 5.0004235
10.56173 5.0003647
10.57173 5.0003136
10.58173 5.0002692
10.59173 5.0002306
10.60173 5.000197
10.61173 5.0001678
10.62173 5.0001426
10.63173 5.0001211
10.64173 5.0001028
10.65173 5.0000872
10.66173 5.0000736
10.67173 5.0000615
10.68173 5.0000512
10.69173 5.0000427
10.70173 5.0000358
10.71173 5.00003
10.72173 5.0000251
10.73173 5.000021
10.74173 5.0000174
10.75173 5.0000142
10.76173 5.0000115
10.77173 5.0000093
10.78173 5.0000077
10.79173 5.0000067
10.80173 5.0000058
10.81173 5.0000049
10.82173 5.0000038
10.83173 5.0000026
10.84173 5.0000019
10.85173 5.000002
10.86173 5.0000019
10.87173 5.0000014
10.88173 5.000001
10.89173 5.000001
10.90173 5.0000009
10.91173 5.0000004
10.92173 4.9999999
10.93173 4.9999999
10.94173 5
10.95173 5
10.96173 5
10.97173 5
10.98173 5
10.99173 5
11.00173 5
11.01173 5
11.02173 5
11.03173 5
11.04173 5
11.05173 5
11.06173 5
11.07173 5
11.08173 5
11.09173 5
11.10173 5
11.11173 5
11.12173 5
11.13173 5
11.14173 5
11.15173 5
11.16173 5
11.17173 5
11.18173 5
11.19173 5
11.20173 5
11.21173 5
11.22173 5
11.23173 5
11.24173 5
11.25173 5
11.26173 5
11.27173 5
11.28173 5
11.29173 5
11.30173 5
11.31173 5
11.32173 5
11.33173 5
11.34173 5
11.35173 5
11.36173 5
11.37173 5
11.38173 5
11.39173 5
11.40173 5
11.41173 5
11.42173 5
11.43173 5
11.44173 5
11.45173 5
11.46173 5
11.47173 5
11.48173 5
11.49173 5
11.50173 5
11.51173 5
11.52173 5
11.53173 5
11.54173 5
11.55173 5
11.56173 5
11.57173 5
11.58173 5
11.59173 5
11.60173 5
11.61173 5
11.62173 5
11.63173 5
11.64173 5
11.65173 5
11.66173 5
11.67173 5
11.68173 5
11.69173 5
11.70173 5
11.71173 5
11.72173 5
11.73173 5
11.74173 5
11.75173 5
11.76173 5
11.77173 5
11.78173 5
11.79173 5
11.80173 5
11.81173 5
11.82173 5
11.83173 5
11.84173 5
11.85173 5
11.86173 5
11.87173 5
11.88173 5
11.89173 5
11.90173 5
11.91173 5
11.92173 5
11.93173 5
11.94173 5
11.95173 5
11.96173 5
11.97173 5
11.98173 5
11.99173 5
12.00173 5
12.01173 5
12.02173 5
12.03173 5
12.04173 5
12.05173 5
12.06173 5
12.07173 5
12.08173 5
12.09173 5
12.10173 5
12.11173 5
12.12173 5
12.13173 5
12.14173 5
12.15173 5
12.16173 5
12.17173 5
12.18173 5
12.19173 5
12.20173 5
12.21173 5
12.22173 5
12.23173 5
12.24173 5
12.25173 5
12.26173 5
12.27173 5
12.28173 5
12.29173 5
12.30173 5
12.31173 5
12.32173 5
12.33173 5
12.34173 5
12.35173 5
12.36173 5
12.37173 5
12.38173 5
12.39173 5
12.40173 5
12.41173 5
12.42173 5
12.43173 5
12.44173 5
12.45173 5
12.46173 5
12.47173 5
12.48173 5
12.49173 5
12.50173 5
12.51173 5
12.52173 5
12.53173 5
12.54173 5
12.55173 5
12.56173 5
12.57173 5
12.58173 5
12.59173 5
12.60173 5
12.61173 5
12.62173 5
12.63173 5
12.64173 5
12.65173 5
12.66173 5
12.67173 5
12.68173 5
12.69173 5
12.70173 5
12.71173 5
12.72173 5
12.73173 5
12.74173 5
12.75173 5
12.76173 5
12.77173 5
12.78173 5
12.79173 5
12.80173 5
12.81173 5
12.82173 5
12.83173 5
12.84173 5
12.85173 5
12.86173 5
12.87173 5
12.88173 5
12.89173 5
12.90173 5
12.91173 5
12.92173 5
12.93173 5
12.94173 5
12.95173 5
12.96173 5
12.97173 5
12.98173 5
12.99173 5
13.00173 5
13.01173 5
13.02173 5
13.03173 5
13.04173 5
13.05173 5
13.06173 5
13.07173 5
13.08173 5
13.09173 5
13.10173 5
13.11173 5
13.12173 5
13.13173 5
13.14173 5
13.15173 5
13.16173 5
13.17173 5
13.18173 5
13.19173 5
13.20173 5
13.21173 5
13.22173 5
13.23173 5
13.24173 5
13.25173 5
13.26173 5
13.27173 5
13.28173 5
13.29173 5
13.30173 5
13.31173 5
13.32173 5
13.33173 5
13.34173 5
13.35173 5
13.36173 5
13.37173 5
13.38173 5
13.39173 5
13.40173 5
13.41173 5
13.42173 5
13.43173 5
13.44173 5
13.45173 5
13.46173 5
13.47173 5
13.48173 5
13.49173 5
13.50173 5
13.51173 5
13.52173 5
13.53173 5
13.54173 5
13.55173 5
13.56173 5
13.57173 5
13.58173 5
13.59173 5
13.60173 5
13.61173 5
13.62173 5
13.63173 5
13.64173 5
13.65173 5
13.66173 5
13.67173 5
13.68173 5
13.69173 5
13.70173 5
13.71173 5
13.72173 5
13.73173 5
13.74173 5
13.75173 5
13.76173 5
13.77173 5
13.78173 5
13.79173 5
13.80173 5
13.81173 5
13.82173 5
13.83173 5
13.84173 5
13.85173 5
13.86173 5
13.87173 5
13.88173 5
13.89173 5
13.90173 5
13.91173 5
13.92173 5
13.93173 5
13.94173 5
13.95173 5
13.96173 5
13.97173 5
13.98173 5
13.99173 5
14.00173 5
14.01173 5
14.02173 5
14.03173 5
14.04173 5
14.05173 5
14.06173 5
14.07173 5
14.08173 5
14.09173 5
14.10173 5
14.11173 5
14.12173 5
14.13173 5
14.14173 5
14.15173 5
14.16173 5
14.17173 5
14.18173 5
14.19173 5
14.20173 5
14.21173 5
14.22173 5
14.23173 5
14.24173 5
14.25173 5
14.26173 5
14.27173 5
14.28173 5
14.29173 5
14.30173 5
14.31173 5
14.32173 5
14.33173 5
14.34173 5
14.35173 5
14.36173 5
14.37173 5
14.38173 5
14.39173 5
14.40173 5
14.41173 5
14.42173 5
14.43173 5
14.44173 5
14.45173 5
14.46173 5
14.47173 5
14.48173 5
14.49173 5
14.50173 5
14.51173 5
14.52173 5
14.53173 5
14.54173 5
14.55173 5
14.56173 5
14.57173 5
14.58173 5
14.59173 5
14.60173 5
14.61173 5
14.62173 5
14.63173 5
14.64173 5
14.65173 5
14.66173 5
14.67173 5
14.68173 5
14.69173 5
14.70173 5
14.71173 5
14.72173 5
14.73173 5
14.74173 5
14.75173 5
14.76173 5
14.77173 5
14.78173 5
14.79173 5
14.80173 5
14.81173 5
14.82173 5
14.83173 5
14.84173 5
14.85173 5
14.86173 5
14.87173 5
14.88173 5
14.89173 5
14.90173 5
14.91173 5
14.92173 5
14.93173 5
14.94173 5
14.95173 5
14.96173 5
14.97173 5
14.98173 5
14.99173 5
15.00173 5
15.01173 5
15.02173 5
15.03173 5
15.04173 5
15.05173 5
15.06173 5
15.07173 5
15.08173 5
15.09173 5
15.10173 5
15.11173 5
15.12173 5
15.13173 5
15.14173 5
15.15173 5
15.16173 5
15.17173 5
15.18173 5
15.19173 5
15.20173 5
15.21173 5
15.22173 5
15.23173 5
15.24173 5
15.25173 5
15.26173 5
15.27173 5
15.28173 5
15.29173 5
15.30173 5
15.31173 5
15.32173 5
15.33173 5
15.34173 5
15.35173 5
15.36173 5
15.37173 5
15.38173 5
15.39173 5
15.40173 5
15.41173 5
15.42173 5
15.43173 5
15.44173 5
15.45173 5
15.46173 5
15.47173 5
15.48173 5
15.49173 5
15.50173 5
15.51173 5
15.52173 5
15.53173 5
15.54173 5
15.55173 5
15.56173 5
15.57173 5
15.58173 5
15.59173 5
15.60173 5
15.61173 4.9999999
15.62173 5
15.63173 5.0000005
15.64173 5.000001
15.65173 5.0000011
15.66173 5.000001
15.67173 5.000001
15.68173 5.000001
15.69173 5.0000009
15.70173 5.000001
15.71173 5.0000014
15.72173 5.000002
15.73173 5.0000026
15.74173 5.000003
15.75173 5.000003
15.76173 5.0000029
15.77173 5.0000034
15.78173 5.0000044
15.79173 5.0000054
15.80173 5.0000061
15.81173 5.000007
15.82173 5.0000079
15.83173 5.0000085
15.84173 5.0000095
15.85173 5.0000108
15.86173 5.000012
15.87173 5.0000134
15.88173 5.0000154
15.89173 5.0000175
15.90173 5.000019
15.91173 5.0000205
15.92173 5.0000224
15.93173 5.0000243
15.94173 5.0000263
15.95173 5.0000293
15.96173 5.0000329
15.97173 5.0000359
15.98173 5.0000385
15.99173 5.0000417
16.00173 5.0000456
16.01173 5.0000497
16.02173 5.0000543
16.03173 5.0000593
16.04173 5.0000639
16.05173 5.0000679
16.06173 5.0000722
16.07173 5.0000771
16.08173 5.0000822
16.09173 5.0000875
16.10173 5.0000936
16.11173 5.0001002
16.12173 5.0001067
16.13173 5.0001127
16.14173 5.0001186
16.15173 5.0001251
16.16173 5.000132
16.17173 5.0001386
16.18173 5.000145
16.19173 5.000152
16.20173 5.0001595
16.21173 5.0001665
16.22173 5.0001731
16.23173 5.00018
16.24173 5.0001868
16.25173 5.000193
16.26173 5.0001995
16.27173 5.0002064
16.28173 5.0002129
16.29173 5.0002186
16.30173 5.0002245
16.31173 5.0002303
16.32173 5.0002356
16.33173 5.0002407
16.34173 5.0002458
16.35173 5.0002501
16.36173 5.0002536
16.37173 5.0002574
16.38173 5.0002611
16.39173 5.0002638
16.40173 5.0002657
16.41173 5.0002672
16.42173 5.0002687
16.43173 5.0002698
16.44173 5.0002704
16.45173 5.0002704
16.46173 5.0002699
16.47173 5.0002689
16.48173 5.0002674
16.49173 5.0002655
16.50173 5.0002631
16.51173 5.0002602
16.52173 5.0002566
16.53173 5.0002526
16.54173 5.0002486
16.55173 5.0002447
16.56173 5.0002403
16.57173 5.0002349
16.58173 5.0002293
16.59173 5.0002238
16.60173 5.0002179
16.61173 5.0002115
16.62173 5.0002049
16.63173 5.0001984
16.64173 5.000192
16.65173 5.0001854
16.66173 5.0001785
16.67173 5.0001716
16.68173 5.000165
16.69173 5.0001581
16.70173 5.0001507
16.71173 5.0001435
16.72173 5.0001369
16.73173 5.0001307
16.74173 5.0001241
16.75173 5.0001171
16.76173 5.00011
16.77173 5.0001038
16.78173 5.0000984
16.79173 5.0000932
16.80173 5.0000876
16.81173 5.0000815
16.82173 5.0000755
16.83173 5.0000704
16.84173 5.0000659
16.85173 5.000061
16.86173 5.000056
16.87173 5.0000516
16.88173 5.0000478
16.89173 5.0000444
16.90173 5.0000413
16.91173 5.0000378
16.92173 5.0000343
16.93173 5.0000313
16.94173 5.0000288
16.95173 5.0000261
16.96173 5.0000233
16.97173 5.0000211
16.98173 5.0000196
16.99173 5.0000179
17.00173 5.0000156
17.01173 5.0000135
17.02173 5.0000121
17.03173 5.000011
17.04173 5.0000097
17.05173 5.0000085
17.06173 5.000008
17.07173 5.0000076
17.08173 5.0000067
17.09173 5.0000056
17.10173 5.0000049
17.11173 5.0000046
17.12173 5.0000042
17.13173 5.0000035
17.14173 5.0000026
17.15173 5.000002
17.16173 5.0000019
17.17173 5.0000016
17.18173 5.0000011
17.19173 5.0000009
17.20173 5.000001
17.21173 5.000001
17.22173 5.000001
17.23173 5.0000011
17.24173 5.000001
17.25173 5.0000006
17.26173 5
17.27173 4.9999999
17.28173 5
17.29173 5
17.30173 5
17.31173 5
17.32173 5
17.33173 5
17.34173 5
17.35173 5
17.36173 5
17.37173 5
17.38173 5
17.39173 5
17.40173 5
17.41173 5
17.42173 5
17.43173 5
17.44173 5
17.45173 5
17.46173 5
17.47173 5
17.48173 5
17.49173 5
17.50173 5
17.51173 5
17.52173 5
17.53173 5
17.54173 5
17.55173 5
17.56173 5
17.57173 5
17.58173 5
17.59173 5
17.60173 5
17.61173 5
17.62173 5
17.63173 5
17.64173 5
17.65173 5
17.66173 5
17.67173 5
17.68173 5
17.69173 5
17.70173 5
17.71173 5
17.72173 5
17.73173 5
17.74173 5
17.75173 5
17.76173 5
17.77173 5
17.78173 5
17.79173 5
17.80173 5
17.81173 5
17.82173 5
17.83173 5
17.84173 5
17.85173 5
17.86173 5
17.87173 5
17.88173 5
17.89173 5
17.90173 5
17.91173 5
17.92173 5
17.93173 5
17.94173 5
17.95173 5
17.96173 5
17.97173 5
17.98173 5
17.99173 5
18.00173 5
18.01173 5
18.02173 5
18.03173 5
18.04173 5
18.05173 5
18.06173 5
18.07173 5
18.08173 5
18.09173 5
18.10173 5
18.11173 5
18.12173 5
18.13173 5
18.14173 5
18.15173 5
18.16173 5
18.17173 5
18.18173 5
18.19173 5
18.20173 5
18.21173 5
18.22173 5
18.23173 5
18.24173 5
18.25173 5
18.26173 5
18.27173 5
18.28173 5
18.29173 5
18.30173 5
18.31173 5
18.32173 5
18.33173 5
18.34173 5
18.35173 5
18.36173 5
18.37173 5
18.38173 5
18.39173 5
18.40173 5
18.41173 5
18.42173 5
18.43173 5
18.44173 5
18.45173 5
18.46173 5
18.47173 5
18.48173 5
18.49173 5
18.50173 5
18.51173 5
18.52173 5
18.53173 5
18.54173 5
18.55173 5
18.56173 5
18.57173 5
18.58173 5
18.59173 5
18.60173 5
18.61173 5
18.62173 5
18.63173 5
18.64173 5
18.65173 5
18.66173 5
18.67173 5
18.68173 5
18.69173 5
18.70173 5
18.71173 5
18.72173 5
18.73173 5
18.74173 5
18.75173 5
18.76173 5
18.77173 5
18.78173 5
18.79173 5
18.80173 5
18.81173 5
18.82173 5
18.83173 5
18.84173 5
18.85173 5
18.86173 5
18.87173 5
18.88173 5
18.89173 5
18.90173 5
18.91173 5
18.92173 5
18.93173 5
18.94173 5
18.95173 5
18.96173 5
18.97173 5
18.98173 5
18.99173 5
19.00173 5
19.01173 5
19.02173 5
19.03173 5
19.04173 5
19.05173 5
19.06173 5
19.07173 5
19.08173 5
19.09173 5
19.10173 5
19.11173 5
19.12173 5
19.13173 5
19.14173 5
19.15173 5
19.16173 5
19.17173 5
19.18173 5
19.19173 5
19.20173 5
19.21173 5
19.22173 5
19.23173 5
19.24173 5
19.25173 5
19.26173 5
19.27173 5
19.28173 5
19.29173 5
19.30173 5
19.31173 5
19.32173 5
19.33173 5
19.34173 5
19.35173 5
19.36173 5
19.37173 5
19.38173 5
19.39173 5
19.40173 5
19.41173 5
19.42173 5
19.43173 5
19.44173 5
19.45173 5
19.46173 5
19.47173 5
19.48173 5
19.49173 5
19.50173 5
19.51173 5
19.52173 5
19.53173 5
19.54173 5
19.55173 5
19.56173 5
19.57173 5
19.58173 5
19.59173 5
19.60173 5
19.61173 5
19.62173 5
19.63173 5
19.64173 5
19.65173 5
19.66173 5
19.67173 5
19.68173 5
19.69173 5
19.70173 5
19.71173 5
19.72173 5
19.73173 5
19.74173 5
19.75173 5
19.76173 5
19.77173 5
19.78173 5
19.79173 5
19.80173 5
19.81173 5
19.82173 5
19.83173 5
19.84173 5
19.85173 5
19.86173 5
19.87173 5
19.88173 5
19.89173 5
19.90173 5
19.91173 5
19.92173 5
19.93173 5
19.94173 5
19.95173 5
19.96173 5
19.97173 5
19.98173 5
19.99173 5
20.00173 5
20.01173 5
20.02173 5
20.03173 5
20.04173 5
20.05173 5
20.06173 5
20.07173 5
20.08173 5
20.09173 5
20.10173 5
20.11173 5
20.12173 5
20.13173 5
20.14173 5
20.15173 5
20.16173 5
20.17173 5
20.18173 5
20.19173 5
20.20173 5
20.21173 5
20.22173 5
20.23173 5
20.24173 5
20.25173 5
20.26173 5
20.27173 5
20.28173 5
20.29173 5
20.30173 5
20.31173 5
20.32173 5
20.33173 5
20.34173 5
20.35173 5
20.36173 5
20.37173 5
20.38173 5
20.39173 5
20.40173 5
20.41173 5
20.42173 5
20.43173 5
20.44173 5
20.45173 5
20.46173 5
20.47173 5
20.48173 5
20.49173 5
20.50173 5
20.51173 5
20.52173 5
20.53173 5
20.54173 5
20.55173 5
20.56173 5
20.57173 5
20.58173 5
20.59173 5
20.60173 5
20.61173 5
20.62173 5
20.63173 5
20.64173 5
20.65173 5
20.66173 5
20.67173 5
20.68173 5
20.69173 5
20.70173 5
20.71173 5
20.72173 5
20.73173 5
20.74173 5
20.75173 5
20.76173 5
20.77173 5
20.78173 5
20.79173 5
20.80173 5
20.81173 5
20.82173 5
20.83173 5
20.84173 5
20.85173 5
20.86173 5
20.87173 5
20.88173 5
20.89173 5
20.90173 5
20.91173 4.9999999
20.92173 5.0000001
20.93173 5.0000006
20.94173 5.0000011
20.95173 5.0000011
20.96173 5.000001
20.97173 5.0000009
20.98173 5.0000011
20.99173 5.0000015
21.00173 5.0000021
21.01173 5.0000026
21.02173 5.0000031
21.03173 5.0000036
21.04173 5.0000041
21.05173 5.0000045
21.06173 5.0000052
21.07173 5.0000061
21.08173 5.0000072
21.09173 5.0000081
21.10173 5.0000092
21.11173 5.0000106
21.12173 5.0000123
21.13173 5.0000143
21.14173 5.0000164
21.15173 5.0000188
21.16173 5.0000216
21.17173 5.000025
21.18173 5.0000287
21.19173 5.0000326
21.20173 5.0000368
21.21173 5.0000417
21.22173 5.000047
21.23173 5.0000528
21.24173 5.0000593
21.25173 5.0000666
21.26173 5.0000746
21.27173 5.0000833
21.28173 5.0000929
21.29173 5.0001036
21.30173 5.0001153
21.31173 5.000128
21.32173 5.0001417
21.33173 5.0001563
21.34173 5.000172
21.35173 5.0001887
21.36173 5.0002064
21.37173 5.0002254
21.38173 5.000246
21.39173 5.0002682
21.40173 5.0002914
21.41173 5.0003155
21.42173 5.0003409
21.43173 5.0003681
21.44173 5.0003964
21.45173 5.0004255
21.46173 5.0004558
21.47173 5.0004874
21.48173 5.0005202
21.49173 5.000554
21.50173 5.0005886
21.51173 5.0006239
21.52173 5.0006598
21.53173 5.0006962
21.54173 5.0007329
21.55173 5.0007699
21.56173 5.000807
21.57173 5.000844
21.58173 5.000881
21.59173 5.0009177
21.60173 5.0009537
21.61173 5.0009884
21.62173 5.0010223
21.63173 5.0010553
21.64173 5.0010868
21.65173 5.0011162
21.66173 5.0011442
21.67173 5.0011709
21.68173 5.0011954
21.69173 5.0012171
21.70173 5.0012365
21.71173 5.0012538
21.72173 5.0012686
21.73173 5.0012804
21.74173 5.0012895
21.75173 5.0012958
21.76173 5.0012995
21.77173 5.0013004
21.78173 5.0012984
21.79173 5.0012933
21.80173 5.0012853
21.81173 5.0012747
21.82173 5.0012612
21.83173 5.001245
21.84173 5.0012263
21.85173 5.0012055
21.86173 5.0011825
21.87173 5.0011571
21.88173 5.0011297
21.89173 5.0011007
21.90173 5.0010701
21.91173 5.0010381
21.92173 5.0010046
21.93173 5.0009698
21.94173 5.0009343
21.95173 5.0008985
21.96173 5.0008621
21.97173 5.0008252
21.98173 5.000788
21.99173 5.000751
22.00173 5.0007141
22.01173 5.0006774
22.02173 5.0006412
22.03173 5.0006055
22.04173 5.0005704
22.05173 5.0005361
22.06173 5.0005029
22.07173 5.000471
22.08173 5.0004403
22.09173 5.0004105
22.10173 5.0003816
22.11173 5.0003537
22.12173 5.0003271
22.13173 5.0003022
22.14173 5.0002787
22.15173 5.0002563
22.16173 5.0002351
22.17173 5.0002152
22.18173 5.0001966
22.19173 5.0001792
22.20173 5.0001631
22.21173 5.0001483
22.22173 5.0001344
22.23173 5.0001211
22.24173 5.0001088
22.25173 5.000098
22.26173 5.0000882
22.27173 5.000079
22.28173 5.0000705
22.29173 5.0000627
22.30173 5.0000558
22.31173 5.0000496
22.32173 5.000044
22.33173 5.0000388
22.34173 5.0000342
22.35173 5.00003
22.36173 5.0000264
22.37173 5.0000233
22.38173 5.0000205
22.39173 5.0000179
22.40173 5.0000156
22.41173 5.0000135
22.42173 5.0000117
22.43173 5.00001
22.44173 5.0000088
22.45173 5.0000081
22.46173 5.0000077
22.47173 5.0000075
22.48173 5.0000072
22.49173 5.0000067
22.50173 5.0000061
22.51173 5.0000059
22.52173 5.0000058
22.53173 5.0000058
22.54173 5.0000062
22.55173 5.0000071
22.56173 5.0000084
22.57173 5.0000098
22.58173 5.0000113
22.59173 5.0000133
22.60173 5.0000156
22.61173 5.0000181
22.62173 5.0000208
22.63173 5.0000236
22.64173 5.0000266
22.65173 5.0000303
22.66173 5.0000354
22.67173 5.0000413
22.68173 5.0000474
22.69173 5.0000541
22.70173 5.0000621
22.71173 5.0000714
22.72173 5.0000815
22.73173 5.0000926
22.74173 5.0001052
22.75173 5.0001195
22.76173 5.0001358
22.77173 5.0001541
22.78173 5.000174
22.79173 5.000195
22.80173 5.0002182
22.81173 5.0002447
22.82173 5.0002742
22.83173 5.0003062
22.84173 5.0003407
22.85173 5.0003779
22.86173 5.0004186
22.87173 5.0004631
22.88173 5.0005112
22.89173 5.0005628
22.90173 5.0006181
22.91173 5.0006772
22.92173 5.0007398
22.93173 5.0008062
22.94173 5.0008772
22.95173 5.0009532
22.96173 5.0010336
22.97173 5.0011176
22.98173 5.0012056
22.99173 5.0012979
23.00173 5.0013946
23.01173 5.0014954
23.02173 5.0015997
23.03173 5.0017071
23.04173 5.0018172
23.05173 5.0019306
23.06173 5.0020473
23.07173 5.0021664
23.08173 5.0022868
23.09173 5.0024085
23.10173 5.0025318
23.11173 5.0026558
23.12173 5.00278
23.13173 5.0029042
23.14173 5.0030275
23.15173 5.0031488
23.16173 5.003268
23.17173 5.0033851
23.18173 5.0034991
23.19173 5.0036092
23.20173 5.0037154
23.21173 5.0038175
23.22173 5.003915
23.23173 5.0040069
23.24173 5.0040928
23.25173 5.0041724
23.26173 5.0042454
23.27173 5.0043114
23.28173 5.0043703
23.29173 5.0044228
23.30173 5.0044692
23.31173 5.0045088
23.32173 5.0045405
23.33173 5.0045649
23.34173 5.0045831
23.35173 5.0045954
23.36173 5.0046013
23.37173 5.0046013
23.38173 5.0045959
23.39173 5.0045853
23.40173 5.0045702
23.41173 5.004551
23.42173 5.0045283
23.43173 5.0045026
23.44173 5.0044746
23.45173 5.0044445
23.46173 5.0044132
23.47173 5.0043812
23.48173 5.0043482
23.49173 5.0043143
23.50173 5.0042809
23.51173 5.0042492
23.52173 5.0042186
23.53173 5.0041887
23.54173 5.0041604
23.55173 5.0041346
23.56173 5.0041112
23.57173 5.0040901
23.58173 5.0040706
23.59173 5.0040528
23.60173 5.0040374
23.61173 5.004024
23.62173 5.0040118
23.63173 5.004001
23.64173 5.0039921
23.65173 5.0039843
23.66173 5.0039763
23.67173 5.0039679
23.68173 5.0039593
23.69173 5.0039503
23.70173 5.0039404
23.71173 5.0039294
23.72173 5.0039159
23.73173 5.0038991
23.74173 5.0038799
23.75173 5.0038587
23.76173 5.0038337
23.77173 5.0038044
23.78173 5.0037714
23.79173 5.003735
23.80173 5.0036939
23.81173 5.0036476
23.82173 5.0035966
23.83173 5.0035413
23.84173 5.0034813
23.85173 5.0034167
23.86173 5.0033478
23.87173 5.0032753
23.88173 5.0031991
23.89173 5.0031184
23.90173 5.0030335
23.91173 5.0029459
23.92173 5.0028561
23.93173 5.0027631
23.94173 5.002667
23.95173 5.0025693
23.96173 5.0024707
23.97173 5.0023711
23.98173 5.0022708
23.99173 5.0021707
24.00173 5.002071
24.01173 5.0019714
24.02173 5.0018721
24.03173 5.0017739
24.04173 5.001678
24.05173 5.0015845
24.06173 5.0014927
24.07173 5.0014025
24.08173 5.0013146
24.09173 5.0012297
24.10173 5.0011475
24.11173 5.0010683
24.12173 5.0009931
24.13173 5.0009222
24.14173 5.0008546
24.15173 5.0007892
24.16173 5.0007262
24.17173 5.0006664
24.18173 5.0006108
24.19173 5.0005593
24.20173 5.0005112
24.21173 5.0004663
24.22173 5.0004243
24.23173 5.000385
24.24173 5.0003483
24.25173 5.0003144
24.26173 5.0002834
24.27173 5.0002552
24.28173 5.0002292
24.29173 5.000205
24.30173 5.0001831
24.31173 5.0001635
24.32173 5.0001458
24.33173 5.0001293
24.34173 5.0001143
24.35173 5.0001009
24.36173 5.0000888
24.37173 5.0000779
24.38173 5.0000683
24.39173 5.00006
24.40173 5.0000527
24.41173 5.0000459
24.42173 5.0000399
24.43173 5.0000348
24.44173 5.0000302
24.45173 5.000026
24.46173 5.0000224
24.47173 5.0000193
24.48173 5.0000165
24.49173 5.0000138
24.50173 5.0000116
24.51173 5.00001
24.52173 5.0000088
24.53173 5.0000078
24.54173 5.0000068
24.55173 5.0000058
24.56173 5.0000048
24.57173 5.0000038
24.58173 5.0000028
24.59173 5.0000022
24.60173 5.000002
24.61173 5.0000021
24.62173 5.0000019
24.63173 5.0000014
24.64173 5.0000009
24.65173 5.0000009
24.66173 5.000001
24.67173 5.0000011
24.68173 5.0000009
24.69173 5.0000004
24.70173 5
24.71173 4.9999999
24.72173 5
24.73173 5
24.74173 5
24.75173 5
24.76173 5
24.77173 5
24.78173 5
24.79173 5
24.80173 5
24.81173 5
24.82173 5
24.83173 5
24.84173 5
24.85173 5
24.86173 5
24.87173 5
24.88173 5
24.89173 5
24.90173 5
24.91173 5
24.92173 5
24.93173 5
24.94173 5
24.95173 5
24.96173 5
24.97173 5
24.98173 5
24.99173 5
25.00173 5
25.01173 5
25.02173 5
25.03173 5
25.04173 5
25.05173 5
25.06173 5
25.07173 5
25.08173 5
25.09173 5
25.10173 5
25.11173 5
25.12173 5
25.13173 5
25.14173 5
25.15173 5
25.16173 5
25.17173 5
25.18173 5
25.19173 5
25.20173 5
25.21173 5
25.22173 5
25.23173 5
25.24173 5
25.25173 5
25.26173 5
25.27173 5
25.28173 5
25.29173 5
25.30173 5
25.31173 5
25.32173 5
25.33173 5
25.34173 5
25.35173 5
25.36173 5
25.37173 5
25.38173 5
25.39173 5
25.40173 5
25.41173 5
25.42173 5
25.43173 5
25.44173 5
25.45173 5
25.46173 5
25.47173 5
25.48173 5
25.49173 5
25.50173 5
25.51173 5
25.52173 5
25.53173 5
25.54173 5
25.55173 5
25.56173 5
25.57173 5
25.58173 5
25.59173 5
25.60173 5
25.61173 5
25.62173 5
25.63173 5
25.64173 5
25.65173 5
25.66173 5
25.67173 5
25.68173 5
25.69173 5
25.70173 5
25.71173 5
25.72173 5
25.73173 5
25.74173 5
25.75173 5
25.76173 5
25.77173 5
25.78173 5
25.79173 5
25.80173 5
25.81173 5
25.82173 5
25.83173 5
25.84173 5
25.85173 5
25.86173 5
25.87173 5
25.88173 5
25.89173 5
25.90173 5
25.91173 5
25.92173 5
25.93173 5
25.94173 5
25.95173 5
25.96173 5
25.97173 5
25.98173 5
25.99173 5
26.00173 5
26.01173 5
26.02173 5
26.03173 5
26.04173 5
26.05173 5
26.06173 5
26.07173 5
26.08173 5
26.09173 5
26.10173 5
26.11173 5
26.12173 5
26.13173 4.9999999
26.14173 4.9999999
26.15173 5.0000004
26.16173 5.0000014
26.17173 5.0000025
26.18173 5.0000031
26.19173 5.000003
26.20173 5.0000029
26.21173 5.0000034
26.22173 5.0000043
26.23173 5.0000054
26.24173 5.0000064
26.25173 5.0000073
26.26173 5.0000084
26.27173 5.0000103
26.28173 5.0000123
26.29173 5.0000139
26.30173 5.0000158
26.31173 5.0000185
26.32173 5.0000217
26.33173 5.0000253
26.34173 5.0000292
26.35173 5.000033
26.36173 5.000037
26.37173 5.0000423
26.38173 5.0000488
26.39173 5.0000558
26.40173 5.0000629
26.41173 5.0000711
26.42173 5.0000805
26.43173 5.000091
26.44173 5.0001025
26.45173 5.000115
26.46173 5.0001288
26.47173 5.000144
26.48173 5.0001604
26.49173 5.0001782
26.50173 5.0001978
26.51173 5.0002193
26.52173 5.000242
26.53173 5.0002665
26.54173 5.0002934
26.55173 5.0003226
26.56173 5.0003539
26.57173 5.0003873
26.58173 5.0004226
26.59173 5.0004596
26.60173 5.0004987
26.61173 5.0005403
26.62173 5.0005844
26.63173 5.0006308
26.64173 5.0006792
26.65173 5.0007298
26.66173 5.0007822
26.67173 5.0008362
26.68173 5.0008926
26.69173 5.0009512
26.70173 5.0010111
26.71173 5.0010719
26.72173 5.0011339
26.73173 5.0011973
26.74173 5.0012614
26.75173 5.0013258
26.76173 5.0013906
26.77173 5.0014556
26.78173 5.0015204
26.79173 5.0015849
26.80173 5.0016492
26.81173 5.0017129
26.82173 5.0017754
26.83173 5.0018363
26.84173 5.0018955
26.85173 5.0019525
26.86173 5.0020068
26.87173 5.0020587
26.88173 5.0021087
26.89173 5.0021572
26.90173 5.002203
26.91173 5.0022455
26.92173 5.0022854
26.93173 5.0023228
26.94173 5.0023573
26.95173 5.0023891
26.96173 5.0024189
26.97173 5.0024467
26.98173 5.0024724
26.99173 5.0024958
27.00173 5.0025179
27.01173 5.0025398
27.02173 5.0025609
27.03173 5.0025809
27.04173 5.0026014
27.05173 5.0026235
27.06173 5.0026469
27.07173 5.0026718
27.08173 5.0026992
27.09173 5.0027296
27.10173 5.0027636
27.11173 5.0028019
27.12173 5.0028444
27.13173 5.0028919
27.14173 5.0029456
27.15173 5.0030057
27.16173 5.0030716
27.17173 5.0031438
27.18173 5.0032232
27.19173 5.0033104
27.20173 5.0034054
27.21173 5.0035084
27.22173 5.0036195
27.23173 5.0037383
27.24173 5.0038641
27.25173 5.003997
27.26173 5.0041373
27.27173 5.0042841
27.28173 5.0044368
27.29173 5.004595
27.30173 5.0047579
27.31173 5.0049245
27.32173 5.0050946
27.33173 5.0052676
27.34173 5.0054424
27.35173 5.0056176
27.36173 5.0057921
27.37173 5.0059647
27.38173 5.0061342
27.39173 5.0062998
27.40173 5.0064601
27.41173 5.0066142
27.42173 5.0067612
27.43173 5.0068999
27.44173 5.0070291
27.45173 5.0071482
27.46173 5.0072554
27.47173 5.0073498
27.48173 5.0074312
27.49173 5.0074988
27.50173 5.0075519
27.51173 5.0075902
27.52173 5.0076135
27.53173 5.007621
27.54173 5.0076126
27.55173 5.0075881
27.56173 5.0075477
27.57173 5.0074915
27.58173 5.00742
27.59173 5.0073341
27.60173 5.0072339
27.61173 5.0071197
27.62173 5.0069917
27.63173 5.0068505
27.64173 5.0066969
27.65173 5.0065324
27.66173 5.0063586
27.67173 5.0061765
27.68173 5.0059864
27.69173 5.0057893
27.70173 5.0055866
27.71173 5.0053793
27.72173 5.0051677
27.73173 5.0049531
27.74173 5.0047374
27.75173 5.0045219
27.76173 5.0043066
27.77173 5.0040914
27.78173 5.0038779
27.79173 5.0036676
27.80173 5.0034616
27.81173 5.00326
27.82173 5.0030635
27.83173 5.0028726
27.84173 5.0026877
27.85173 5.0025091
27.86173 5.0023372
27.87173 5.002172
27.88173 5.0020138
27.89173 5.0018629
27.90173 5.0017197
27.91173 5.0015844
27.92173 5.0014565
27.93173 5.0013357
27.94173 5.0012222
27.95173 5.001116
27.96173 5.0010169
27.97173 5.0009244
27.98173 5.0008383
27.99173 5.0007584
28.00173 5.0006846
28.01173 5.0006168
28.02173 5.0005547
28.03173 5.0004978
28.04173 5.0004455
28.05173 5.0003976
28.06173 5.0003542
28.07173 5.000315
28.08173 5.0002796
28.09173 5.0002477
28.10173 5.0002187
28.11173 5.0001924
28.12173 5.0001688
28.13173 5.000148
28.14173 5.0001298
28.15173 5.0001137
28.16173 5.0000994
28.17173 5.0000864
28.18173 5.000075
28.19173 5.0000651
28.20173 5.0000564
28.21173 5.0000485
28.22173 5.0000419
28.23173 5.0000366
28.24173 5.0000322
28.25173 5.0000281
28.26173 5.0000243
28.27173 5.0000212
28.28173 5.0000185
28.29173 5.0000164
28.30173 5.0000147
28.31173 5.0000137
28.32173 5.0000129
28.33173 5.0000122
28.34173 5.000012
28.35173 5.0000124
28.36173 5.0000132
28.37173 5.0000141
28.38173 5.0000152
28.39173 5.0000167
28.40173 5.0000183
28.41173 5.0000202
28.42173 5.0000225
28.43173 5.0000253
28.44173 5.0000287
28.45173 5.0000325
28.46173 5.0000369
28.47173 5.0000417
28.48173 5.000047
28.49173 5.0000528
28.50173 5.0000593
28.51173 5.0000666
28.52173 5.0000746
28.53173 5.0000833
28.54173 5.0000929
28.55173 5.0001036
28.56173 5.0001153
28.57173 5.000128
28.58173 5.0001416
28.59173 5.0001563
28.60173 5.0001721
28.61173 5.0001892
28.62173 5.0002075
28.63173 5.0002271
28.64173 5.0002481
28.65173 5.0002706
28.66173 5.0002946
28.67173 5.0003197
28.68173 5.000346
28.69173 5.0003736
28.70173 5.0004026
28.71173 5.0004331
28.72173 5.0004651
28.73173 5.0004984
28.74173 5.0005324
28.75173 5.0005671
28.76173 5.0006029
28.77173 5.0006401
28.78173 5.0006782
28.79173 5.0007166
28.80173 5.0007553
28.81173 5.0007942
28.82173 5.0008334
28.83173 5.0008729
28.84173 5.0009124
28.85173 5.0009517
28.86173 5.0009901
28.87173 5.0010273
28.88173 5.0010638
28.89173 5.0010998
28.90173 5.0011343
28.91173 5.0011669
28.92173 5.0011977
28.93173 5.0012268
28.94173 5.0012539
28.95173 5.0012787
28.96173 5.001301
28.97173 5.0013208
28.98173 5.001338
28.99173 5.0013524
29.00173 5.0013639
29.01173 5.0013724
29.02173 5.0013778
29.03173 5.0013802
29.04173 5.0013797
29.05173 5.0013761
29.06173 5.0013695
29.07173 5.0013599
29.08173 5.0013475
29.09173 5.0013323
29.10173 5.0013144
29.11173 5.0012938
29.12173 5.0012704
29.13173 5.0012445
29.14173 5.0012167
29.15173 5.0011873
29.16173 5.0011559
29.17173 5.0011223
29.18173 5.0010874
29.19173 5.0010518
29.20173 5.0010149
29.21173 5.0009766
29.22173 5.0009377
29.23173 5.0008987
29.24173 5.0008596
29.25173 5.0008201
29.26173 5.0007806
29.27173 5.0007414
29.28173 5.0007028
29.29173 5.0006646
29.30173 5.000627
29.31173 5.0005901
29.32173 5.0005544
29.33173 5.0005202
29.34173 5.0004867
29.35173 5.0004538
29.36173 5.0004222
29.37173 5.0003923
29.38173 5.0003637
29.39173 5.0003363
29.40173 5.0003102
29.41173 5.0002858
29.42173 5.0002627
29.43173 5.0002408
29.44173 5.0002203
29.45173 5.0002014
29.46173 5.0001837
29.47173 5.0001669
29.48173 5.0001512
29.49173 5.0001368
29.50173 5.0001236
29.51173 5.0001113
29.52173 5.0001
29.53173 5.0000897
29.54173 5.0000803
29.55173 5.0000716
29.56173 5.0000635
29.57173 5.0000563
29.58173 5.0000499
29.59173 5.0000442
29.60173 5.0000391
29.61173 5.0000344
29.62173 5.0000303
29.63173 5.0000267
29.64173 5.0000234
29.65173 5.0000203
29.66173 5.0000176
29.67173 5.0000153
29.68173 5.0000136
29.69173 5.0000124
29.70173 5.0000116
29.71173 5.0000109
29.72173 5.0000103
29.73173 5.0000097
29.74173 5.0000089
29.75173 5.0000082
29.76173 5.0000078
29.77173 5.0000078
29.78173 5.0000078
29.79173 5.0000079
29.80173 5.0000082
29.81173 5.0000091
29.82173 5.0000104
29.83173 5.0000119
29.84173 5.000013
29.85173 5.0000138
29.86173 5.0000152
29.87173 5.0000177
29.88173 5.0000207
29.89173 5.0000232
29.90173 5.0000253
29.91173 5.0000277
29.92173 5.0000307
29.93173 5.0000341
29.94173 5.0000377
29.95173 5.000042
29.96173 5.0000469
29.97173 5.000052
29.98173 5.0000576
29.99173 5.0000642
30.00173 5.000071
30.01173 5.0000779
30.02173 5.0000857
30.03173 5.0000942
30.04173 5.0001029
30.05173 5.0001117
30.06173 5.0001211
30.07173 5.0001314
30.08173 5.0001426
30.09173 5.0001545
30.10173 5.0001665
30.11173 5.000179
30.12173 5.0001923
30.13173 5.0002063
30.14173 5.0002205
30.15173 5.0002352
30.16173 5.0002503
30.17173 5.0002654
30.18173 5.0002807
30.19173 5.0002966
30.20173 5.0003132
30.21173 5.0003302
30.22173 5.0003472
30.23173 5.0003639
30.24173 5.0003804
30.25173 5.0003968
30.26173 5.0004128
30.27173 5.0004286
30.28173 5.0004443
30.29173 5.0004591
30.30173 5.0004731
30.31173 5.0004869
30.32173 5.0005005
30.33173 5.0005136
30.34173 5.0005257
30.35173 5.0005361
30.36173 5.0005451
30.37173 5.0005536
30.38173 5.0005615
30.39173 5.000568
30.40173 5.0005734
30.41173 5.0005775
30.42173 5.00058
30.43173 5.0005813
30.44173 5.0005821
30.45173 5.0005816
30.46173 5.000579
30.47173 5.0005747
30.48173 5.0005695
30.49173 5.0005637
30.50173 5.0005568
30.51173 5.0005486
30.52173 5.0005394
30.53173 5.0005295
30.54173 5.0005185
30.55173 5.0005063
30.56173 5.0004931
30.57173 5.0004791
30.58173 5.0004646
30.59173 5.0004502
30.60173 5.0004359
30.61173 5.0004208
30.62173 5.0004049
30.63173 5.0003889
30.64173 5.0003732
30.65173 5.0003572
30.66173 5.000341
30.67173 5.0003255
30.68173 5.0003108
30.69173 5.0002969
30.70173 5.0002833
30.71173 5.0002698
30.72173 5.0002565
30.73173 5.0002437
30.74173 5.0002314
30.75173 5.0002201
30.76173 5.0002102
30.77173 5.0002014
30.78173 5.0001935
30.79173 5.0001866
30.80173 5.000181
30.81173 5.0001763
30.82173 5.0001725
30.83173 5.00017
30.84173 5.0001691
30.85173 5.00017
30.86173 5.0001722
30.87173 5.0001752
30.88173 5.0001795
30.89173 5.0001859
30.90173 5.000194
30.91173 5.0002032
30.92173 5.0002142
30.93173 5.0002272
30.94173 5.0002421
30.95173 5.0002587
30.96173 5.0002768
30.97173 5.0002961
30.98173 5.0003173
30.99173 5.0003412
31.00173 5.0003677
31.01173 5.0003956
31.02173 5.0004241
31.03173 5.0004539
31.04173 5.000486
31.05173 5.0005207
31.06173 5.0005568
31.07173 5.0005934
31.08173 5.0006315
31.09173 5.0006722
31.10173 5.0007141
31.11173 5.0007559
31.12173 5.0007985
31.13173 5.0008432
31.14173 5.0008891
31.15173 5.0009348
31.16173 5.0009799
31.17173 5.0010249
31.18173 5.0010702
31.19173 5.0011158
31.20173 5.0011604
31.21173 5.0012042
31.22173 5.0012474
31.23173 5.0012897
31.24173 5.0013301
31.25173 5.0013683
31.26173 5.0014051
31.27173 5.0014408
31.28173 5.001474
31.29173 5.0015038
31.30173 5.0015308
31.31173 5.0015556
31.32173 5.0015778
31.33173 5.0015967
31.34173 5.0016122
31.35173 5.0016245
31.36173 5.0016334
31.37173 5.0016389
31.38173 5.0016413
31.39173 5.0016404
31.40173 5.0016359
31.41173 5.0016273
31.42173 5.0016148
31.43173 5.001599
31.44173 5.0015808
31.45173 5.0015603
31.46173 5.0015365
31.47173 5.0015088
31.48173 5.0014783
31.49173 5.0014462
31.50173 5.0014121
31.51173 5.0013752
31.52173 5.0013358
31.53173 5.0012951
31.54173 5.0012539
31.55173 5.0012119
31.56173 5.0011681
31.57173 5.0011226
31.58173 5.001077
31.59173 5.001032
31.60173 5.0009868
31.61173 5.000941
31.62173 5.0008949
31.63173 5.0008491
31.64173 5.0008041
31.65173 5.0007608
31.66173 5.000719
31.67173 5.0006778
31.68173 5.0006367
31.69173 5.0005964
31.70173 5.0005579
31.71173 5.0005211
31.72173 5.0004856
31.73173 5.0004515
31.74173 5.0004186
31.75173 5.0003872
31.76173 5.0003578
31.77173 5.00033
31.78173 5.0003032
31.79173 5.0002777
31.80173 5.0002543
31.81173 5.0002327
31.82173 5.0002126
31.83173 5.0001939
31.84173 5.0001762
31.85173 5.0001593
31.86173 5.0001438
31.87173 5.00013
31.88173 5.0001175
31.89173 5.0001058
31.90173 5.0000946
31.91173 5.0000843
31.92173 5.000075
31.93173 5.0000668
31.94173 5.0000598
31.95173 5.0000537
31.96173 5.0000479
31.97173 5.0000422
31.98173 5.0000368
31.99173 5.0000321
32.00173 5.0000284
32.01173 5.0000252
32.02173 5.0000224
32.03173 5.0000198
32.04173 5.0000175
32.05173 5.0000155
32.06173 5.0000136
32.07173 5.0000115
32.08173 5.0000094
32.09173 5.0000079
32.10173 5.0000068
32.11173 5.0000059
32.12173 5.000005
32.13173 5.0000043
32.14173 5.0000041
32.15173 5.0000041
32.16173 5.0000035
32.17173 5.0000021
32.18173 5.0000009
32.19173 5.0000003
32.20173 5
32.21173 5
32.22173 5
32.23173 5
32.24173 5
32.25173 5
32.26173 5
32.27173 5
32.28173 5
32.29173 5
32.30173 5
32.31173 5
32.32173 5
32.33173 5
32.34173 5
32.35173 5
32.36173 5
32.37173 5
32.38173 5
32.39173 5
32.40173 5
32.41173 5
32.42173 5
32.43173 5
32.44173 5
32.45173 5
32.46173 5
32.47173 5
32.48173 5
32.49173 5
32.50173 5
32.51173 5
32.52173 5
32.53173 5
32.54173 5
32.55173 5
32.56173 5
32.57173 5
32.58173 5
32.59173 5
32.60173 5
32.61173 5
32.62173 5
32.63173 5
32.64173 5
32.65173 5
32.66173 5
32.67173 5
32.68173 5
32.69173 5
32.70173 5
32.71173 5
32.72173 5
32.73173 5
32.74173 5
32.75173 5
32.76173 5
32.77173 5
32.78173 5
32.79173 5
32.80173 5
32.81173 5
32.82173 5
32.83173 5
32.84173 5
32.85173 5
32.86173 5
32.87173 5
32.88173 5
32.89173 5
32.90173 5
32.91173 5
32.92173 5
32.93173 5
32.94173 5
32.95173 5
32.96173 5
32.97173 5
32.98173 5
32.99173 5
33.00173 5
33.01173 5
33.02173 5
33.03173 5
33.04173 5
33.05173 5
33.06173 5
33.07173 5
33.08173 5
33.09173 5
33.10173 5
33.11173 5
33.12173 5
33.13173 5
33.14173 5
33.15173 5
33.16173 5
33.17173 5
33.18173 5
33.19173 5
33.20173 5
33.21173 5
33.22173 5
33.23173 5
33.24173 5
33.25173 5
33.26173 5
33.27173 5
33.28173 5
33.29173 5
33.30173 5
33.31173 5
33.32173 5
33.33173 5
33.34173 5
33.35173 5
33.36173 5
33.37173 5
33.38173 5
33.39173 5
33.40173 5
33.41173 5
33.42173 5
33.43173 5
33.44173 5
33.45173 5
33.46173 5
33.47173 5
33.48173 5
33.49173 5
33.50173 5
33.51173 5
33.52173 5
33.53173 5
33.54173 5
33.55173 5
33.56173 5
33.57173 5
33.58173 5
33.59173 5
33.60173 5
33.61173 5
33.62173 5
33.63173 5
33.64173 5
33.65173 5
33.66173 5
33.67173 5
33.68173 5
33.69173 5
33.70173 5
33.71173 5
33.72173 5
33.73173 5
33.74173 5
33.75173 5
33.76173 5
33.77173 5
33.78173 5
33.79173 5
33.80173 5
33.81173 5
33.82173 5
33.83173 5
33.84173 5
33.85173 5
33.86173 5
33.87173 5
33.88173 5
33.89173 5
33.90173 5
33.91173 5
33.92173 5
33.93173 5
33.94173 5
33.95173 5
33.96173 5
33.97173 5
33.98173 5
33.99173 5
34.00173 5
34.01173 5
34.02173 5
34.03173 5
34.04173 5
34.05173 5
34.06173 5
34.07173 5
34.08173 5
34.09173 5
34.10173 5
34.11173 5
34.12173 5
34.13173 5
34.14173 5
34.15173 5
34.16173 5
34.17173 5
34.18173 5
34.19173 5
34.20173 5
34.21173 5
34.22173 5
34.23173 5
34.24173 5
34.25173 5
34.26173 5
34.27173 5
34.28173 5
34.29173 5
34.30173 5
34.31173 5
34.32173 5
34.33173 5
34.34173 5
34.35173 5
34.36173 5
34.37173 5
34.38173 5
34.39173 5
34.40173 5
34.41173 5
34.42173 5
34.43173 5
34.44173 5
34.45173 5
34.46173 5
&
@target G0.S2
@type xy
-0.04449 10
-0.03448 10
-0.02448 10
-0.01448 10
-0.00448 10
0.00552 10
0.01552 10
0.02552 10
0.03552 10
0.04553 10
0.05553 10
0.06553 10
0.07553 10
0.08553 10
0.09553 10
0.10553 10
0.11554 10
0.12554 10
0.13554 10
0.14554 10
0.15554 10
0.16554 10
0.17554 10
0.18554 10
0.19555 10
0.20555 10
0.21555 10
0.22555 10
0.23555 10
0.24555 10
0.25555 10
0.26556 10
0.27556 10
0.28556 10
0.29556 10
0.30556 10
0.31556 10
0.32556 10
0.33556 10
0.34557 10
0.35557 10
0.36557 10
0.37557 10
0.38557 10
0.39557 10
0.40557 10
0.41558 10
0.42558 10
0.43558 10
0.44558 10
0.45558 10
0.46558 10
0.47558 10
0.48558 10
0.49559 10
0.50559 10
0.51559 10
0.52559 10
0.53559 10
0.54559 10
0.55559 10
0.5656 10
0.5756 10
0.5856 10
0.5956 10
0.6056 10
0.6156 10
0.6256 10
0.6356 10
0.64561 10
0.65561 10
0.66561 10
0.67561 10
0.68561 10
0.69561 10
0.70561 10
0.71561 10
0.72562 10
0.73562 10
0.74562 10
0.75562 10
0.76562 10
0.77562 10
0.78562 10
0.79563 10
0.80563 10
0.81563 10
0.82563 10
0.83563 10
0.84563 10
0.85563 10
0.86563 10
0.87564 10
0.88564 10
0.89564 10
0.90564 10
0.91564 10
0.92564 10
0.93564 10
0.94565 10
0.95565 10
0.96565 10
0.97565 10
0.98565 10
0.99565 10
1.00565 10
1.01565 10
1.02566 10
1.03566 10
1.04566 10
1.05566 10
1.06566 10
1.07566 10
1.08566 10
1.09567 10
1.10567 10
1.11567 10
1.12567 10
1.13567 10
1.14567 10
1.15567 10
1.16567 10
1.17568 10
1.18568 10
1.19568 10
1.20568 10
1.21568 10
1.22568 10
1.23568 10
1.24569 10
1.25569 10
1.26569 10
1.27569 10
1.28569 10
1.29569 10
1.30569 10
1.31569 10
1.3257 10
1.3357 10
1.3457 10
1.3557 10
1.3657 10
1.3757 10
1.3857 10
1.39571 10
1.40571 10
1.41571 10
1.42571 10
1.43571 10
1.44571 10
1.45571 10
1.46571 10
1.47572 10
1.48572 10
1.49572 10
1.50572 10
1.51572 10
1.52572 10
1.53572 10
1.54573 10
1.55573 10
1.56573 10
1.57573 10
1.58573 10
1.59573 10
1.60573 10
1.61573 10
1.62574 10
1.63574 10
1.64574 10
1.65574 10
1.66574 10
1.67574 10
1.68574 10
1.69575 10
1.70575 10
1.71575 10
1.72575 10
1.73575 10
1.74575 10
1.75575 10
1.76575 10
1.77576 10
1.78576 9.9999999
1.79576 10
1.80576 10
1.81576 10.000001
1.82576 10.000001
1.83576 10.000002
1.84577 10.000002
1.85577 10.000002
1.86577 10.000002
1.87577 10.000003
1.88577 10.000005
1.89577 10.000007
1.90577 10.00001
1.91577 10.000012
1.92578 10.000015
1.93578 10.000018
1.94578 10.000023
1.95578 10.000029
1.96578 10.000036
1.97578 10.000046
1.98578 10.000056
1.99579 10.00007
2.00579 10.000087
2.01579 10.000109
2.02579 10.000135
2.03579 10.000165
2.04579 10.000203
2.05579 10.000249
2.06579 10.000305
2.0758 10.000373
2.0858 10.000455
2.0958 10.000555
2.1058 10.000674
2.1158 10.000816
2.1258 10.000987
2.1358 10.001191
2.14581 10.001435
2.15581 10.001725
2.16581 10.002069
2.17581 10.002476
2.18581 10.002956
2.19581 10.003523
2.20581 10.004189
2.21581 10.004969
2.22582 10.005882
2.23582 10.006948
2.24582 10.008189
2.25582 10.00963
2.26582 10.0113
2.27582 10.013231
2.28582 10.015459
2.29582 10.018024
2.30583 10.020968
2.31583 10.024341
2.32583 10.028195
2.33583 10.032588
2.34583 10.037585
2.35583 10.043254
2.36583 10.04967
2.37584 10.056915
2.38584 10.065074
2.39584 10.074244
2.40584 10.084522
2.41584 10.096016
2.42584 10.108835
2.43584 10.123101
2.44584 10.138934
2.45585 10.156465
2.46585 10.175828
2.47585 10.197161
2.48585 10.220604
2.49585 10.246301
2.50585 10.274398
2.51585 10.30504
2.52586 10.338371
2.53586 10.374533
2.54586 10.413667
2.55586 10.455904
2.56586 10.501369
2.57586 10.550176
2.58586 10.602432
2.59586 10.658227
2.60587 10.717641
2.61587 10.780729
2.62587 10.847531
2.63587 10.918064
2.64587 10.992322
2.65587 11.070272
2.66587 11.151859
2.67588 11.236991
2.68588 11.325553
2.69588 11.417391
2.70588 11.512326
2.71588 11.61014
2.72588 11.710587
2.73588 11.813381
2.74588 11.918211
2.75589 12.024726
2.76589 12.132552
2.77589 12.241279
2.78589 12.350475
2.79589 12.459679
2.80589 12.56841
2.81589 12.676169
2.8259 12.782442
2.8359 12.886701
2.8459 12.988414
2.8559 13.087047
2.8659 13.182064
2.8759 13.272942
2.8859 13.359161
2.8959 13.440225
2.90591 13.515652
2.91591 13.584996
2.92591 13.64783
2.93591 13.703771
2.94591 13.752465
2.95591 13.793612
2.96591 13.826945
2.97592 13.852256
2.98592 13.869377
2.99592 13.878203
3.00592 13.878671
3.01592 13.870784
3.02592 13.854586
3.03592 13.830186
3.04592 13.797737
3.05593 13.75745
3.06593 13.709577
3.07593 13.654421
3.08593 13.592325
3.09593 13.523672
3.10593 13.448881
3.11593 13.368401
3.12594 13.282707
3.13594 13.192294
3.14594 13.097678
3.15594 12.999383
3.16594 12.897946
3.17594 12.793899
3.18594 12.687778
3.19594 12.58011
3.20595 12.471413
3.21595 12.362188
3.22595 12.252919
3.23595 12.144065
3.24595 12.03607
3.25595 11.929339
3.26595 11.824258
3.27596 11.721175
3.28596 11.620413
3.29596 11.522254
3.30596 11.426955
3.31596 11.334732
3.32596 11.245773
3.33596 11.160231
3.34596 11.078228
3.35597 10.999855
3.36597 10.925176
3.37597 10.854224
3.38597 10.787009
3.39597 10.723514
3.40597 10.663704
3.41597 10.607522
3.42598 10.554893
3.43598 10.505728
3.44598 10.459921
3.45598 10.417358
3.46598 10.377914
3.47598 10.341457
3.48598 10.30785
3.49598 10.27695
3.50599 10.248611
3.51599 10.222689
3.52599 10.199037
3.53599 10.177512
3.54599 10.157973
3.55599 10.14028
3.56599 10.124298
3.576 10.109898
3.586 10.096955
3.596 10.085352
3.606 10.074974
3.616 10.065715
3.626 10.057475
3.636 10.050159
3.646 10.04368
3.65601 10.037954
3.66601 10.032908
3.67601 10.02847
3.68601 10.024577
3.69601 10.021171
3.70601 10.018197
3.71601 10.015607
3.72601 10.013357
3.73602 10.011406
3.74602 10.009719
3.75602 10.008263
3.76602 10.00701
3.77602 10.005935
3.78602 10.005013
3.79602 10.004225
3.80603 10.003553
3.81603 10.002982
3.82603 10.002497
3.83603 10.002086
3.84603 10.00174
3.85603 10.001447
3.86603 10.001201
3.87603 10.000995
3.88604 10.000822
3.89604 10.000679
3.90604 10.000558
3.91604 10.000458
3.92604 10.000375
3.93604 10.000306
3.94604 10.00025
3.95605 10.000204
3.96605 10.000166
3.97605 10.000134
3.98605 10.000108
3.99605 10.000087
4.00605 10.00007
4.01605 10.000057
4.02605 10.000046
4.03606 10.000036
4.04606 10.000028
4.05606 10.000023
4.06606 10.000018
4.07606 10.000014
4.08606 10.000012
4.09606 10.00001
4.10607 10.000008
4.11607 10.000006
4.12607 10.000004
4.13607 10.000002
4.14607 10.000002
4.15607 10.000002
4.16607 10.000002
4.17607 10.000001
4.18608 10.000001
4.19608 10
4.20608 9.9999999
4.21608 10
4.22608 10
4.23608 10
4.24608 10
4.25609 10
4.26609 10
4.27609 10
4.28609 9.9999998
4.29609 10
4.30609 10.000001
4.31609 10.000002
4.32609 10.000002
4.3361 10.000003
4.3461 10.000004
4.3561 10.000005
4.3661 10.000006
4.3761 10.000008
4.3861 10.000009
4.3961 10.000012
4.40611 10.000015
4.41611 10.000018
4.42611 10.000023
4.43611 10.000028
4.44611 10.000035
4.45611 10.000044
4.46611 10.000055
4.47611 10.000069
4.48612 10.000085
4.49612 10.000105
4.50612 10.00013
4.51612 10.00016
4.52612 10.000197
4.53612 10.000241
4.54612 10.000295
4.55613 10.000361
4.56613 10.000439
4.57613 10.000534
4.58613 10.000646
4.59613 10.000782
4.60613 10.000944
4.61613 10.001138
4.62613 10.001368
4.63614 10.00164
4.64614 10.001962
4.65614 10.002343
4.66614 10.002791
4.67614 10.003319
4.68614 10.003937
4.69614 10.004659
4.70615 10.005502
4.71615 10.006482
4.72615 10.007622
4.73615 10.008943
4.74615 10.010469
4.75615 10.012228
4.76615 10.01425
4.77615 10.016571
4.78616 10.019227
4.79616 10.022261
4.80616 10.025716
4.81616 10.029642
4.82616 10.034093
4.83616 10.039127
4.84616 10.044804
4.85617 10.051192
4.86617 10.058364
4.87617 10.066395
4.88617 10.075366
4.89617 10.085361
4.90617 10.096471
4.91617 10.108788
4.92617 10.122408
4.93618 10.137434
4.94618 10.153968
4.95618 10.172116
4.96618 10.191984
4.97618 10.213679
4.98618 10.237308
4.99618 10.262977
5.00619 10.290791
5.01619 10.320849
5.02619 10.353247
5.03619 10.388074
5.04619 10.425414
5.05619 10.465338
5.06619 10.507913
5.07619 10.553189
5.0862 10.601206
5.0962 10.651986
5.1062 10.70554
5.1162 10.761857
5.1262 10.820912
5.1362 10.882656
5.1462 10.947024
5.1562 11.013924
5.16621 11.083249
5.17621 11.154861
5.18621 11.228607
5.19621 11.304308
5.20621 11.381762
5.21621 11.460744
5.22621 11.541011
5.23622 11.622296
5.24622 11.704318
5.25622 11.786773
5.26622 11.869344
5.27622 11.9517
5.28622 12.0335
5.29622 12.114393
5.30622 12.194021
5.31623 12.272025
5.32623 12.348043
5.33623 12.421716
5.34623 12.492691
5.35623 12.560625
5.36623 12.625183
5.37623 12.686049
5.38624 12.742915
5.39624 12.795505
5.40624 12.843556
5.41624 12.886836
5.42624 12.925132
5.43624 12.958266
5.44624 12.986085
5.45624 13.008472
5.46625 13.025334
5.47625 13.036619
5.48625 13.042299
5.49625 13.042384
5.50625 13.036911
5.51625 13.025951
5.52625 13.009602
5.53626 12.987994
5.54626 12.96128
5.55626 12.92964
5.56626 12.893274
5.57626 12.852408
5.58626 12.807282
5.59626 12.758156
5.60626 12.705299
5.61627 12.648995
5.62627 12.589534
5.63627 12.527216
5.64627 12.462341
5.65627 12.395212
5.66627 12.326135
5.67627 12.255409
5.68628 12.183331
5.69628 12.11019
5.70628 12.03627
5.71628 11.961842
5.72628 11.88717
5.73628 11.812504
5.74628 11.738085
5.75628 11.664134
5.76629 11.590865
5.77629 11.518472
5.78629 11.447139
5.79629 11.377033
5.80629 11.308306
5.81629 11.241094
5.82629 11.17552
5.8363 11.11169
5.8463 11.0497
5.8563 10.989629
5.8663 10.931545
5.8763 10.8755
5.8863 10.821537
5.8963 10.769686
5.9063 10.719966
5.91631 10.672386
5.92631 10.626944
5.93631 10.583632
5.94631 10.542432
5.95631 10.503317
5.96631 10.466254
5.97631 10.431206
5.98632 10.398127
5.99632 10.366969
6.00632 10.337676
6.01632 10.310191
6.02632 10.284454
6.03632 10.2604
6.04632 10.237964
6.05632 10.217079
6.06633 10.197675
6.07633 10.179683
6.08633 10.163036
6.09633 10.147662
6.10633 10.133495
6.11633 10.120465
6.12633 10.108505
6.13634 10.097549
6.14634 10.087535
6.15634 10.078401
6.16634 10.070087
6.17634 10.062535
6.18634 10.055689
6.19634 10.049495
6.20634 10.043905
6.21635 10.03887
6.22635 10.034345
6.23635 10.030287
6.24635 10.026655
6.25635 10.023413
6.26635 10.020523
6.27635 10.017953
6.28636 10.015673
6.29636 10.013655
6.30636 10.011873
6.31636 10.010303
6.32636 10.008921
6.33636 10.007709
6.34636 10.006648
6.35636 10.005721
6.36637 10.004913
6.37637 10.00421
6.38637 10.0036
6.39637 10.003072
6.40637 10.002616
6.41637 10.002223
6.42637 10.001884
6.43638 10.001594
6.44638 10.001346
6.45638 10.001134
6.46638 10.000954
6.47638 10.000801
6.48638 10.00067
6.49638 10.00056
6.50638 10.000467
6.51639 10.000389
6.52639 10.000323
6.53639 10.000267
6.54639 10.000221
6.55639 10.000182
6.56639 10.00015
6.57639 10.000123
6.58639 10.000101
6.5964 10.000082
6.6064 10.000066
6.6164 10.000054
6.6264 10.000044
6.6364 10.000036
6.6464 10.000029
6.6564 10.000023
6.66641 10.000018
6.67641 10.000015
6.68641 10.000012
6.69641 10.00001
6.70641 10.000008
6.71641 10.000006
6.72641 10.000005
6.73641 10.000004
6.74642 10.000003
6.75642 10.000002
6.76642 10.000002
6.77642 10.000001
6.78642 10.000001
6.79642 10.000001
6.80642 10.000001
6.81643 10.000001
6.82643 10.000001
6.83643 10
6.84643 9.9999999
6.85643 10
6.86643 10
6.87643 10
6.88643 10
6.89644 10
6.90644 10
6.91644 10
6.92644 10
6.93644 10
6.94644 10
6.95644 10
6.96645 10
6.97645 10
6.98645 10
6.99645 10
7.00645 10
7.01645 10
7.02645 10
7.03645 10
7.04646 10
7.05646 10
7.06646 10
7.07646 10
7.08646 10
7.09646 10
7.10646 10
7.11647 10
7.12647 10
7.13647 10
7.14647 10
7.15647 10
7.16647 10
7.17647 10
7.18647 10
7.19648 10
7.20648 10
7.21648 10
7.22648 10
7.23648 10
7.24648 10
7.25648 10
7.26649 10
7.27649 10
7.28649 10
7.29649 10
7.30649 10
7.31649 10
7.32649 10
7.33649 10
7.3465 10
7.3565 10
7.3665 10
7.3765 10
7.3865 10
7.3965 10
7.4065 10
7.41651 10
7.42651 10
7.43651 10
7.44651 10
7.45651 10
7.46651 10
7.47651 10
7.48651 10
7.49652 10
7.50652 10
7.51652 10
7.52652 10
7.53652 10
7.54652 10
7.55652 10
7.56653 10
7.57653 10
7.58653 10
7.59653 10
7.60653 10
7.61653 10
7.62653 10
7.63653 10
7.64654 10
7.65654 10
7.66654 10
7.67654 10
7.68654 10
7.69654 10
7.70654 10
7.71655 10
7.72655 10
7.73655 10
7.74655 10
7.75655 10
7.76655 10
7.77655 10
7.78655 10
7.79656 10
7.80656 10
7.81656 10
7.82656 10
7.83656 10
7.84656 10
7.85656 10
7.86657 10
7.87657 10
7.88657 10
7.89657 10
7.90657 10
7.91657 10
7.92657 10
7.93657 10
7.94658 10
7.95658 10
7.96658 10
7.97658 10
7.98658 10
7.99658 10
8.00658 10
8.01659 10
8.02659 10
8.03659 10
8.04659 10
8.05659 10
8.06659 10
8.07659 10
8.08659 10
8.0966 10
8.1066 10
8.1166 10
8.1266 10
8.1366 10
8.1466 10
8.1566 10
8.1666 10
8.17661 10
8.18661 10
8.19661 10
8.20661 10
8.21661 10
8.22661 10
8.23661 10
8.24662 10
8.25662 10
8.26662 10
8.27662 10
8.28662 10
8.29662 10
8.30662 10
8.31662 10
8.32663 10
8.33663 10
8.34663 10
8.35663 10
8.36663 10
8.37663 10
8.38663 9.9999999
8.39664 9.9999999
8.40664 10
8.41664 10.000001
8.42664 10.000001
8.43664 10.000001
8.44664 10.000002
8.45664 10.000004
8.46664 10.000005
8.47665 10.000005
8.48665 10.000005
8.49665 10.000007
8.50665 10.000009
8.51665 10.000011
8.52665 10.000013
8.53665 10.000016
8.54666 10.000019
8.55666 10.000023
8.56666 10.000029
8.57666 10.000035
8.58666 10.000042
8.59666 10.000051
8.60666 10.000062
8.61666 10.000074
8.62667 10.000089
8.63667 10.000106
8.64667 10.000126
8.65667 10.00015
8.66667 10.000178
8.67667 10.000211
8.68667 10.000249
8.69668 10.000295
8.70668 10.000347
8.71668 10.000408
8.72668 10.000477
8.73668 10.000557
8.74668 10.000651
8.75668 10.000759
8.76668 10.000882
8.77669 10.001023
8.78669 10.001182
8.79669 10.001364
8.80669 10.001571
8.81669 10.001805
8.82669 10.00207
8.83669 10.002368
8.8467 10.002703
8.8567 10.003079
8.8667 10.003499
8.8767 10.003968
8.8867 10.00449
8.8967 10.00507
8.9067 10.005712
8.9167 10.006422
8.92671 10.007205
8.93671 10.008065
8.94671 10.009008
8.95671 10.010039
8.96671 10.011164
8.97671 10.012388
8.98671 10.013715
8.99672 10.015151
9.00672 10.016703
9.01672 10.018375
9.02672 10.020169
9.03672 10.02209
9.04672 10.024143
9.05672 10.02633
9.06672 10.028652
9.07673 10.031112
9.08673 10.033711
9.09673 10.036449
9.10673 10.039325
9.11673 10.042337
9.12673 10.045482
9.13673 10.048757
9.14674 10.052157
9.15674 10.055677
9.16674 10.059308
9.17674 10.063042
9.18674 10.066871
9.19674 10.070784
9.20674 10.074771
9.21674 10.078817
9.22675 10.082911
9.23675 10.087037
9.24675 10.091183
9.25675 10.09533
9.26675 10.099464
9.27675 10.103569
9.28675 10.107626
9.29676 10.11162
9.30676 10.115532
9.31676 10.119348
9.32676 10.123051
9.33676 10.126624
9.34676 10.130053
9.35676 10.133321
9.36676 10.136416
9.37677 10.139327
9.38677 10.142039
9.39677 10.144543
9.40677 10.14683
9.41677 10.148892
9.42677 10.150725
9.43677 10.152322
9.44678 10.15368
9.45678 10.154797
9.46678 10.155674
9.47678 10.156312
9.48678 10.156712
9.49678 10.156879
9.50678 10.156818
9.51678 10.156535
9.52679 10.156037
9.53679 10.155331
9.54679 10.154427
9.55679 10.153335
9.56679 10.152064
9.57679 10.150625
9.58679 10.14903
9.59679 10.147287
9.6068 10.145406
9.6168 10.1434
9.6268 10.14128
9.6368 10.139055
9.6468 10.136736
9.6568 10.134331
9.6668 10.13185
9.67681 10.129299
9.68681 10.126688
9.69681 10.124024
9.70681 10.121315
9.71681 10.118567
9.72681 10.115783
9.73681 10.112969
9.74681 10.110132
9.75682 10.107275
9.76682 10.104402
9.77682 10.101517
9.78682 10.098624
9.79682 10.095725
9.80682 10.092822
9.81682 10.08992
9.82683 10.087021
9.83683 10.084129
9.84683 10.081245
9.85683 10.078373
9.86683 10.075518
9.87683 10.07268
9.88683 10.069864
9.89683 10.067072
9.90684 10.064308
9.91684 10.061575
9.92684 10.058877
9.93684 10.056218
9.94684 10.053602
9.95684 10.05103
9.96684 10.048508
9.97685 10.046038
9.98685 10.043624
9.99685 10.041269
10.00685 10.038977
10.01685 10.036749
10.02685 10.034589
10.03685 10.032499
10.04685 10.030482
10.05686 10.028538
10.06686 10.026668
10.07686 10.024874
10.08686 10.023158
10.09686 10.02152
10.10686 10.019959
10.11686 10.018476
10.12687 10.017069
10.13687 10.015739
10.14687 10.014483
10.15687 10.013301
10.16687 10.01219
10.17687 10.01115
10.18687 10.010177
10.19687 10.00927
10.20688 10.008427
10.21688 10.007645
10.22688 10.00692
10.23688 10.006251
10.24688 10.005636
10.25688 10.00507
10.26688 10.004551
10.27689 10.004076
10.28689 10.003643
10.29689 10.003249
10.30689 10.002892
10.31689 10.002569
10.32689 10.002277
10.33689 10.002013
10.34689 10.001776
10.3569 10.001564
10.3669 10.001374
10.3769 10.001204
10.3869 10.001053
10.3969 10.000919
10.4069 10.0008
10.4169 10.000696
10.42691 10.000603
10.43691 10.000522
10.44691 10.000451
10.45691 10.000389
10.46691 10.000334
10.47691 10.000286
10.48691 10.000245
10.49691 10.000209
10.50692 10.000178
10.51692 10.000151
10.52692 10.000128
10.53692 10.000109
10.54692 10.000091
10.55692 10.000077
10.56692 10.000065
10.57693 10.000055
10.58693 10.000046
10.59693 10.000038
10.60693 10.000032
10.61693 10.000026
10.62693 10.000022
10.63693 10.000018
10.64693 10.000015
10.65694 10.000013
10.66694 10.000011
10.67694 10.000009
10.68694 10.000007
10.69694 10.000005
10.70694 10.000004
10.71694 10.000003
10.72695 10.000003
10.73695 10.000002
10.74695 10.000002
10.75695 10.000001
10.76695 10.000001
10.77695 10.000001
10.78695 10.000001
10.79695 10.000001
10.80696 10.000001
10.81696 10
10.82696 9.9999999
10.83696 10
10.84696 10
10.85696 10
10.86696 10
10.87697 10
10.88697 10
10.89697 10
10.90697 10
10.91697 10
10.92697 10
10.93697 10
10.94697 10
10.95698 10
10.96698 10
10.97698 10
10.98698 10
10.99698 10
11.00698 10
11.01698 10
11.02698 10
11.03699 10
11.04699 10
11.05699 10
11.06699 10
11.07699 10
11.08699 10
11.09699 10
11.107 10
11.117 10
11.127 10
11.137 10
11.147 10
11.157 10
11.167 10
11.177 10
11.18701 10
11.19701 10
11.20701 10
11.21701 10
11.22701 10
11.23701 10
11.24701 10
11.25702 10
11.26702 10
11.27702 10
11.28702 10
11.29702 10
11.30702 10
11.31702 10
11.32702 10
11.33703 10
11.34703 10
11.35703 10
11.36703 10
11.37703 10
11.38703 10
11.39703 10
11.40704 10
11.41704 10
11.42704 10
11.43704 10
11.44704 10
11.45704 10
11.46704 10
11.47704 10
11.48705 10
11.49705 10
11.50705 10
11.51705 10
11.52705 10
11.53705 10
11.54705 10
11.55706 10
11.56706 10
11.57706 10
11.58706 10
11.59706 10
11.60706 10
11.61706 10
11.62706 10
11.63707 10
11.64707 10
11.65707 10
11.66707 10
11.67707 10
11.68707 10
11.69707 10
11.70708 10
11.71708 10
11.72708 10
11.73708 10
11.74708 10
11.75708 10
11.76708 10
11.77708 10
11.78709 10
11.79709 10
11.80709 10
11.81709 10
11.82709 10
11.83709 10
11.84709 10
11.8571 10
11.8671 10
11.8771 10
11.8871 10
11.8971 10
11.9071 10
11.9171 10
11.9271 10
11.93711 10
11.94711 10
11.95711 10
11.96711 10
11.97711 10
11.98711 10
11.99711 10
12.00712 10
12.01712 10
12.02712 10
12.03712 10
12.04712 10
12.05712 10
12.06712 10
12.07712 10
12.08713 10
12.09713 10
12.10713 10
12.11713 10
12.12713 10
12.13713 10
12.14713 10
12.15714 10
12.16714 10
12.17714 10
12.18714 10
12.19714 10
12.20714 10
12.21714 10
12.22714 10
12.23715 10
12.24715 10
12.25715 10
12.26715 10
12.27715 10
12.28715 10
12.29715 10
12.30716 10
12.31716 10
12.32716 10
12.33716 10
12.34716 10
12.35716 10
12.36716 10
12.37716 10
12.38717 10
12.39717 10
12.40717 10
12.41717 10
12.42717 10
12.43717 10
12.44717 10
12.45717 10
12.46718 10
12.47718 10
12.48718 10
12.49718 10
12.50718 10
12.51718 10
12.52718 10
12.53719 10
12.54719 10
12.55719 10
12.56719 10
12.57719 10
12.58719 10
12.59719 10
12.60719 10
12.6172 10
12.6272 10
12.6372 10
12.6472 10
12.6572 10
12.6672 10
12.6772 10
12.68721 10
12.69721 10
12.70721 10
12.71721 10
12.72721 10
12.73721 10
12.74721 10
12.75721 10
12.76722 10
12.77722 10
12.78722 10
12.79722 10
12.80722 10
12.81722 10
12.82722 10
12.83723 10
12.84723 10
12.85723 10
12.86723 10
12.87723 10
12.88723 10
12.89723 10
12.90723 10
12.91724 10
12.92724 10
12.93724 10
12.94724 10
12.95724 10
12.96724 10
12.97724 10
12.98725 10
12.99725 10
13.00725 10
13.01725 10
13.02725 10
13.03725 10
13.04725 10
13.05725 10
13.06726 10
13.07726 10
13.08726 10
13.09726 10
13.10726 10
13.11726 10
13.12726 10
13.13727 10
13.14727 10
13.15727 10
13.16727 10
13.17727 10
13.18727 10
13.19727 10
13.20727 10
13.21728 10
13.22728 10
13.23728 10
13.24728 10
13.25728 10
13.26728 10
13.27728 10
13.28729 10
13.29729 10
13.30729 10
13.31729 10
13.32729 10
13.33729 10
13.34729 10
13.35729 10
13.3673 10
13.3773 10
13.3873 10
13.3973 10
13.4073 10
13.4173 10
13.4273 10
13.43731 10
13.44731 10
13.45731 10
13.46731 10
13.47731 10
13.48731 10
13.49731 10
13.50731 10
13.51732 10
13.52732 10
13.53732 10
13.54732 10
13.55732 10
13.56732 10
13.57732 10
13.58733 10
13.59733 10
13.60733 10
13.61733 10
13.62733 10
13.63733 10
13.64733 10
13.65733 10
13.66734 10
13.67734 10
13.68734 10
13.69734 10
13.70734 10
13.71734 10
13.72734 10
13.73735 10
13.74735 10
13.75735 10
13.76735 10
13.77735 10
13.78735 10
13.79735 10
13.80735 10
13.81736 10
13.82736 10
13.83736 10
13.84736 10
13.85736 10
13.86736 10
13.87736 10
13.88737 10
13.89737 10
13.90737 10
13.91737 10
13.92737 10
13.93737 10
13.94737 10
13.95737 10
13.96738 10
13.97738 10
13.98738 10
13.99738 10
14.00738 10
14.01738 10
14.02738 10
14.03738 10
14.04739 10
14.05739 10
14.06739 10
14.07739 10
14.08739 10
14.09739 10
14.10739 10
14.1174 10
14.1274 10
14.1374 10
14.1474 10
14.1574 10
14.1674 10
14.1774 10
14.1874 10
14.19741 10
14.20741 10
14.21741 10
14.22741 10
14.23741 10
14.24741 10
14.25741 10
14.26742 10
14.27742 10
14.28742 10
14.29742 10
14.30742 10
14.31742 10
14.32742 10
14.33742 10
14.34743 10
14.35743 10
14.36743 10
14.37743 10
14.38743 10
14.39743 10
14.40743 10
14.41744 10
14.42744 10
14.43744 10
14.44744 10
14.45744 10
14.46744 10
14.47744 10
14.48744 10
14.49745 10
14.50745 10
14.51745 10
14.52745 10
14.53745 10
14.54745 10
14.55745 10
14.56746 10
14.57746 10
14.58746 10
14.59746 10
14.60746 10
14.61746 10
14.62746 10
14.63746 10
14.64747 10
14.65747 10
14.66747 10
14.67747 10
14.68747 10
14.69747 10
14.70747 10
14.71748 10
14.72748 10
14.73748 10
14.74748 10
14.75748 10
14.76748 10
14.77748 10
14.78748 10
14.79749 10
14.80749 10
14.81749 10
14.82749 10
14.83749 10
14.84749 10
14.85749 10
14.8675 10
14.8775 10
14.8875 10
14.8975 10
14.9075 10
14.9175 10
14.9275 10
14.9375 10
14.94751 10
14.95751 10
14.96751 10
14.97751 10
14.98751 10
14.99751 10
15.00751 10
15.01752 10
15.02752 10
15.03752 10
15.04752 10
15.05752 10
15.06752 10
15.07752 10
15.08752 10
15.09753 10
15.10753 10
15.11753 10
15.12753 10
15.13753 10
15.14753 10
15.15753 10
15.16754 10
15.17754 10
15.18754 10
15.19754 10
15.20754 10
15.21754 10
15.22754 10
15.23754 10
15.24755 10
15.25755 10
15.26755 10
15.27755 10
15.28755 10
15.29755 10
15.30755 10
15.31756 10
15.32756 10
15.33756 10
15.34756 10
15.35756 10
15.36756 10
15.37756 10
15.38756 10
15.39757 10
15.40757 10
15.41757 10
15.42757 10
15.43757 10
15.44757 10
15.45757 10
15.46757 10
15.47758 10
15.48758 10
15.49758 10
15.50758 10
15.51758 10
15.52758 10
15.53758 10
15.54759 10
15.55759 10
15.56759 10
15.57759 10
15.58759 10
15.59759 10
15.60759 10
15.61759 10
15.6276 10
15.6376 10
15.6476 10
15.6576 10
15.6676 9.9999999
15.6776 10
15.6876 10.000001
15.69761 10.000001
15.70761 10.000001
15.71761 10.000001
15.72761 10.000001
15.73761 10.000001
15.74761 10.000002
15.75761 10.000002
15.76761 10.000002
15.77762 10.000002
15.78762 10.000003
15.79762 10.000003
15.80762 10.000003
15.81762 10.000003
15.82762 10.000004
15.83762 10.000004
15.84763 10.000005
15.85763 10.000005
15.86763 10.000006
15.87763 10.000007
15.88763 10.000008
15.89763 10.000009
15.90763 10.00001
15.91763 10.000011
15.92764 10.000012
15.93764 10.000013
15.94764 10.000015
15.95764 10.000016
15.96764 10.000018
15.97764 10.000019
15.98764 10.000021
15.99765 10.000023
16.00765 10.000025
16.01765 10.000027
16.02765 10.00003
16.03765 10.000033
16.04765 10.000035
16.05765 10.000038
16.06765 10.000041
16.07766 10.000044
16.08766 10.000047
16.09766 10.000051
16.10766 10.000054
16.11766 10.000058
16.12766 10.000061
16.13766 10.000064
16.14767 10.000068
16.15767 10.000072
16.16767 10.000076
16.17767 10.00008
16.18767 10.000084
16.19767 10.000088
16.20767 10.000092
16.21767 10.000096
16.22768 10.000099
16.23768 10.000103
16.24768 10.000107
16.25768 10.000111
16.26768 10.000114
16.27768 10.000117
16.28768 10.000122
16.29769 10.000125
16.30769 10.000129
16.31769 10.000131
16.32769 10.000134
16.33769 10.000137
16.34769 10.00014
16.35769 10.000143
16.36769 10.000145
16.3777 10.000148
16.3877 10.000151
16.3977 10.000154
16.4077 10.000155
16.4177 10.000155
16.4277 10.000158
16.4377 10.00016
16.44771 10.000162
16.45771 10.000163
16.46771 10.000165
16.47771 10.000167
16.48771 10.000169
16.49771 10.00017
16.50771 10.000172
16.51771 10.000174
16.52772 10.000175
16.53772 10.000176
16.54772 10.000177
16.55772 10.00018
16.56772 10.000182
16.57772 10.000184
16.58772 10.000185
16.59773 10.000186
16.60773 10.000188
16.61773 10.000189
16.62773 10.000192
16.63773 10.000194
16.64773 10.000196
16.65773 10.000198
16.66773 10.0002
16.67774 10.000203
16.68774 10.000205
16.69774 10.000206
16.70774 10.000208
16.71774 10.00021
16.72774 10.000211
16.73774 10.000212
16.74775 10.000213
16.75775 10.000215
16.76775 10.000216
16.77775 10.000216
16.78775 10.000217
16.79775 10.000217
16.80775 10.000216
16.81775 10.000215
16.82776 10.000214
16.83776 10.000213
16.84776 10.000213
16.85776 10.000212
16.86776 10.00021
16.87776 10.000208
16.88776 10.000205
16.89776 10.000202
16.90777 10.000199
16.91777 10.000196
16.92777 10.000192
16.93777 10.000188
16.94777 10.000184
16.95777 10.000179
16.96777 10.000175
16.97778 10.00017
16.98778 10.000166
16.99778 10.000161
17.00778 10.000155
17.01778 10.00015
17.02778 10.000144
17.03778 10.000139
17.04778 10.000133
17.05779 10.000127
17.06779 10.000122
17.07779 10.000117
17.08779 10.000111
17.09779 10.000105
17.10779 10.000099
17.11779 10.000094
17.1278 10.000089
17.1378 10.000084
17.1478 10.000079
17.1578 10.000074
17.1678 10.000069
17.1778 10.000065
17.1878 10.000061
17.1978 10.000057
17.20781 10.000053
17.21781 10.000049
17.22781 10.000045
17.23781 10.000042
17.24781 10.000038
17.25781 10.000035
17.26781 10.000033
17.27782 10.00003
17.28782 10.000027
17.29782 10.000024
17.30782 10.000022
17.31782 10.00002
17.32782 10.000018
17.33782 10.000016
17.34782 10.000015
17.35783 10.000014
17.36783 10.000013
17.37783 10.000011
17.38783 10.00001
17.39783 10.000008
17.40783 10.000007
17.41783 10.000007
17.42784 10.000007
17.43784 10.000006
17.44784 10.000006
17.45784 10.000005
17.46784 10.000004
17.47784 10.000003
17.48784 10.000002
17.49784 10.000002
17.50785 10.000002
17.51785 10.000002
17.52785 10.000002
17.53785 10.000001
17.54785 10.000001
17.55785 10.000001
17.56785 10.000001
17.57786 10.000001
17.58786 10.000001
17.59786 10.000001
17.60786 10.000001
17.61786 10
17.62786 9.9999999
17.63786 10
17.64786 10
17.65787 10
17.66787 10
17.67787 10
17.68787 10
17.69787 10
17.70787 10
17.71787 10
17.72788 10
17.73788 10
17.74788 10
17.75788 10
17.76788 10
17.77788 10
17.78788 10
17.79788 10
17.80789 10
17.81789 10
17.82789 10
17.83789 10
17.84789 10
17.85789 10
17.86789 10
17.8779 10
17.8879 10
17.8979 10
17.9079 10
17.9179 10
17.9279 10
17.9379 10
17.9479 10
17.95791 10
17.96791 10
17.97791 10
17.98791 10
17.99791 10
18.00791 10
18.01791 10
18.02792 10
18.03792 10
18.04792 10
18.05792 10
18.06792 10
18.07792 10
18.08792 10
18.09792 10
18.10793 10
18.11793 10
18.12793 10
18.13793 10
18.14793 10
18.15793 10
18.16793 10
18.17794 10
18.18794 10
18.19794 10
18.20794 10
18.21794 10
18.22794 10
18.23794 10
18.24794 10
18.25795 10
18.26795 10
18.27795 10
18.28795 10
18.29795 10
18.30795 10
18.31795 10
18.32795 10
18.33796 10
18.34796 10
18.35796 10
18.36796 10
18.37796 10
18.38796 10
18.39796 10
18.40797 10
18.41797 10
18.42797 10
18.43797 10
18.44797 10
18.45797 10
18.46797 10
18.47797 10
18.48798 10
18.49798 10
18.50798 10
18.51798 10
18.52798 10
18.53798 10
18.54798 10
18.55799 10
18.56799 10
18.57799 10
18.58799 10
18.59799 10
18.60799 10
18.61799 10
18.62799 10
18.638 10
18.648 10
18.658 10
18.668 10
18.678 10
18.688 10
18.698 10
18.70801 10
18.71801 10
18.72801 10
18.73801 10
18.74801 10
18.75801 10
18.76801 10
18.77801 10
18.78802 10
18.79802 10
18.80802 10
18.81802 10
18.82802 10
18.83802 10
18.84802 10
18.85803 10
18.86803 10
18.87803 10
18.88803 10
18.89803 10
18.90803 10
18.91803 10
18.92803 10
18.93804 10
18.94804 10
18.95804 10
18.96804 10
18.97804 10
18.98804 10
18.99804 10
19.00805 10
19.01805 10
19.02805 10
19.03805 10
19.04805 10
19.05805 10
19.06805 10
19.07805 10
19.08806 10
19.09806 10
19.10806 10
19.11806 10
19.12806 10
19.13806 10
19.14806 10
19.15807 10
19.16807 10
19.17807 10
19.18807 10
19.19807 10
19.20807 10
19.21807 10
19.22807 10
19.23808 10
19.24808 10
19.25808 10
19.26808 10
19.27808 10
19.28808 10
19.29808 10
19.30809 10
19.31809 10
19.32809 10
19.33809 10
19.34809 10
19.35809 10
19.36809 10
19.37809 10
19.3881 10
19.3981 10
19.4081 10
19.4181 10
19.4281 10
19.4381 10
19.4481 10
19.45811 10
19.46811 10
19.47811 10
19.48811 10
19.49811 10
19.50811 10
19.51811 10
19.52811 10
19.53812 10
19.54812 10
19.55812 10
19.56812 10
19.57812 10
19.58812 10
19.59812 10
19.60813 10
19.61813 10
19.62813 10
19.63813 10
19.64813 10
19.65813 10
19.66813 10
19.67813 10
19.68814 10
19.69814 10
19.70814 10
19.71814 10
19.72814 10
19.73814 10
19.74814 10
19.75815 10
19.76815 10
19.77815 10
19.78815 10
19.79815 10
19.80815 10
19.81815 10
19.82815 10
19.83816 10
19.84816 10
19.85816 10
19.86816 10
19.87816 10
19.88816 10
19.89816 10
19.90816 10
19.91817 10
19.92817 10
19.93817 10
19.94817 10
19.95817 10
19.96817 10
19.97817 10
19.98818 10
19.99818 10
20.00818 10
20.01818 10
20.02818 10
20.03818 10
20.04818 10
20.05818 10
20.06819 10
20.07819 10
20.08819 10
20.09819 10
20.10819 10
20.11819 10
20.12819 10
20.1382 10
20.1482 10
20.1582 10
20.1682 10
20.1782 10
20.1882 10
20.1982 10
20.2082 10
20.21821 10
20.22821 10
20.23821 10
20.24821 10
20.25821 10
20.26821 10
20.27821 10
20.28822 10
20.29822 10
20.30822 10
20.31822 10
20.32822 10
20.33822 10
20.34822 10
20.35822 10
20.36823 10
20.37823 10
20.38823 10
20.39823 10
20.40823 10
20.41823 10
20.42823 10
20.43824 10
20.44824 10
20.45824 10
20.46824 10
20.47824 10
20.48824 10
20.49824 10
20.50824 10
20.51825 10
20.52825 10
20.53825 10
20.54825 10
20.55825 10
20.56825 10
20.57825 10
20.58826 10
20.59826 10
20.60826 9.9999999
20.61826 10
20.62826 10
20.63826 10.000001
20.64826 10.000001
20.65826 10.000001
20.66827 10.000001
20.67827 10.000001
20.68827 10.000001
20.69827 10.000002
20.70827 10.000002
20.71827 10.000003
20.72827 10.000003
20.73828 10.000004
20.74828 10.000004
20.75828 10.000005
20.76828 10.000006
20.77828 10.000007
20.78828 10.000008
20.79828 10.00001
20.80828 10.000012
20.81829 10.000014
20.82829 10.000016
20.83829 10.000019
20.84829 10.000021
20.85829 10.000024
20.86829 10.000028
20.87829 10.000032
20.8883 10.000037
20.8983 10.000043
20.9083 10.000049
20.9183 10.000056
20.9283 10.000064
20.9383 10.000072
20.9483 10.000082
20.9583 10.000093
20.96831 10.000105
20.97831 10.000118
20.98831 10.000132
20.99831 10.000148
21.00831 10.000166
21.01831 10.000185
21.02831 10.000205
21.03832 10.000228
21.04832 10.000253
21.05832 10.00028
21.06832 10.000309
21.07832 10.00034
21.08832 10.000373
21.09832 10.000409
21.10832 10.000447
21.11833 10.000488
21.12833 10.000531
21.13833 10.000577
21.14833 10.000625
21.15833 10.000676
21.16833 10.00073
21.17833 10.000786
21.18834 10.000845
21.19834 10.000906
21.20834 10.000968
21.21834 10.001033
21.22834 10.0011
21.23834 10.001169
21.24834 10.00124
21.25834 10.001311
21.26835 10.001384
21.27835 10.001457
21.28835 10.001531
21.29835 10.001605
21.30835 10.001679
21.31835 10.001752
21.32835 10.001825
21.33835 10.001896
21.34836 10.001966
21.35836 10.002034
21.36836 10.0021
21.37836 10.002163
21.38836 10.002223
21.39836 10.002279
21.40836 10.002332
21.41837 10.00238
21.42837 10.002425
21.43837 10.002464
21.44837 10.002499
21.45837 10.002529
21.46837 10.002553
21.47837 10.002571
21.48837 10.002585
21.49838 10.002592
21.50838 10.002594
21.51838 10.00259
21.52838 10.00258
21.53838 10.002565
21.54838 10.002544
21.55838 10.002518
21.56839 10.002486
21.57839 10.002449
21.58839 10.002408
21.59839 10.002362
21.60839 10.002311
21.61839 10.002257
21.62839 10.002199
21.63839 10.002138
21.6484 10.002074
21.6584 10.002008
21.6684 10.001939
21.6784 10.001869
21.6884 10.001799
21.6984 10.001727
21.7084 10.001653
21.71841 10.001579
21.72841 10.001505
21.73841 10.001432
21.74841 10.00136
21.75841 10.001289
21.76841 10.001219
21.77841 10.001151
21.78841 10.001084
21.79842 10.001019
21.80842 10.000958
21.81842 10.000899
21.82842 10.000842
21.83842 10.000788
21.84842 10.000736
21.85842 10.000687
21.86843 10.000642
21.87843 10.0006
21.88843 10.000562
21.89843 10.000527
21.90843 10.000495
21.91843 10.000468
21.92843 10.000444
21.93843 10.000423
21.94844 10.000406
21.95844 10.000393
21.96844 10.000384
21.97844 10.000379
21.98844 10.000378
21.99844 10.00038
22.00844 10.000386
22.01845 10.000398
22.02845 10.000413
22.03845 10.000432
22.04845 10.000457
22.05845 10.000486
22.06845 10.00052
22.07845 10.000557
22.08845 10.000599
22.09846 10.000646
22.10846 10.000698
22.11846 10.000755
22.12846 10.000818
22.13846 10.000886
22.14846 10.000959
22.15846 10.001037
22.16847 10.001119
22.17847 10.001206
22.18847 10.001299
22.19847 10.001397
22.20847 10.0015
22.21847 10.001607
22.22847 10.001719
22.23847 10.001835
22.24848 10.001954
22.25848 10.002077
22.26848 10.002202
22.27848 10.00233
22.28848 10.002461
22.29848 10.002595
22.30848 10.002729
22.31849 10.002864
22.32849 10.002998
22.33849 10.003132
22.34849 10.003265
22.35849 10.003397
22.36849 10.003526
22.37849 10.003652
22.38849 10.003773
22.3985 10.00389
22.4085 10.004001
22.4185 10.004108
22.4285 10.004208
22.4385 10.004301
22.4485 10.004385
22.4585 10.004461
22.46851 10.004529
22.47851 10.004588
22.48851 10.004639
22.49851 10.004678
22.50851 10.004707
22.51851 10.004725
22.52851 10.004734
22.53851 10.004733
22.54852 10.004722
22.55852 10.004699
22.56852 10.004666
22.57852 10.004623
22.58852 10.004571
22.59852 10.004509
22.60852 10.004437
22.61853 10.004358
22.62853 10.00427
22.63853 10.004175
22.64853 10.004073
22.65853 10.003965
22.66853 10.003851
22.67853 10.003732
22.68853 10.003609
22.69854 10.003482
22.70854 10.003352
22.71854 10.00322
22.72854 10.003087
22.73854 10.002953
22.74854 10.002818
22.75854 10.002682
22.76854 10.002548
22.77855 10.002416
22.78855 10.002285
22.79855 10.002157
22.80855 10.002032
22.81855 10.00191
22.82855 10.001791
22.83855 10.001677
22.84856 10.001566
22.85856 10.00146
22.86856 10.001358
22.87856 10.00126
22.88856 10.001167
22.89856 10.00108
22.90856 10.000999
22.91856 10.000922
22.92857 10.000849
22.93857 10.000781
22.94857 10.000718
22.95857 10.00066
22.96857 10.000607
22.97857 10.000558
22.98857 10.000515
22.99858 10.000476
23.00858 10.00044
23.01858 10.000409
23.02858 10.000383
23.03858 10.00036
23.04858 10.000342
23.05858 10.000327
23.06858 10.000317
23.07859 10.00031
23.08859 10.000306
23.09859 10.000306
23.10859 10.00031
23.11859 10.000318
23.12859 10.000328
23.13859 10.000341
23.1486 10.000358
23.1586 10.000379
23.1686 10.000403
23.1786 10.00043
23.1886 10.000462
23.1986 10.000497
23.2086 10.000534
23.2186 10.000574
23.22861 10.000618
23.23861 10.000665
23.24861 10.000714
23.25861 10.000767
23.26861 10.000823
23.27861 10.000882
23.28861 10.000943
23.29862 10.001007
23.30862 10.001072
23.31862 10.00114
23.32862 10.001209
23.33862 10.001281
23.34862 10.001355
23.35862 10.00143
23.36862 10.001505
23.37863 10.00158
23.38863 10.001655
23.39863 10.001731
23.40863 10.001806
23.41863 10.001881
23.42863 10.001955
23.43863 10.002026
23.44864 10.002096
23.45864 10.002163
23.46864 10.002228
23.47864 10.00229
23.48864 10.002348
23.49864 10.002402
23.50864 10.002452
23.51864 10.002497
23.52865 10.002537
23.53865 10.002573
23.54865 10.002603
23.55865 10.002628
23.56865 10.002647
23.57865 10.002661
23.58865 10.002668
23.59866 10.002669
23.60866 10.002665
23.61866 10.002655
23.62866 10.002639
23.63866 10.002617
23.64866 10.00259
23.65866 10.002557
23.66866 10.002519
23.67867 10.002476
23.68867 10.002429
23.69867 10.002377
23.70867 10.002321
23.71867 10.002261
23.72867 10.002198
23.73867 10.002132
23.74868 10.002064
23.75868 10.001994
23.76868 10.001921
23.77868 10.001846
23.78868 10.001771
23.79868 10.001695
23.80868 10.001619
23.81868 10.001543
23.82869 10.001467
23.83869 10.001392
23.84869 10.001317
23.85869 10.001244
23.86869 10.001173
23.87869 10.001103
23.88869 10.001035
23.8987 10.000968
23.9087 10.000904
23.9187 10.000843
23.9287 10.000784
23.9387 10.000727
23.9487 10.000673
23.9587 10.000622
23.9687 10.000574
23.97871 10.000528
23.98871 10.000484
23.99871 10.000443
24.00871 10.000405
24.01871 10.000369
24.02871 10.000336
24.03871 10.000305
24.04872 10.000276
24.05872 10.000249
24.06872 10.000225
24.07872 10.000202
24.08872 10.000181
24.09872 10.000162
24.10872 10.000145
24.11872 10.00013
24.12873 10.000116
24.13873 10.000103
24.14873 10.000091
24.15873 10.00008
24.16873 10.000071
24.17873 10.000062
24.18873 10.000054
24.19873 10.000048
24.20874 10.000042
24.21874 10.000037
24.22874 10.000032
24.23874 10.000028
24.24874 10.000024
24.25874 10.00002
24.26874 10.000018
24.27875 10.000015
24.28875 10.000013
24.29875 10.000011
24.30875 10.00001
24.31875 10.000008
24.32875 10.000007
24.33875 10.000006
24.34875 10.000005
24.35876 10.000004
24.36876 10.000003
24.37876 10.000003
24.38876 10.000003
24.39876 10.000002
24.40876 10.000001
24.41876 10.000001
24.42877 10.000001
24.43877 10.000001
24.44877 10.000001
24.45877 10.000001
24.46877 10.000001
24.47877 10
24.48877 9.9999999
24.49877 10
24.50878 10
24.51878 10
24.52878 10
24.53878 10
24.54878 10
24.55878 10
24.56878 10
24.57879 10
24.58879 10
24.59879 10
24.60879 10
24.61879 10
24.62879 10
24.63879 10
24.64879 10
24.6588 10
24.6688 10
24.6788 10
24.6888 10
24.6988 10
24.7088 10
24.7188 10
24.72881 10
24.73881 10
24.74881 10
24.75881 10
24.76881 10
24.77881 10
24.78881 10
24.79881 10
24.80882 10
24.81882 10
24.82882 10
24.83882 10
24.84882 10
24.85882 10
24.86882 10
24.87883 10
24.88883 10
24.89883 10
24.90883 10
24.91883 10
24.92883 10
24.93883 10
24.94883 10
24.95884 10
24.96884 10
24.97884 10
24.98884 10
24.99884 10
25.00884 10
25.01884 10
25.02885 10
25.03885 10
25.04885 10
25.05885 10
25.06885 10
25.07885 10
25.08885 10
25.09885 10
25.10886 10
25.11886 10
25.12886 10
25.13886 10
25.14886 10
25.15886 10
25.16886 10
25.17887 10
25.18887 10
25.19887 10
25.20887 10
25.21887 10
25.22887 10
25.23887 10
25.24887 10
25.25888 10
25.26888 10
25.27888 10
25.28888 10
25.29888 10
25.30888 10
25.31888 10
25.32889 10
25.33889 10
25.34889 10
25.35889 10
25.36889 10
25.37889 10
25.38889 9.9999999
25.39889 10
25.4089 10
25.4189 10.000001
25.4289 10.000002
25.4389 10.000003
25.4489 10.000003
25.4589 10.000003
25.4689 10.000003
25.47891 10.000004
25.48891 10.000005
25.49891 10.000006
25.50891 10.000007
25.51891 10.000007
25.52891 10.000008
25.53891 10.00001
25.54891 10.000013
25.55892 10.000016
25.56892 10.000018
25.57892 10.00002
25.58892 10.000024
25.59892 10.000027
25.60892 10.000032
25.61892 10.000037
25.62893 10.000042
25.63893 10.000048
25.64893 10.000054
25.65893 10.000062
25.66893 10.00007
25.67893 10.000078
25.68893 10.000088
25.69893 10.000099
25.70894 10.000112
25.71894 10.000127
25.72894 10.000141
25.73894 10.000157
25.74894 10.000174
25.75894 10.000194
25.76894 10.000216
25.77894 10.00024
25.78895 10.000264
25.79895 10.00029
25.80895 10.000319
25.81895 10.00035
25.82895 10.000384
25.83895 10.000419
25.84895 10.000456
25.85896 10.000495
25.86896 10.000537
25.87896 10.000582
25.88896 10.000628
25.89896 10.000676
25.90896 10.000727
25.91896 10.000781
25.92896 10.000835
25.93897 10.000892
25.94897 10.00095
25.95897 10.00101
25.96897 10.001072
25.97897 10.001135
25.98897 10.001198
25.99897 10.001262
26.00898 10.001327
26.01898 10.001393
26.02898 10.00146
26.03898 10.001525
26.04898 10.00159
26.05898 10.001654
26.06898 10.001716
26.07898 10.001776
26.08899 10.001836
26.09899 10.001894
26.10899 10.001949
26.11899 10.002002
26.12899 10.002052
26.13899 10.002098
26.14899 10.002141
26.159 10.002179
26.169 10.002215
26.179 10.002246
26.189 10.002274
26.199 10.002297
26.209 10.002316
26.219 10.00233
26.229 10.002341
26.23901 10.002348
26.24901 10.002351
26.25901 10.00235
26.26901 10.002345
26.27901 10.002337
26.28901 10.002327
26.29901 10.002313
26.30902 10.002298
26.31902 10.002281
26.32902 10.002263
26.33902 10.002244
26.34902 10.002223
26.35902 10.002204
26.36902 10.002186
26.37902 10.002169
26.38903 10.002155
26.39903 10.002143
26.40903 10.002135
26.41903 10.002131
26.42903 10.002131
26.43903 10.002136
26.44903 10.002147
26.45904 10.002164
26.46904 10.002189
26.47904 10.002222
26.48904 10.002261
26.49904 10.002309
26.50904 10.002366
26.51904 10.002433
26.52904 10.002508
26.53905 10.002592
26.54905 10.002686
26.55905 10.002791
26.56905 10.002905
26.57905 10.003028
26.58905 10.00316
26.59905 10.003301
26.60906 10.003452
26.61906 10.00361
26.62906 10.003776
26.63906 10.003949
26.64906 10.00413
26.65906 10.004316
26.66906 10.004506
26.67906 10.004701
26.68907 10.004899
26.69907 10.005098
26.70907 10.005296
26.71907 10.005495
26.72907 10.005694
26.73907 10.00589
26.74907 10.006081
26.75908 10.006267
26.76908 10.006447
26.77908 10.006621
26.78908 10.006785
26.79908 10.00694
26.80908 10.007084
26.81908 10.007217
26.82908 10.007337
26.83909 10.007442
26.84909 10.007533
26.85909 10.00761
26.86909 10.007672
26.87909 10.007717
26.88909 10.007745
26.89909 10.007756
26.9091 10.007751
26.9191 10.007728
26.9291 10.00769
26.9391 10.007636
26.9491 10.007565
26.9591 10.007477
26.9691 10.007374
26.9791 10.007257
26.98911 10.007126
26.99911 10.006982
27.00911 10.006827
27.01911 10.006659
27.02911 10.006482
27.03911 10.006295
27.04911 10.006099
27.05912 10.005896
27.06912 10.005688
27.07912 10.005476
27.08912 10.005259
27.09912 10.00504
27.10912 10.00482
27.11912 10.004599
27.12912 10.004379
27.13913 10.004159
27.14913 10.003942
27.15913 10.003727
27.16913 10.003517
27.17913 10.003312
27.18913 10.003111
27.19913 10.002917
27.20913 10.002728
27.21914 10.002545
27.22914 10.00237
27.23914 10.002202
27.24914 10.002041
27.25914 10.001888
27.26914 10.001742
27.27914 10.001604
27.28915 10.001474
27.29915 10.001351
27.30915 10.001236
27.31915 10.001129
27.32915 10.001028
27.33915 10.000934
27.34915 10.000846
27.35915 10.000766
27.36916 10.000691
27.37916 10.000623
27.38916 10.000559
27.39916 10.000502
27.40916 10.000449
27.41916 10.000401
27.42916 10.000357
27.43917 10.000317
27.44917 10.000281
27.45917 10.000249
27.46917 10.00022
27.47917 10.000194
27.48917 10.000171
27.49917 10.00015
27.50917 10.000131
27.51918 10.000114
27.52918 10.000099
27.53918 10.000086
27.54918 10.000075
27.55918 10.000065
27.56918 10.000056
27.57918 10.000049
27.58919 10.000042
27.59919 10.000035
27.60919 10.00003
27.61919 10.000026
27.62919 10.000023
27.63919 10.000019
27.64919 10.000016
27.65919 10.000014
27.6692 10.000012
27.6792 10.00001
27.6892 10.000008
27.6992 10.000007
27.7092 10.000006
27.7192 10.000006
27.7292 10.000006
27.73921 10.000005
27.74921 10.000004
27.75921 10.000004
27.76921 10.000004
27.77921 10.000004
27.78921 10.000004
27.79921 10.000005
27.80921 10.000006
27.81922 10.000006
27.82922 10.000006
27.83922 10.000007
27.84922 10.000008
27.85922 10.00001
27.86922 10.000011
27.87922 10.000013
27.88923 10.000014
27.89923 10.000016
27.90923 10.000018
27.91923 10.000021
27.92923 10.000024
27.93923 10.000028
27.94923 10.000032
27.95923 10.000036
27.96924 10.00004
27.97924 10.000045
27.98924 10.00005
27.99924 10.000057
28.00924 10.000063
28.01924 10.00007
28.02924 10.000078
28.03925 10.000087
28.04925 10.000097
28.05925 10.000107
28.06925 10.000119
28.07925 10.000131
28.08925 10.000144
28.09925 10.000158
28.10925 10.000173
28.11926 10.000189
28.12926 10.000206
28.13926 10.000224
28.14926 10.000243
28.15926 10.000263
28.16926 10.000284
28.17926 10.000306
28.18927 10.00033
28.19927 10.000354
28.20927 10.000379
28.21927 10.000405
28.22927 10.000432
28.23927 10.000459
28.24927 10.000488
28.25927 10.000517
28.26928 10.000546
28.27928 10.000576
28.28928 10.000606
28.29928 10.000636
28.30928 10.000666
28.31928 10.000696
28.32928 10.000726
28.33929 10.000755
28.34929 10.000784
28.35929 10.000812
28.36929 10.000839
28.37929 10.000865
28.38929 10.00089
28.39929 10.000913
28.40929 10.000936
28.4193 10.000957
28.4293 10.000976
28.4393 10.000993
28.4493 10.001008
28.4593 10.001021
28.4693 10.001032
28.4793 10.001041
28.48931 10.001048
28.49931 10.001053
28.50931 10.001055
28.51931 10.001054
28.52931 10.001051
28.53931 10.001046
28.54931 10.001039
28.55931 10.00103
28.56932 10.001018
28.57932 10.001005
28.58932 10.000989
28.59932 10.000971
28.60932 10.000952
28.61932 10.00093
28.62932 10.000908
28.63932 10.000884
28.64933 10.000858
28.65933 10.000832
28.66933 10.000804
28.67933 10.000776
28.68933 10.000747
28.69933 10.000718
28.70933 10.000688
28.71934 10.000658
28.72934 10.000628
28.73934 10.000598
28.74934 10.000568
28.75934 10.000538
28.76934 10.000509
28.77934 10.00048
28.78934 10.000452
28.79935 10.000425
28.80935 10.000398
28.81935 10.000373
28.82935 10.000348
28.83935 10.000324
28.84935 10.000301
28.85935 10.000279
28.86936 10.000258
28.87936 10.000238
28.88936 10.000219
28.89936 10.000201
28.90936 10.000184
28.91936 10.000169
28.92936 10.000154
28.93936 10.000141
28.94937 10.000129
28.95937 10.000117
28.96937 10.000106
28.97937 10.000097
28.98937 10.000088
28.99937 10.00008
29.00937 10.000072
29.01938 10.000065
29.02938 10.000059
29.03938 10.000054
29.04938 10.000049
29.05938 10.000044
29.06938 10.000041
29.07938 10.000038
29.08938 10.000036
29.09939 10.000034
29.10939 10.000033
29.11939 10.000032
29.12939 10.000031
29.13939 10.00003
29.14939 10.000031
29.15939 10.000033
29.1694 10.000034
29.1794 10.000036
29.1894 10.000038
29.1994 10.000041
29.2094 10.000045
29.2194 10.000049
29.2294 10.000052
29.2394 10.000056
29.24941 10.000061
29.25941 10.000067
29.26941 10.000074
29.27941 10.000081
29.28941 10.000089
29.29941 10.000096
29.30941 10.000105
29.31942 10.000115
29.32942 10.000125
29.33942 10.000136
29.34942 10.000146
29.35942 10.000157
29.36942 10.000169
29.37942 10.000182
29.38942 10.000195
29.39943 10.000208
29.40943 10.000222
29.41943 10.000236
29.42943 10.000251
29.43943 10.000266
29.44943 10.000282
29.45943 10.000298
29.46944 10.000315
29.47944 10.000331
29.48944 10.000347
29.49944 10.000363
29.50944 10.00038
29.51944 10.000396
29.52944 10.000412
29.53944 10.000427
29.54945 10.000442
29.55945 10.000457
29.56945 10.000472
29.57945 10.000485
29.58945 10.000497
29.59945 10.000508
29.60945 10.00052
29.61946 10.00053
29.62946 10.00054
29.63946 10.000548
29.64946 10.000555
29.65946 10.000561
29.66946 10.000566
29.67946 10.000569
29.68946 10.000571
29.69947 10.000572
29.70947 10.000572
29.71947 10.00057
29.72947 10.000568
29.73947 10.000564
29.74947 10.000559
29.75947 10.000552
29.76948 10.000544
29.77948 10.000536
29.78948 10.000527
29.79948 10.000516
29.80948 10.000505
29.81948 10.000493
29.82948 10.000481
29.83948 10.000468
29.84949 10.000453
29.85949 10.000437
29.86949 10.000422
29.87949 10.000408
29.88949 10.000393
29.89949 10.000378
29.90949 10.000362
29.9195 10.000346
29.9295 10.00033
29.9395 10.000315
29.9495 10.0003
29.9595 10.000286
29.9695 10.000271
29.9795 10.000257
29.9895 10.000244
29.99951 10.000232
30.00951 10.00022
30.01951 10.000209
30.02951 10.000199
30.03951 10.00019
30.04951 10.000182
30.05951 10.000174
30.06951 10.000168
30.07952 10.000164
30.08952 10.00016
30.09952 10.000158
30.10952 10.000156
30.11952 10.000155
30.12952 10.000156
30.13952 10.000159
30.14953 10.000162
30.15953 10.000167
30.16953 10.000174
30.17953 10.000183
30.18953 10.000193
30.19953 10.000204
30.20953 10.000218
30.21953 10.000234
30.22954 10.000251
30.23954 10.00027
30.24954 10.000289
30.25954 10.000311
30.26954 10.000335
30.27954 10.000361
30.28954 10.000389
30.29955 10.000418
30.30955 10.00045
30.31955 10.000482
30.32955 10.000516
30.33955 10.000551
30.34955 10.00059
30.35955 10.00063
30.36955 10.00067
30.37956 10.000712
30.38956 10.000755
30.39956 10.0008
30.40956 10.000845
30.41956 10.00089
30.42956 10.000937
30.43956 10.000983
30.44957 10.001031
30.45957 10.001078
30.46957 10.001124
30.47957 10.00117
30.48957 10.001215
30.49957 10.001259
30.50957 10.001302
30.51957 10.001344
30.52958 10.001384
30.53958 10.001423
30.54958 10.001459
30.55958 10.001493
30.56958 10.001525
30.57958 10.001553
30.58958 10.001578
30.59959 10.001601
30.60959 10.001621
30.61959 10.001638
30.62959 10.001651
30.63959 10.00166
30.64959 10.001665
30.65959 10.001667
30.66959 10.001666
30.6796 10.001661
30.6896 10.001654
30.6996 10.001642
30.7096 10.001626
30.7196 10.001606
30.7296 10.001585
30.7396 10.00156
30.74961 10.001532
30.75961 10.001502
30.76961 10.001469
30.77961 10.001433
30.78961 10.001395
30.79961 10.001355
30.80961 10.001314
30.81961 10.001271
30.82962 10.001227
30.83962 10.001181
30.84962 10.001136
30.85962 10.001089
30.86962 10.001042
30.87962 10.000995
30.88962 10.000949
30.89963 10.000902
30.90963 10.000856
30.91963 10.00081
30.92963 10.000765
30.93963 10.000721
30.94963 10.000678
30.95963 10.000637
30.96963 10.000597
30.97964 10.000558
30.98964 10.00052
30.99964 10.000484
31.00964 10.000449
31.01964 10.000416
31.02964 10.000385
31.03964 10.000355
31.04965 10.000328
31.05965 10.000301
31.06965 10.000276
31.07965 10.000252
31.08965 10.00023
31.09965 10.00021
31.10965 10.000191
31.11965 10.000173
31.12966 10.000156
31.13966 10.000141
31.14966 10.000127
31.15966 10.000114
31.16966 10.000102
31.17966 10.000091
31.18966 10.000082
31.19967 10.000073
31.20967 10.000065
31.21967 10.000057
31.22967 10.000051
31.23967 10.000046
31.24967 10.00004
31.25967 10.000036
31.26967 10.000031
31.27968 10.000027
31.28968 10.000024
31.29968 10.000021
31.30968 10.000018
31.31968 10.000015
31.32968 10.000013
31.33968 10.000012
31.34969 10.00001
31.35969 10.000009
31.36969 10.000007
31.37969 10.000006
31.38969 10.000005
31.39969 10.000005
31.40969 10.000005
31.41969 10.000004
31.4297 10.000003
31.4397 10.000003
31.4497 10.000002
31.4597 10.000001
31.4697 10
31.4797 10
31.4897 9.9999999
31.49971 10
31.50971 10
31.51971 10
31.52971 10
31.53971 10
31.54971 10
31.55971 10
31.56971 10
31.57972 10
31.58972 10
31.59972 10
31.60972 10
31.61972 10
31.62972 10
31.63972 10
31.64972 10
31.65973 10
31.66973 10
31.67973 10
31.68973 10
31.69973 10
31.70973 10
31.71973 10
31.72974 10
31.73974 10
31.74974 10
31.75974 10
31.76974 10
31.77974 10
31.78974 10
31.79974 10
31.80975 10
31.81975 10
31.82975 10
31.83975 10
31.84975 10
31.85975 10
31.86975 10
31.87976 10
31.88976 10
31.89976 10
31.90976 10
31.91976 10
31.92976 10
31.93976 10
31.94976 10
31.95977 10
31.96977 10
31.97977 10
31.98977 10
31.99977 10
32.00977 10
32.01977 10
32.02978 10
32.03978 10
32.04978 10
32.05978 10
32.06978 10
32.07978 10
32.08978 10
32.09978 10
32.10979 10
32.11979 10
32.12979 10
32.13979 10
32.14979 10
32.15979 10
32.16979 10
32.1798 10
32.1898 10
32.1998 10
32.2098 10
32.2198 10
32.2298 10
32.2398 10
32.2498 10
32.25981 10
32.26981 10
32.27981 10
32.28981 10
32.29981 10
32.30981 10
32.31981 10
32.32982 10
32.33982 10
32.34982 10
32.35982 10
32.36982 10
32.37982 10
32.38982 10
32.39982 10
32.40983 10
32.41983 10
32.42983 10
32.43983 10
32.44983 10
32.45983 10
32.46983 10
32.47984 10
32.48984 10
32.49984 10
32.50984 10
32.51984 10
32.52984 10
32.53984 10
32.54984 10
32.55985 10
32.56985 10
32.57985 10
32.58985 10
32.59985 10
32.60985 10
32.61985 10
32.62986 10
32.63986 10
32.64986 10
32.65986 10
32.66986 10
32.67986 10
32.68986 10
32.69986 10
32.70987 10
32.71987 10
32.72987 10
32.73987 10
32.74987 10
32.75987 10
32.76987 10
32.77988 10
32.78988 10
32.79988 10
32.80988 10
32.81988 10
32.82988 10
32.83988 10
32.84988 10
32.85989 10
32.86989 10
32.87989 10
32.88989 10
32.89989 10
32.90989 10
32.91989 10
32.9299 10
32.9399 10
32.9499 10
32.9599 10
32.9699 10
32.9799 10
32.9899 10
32.9999 10
33.00991 10
33.01991 10
33.02991 10
33.03991 10
33.04991 10
33.05991 10
33.06991 10
33.07991 10
33.08992 10
33.09992 10
33.10992 10
33.11992 10
33.12992 10
33.13992 10
33.14992 10
33.15993 10
33.16993 10
33.17993 10
33.18993 10
33.19993 10
33.20993 10
33.21993 10
33.22993 10
33.23994 10
33.24994 10
33.25994 10
33.26994 10
33.27994 10
33.28994 10
33.29994 10
33.30995 10
33.31995 10
33.32995 10
33.33995 10
33.34995 10
33.35995 10
33.36995 10
33.37995 10
33.38996 10
33.39996 10
33.40996 10
33.41996 10
33.42996 10
33.43996 10
33.44996 10
33.45997 10
33.46997 10
33.47997 10
33.48997 10
33.49997 10
33.50997 10
33.51997 10
33.52997 10
33.53998 10
33.54998 10
33.55998 10
33.56998 10
33.57998 10
33.58998 10
33.59998 10
33.60999 10
33.61999 10
33.62999 10
33.63999 10
33.64999 10
33.65999 10
33.66999 10
33.67999 10
33.69 10
33.7 10
33.71 10
33.72 10
&
@target G0.S3
@type xy
0 15
0.01 15
0.02 15
0.03 15
0.04 15
0.05 15
0.06 15
0.07 15
0.08 15
0.09 15
0.1 15
0.11 15
0.12 15
0.13 15
0.14 15
0.15 15
0.16 15
0.17 15
0.18 15
0.19 15
0.2 15
0.21 15
0.22 15
0.23 15
0.24 15
0.25 15
0.26 15
0.27 15
0.28 15
0.29 15
0.3 15
0.31 15
0.32 15
0.33 15
0.34 15
0.35 15
0.36 15
0.37 15
0.38 15
0.39 15
0.4 15
0.41 15
0.42 15
0.43 15
0.44 15
0.45 15
0.46 15
0.47 15
0.48 15
0.49 15
0.5 15
0.51 15
0.52 15
0.53 15
0.54 15
0.55 15
0.56 15
0.57 15
0.58 15
0.59 15
0.6 15
0.61 15
0.62 15
0.63 15
0.64 15
0.65 15
0.66 15
0.67 15
0.68 15
0.69 15
0.7 15
0.71 15
0.72 15
0.73 15
0.74 15
0.75 15
0.76 15
0.77 15
0.78 15
0.79 15
0.8 15
0.81 15
0.82 15
0.83 15
0.84 15
0.85 15
0.86 15
0.87 15
0.88 15
0.89 15
0.9 15
0.91 15
0.92 15
0.93 15
0.94 15
0.95 15
0.96 15
0.97 15
0.98 15
0.99 15
1 15
1.01 15
1.02 15
1.03 15
1.04 15
1.05 15
1.06 15
1.07 15
1.08 15
1.09 15
1.1 15
1.11 15
1.12 15
1.13 15
1.14 15
1.15 15
1.16 15
1.17 15
1.18 15
1.19 15
1.2 15
1.21 15
1.22 15
1.23 15
1.24 15
1.25 15
1.26 15
1.27 15
1.28 15
1.29 15
1.3 15
1.31 15
1.32 15
1.33 15
1.34 15
1.35 15
1.36 15
1.37 15
1.38 15
1.39 15
1.4 15
1.41 15
1.42 15
1.43 15
1.44 15
1.45 15
1.46 15
1.47 15
1.48 15
1.49 15
1.5 15
1.51 15
1.52 15
1.53 15
1.54 15
1.55 15
1.56 15
1.57 15
1.58 15
1.59 15
1.6 15
1.61 15
1.62 15
1.63 15
1.64 15
1.65 15
1.66 15
1.67 15
1.68 15
1.69 15
1.7 15
1.71 15
1.72 15
1.73 15
1.74 15
1.75 15
1.76 15
1.77 15
1.78 15
1.79 15
1.8 15
1.81 15
1.82 15
1.83 15
1.84 15
1.85 15
1.86 15
1.87 15
1.88 15
1.89 15
1.9 15
1.91 15
1.92 15
1.93 15
1.94 15
1.95 15
1.96 15
1.97 15
1.98 15
1.99 15
2 15
2.01 15
2.02 15
2.03 15
2.04 15
2.05 15
2.06 15
2.07 15
2.08 15
2.09 15
2.1 15
2.11 15
2.12 15
2.13 15
2.14 15
2.15 15
2.16 15
2.17 15
2.18 15
2.19 15
2.2 15
2.21 15
2.22 15
2.23 15
2.24 15
2.25 15
2.26 15
2.27 15
2.28 15
2.29 15
2.3 15
2.31 15
2.32 15.000001
2.33 15.000002
2.34 15.000002
2.35 15.000002
2.36 15.000003
2.37 15.000004
2.38 15.000005
2.39 15.000006
2.4 15.000008
2.41 15.000011
2.42 15.000015
2.43 15.000018
2.44 15.000022
2.45 15.000028
2.46 15.000035
2.47 15.000044
2.48 15.000055
2.49 15.000068
2.5 15.000084
2.51 15.000105
2.52 15.00013
2.53 15.00016
2.54 15.000196
2.55 15.000241
2.56 15.000295
2.57 15.000361
2.58 15.00044
2.59 15.000536
2.6 15.00065
2.61 15.000786
2.62 15.00095
2.63 15.001146
2.64 15.00138
2.65 15.001657
2.66 15.001986
2.67 15.002374
2.68 15.002833
2.69 15.003373
2.7 15.004007
2.71 15.00475
2.72 15.005618
2.73 15.006631
2.74 15.007809
2.75 15.009177
2.76 15.010761
2.77 15.012591
2.78 15.014701
2.79 15.017127
2.8 15.01991
2.81 15.023095
2.82 15.026733
2.83 15.030876
2.84 15.035584
2.85 15.040922
2.86 15.046958
2.87 15.053767
2.88 15.061431
2.89 15.070037
2.9 15.079676
2.91 15.090444
2.92 15.102446
2.93 15.11579
2.94 15.130591
2.95 15.146966
2.96 15.165036
2.97 15.184927
2.98 15.206768
2.99 15.230691
3 15.256826
3.01 15.285305
3.02 15.316257
3.03 15.34981
3.04 15.386088
3.05 15.425209
3.06 15.467284
3.07 15.512416
3.08 15.560694
3.09 15.612198
3.1 15.666991
3.11 15.725122
3.12 15.786618
3.13 15.851491
3.14 15.919725
3.15 15.991289
3.16 16.066115
3.17 16.144119
3.18 16.225182
3.19 16.309164
3.2 16.395886
3.21 16.485148
3.22 16.576709
3.23 16.67031
3.24 16.765653
3.25 16.86242
3.26 16.960255
3.27 17.058787
3.28 17.157611
3.29 17.256311
3.3 17.354441
3.31 17.451547
3.32 17.547158
3.33 17.640799
3.34 17.731985
3.35 17.82023
3.36 17.905056
3.37 17.985988
3.38 18.062566
3.39 18.13434
3.4 18.200889
3.41 18.261809
3.42 18.316732
3.43 18.365312
3.44 18.407253
3.45 18.442283
3.46 18.470186
3.47 18.490776
3.48 18.503928
3.49 18.509551
3.5 18.507615
3.51 18.498124
3.52 18.481148
3.53 18.456788
3.54 18.425207
3.55 18.386599
3.56 18.341215
3.57 18.289335
3.58 18.231286
3.59 18.16742
3.6 18.098127
3.61 18.023818
3.62 17.944932
3.63 17.861922
3.64 17.775258
3.65 17.685418
3.66 17.592886
3.67 17.498145
3.68 17.401675
3.69 17.303954
3.7 17.205442
3.71 17.106592
3.72 17.007831
3.73 16.909575
3.74 16.812208
3.75 16.716098
3.76 16.621578
3.77 16.52896
3.78 16.43852
3.79 16.350512
3.8 16.265149
3.81 16.182626
3.82 16.103097
3.83 16.026698
3.84 15.953525
3.85 15.883658
3.86 15.81714
3.87 15.753999
3.88 15.694232
3.89 15.637824
3.9 15.584732
3.91 15.534902
3.92 15.48826
3.93 15.444723
3.94 15.404193
3.95 15.366563
3.96 15.331717
3.97 15.299534
3.98 15.269889
3.99 15.242652
4 15.217692
4.01 15.194877
4.02 15.174076
4.03 15.155159
4.04 15.137998
4.05 15.122469
4.06 15.108453
4.07 15.095833
4.08 15.084498
4.09 15.074342
4.1 15.065266
4.11 15.057173
4.12 15.049976
4.13 15.043589
4.14 15.037937
4.15 15.032947
4.16 15.028551
4.17 15.024687
4.18 15.021299
4.19 15.018337
4.2 15.015753
4.21 15.013504
4.22 15.011551
4.23 15.009858
4.24 15.008395
4.25 15.007133
4.26 15.006049
4.27 15.005119
4.28 15.004322
4.29 15.003641
4.3 15.00306
4.31 15.002567
4.32 15.002149
4.33 15.001794
4.34 15.001494
4.35 15.001243
4.36 15.001032
4.37 15.000855
4.38 15.000706
4.39 15.000582
4.4 15.000479
4.41 15.000393
4.42 15.000322
4.43 15.000263
4.44 15.000215
4.45 15.000175
4.46 15.000142
4.47 15.000115
4.48 15.000093
4.49 15.000075
4.5 15.000061
4.51 15.00005
4.52 15.000041
4.53 15.000034
4.54 15.000028
4.55 15.000024
4.56 15.000021
4.57 15.000018
4.58 15.000017
4.59 15.000017
4.6 15.000019
4.61 15.000022
4.62 15.000025
4.63 15.000029
4.64 15.000035
4.65 15.000043
4.66 15.000053
4.67 15.000065
4.68 15.000079
4.69 15.000098
4.7 15.000121
4.71 15.000149
4.72 15.000183
4.73 15.000224
4.74 15.000274
4.75 15.000335
4.76 15.000409
4.77 15.000497
4.78 15.000604
4.79 15.000732
4.8 15.000886
4.81 15.001069
4.82 15.001286
4.83 15.001545
4.84 15.001852
4.85 15.002215
4.86 15.002643
4.87 15.003147
4.88 15.00374
4.89 15.004435
4.9 15.005247
4.91 15.006193
4.92 15.007294
4.93 15.008571
4.94 15.01005
4.95 15.01176
4.96 15.013731
4.97 15.015996
4.98 15.018593
4.99 15.021565
5 15.024959
5.01 15.028823
5.02 15.033212
5.03 15.038186
5.04 15.04381
5.05 15.050153
5.06 15.057289
5.07 15.065298
5.08 15.074265
5.09 15.084279
5.1 15.095436
5.11 15.107835
5.12 15.121582
5.13 15.136783
5.14 15.153552
5.15 15.172003
5.16 15.192254
5.17 15.214425
5.18 15.238636
5.19 15.265009
5.2 15.293661
5.21 15.32471
5.22 15.35827
5.23 15.394449
5.24 15.433349
5.25 15.475064
5.26 15.519679
5.27 15.567269
5.28 15.617892
5.29 15.671598
5.3 15.728414
5.31 15.788357
5.32 15.851418
5.33 15.917574
5.34 15.986774
5.35 16.05895
5.36 16.134003
5.37 16.211819
5.38 16.292247
5.39 16.375121
5.4 16.46024
5.41 16.547387
5.42 16.636311
5.43 16.726742
5.44 16.818382
5.45 16.910917
5.46 17.004004
5.47 17.09729
5.48 17.190399
5.49 17.282947
5.5 17.374533
5.51 17.464751
5.52 17.553188
5.53 17.639429
5.54 17.723061
5.55 17.803674
5.56 17.880868
5.57 17.954253
5.58 18.023456
5.59 18.088118
5.6 18.147907
5.61 18.202507
5.62 18.251638
5.63 18.295042
5.64 18.332501
5.65 18.363819
5.66 18.388848
5.67 18.407464
5.68 18.419593
5.69 18.425186
5.7 18.424243
5.71 18.416791
5.72 18.402907
5.73 18.38269
5.74 18.356285
5.75 18.323861
5.76 18.285628
5.77 18.241815
5.78 18.192687
5.79 18.138525
5.8 18.079638
5.81 18.016349
5.82 17.948999
5.83 17.877939
5.84 17.803534
5.85 17.726153
5.86 17.646169
5.87 17.563956
5.88 17.479886
5.89 17.394328
5.9 17.307643
5.91 17.220184
5.92 17.132291
5.93 17.044294
5.94 16.956505
5.95 16.869223
5.96 16.782726
5.97 16.69728
5.98 16.613125
5.99 16.530488
6 16.449568
6.01 16.370552
6.02 16.2936
6.03 16.218858
6.04 16.146446
6.05 16.076471
6.06 16.009014
6.07 15.944145
6.08 15.881912
6.09 15.82235
6.1 15.765473
6.11 15.711286
6.12 15.659778
6.13 15.610928
6.14 15.5647
6.15 15.52105
6.16 15.479922
6.17 15.441257
6.18 15.404985
6.19 15.371031
6.2 15.339314
6.21 15.309749
6.22 15.282249
6.23 15.256724
6.24 15.233082
6.25 15.211231
6.26 15.191077
6.27 15.172526
6.28 15.155488
6.29 15.139872
6.3 15.12559
6.31 15.112553
6.32 15.10068
6.33 15.089889
6.34 15.080103
6.35 15.071245
6.36 15.063246
6.37 15.056036
6.38 15.049553
6.39 15.043735
6.4 15.038525
6.41 15.033869
6.42 15.029717
6.43 15.026022
6.44 15.022741
6.45 15.019835
6.46 15.017266
6.47 15.015
6.48 15.013005
6.49 15.011253
6.5 15.009718
6.51 15.008373
6.52 15.0072
6.53 15.006179
6.54 15.005293
6.55 15.004524
6.56 15.003859
6.57 15.003285
6.58 15.002791
6.59 15.002365
6.6 15.002
6.61 15.001688
6.62 15.001422
6.63 15.001196
6.64 15.001004
6.65 15.000841
6.66 15.000702
6.67 15.000585
6.68 15.000486
6.69 15.000404
6.7 15.000335
6.71 15.000276
6.72 15.000227
6.73 15.000187
6.74 15.000154
6.75 15.000126
6.76 15.000103
6.77 15.000084
6.78 15.000069
6.79 15.000056
6.8 15.000045
6.81 15.000037
6.82 15.00003
6.83 15.000024
6.84 15.000019
6.85 15.000015
6.86 15.000012
6.87 15.00001
6.88 15.000008
6.89 15.000006
6.9 15.000005
6.91 15.000004
6.92 15.000003
6.93 15.000002
6.94 15.000002
6.95 15.000001
6.96 15.000001
6.97 15.000001
6.98 15.000001
6.99 15.000001
7 15
7.01 15
7.02 15
7.03 15
7.04 15
7.05 15
7.06 15
7.07 15
7.08 15
7.09 15
7.1 15
7.11 15
7.12 15
7.13 15
7.14 15
7.15 15
7.16 15
7.17 15
7.18 15
7.19 15
7.2 15
7.21 15
7.22 15
7.23 15
7.24 15
7.25 15
7.26 15
7.27 15
7.28 15
7.29 15
7.3 15
7.31 15
7.32 15
7.33 15
7.34 15
7.35 15
7.36 15
7.37 15
7.38 15
7.39 15
7.4 15
7.41 15
7.42 15
7.43 15
7.44 15
7.45 15
7.46 15
7.47 15
7.48 15
7.49 15
7.5 15
7.51 15
7.52 15
7.53 15
7.54 15
7.55 15
7.56 15
7.57 15
7.58 15
7.59 15
7.6 15
7.61 15
7.62 15
7.63 15
7.64 15
7.65 15
7.66 15
7.67 15
7.68 15
7.69 15
7.7 15
7.71 15
7.72 15
7.73 15
7.74 15
7.75 15
7.76 15
7.77 15
7.78 15
7.79 15
7.8 15
7.81 15
7.82 15
7.83 15
7.84 15
7.85 15
7.86 15
7.87 15
7.88 15
7.89 15
7.9 15
7.91 15
7.92 15
7.93 15
7.94 15
7.95 15
7.96 15
7.97 15
7.98 15
7.99 15
8 15
8.01 15
8.02 15
8.03 15
8.04 15
8.05 15
8.06 15
8.07 15
8.08 15
8.09 15
8.1 15
8.11 15
8.12 15
8.13 15
8.14 15
8.15 15
8.16 15
8.17 15
8.18 15
8.19 15
8.2 15
8.21 15
8.22 15.000001
8.23 15.000001
8.24 15.000001
8.25 15.000001
8.26 15.000001
8.27 15.000002
8.28 15.000004
8.29 15.000005
8.3 15.000005
8.31 15.000006
8.32 15.000007
8.33 15.000009
8.34 15.000012
8.35 15.000014
8.36 15.000017
8.37 15.000022
8.38 15.000027
8.39 15.000033
8.4 15.000039
8.41 15.000047
8.42 15.000057
8.43 15.000068
8.44 15.000082
8.45 15.000099
8.46 15.000118
8.47 15.00014
8.48 15.000166
8.49 15.000197
8.5 15.000234
8.51 15.000278
8.52 15.000328
8.53 15.000386
8.54 15.000453
8.55 15.000531
8.56 15.000621
8.57 15.000725
8.58 15.000845
8.59 15.000982
8.6 15.001139
8.61 15.001318
8.62 15.001521
8.63 15.001752
8.64 15.002015
8.65 15.002312
8.66 15.002646
8.67 15.003021
8.68 15.003443
8.69 15.003916
8.7 15.004445
8.71 15.005033
8.72 15.005686
8.73 15.006411
8.74 15.007212
8.75 15.008096
8.76 15.009069
8.77 15.010138
8.78 15.011308
8.79 15.012585
8.8 15.013977
8.81 15.01549
8.82 15.017129
8.83 15.018901
8.84 15.020811
8.85 15.022865
8.86 15.025069
8.87 15.027427
8.88 15.029942
8.89 15.032617
8.9 15.035456
8.91 15.038461
8.92 15.041632
8.93 15.044968
8.94 15.048467
8.95 15.052129
8.96 15.05595
8.97 15.059926
8.98 15.064049
8.99 15.068311
9 15.072703
9.01 15.077217
9.02 15.081842
9.03 15.086564
9.04 15.091369
9.05 15.096242
9.06 15.101167
9.07 15.106127
9.08 15.111103
9.09 15.116078
9.1 15.121032
9.11 15.125945
9.12 15.130796
9.13 15.135565
9.14 15.140231
9.15 15.144776
9.16 15.149179
9.17 15.153421
9.18 15.157483
9.19 15.161349
9.2 15.165003
9.21 15.168427
9.22 15.171609
9.23 15.174536
9.24 15.177198
9.25 15.179586
9.26 15.181692
9.27 15.183511
9.28 15.185039
9.29 15.186272
9.3 15.187211
9.31 15.187859
9.32 15.188219
9.33 15.188294
9.34 15.18809
9.35 15.187615
9.36 15.186879
9.37 15.185891
9.38 15.184662
9.39 15.183204
9.4 15.181529
9.41 15.179649
9.42 15.177577
9.43 15.175327
9.44 15.172914
9.45 15.17035
9.46 15.167648
9.47 15.16482
9.48 15.16188
9.49 15.15884
9.5 15.15571
9.51 15.152501
9.52 15.149224
9.53 15.145888
9.54 15.142502
9.55 15.139074
9.56 15.135612
9.57 15.132123
9.58 15.128612
9.59 15.125086
9.6 15.12155
9.61 15.118009
9.62 15.114467
9.63 15.110929
9.64 15.107398
9.65 15.103878
9.66 15.100374
9.67 15.096888
9.68 15.093425
9.69 15.089987
9.7 15.086577
9.71 15.0832
9.72 15.079858
9.73 15.076555
9.74 15.073295
9.75 15.070083
9.76 15.066922
9.77 15.063815
9.78 15.060764
9.79 15.057774
9.8 15.054849
9.81 15.051993
9.82 15.049208
9.83 15.046497
9.84 15.043863
9.85 15.041311
9.86 15.038841
9.87 15.036455
9.88 15.034156
9.89 15.031945
9.9 15.029823
9.91 15.027791
9.92 15.02585
9.93 15.024
9.94 15.022239
9.95 15.020568
9.96 15.018985
9.97 15.017491
9.98 15.016083
9.99 15.014758
10 15.013515
10.01 15.012351
10.02 15.011265
10.03 15.010255
10.04 15.009316
10.05 15.008445
10.06 15.00764
10.07 15.006897
10.08 15.006214
10.09 15.005586
10.1 15.005011
10.11 15.004485
10.12 15.004006
10.13 15.003571
10.14 15.003177
10.15 15.00282
10.16 15.002497
10.17 15.002207
10.18 15.001947
10.19 15.001714
10.2 15.001505
10.21 15.001318
10.22 15.001152
10.23 15.001005
10.24 15.000875
10.25 15.00076
10.26 15.000658
10.27 15.000569
10.28 15.000491
10.29 15.000423
10.3 15.000364
10.31 15.000312
10.32 15.000267
10.33 15.000227
10.34 15.000193
10.35 15.000164
10.36 15.000139
10.37 15.000117
10.38 15.000099
10.39 15.000083
10.4 15.00007
10.41 15.000059
10.42 15.000049
10.43 15.000041
10.44 15.000034
10.45 15.000029
10.46 15.000024
10.47 15.00002
10.48 15.000016
10.49 15.000013
10.5 15.000011
10.51 15.000009
10.52 15.000007
10.53 15.000006
10.54 15.000005
10.55 15.000004
10.56 15.000003
10.57 15.000002
10.58 15.000002
10.59 15.000001
10.6 15.000001
10.61 15.000001
10.62 15.000001
10.63 15.000001
10.64 15.000001
10.65 15
10.66 15
10.67 15
10.68 15
10.69 15
10.7 15
10.71 15
10.72 15
10.73 15
10.74 15
10.75 15
10.76 15
10.77 15
10.78 15
10.79 15
10.8 15
10.81 15
10.82 15
10.83 15
10.84 15
10.85 15
10.86 15
10.87 15
10.88 15
10.89 15
10.9 15
10.91 15
10.92 15
10.93 15
10.94 15
10.95 15
10.96 15
10.97 15
10.98 15
10.99 15
11 15
11.01 15
11.02 15
11.03 15
11.04 15
11.05 15
11.06 15
11.07 15
11.08 15
11.09 15
11.1 15
11.11 15
11.12 15
11.13 15
11.14 15
11.15 15
11.16 15
11.17 15
11.18 15
11.19 15
11.2 15
11.21 15
11.22 15
11.23 15
11.24 15
11.25 15
11.26 15
11.27 15
11.28 15
11.29 15
11.3 15
11.31 15
11.32 15
11.33 15
11.34 15
11.35 15
11.36 15
11.37 15
11.38 15
11.39 15
11.4 15
11.41 15
11.42 15
11.43 15
11.44 15
11.45 15
11.46 15
11.47 15
11.48 15
11.49 15
11.5 15
11.51 15
11.52 15
11.53 15
11.54 15
11.55 15
11.56 15
11.57 15
11.58 15
11.59 15
11.6 15
11.61 15
11.62 15
11.63 15
11.64 15
11.65 15
11.66 15
11.67 15
11.68 15
11.69 15
11.7 15
11.71 15
11.72 15
11.73 15
11.74 15
11.75 15
11.76 15
11.77 15
11.78 15
11.79 15
11.8 15
11.81 15
11.82 15
11.83 15
11.84 15
11.85 15
11.86 15
11.87 15
11.88 15
11.89 15
11.9 15
11.91 15
11.92 15
11.93 15
11.94 15
11.95 15
11.96 15
11.97 15
11.98 15
11.99 15
12 15
12.01 15
12.02 15
12.03 15
12.04 15
12.05 15
12.06 15
12.07 15
12.08 15
12.09 15
12.1 15
12.11 15
12.12 15
12.13 15
12.14 15
12.15 15
12.16 15
12.17 15
12.18 15
12.19 15
12.2 15
12.21 15
12.22 15
12.23 15
12.24 15
12.25 15
12.26 15
12.27 15
12.28 15
12.29 15
12.3 15
12.31 15
12.32 15
12.33 15
12.34 15
12.35 15
12.36 15
12.37 15
12.38 15
12.39 15
12.4 15
12.41 15
12.42 15
12.43 15
12.44 15
12.45 15
12.46 15
12.47 15
12.48 15
12.49 15
12.5 15
12.51 15
12.52 15
12.53 15
12.54 15
12.55 15
12.56 15
12.57 15
12.58 15
12.59 15
12.6 15
12.61 15
12.62 15
12.63 15
12.64 15
12.65 15
12.66 15
12.67 15
12.68 15
12.69 15
12.7 15
12.71 15
12.72 15
12.73 15
12.74 15
12.75 15
12.76 15
12.77 15
12.78 15
12.79 15
12.8 15
12.81 15
12.82 15
12.83 15
12.84 15
12.85 15
12.86 15
12.87 15
12.88 15
12.89 15
12.9 15
12.91 15
12.92 15
12.93 15
12.94 15
12.95 15
12.96 15
12.97 15
12.98 15
12.99 15
13 15
13.01 15
13.02 15
13.03 15
13.04 15
13.05 15
13.06 15
13.07 15
13.08 15
13.09 15
13.1 15
13.11 15
13.12 15
13.13 15
13.14 15
13.15 15
13.16 15
13.17 15
13.18 15
13.19 15
13.2 15
13.21 15
13.22 15
13.23 15
13.24 15
13.25 15
13.26 15
13.27 15
13.28 15
13.29 15
13.3 15
13.31 15
13.32 15
13.33 15
13.34 15
13.35 15
13.36 15
13.37 15
13.38 15
13.39 15
13.4 15
13.41 15
13.42 15
13.43 15
13.44 15
13.45 15
13.46 15
13.47 15
13.48 15
13.49 15
13.5 15
13.51 15
13.52 15
13.53 15
13.54 15
13.55 15
13.56 15
13.57 15
13.58 15
13.59 15
13.6 15
13.61 15
13.62 15
13.63 15
13.64 15
13.65 15
13.66 15
13.67 15
13.68 15
13.69 15
13.7 15
13.71 15
13.72 15
13.73 15
13.74 15
13.75 15
13.76 15
13.77 15
13.78 15
13.79 15
13.8 15
13.81 15
13.82 15
13.83 15
13.84 15
13.85 15
13.86 15
13.87 15
13.88 15
13.89 15
13.9 15
13.91 15
13.92 15
13.93 15
13.94 15
13.95 15
13.96 15
13.97 15
13.98 15
13.99 15
14 15
14.01 15
14.02 15
14.03 15
14.04 15
14.05 15
14.06 15
14.07 15
14.08 15
14.09 15
14.1 15
14.11 15
14.12 15
14.13 15
14.14 15
14.15 15
14.16 15
14.17 15
14.18 15
14.19 15
14.2 15
14.21 15
14.22 15
14.23 15
14.24 15
14.25 15
14.26 15
14.27 15
14.28 15
14.29 15
14.3 15
14.31 15
14.32 15
14.33 15
14.34 15
14.35 15
14.36 15
14.37 15
14.38 15
14.39 15
14.4 15
14.41 15
14.42 15
14.43 15
14.44 15
14.45 15
14.46 15
14.47 15
14.48 15
14.49 15
14.5 15
14.51 15
14.52 15
14.53 15
14.54 15
14.55 15
14.56 15
14.57 15
14.58 15
14.59 15
14.6 15
14.61 15
14.62 15
14.63 15
14.64 15
14.65 15
14.66 15
14.67 15
14.68 15
14.69 15
14.7 15
14.71 15
14.72 15
14.73 15
14.74 15
14.75 15
14.76 15
14.77 15
14.78 15
14.79 15
14.8 15
14.81 15
14.82 15
14.83 15
14.84 15
14.85 15
14.86 15
14.87 15
14.88 15
14.89 15
14.9 15
14.91 15
14.92 15
14.93 15
14.94 15
14.95 15
14.96 15
14.97 15
14.98 15
14.99 15
15 15
15.01 15
15.02 15
15.03 15
15.04 15
15.05 15
15.06 15
15.07 15
15.08 15
15.09 15
15.1 15
15.11 15
15.12 15
15.13 15
15.14 15
15.15 15
15.16 15
15.17 15
15.18 15
15.19 15
15.2 15
15.21 15
15.22 15
15.23 15
15.24 15
15.25 15
15.26 15
15.27 15
15.28 15
15.29 15
15.3 15
15.31 15
15.32 15
15.33 15
15.34 15
15.35 15
15.36 15
15.37 15
15.38 15
15.39 15
15.4 15
15.41 15
15.42 15
15.43 15
15.44 15
15.45 15
15.46 15
15.47 15
15.48 15
15.49 15
15.5 15
15.51 15
15.52 15
15.53 15
15.54 15
15.55 15
15.56 15
15.57 15
15.58 15
15.59 15
15.6 15
15.61 15.000001
15.62 15.000001
15.63 15.000001
15.64 15.000001
15.65 15.000001
15.66 15.000001
15.67 15.000001
15.68 15.000001
15.69 15.000001
15.7 15.000002
15.71 15.000003
15.72 15.000003
15.73 15.000003
15.74 15.000003
15.75 15.000003
15.76 15.000004
15.77 15.000004
15.78 15.000005
15.79 15.000006
15.8 15.000007
15.81 15.000008
15.82 15.000009
15.83 15.00001
15.84 15.000011
15.85 15.000012
15.86 15.000013
15.87 15.000015
15.88 15.000017
15.89 15.000019
15.9 15.00002
15.91 15.000022
15.92 15.000024
15.93 15.000026
15.94 15.000029
15.95 15.000031
15.96 15.000034
15.97 15.000037
15.98 15.00004
15.99 15.000044
16 15.000048
16.01 15.000052
16.02 15.000055
16.03 15.000059
16.04 15.000063
16.05 15.000068
16.06 15.000072
16.07 15.000076
16.08 15.00008
16.09 15.000085
16.1 15.00009
16.11 15.000095
16.12 15.0001
16.13 15.000105
16.14 15.00011
16.15 15.000116
16.16 15.000121
16.17 15.000126
16.18 15.00013
16.19 15.000135
16.2 15.00014
16.21 15.000145
16.22 15.00015
16.23 15.000155
16.24 15.000159
16.25 15.000163
16.26 15.000168
16.27 15.000173
16.28 15.000177
16.29 15.000181
16.3 15.000184
16.31 15.000188
16.32 15.000191
16.33 15.000194
16.34 15.000197
16.35 15.000201
16.36 15.000204
16.37 15.000207
16.38 15.000209
16.39 15.000211
16.4 15.000214
16.41 15.000217
16.42 15.000219
16.43 15.000221
16.44 15.000223
16.45 15.000225
16.46 15.000227
16.47 15.00023
16.48 15.000232
16.49 15.000234
16.5 15.000235
16.51 15.000237
16.52 15.000239
16.53 15.000242
16.54 15.000244
16.55 15.000246
16.56 15.000248
16.57 15.00025
16.58 15.000252
16.59 15.000254
16.6 15.000256
16.61 15.000258
16.62 15.00026
16.63 15.000262
16.64 15.000264
16.65 15.000265
16.66 15.000266
16.67 15.000268
16.68 15.00027
16.69 15.000271
16.7 15.000272
16.71 15.000272
16.72 15.000272
16.73 15.000271
16.74 15.000271
16.75 15.000271
16.76 15.000271
16.77 15.00027
16.78 15.000269
16.79 15.000267
16.8 15.000265
16.81 15.000262
16.82 15.000259
16.83 15.000257
16.84 15.000254
16.85 15.00025
16.86 15.000245
16.87 15.000241
16.88 15.000237
16.89 15.000231
16.9 15.000225
16.91 15.000219
16.92 15.000214
16.93 15.000209
16.94 15.000203
16.95 15.000197
16.96 15.00019
16.97 15.000183
16.98 15.000176
16.99 15.000169
17 15.000163
17.01 15.000156
17.02 15.00015
17.03 15.000144
17.04 15.000137
17.05 15.00013
17.06 15.000123
17.07 15.000117
17.08 15.000111
17.09 15.000105
17.1 15.000098
17.11 15.000092
17.12 15.000087
17.13 15.000082
17.14 15.000077
17.15 15.000071
17.16 15.000066
17.17 15.000062
17.18 15.000058
17.19 15.000053
17.2 15.000049
17.21 15.000045
17.22 15.000042
17.23 15.000038
17.24 15.000035
17.25 15.000032
17.26 15.00003
17.27 15.000027
17.28 15.000024
17.29 15.000022
17.3 15.00002
17.31 15.000019
17.32 15.000017
17.33 15.000015
17.34 15.000013
17.35 15.000012
17.36 15.000011
17.37 15.00001
17.38 15.000009
17.39 15.000008
17.4 15.000007
17.41 15.000006
17.42 15.000005
17.43 15.000004
17.44 15.000004
17.45 15.000004
17.46 15.000003
17.47 15.000002
17.48 15.000002
17.49 15.000002
17.5 15.000002
17.51 15.000002
17.52 15.000001
17.53 15.000001
17.54 15.000001
17.55 15.000001
17.56 15.000001
17.57 15.000001
17.58 15.000001
17.59 15.000001
17.6 15
17.61 15
17.62 15
17.63 15
17.64 15
17.65 15
17.66 15
17.67 15
17.68 15
17.69 15
17.7 15
17.71 15
17.72 15
17.73 15
17.74 15
17.75 15
17.76 15
17.77 15
17.78 15
17.79 15
17.8 15
17.81 15
17.82 15
17.83 15
17.84 15
17.85 15
17.86 15
17.87 15
17.88 15
17.89 15
17.9 15
17.91 15
17.92 15
17.93 15
17.94 15
17.95 15
17.96 15
17.97 15
17.98 15
17.99 15
18 15
18.01 15
18.02 15
18.03 15
18.04 15
18.05 15
18.06 15
18.07 15
18.08 15
18.09 15
18.1 15
18.11 15
18.12 15
18.13 15
18.14 15
18.15 15
18.16 15
18.17 15
18.18 15
18.19 15
18.2 15
18.21 15
18.22 15
18.23 15
18.24 15
18.25 15
18.26 15
18.27 15
18.28 15
18.29 15
18.3 15
18.31 15
18.32 15
18.33 15
18.34 15
18.35 15
18.36 15
18.37 15
18.38 15
18.39 15
18.4 15
18.41 15
18.42 15
18.43 15
18.44 15
18.45 15
18.46 15
18.47 15
18.48 15
18.49 15
18.5 15
18.51 15
18.52 15
18.53 15
18.54 15
18.55 15
18.56 15
18.57 15
18.58 15
18.59 15
18.6 15
18.61 15
18.62 15
18.63 15
18.64 15
18.65 15
18.66 15
18.67 15
18.68 15
18.69 15
18.7 15
18.71 15
18.72 15
18.73 15
18.74 15
18.75 15
18.76 15
18.77 15
18.78 15
18.79 15
18.8 15
18.81 15
18.82 15
18.83 15
18.84 15
18.85 15
18.86 15
18.87 15
18.88 15
18.89 15
18.9 15
18.91 15
18.92 15
18.93 15
18.94 15
18.95 15
18.96 15
18.97 15
18.98 15
18.99 15
19 15
19.01 15
19.02 15
19.03 15
19.04 15
19.05 15
19.06 15
19.07 15
19.08 15
19.09 15
19.1 15
19.11 15
19.12 15
19.13 15
19.14 15
19.15 15
19.16 15
19.17 15
19.18 15
19.19 15
19.2 15
19.21 15
19.22 15
19.23 15
19.24 15
19.25 15
19.26 15
19.27 15
19.28 15
19.29 15
19.3 15
19.31 15
19.32 15
19.33 15
19.34 15
19.35 15
19.36 15
19.37 15
19.38 15
19.39 15
19.4 15
19.41 15
19.42 15
19.43 15
19.44 15
19.45 15
19.46 15
19.47 15
19.48 15
19.49 15
19.5 15
19.51 15
19.52 15
19.53 15
19.54 15
19.55 15
19.56 15
19.57 15
19.58 15
19.59 15
19.6 15
19.61 15
19.62 15
19.63 15
19.64 15
19.65 15
19.66 15
19.67 15
19.68 15
19.69 15
19.7 15
19.71 15
19.72 15
19.73 15
19.74 15
19.75 15
19.76 15
19.77 15
19.78 15
19.79 15
19.8 15
19.81 15
19.82 15
19.83 15
19.84 15
19.85 15
19.86 15
19.87 15
19.88 15
19.89 15
19.9 15
19.91 15
19.92 15
19.93 15
19.94 15
19.95 15
19.96 15
19.97 15
19.98 15.000001
19.99 15.000001
20 15.000001
20.01 15.000001
20.02 15.000001
20.03 15.000001
20.04 15.000002
20.05 15.000003
20.06 15.000003
20.07 15.000004
20.08 15.000004
20.09 15.000004
20.1 15.000005
20.11 15.000006
20.12 15.000007
20.13 15.000008
20.14 15.00001
20.15 15.000012
20.16 15.000014
20.17 15.000016
20.18 15.000019
20.19 15.000022
20.2 15.000025
20.21 15.000029
20.22 15.000034
20.23 15.000039
20.24 15.000045
20.25 15.000052
20.26 15.000059
20.27 15.000067
20.28 15.000077
20.29 15.000087
20.3 15.000099
20.31 15.000112
20.32 15.000126
20.33 15.000142
20.34 15.00016
20.35 15.000179
20.36 15.000201
20.37 15.000225
20.38 15.000251
20.39 15.000279
20.4 15.000309
20.41 15.000342
20.42 15.000378
20.43 15.000417
20.44 15.000459
20.45 15.000503
20.46 15.000551
20.47 15.000602
20.48 15.000657
20.49 15.000714
20.5 15.000775
20.51 15.000839
20.52 15.000907
20.53 15.000978
20.54 15.001052
20.55 15.00113
20.56 15.00121
20.57 15.001293
20.58 15.001378
20.59 15.001466
20.6 15.001557
20.61 15.001649
20.62 15.001743
20.63 15.001838
20.64 15.001934
20.65 15.00203
20.66 15.002126
20.67 15.002222
20.68 15.002318
20.69 15.002412
20.7 15.002504
20.71 15.002594
20.72 15.002682
20.73 15.002766
20.74 15.002846
20.75 15.002922
20.76 15.002994
20.77 15.003061
20.78 15.003122
20.79 15.003178
20.8 15.003227
20.81 15.003269
20.82 15.003305
20.83 15.003334
20.84 15.003356
20.85 15.00337
20.86 15.003377
20.87 15.003377
20.88 15.003369
20.89 15.003354
20.9 15.003332
20.91 15.003303
20.92 15.003267
20.93 15.003223
20.94 15.003173
20.95 15.003117
20.96 15.003056
20.97 15.00299
20.98 15.002919
20.99 15.002843
21 15.002763
21.01 15.00268
21.02 15.002594
21.03 15.002505
21.04 15.002415
21.05 15.002323
21.06 15.002231
21.07 15.002138
21.08 15.002046
21.09 15.001955
21.1 15.001865
21.11 15.001776
21.12 15.00169
21.13 15.001606
21.14 15.001526
21.15 15.001449
21.16 15.001375
21.17 15.001305
21.18 15.00124
21.19 15.00118
21.2 15.001126
21.21 15.001077
21.22 15.001033
21.23 15.000995
21.24 15.000962
21.25 15.000936
21.26 15.000916
21.27 15.000903
21.28 15.000896
21.29 15.000895
21.3 15.000902
21.31 15.000917
21.32 15.00094
21.33 15.000968
21.34 15.001003
21.35 15.001046
21.36 15.001096
21.37 15.001153
21.38 15.001218
21.39 15.00129
21.4 15.001368
21.41 15.001454
21.42 15.001546
21.43 15.001645
21.44 15.001751
21.45 15.001862
21.46 15.001979
21.47 15.0021
21.48 15.002227
21.49 15.002359
21.5 15.002495
21.51 15.002635
21.52 15.002777
21.53 15.002921
21.54 15.003068
21.55 15.003217
21.56 15.003366
21.57 15.003514
21.58 15.00366
21.59 15.003805
21.6 15.003947
21.61 15.004086
21.62 15.004222
21.63 15.004352
21.64 15.004477
21.65 15.004595
21.66 15.004706
21.67 15.004809
21.68 15.004904
21.69 15.004989
21.7 15.005065
21.71 15.005131
21.72 15.005187
21.73 15.005231
21.74 15.005264
21.75 15.005285
21.76 15.005295
21.77 15.005293
21.78 15.00528
21.79 15.005255
21.8 15.005218
21.81 15.00517
21.82 15.005112
21.83 15.005043
21.84 15.004964
21.85 15.004875
21.86 15.004778
21.87 15.004673
21.88 15.004559
21.89 15.004438
21.9 15.00431
21.91 15.004177
21.92 15.00404
21.93 15.003899
21.94 15.003754
21.95 15.003606
21.96 15.003456
21.97 15.003306
21.98 15.003155
21.99 15.003004
22 15.002854
22.01 15.002706
22.02 15.00256
22.03 15.002416
22.04 15.002275
22.05 15.002138
22.06 15.002004
22.07 15.001875
22.08 15.00175
22.09 15.00163
22.1 15.001515
22.11 15.001405
22.12 15.0013
22.13 15.0012
22.14 15.001105
22.15 15.001017
22.16 15.000933
22.17 15.000853
22.18 15.000778
22.19 15.000709
22.2 15.000645
22.21 15.000586
22.22 15.00053
22.23 15.000478
22.24 15.00043
22.25 15.000387
22.26 15.000347
22.27 15.00031
22.28 15.000277
22.29 15.000247
22.3 15.00022
22.31 15.000195
22.32 15.000173
22.33 15.000152
22.34 15.000134
22.35 15.000118
22.36 15.000104
22.37 15.000091
22.38 15.00008
22.39 15.00007
22.4 15.000061
22.41 15.000053
22.42 15.000046
22.43 15.00004
22.44 15.000035
22.45 15.00003
22.46 15.000026
22.47 15.000023
22.48 15.000021
22.49 15.000019
22.5 15.000017
22.51 15.000016
22.52 15.000015
22.53 15.000015
22.54 15.000016
22.55 15.000017
22.56 15.000017
22.57 15.000018
22.58 15.000019
22.59 15.000022
22.6 15.000025
22.61 15.000028
22.62 15.000031
22.63 15.000034
22.64 15.000038
22.65 15.000043
22.66 15.00005
22.67 15.000057
22.68 15.000065
22.69 15.000073
22.7 15.000083
22.71 15.000094
22.72 15.000106
22.73 15.000119
22.74 15.000133
22.75 15.000149
22.76 15.000166
22.77 15.000185
22.78 15.000206
22.79 15.000229
22.8 15.000253
22.81 15.00028
22.82 15.000308
22.83 15.000338
22.84 15.000371
22.85 15.000406
22.86 15.000444
22.87 15.000483
22.88 15.000525
22.89 15.00057
22.9 15.000617
22.91 15.000666
22.92 15.000718
22.93 15.000772
22.94 15.000828
22.95 15.000886
22.96 15.000947
22.97 15.001009
22.98 15.001073
22.99 15.001138
23 15.001205
23.01 15.001273
23.02 15.001341
23.03 15.00141
23.04 15.00148
23.05 15.001549
23.06 15.001618
23.07 15.001686
23.08 15.001754
23.09 15.00182
23.1 15.001885
23.11 15.001947
23.12 15.002007
23.13 15.002064
23.14 15.002119
23.15 15.00217
23.16 15.002217
23.17 15.00226
23.18 15.002298
23.19 15.002332
23.2 15.002362
23.21 15.002387
23.22 15.002407
23.23 15.002421
23.24 15.00243
23.25 15.002434
23.26 15.002432
23.27 15.002425
23.28 15.002412
23.29 15.002395
23.3 15.002372
23.31 15.002344
23.32 15.002311
23.33 15.002274
23.34 15.002233
23.35 15.002187
23.36 15.002137
23.37 15.002084
23.38 15.002028
23.39 15.001969
23.4 15.001908
23.41 15.001844
23.42 15.001778
23.43 15.001711
23.44 15.001643
23.45 15.001574
23.46 15.001505
23.47 15.001435
23.48 15.001366
23.49 15.001297
23.5 15.001229
23.51 15.001162
23.52 15.001096
23.53 15.001032
23.54 15.000969
23.55 15.000908
23.56 15.000849
23.57 15.000792
23.58 15.000737
23.59 15.000684
23.6 15.000634
23.61 15.000586
23.62 15.000541
23.63 15.000498
23.64 15.000458
23.65 15.000419
23.66 15.000383
23.67 15.00035
23.68 15.000319
23.69 15.00029
23.7 15.000262
23.71 15.000237
23.72 15.000214
23.73 15.000193
23.74 15.000173
23.75 15.000155
23.76 15.000139
23.77 15.000124
23.78 15.00011
23.79 15.000098
23.8 15.000087
23.81 15.000077
23.82 15.000068
23.83 15.00006
23.84 15.000052
23.85 15.000046
23.86 15.00004
23.87 15.000035
23.88 15.000031
23.89 15.000027
23.9 15.000023
23.91 15.00002
23.92 15.000017
23.93 15.000015
23.94 15.000013
23.95 15.000011
23.96 15.000009
23.97 15.000008
23.98 15.000007
23.99 15.000006
24 15.000005
24.01 15.000004
24.02 15.000003
24.03 15.000002
24.04 15.000002
24.05 15.000002
24.06 15.000002
24.07 15.000002
24.08 15.000001
24.09 15.000001
24.1 15.000001
24.11 15.000001
24.12 15.000001
24.13 15
24.14 15
24.15 15
24.16 15
24.17 15
24.18 15
24.19 15
24.2 15
24.21 15
24.22 15
24.23 15
24.24 15
24.25 15
24.26 15
24.27 15
24.28 15
24.29 15
24.3 15
24.31 15
24.32 15
24.33 15
24.34 15
24.35 15
24.36 15
24.37 15
24.38 15
24.39 15
24.4 15
24.41 15
24.42 15
24.43 15
24.44 15
24.45 15
24.46 15
24.47 15
24.48 15
24.49 15
24.5 15
24.51 15
24.52 15
24.53 15
24.54 15
24.55 15
24.56 15
24.57 15
24.58 15
24.59 15
24.6 15
24.61 15
24.62 15
24.63 15
24.64 15
24.65 15
24.66 15
24.67 15
24.68 15.000001
24.69 15.000002
24.7 15.000002
24.71 15.000002
24.72 15.000002
24.73 15.000002
24.74 15.000003
24.75 15.000003
24.76 15.000004
24.77 15.000005
24.78 15.000006
24.79 15.000007
24.8 15.000009
24.81 15.00001
24.82 15.000012
24.83 15.000014
24.84 15.000016
24.85 15.000018
24.86 15.000021
24.87 15.000024
24.88 15.000028
24.89 15.000032
24.9 15.000037
24.91 15.000043
24.92 15.000049
24.93 15.000055
24.94 15.000062
24.95 15.00007
24.96 15.00008
24.97 15.00009
24.98 15.000102
24.99 15.000115
25 15.000129
25.01 15.000144
25.02 15.00016
25.03 15.000179
25.04 15.000199
25.05 15.000221
25.06 15.000244
25.07 15.00027
25.08 15.000297
25.09 15.000326
25.1 15.000357
25.11 15.00039
25.12 15.000426
25.13 15.000464
25.14 15.000505
25.15 15.000548
25.16 15.000593
25.17 15.00064
25.18 15.00069
25.19 15.000742
25.2 15.000795
25.21 15.00085
25.22 15.000908
25.23 15.000968
25.24 15.001029
25.25 15.001092
25.26 15.001157
25.27 15.001222
25.28 15.001288
25.29 15.001354
25.3 15.001421
25.31 15.001488
25.32 15.001555
25.33 15.001621
25.34 15.001686
25.35 15.001749
25.36 15.001811
25.37 15.001871
25.38 15.00193
25.39 15.001986
25.4 15.002039
25.41 15.002089
25.42 15.002135
25.43 15.002178
25.44 15.002217
25.45 15.002252
25.46 15.002282
25.47 15.002308
25.48 15.002329
25.49 15.002346
25.5 15.002358
25.51 15.002366
25.52 15.002369
25.53 15.002366
25.54 15.002359
25.55 15.002348
25.56 15.002333
25.57 15.002314
25.58 15.002291
25.59 15.002264
25.6 15.002235
25.61 15.002204
25.62 15.00217
25.63 15.002134
25.64 15.002097
25.65 15.002059
25.66 15.002022
25.67 15.001985
25.68 15.001948
25.69 15.001912
25.7 15.001879
25.71 15.001849
25.72 15.001822
25.73 15.001799
25.74 15.00178
25.75 15.001766
25.76 15.001758
25.77 15.001755
25.78 15.001759
25.79 15.00177
25.8 15.00179
25.81 15.001818
25.82 15.001854
25.83 15.001898
25.84 15.001952
25.85 15.002016
25.86 15.002089
25.87 15.002172
25.88 15.002264
25.89 15.002366
25.9 15.002478
25.91 15.0026
25.92 15.002731
25.93 15.002873
25.94 15.003023
25.95 15.003181
25.96 15.003348
25.97 15.003523
25.98 15.003705
25.99 15.003892
26 15.004085
26.01 15.004283
26.02 15.004485
26.03 15.00469
26.04 15.004896
26.05 15.005103
26.06 15.00531
26.07 15.005514
26.08 15.005716
26.09 15.005915
26.1 15.006109
26.11 15.006296
26.12 15.006476
26.13 15.006648
26.14 15.00681
26.15 15.00696
26.16 15.007099
26.17 15.007226
26.18 15.00734
26.19 15.007439
26.2 15.007522
26.21 15.00759
26.22 15.007642
26.23 15.007678
26.24 15.007697
26.25 15.0077
26.26 15.007686
26.27 15.007655
26.28 15.007607
26.29 15.007543
26.3 15.007462
26.31 15.007366
26.32 15.007255
26.33 15.00713
26.34 15.006992
26.35 15.006841
26.36 15.006679
26.37 15.006506
26.38 15.006324
26.39 15.006133
26.4 15.005935
26.41 15.005731
26.42 15.005521
26.43 15.005308
26.44 15.005091
26.45 15.004872
26.46 15.004652
26.47 15.004432
26.48 15.004214
26.49 15.003997
26.5 15.003783
26.51 15.003573
26.52 15.003367
26.53 15.003165
26.54 15.002969
26.55 15.002779
26.56 15.002596
26.57 15.002419
26.58 15.002249
26.59 15.002087
26.6 15.001932
26.61 15.001784
26.62 15.001644
26.63 15.001512
26.64 15.001388
26.65 15.00127
26.66 15.00116
26.67 15.001057
26.68 15.000962
26.69 15.000873
26.7 15.00079
26.71 15.000713
26.72 15.000643
26.73 15.000578
26.74 15.000519
26.75 15.000465
26.76 15.000415
26.77 15.00037
26.78 15.000329
26.79 15.000292
26.8 15.000259
26.81 15.000229
26.82 15.000202
26.83 15.000178
26.84 15.000156
26.85 15.000136
26.86 15.000119
26.87 15.000104
26.88 15.00009
26.89 15.000078
26.9 15.000068
26.91 15.000059
26.92 15.000051
26.93 15.000044
26.94 15.000037
26.95 15.000031
26.96 15.000027
26.97 15.000023
26.98 15.00002
26.99 15.000017
27 15.000014
27.01 15.000012
27.02 15.00001
27.03 15.000008
27.04 15.000007
27.05 15.000006
27.06 15.000005
27.07 15.000004
27.08 15.000004
27.09 15.000003
27.1 15.000003
27.11 15.000003
27.12 15.000003
27.13 15.000002
27.14 15.000002
27.15 15.000002
27.16 15.000003
27.17 15.000003
27.18 15.000003
27.19 15.000003
27.2 15.000004
27.21 15.000004
27.22 15.000005
27.23 15.000006
27.24 15.000007
27.25 15.000008
27.26 15.000009
27.27 15.00001
27.28 15.000012
27.29 15.000014
27.3 15.000016
27.31 15.000018
27.32 15.00002
27.33 15.000023
27.34 15.000026
27.35 15.00003
27.36 15.000034
27.37 15.000038
27.38 15.000043
27.39 15.000048
27.4 15.000054
27.41 15.00006
27.42 15.000067
27.43 15.000075
27.44 15.000083
27.45 15.000092
27.46 15.000101
27.47 15.000112
27.48 15.000123
27.49 15.000135
27.5 15.000148
27.51 15.000162
27.52 15.000176
27.53 15.000191
27.54 15.000208
27.55 15.000226
27.56 15.000244
27.57 15.000263
27.58 15.000283
27.59 15.000304
27.6 15.000326
27.61 15.000349
27.62 15.000372
27.63 15.000396
27.64 15.00042
27.65 15.000445
27.66 15.000471
27.67 15.000497
27.68 15.000523
27.69 15.000549
27.7 15.000576
27.71 15.000602
27.72 15.000628
27.73 15.000654
27.74 15.000679
27.75 15.000704
27.76 15.000728
27.77 15.000751
27.78 15.000773
27.79 15.000794
27.8 15.000814
27.81 15.000833
27.82 15.00085
27.83 15.000865
27.84 15.000879
27.85 15.000891
27.86 15.000902
27.87 15.000911
27.88 15.000917
27.89 15.000921
27.9 15.000923
27.91 15.000924
27.92 15.000922
27.93 15.000918
27.94 15.000912
27.95 15.000904
27.96 15.000895
27.97 15.000884
27.98 15.00087
27.99 15.000855
28 15.000838
28.01 15.00082
28.02 15.000801
28.03 15.00078
28.04 15.000758
28.05 15.000735
28.06 15.000711
28.07 15.000687
28.08 15.000662
28.09 15.000636
28.1 15.00061
28.11 15.000583
28.12 15.000557
28.13 15.000531
28.14 15.000505
28.15 15.000479
28.16 15.000453
28.17 15.000428
28.18 15.000403
28.19 15.000379
28.2 15.000355
28.21 15.000333
28.22 15.000311
28.23 15.00029
28.24 15.00027
28.25 15.000251
28.26 15.000233
28.27 15.000216
28.28 15.000199
28.29 15.000183
28.3 15.000169
28.31 15.000156
28.32 15.000143
28.33 15.000131
28.34 15.00012
28.35 15.00011
28.36 15.000101
28.37 15.000093
28.38 15.000086
28.39 15.00008
28.4 15.000074
28.41 15.00007
28.42 15.000066
28.43 15.000063
28.44 15.00006
28.45 15.000058
28.46 15.000057
28.47 15.000057
28.48 15.000057
28.49 15.000058
28.5 15.00006
28.51 15.000062
28.52 15.000064
28.53 15.000068
28.54 15.000073
28.55 15.000078
28.56 15.000084
28.57 15.00009
28.58 15.000097
28.59 15.000105
28.6 15.000113
28.61 15.000122
28.62 15.000132
28.63 15.000142
28.64 15.000153
28.65 15.000165
28.66 15.000178
28.67 15.000191
28.68 15.000204
28.69 15.000218
28.7 15.000233
28.71 15.000248
28.72 15.000263
28.73 15.000278
28.74 15.000294
28.75 15.00031
28.76 15.000327
28.77 15.000344
28.78 15.00036
28.79 15.000376
28.8 15.000393
28.81 15.00041
28.82 15.000426
28.83 15.000442
28.84 15.000458
28.85 15.000473
28.86 15.000487
28.87 15.0005
28.88 15.000513
28.89 15.000525
28.9 15.000537
28.91 15.000548
28.92 15.000557
28.93 15.000565
28.94 15.000571
28.95 15.000577
28.96 15.000582
28.97 15.000586
28.98 15.000588
28.99 15.000589
29 15.000588
29.01 15.000586
29.02 15.000583
29.03 15.000579
29.04 15.000573
29.05 15.000566
29.06 15.000558
29.07 15.000549
29.08 15.000539
29.09 15.000529
29.1 15.000518
29.11 15.000506
29.12 15.000492
29.13 15.000477
29.14 15.000462
29.15 15.000447
29.16 15.000432
29.17 15.000416
29.18 15.0004
29.19 15.000384
29.2 15.000368
29.21 15.000352
29.22 15.000337
29.23 15.000322
29.24 15.000306
29.25 15.000291
29.26 15.000276
29.27 15.000263
29.28 15.00025
29.29 15.000237
29.3 15.000225
29.31 15.000214
29.32 15.000204
29.33 15.000195
29.34 15.000187
29.35 15.00018
29.36 15.000175
29.37 15.000171
29.38 15.000168
29.39 15.000165
29.4 15.000163
29.41 15.000164
29.42 15.000166
29.43 15.00017
29.44 15.000175
29.45 15.000182
29.46 15.00019
29.47 15.000199
29.48 15.000209
29.49 15.000222
29.5 15.000237
29.51 15.000254
29.52 15.000272
29.53 15.000292
29.54 15.000313
29.55 15.000337
29.56 15.000362
29.57 15.000389
29.58 15.000418
29.59 15.000448
29.6 15.000481
29.61 15.000516
29.62 15.000552
29.63 15.000589
29.64 15.000627
29.65 15.000667
29.66 15.000709
29.67 15.000752
29.68 15.000796
29.69 15.00084
29.7 15.000885
29.71 15.000931
29.72 15.000978
29.73 15.001024
29.74 15.00107
29.75 15.001116
29.76 15.001161
29.77 15.001206
29.78 15.00125
29.79 15.001292
29.8 15.001333
29.81 15.001373
29.82 15.001411
29.83 15.001447
29.84 15.001481
29.85 15.001513
29.86 15.001542
29.87 15.001567
29.88 15.001589
29.89 15.001608
29.9 15.001625
29.91 15.001638
29.92 15.001648
29.93 15.001654
29.94 15.001657
29.95 15.001656
29.96 15.001651
29.97 15.001643
29.98 15.001631
29.99 15.001617
30 15.001599
30.01 15.001578
30.02 15.001553
30.03 15.001526
30.04 15.001496
30.05 15.001464
30.06 15.001429
30.07 15.001392
30.08 15.001353
30.09 15.001312
30.1 15.00127
30.11 15.001226
30.12 15.001182
30.13 15.001137
30.14 15.001091
30.15 15.001045
30.16 15.000998
30.17 15.000951
30.18 15.000905
30.19 15.00086
30.2 15.000815
30.21 15.000771
30.22 15.000727
30.23 15.000685
30.24 15.000643
30.25 15.000602
30.26 15.000563
30.27 15.000526
30.28 15.00049
30.29 15.000455
30.3 15.000422
30.31 15.000391
30.32 15.000361
30.33 15.000333
30.34 15.000306
30.35 15.00028
30.36 15.000256
30.37 15.000234
30.38 15.000214
30.39 15.000195
30.4 15.000178
30.41 15.000162
30.42 15.000146
30.43 15.000132
30.44 15.000118
30.45 15.000105
30.46 15.000094
30.47 15.000085
30.48 15.000076
30.49 15.000067
30.5 15.000059
30.51 15.000052
30.52 15.000047
30.53 15.000042
30.54 15.000037
30.55 15.000032
30.56 15.000028
30.57 15.000025
30.58 15.000022
30.59 15.000019
30.6 15.000017
30.61 15.000015
30.62 15.000013
30.63 15.000011
30.64 15.000009
30.65 15.000008
30.66 15.000007
30.67 15.000005
30.68 15.000004
30.69 15.000004
30.7 15.000004
30.71 15.000004
30.72 15.000004
30.73 15.000003
30.74 15.000001
30.75 15
30.76 15
30.77 15
30.78 15
30.79 15
30.8 15
30.81 15
30.82 15
30.83 15
30.84 15
30.85 15
30.86 15
30.87 15
30.88 15
30.89 15
30.9 15
30.91 15
30.92 15
30.93 15
30.94 15
30.95 15
30.96 15
30.97 15
30.98 15
30.99 15
31 15
31.01 15
31.02 15
31.03 15
31.04 15
31.05 15
31.06 15
31.07 15
31.08 15
31.09 15
31.1 15
31.11 15
31.12 15
31.13 15
31.14 15
31.15 15
31.16 15
31.17 15
31.18 15
31.19 15
31.2 15
31.21 15
31.22 15
31.23 15
31.24 15
31.25 15
31.26 15
31.27 15
31.28 15
31.29 15
31.3 15
31.31 15
31.32 15
31.33 15
31.34 15
31.35 15
31.36 15
31.37 15
31.38 15
31.39 15
31.4 15
31.41 15
31.42 15
31.43 15
31.44 15
31.45 15
31.46 15
31.47 15
31.48 15
31.49 15
31.5 15
31.51 15
31.52 15
31.53 15
31.54 15
31.55 15
31.56 15
31.57 15
31.58 15
31.59 15
31.6 15
31.61 15
31.62 15
31.63 15
31.64 15
31.65 15
31.66 15
31.67 15
31.68 15
31.69 15
31.7 15
31.71 15
31.72 15
31.73 15
31.74 15
31.75 15
31.76 15
31.77 15
31.78 15
31.79 15
31.8 15
31.81 15
31.82 15
31.83 15
31.84 15
31.85 15
31.86 15
31.87 15
31.88 15
31.89 15
31.9 15
31.91 15
31.92 15
31.93 15
31.94 15
31.95 15
31.96 15
31.97 15
31.98 15
31.99 15
32 15
32.01 15
32.02 15
32.03 15
32.04 15
32.05 15
32.06 15
32.07 15
32.08 15
32.09 15
32.1 15
32.11 15
32.12 15
32.13 15
32.14 15
32.15 15
32.16 15
32.17 15
32.18 15
32.19 15
32.2 15
32.21 15
32.22 15
32.23 15
32.24 15
32.25 15
32.26 15
32.27 15
32.28 15
32.29 15
32.3 15
32.31 15
32.32 15
32.33 15
32.34 15
32.35 15
32.36 15
32.37 15
32.38 15
32.39 15
32.4 15
32.41 15
32.42 15
32.43 15
32.44 15
32.45 15
32.46 15
32.47 15
32.48 15
32.49 15
32.5 15
32.51 15
32.52 15
32.53 15
32.54 15
32.55 15
32.56 15
32.57 15
32.58 15
32.59 15
32.6 15
32.61 15
32.62 15
32.63 15
32.64 15
32.65 15
32.66 15
32.67 15
32.68 15
32.69 15
32.7 15
32.71 15
32.72 15
32.73 15
32.74 15
32.75 15
32.76 15
32.77 15
32.78 15
32.79 15
32.8 15
32.81 15
32.82 15
32.83 15
32.84 15
32.85 15
32.86 15
32.87 15
32.88 15
32.89 15
32.9 15
32.91 15
32.92 15
32.93 15
32.94 15
32.95 15
32.96 15
32.97 15
32.98 15
32.99 15
33 15
33.01 15
33.02 15
&
@target G0.S4
@type xy
0 20
0.01 20
0.02 20
0.03 20
0.04 20
0.05 20
0.06 20
0.07 20
0.08 20
0.09 20
0.1 20
0.11 20
0.12 20
0.13 20
0.14 20
0.15 20
0.16 20
0.17 20
0.18 20
0.19 20
0.2 20
0.21 20
0.22 20
0.23 20
0.24 20
0.25 20
0.26 20
0.27 20
0.28 20
0.29 20
0.3 20
0.31 20
0.32 20
0.33 20
0.34 20
0.35 20
0.36 20
0.37 20
0.38 20
0.39 20
0.4 20
0.41 20
0.42 20
0.43 20
0.44 20
0.45 20
0.46 20
0.47 20
0.48 20
0.49 20
0.5 20
0.51 20
0.52 20
0.53 20
0.54 20
0.55 20
0.56 20
0.57 20
0.58 20
0.59 20
0.6 20
0.61 20
0.62 20
0.63 20
0.64 20
0.65 20
0.66 20
0.67 20
0.68 20
0.69 20
0.7 20
0.71 20
0.72 20
0.73 20
0.74 20
0.75 20
0.76 20
0.77 20
0.78 20
0.79 20
0.8 20
0.81 20
0.82 20
0.83 20
0.84 20
0.85 20
0.86 20
0.87 20
0.88 20
0.89 20
0.9 20
0.91 20
0.92 20
0.93 20
0.94 20
0.95 20
0.96 20
0.97 20
0.98 20
0.99 20
1 20
1.01 20
1.02 20
1.03 20
1.04 20
1.05 20
1.06 20
1.07 20
1.08 20
1.09 20
1.1 20
1.11 20
1.12 20
1.13 20
1.14 20
1.15 20
1.16 20
1.17 20
1.18 20
1.19 20
1.2 20
1.21 20
1.22 20
1.23 20
1.24 20
1.25 20
1.26 20
1.27 20
1.28 20
1.29 20
1.3 20
1.31 20
1.32 20
1.33 20
1.34 20
1.35 20
1.36 20
1.37 20
1.38 20
1.39 20
1.4 20
1.41 20
1.42 20
1.43 20
1.44 20
1.45 20
1.46 20
1.47 20
1.48 20
1.49 20
1.5 20
1.51 20
1.52 20
1.53 20
1.54 20
1.55 20
1.56 20
1.57 20
1.58 20
1.59 20
1.6 20
1.61 20
1.62 20
1.63 20
1.64 20
1.65 20
1.66 20
1.67 20
1.68 20
1.69 20
1.7 20
1.71 20
1.72 20
1.73 20
1.74 20
1.75 20
1.76 20
1.77 20
1.78 20
1.79 20
1.8 20
1.81 20
1.82 20
1.83 20
1.84 20
1.85 20
1.86 20
1.87 20
1.88 20
1.89 20
1.9 20
1.91 20
1.92 20
1.93 20
1.94 20
1.95 20
1.96 20
1.97 20
1.98 20
1.99 20
2 20
2.01 20
2.02 20
2.03 20
2.04 20
2.05 20
2.06 20
2.07 20
2.08 20
2.09 20
2.1 20
2.11 20
2.12 20
2.13 20
2.14 20
2.15 20
2.16 20
2.17 20
2.18 20
2.19 20
2.2 20
2.21 20
2.22 20
2.23 20
2.24 20
2.25 20
2.26 20
2.27 20
2.28 20
2.29 20
2.3 20
2.31 20
2.32 20
2.33 20
2.34 20
2.35 20
2.36 20
2.37 20
2.38 20
2.39 20
2.4 20
2.41 20
2.42 20
2.43 20
2.44 20
2.45 20
2.46 20
2.47 20
2.48 20
2.49 20
2.5 20
2.51 20
2.52 20
2.53 20
2.54 20
2.55 20
2.56 20
2.57 20
2.58 20
2.59 20
2.6 20
2.61 20
2.62 20
2.63 20
2.64 20
2.65 20
2.66 20
2.67 20.000001
2.68 20.000002
2.69 20.000003
2.7 20.000003
2.71 20.000004
2.72 20.000005
2.73 20.000007
2.74 20.000008
2.75 20.000009
2.76 20.000011
2.77 20.000014
2.78 20.000019
2.79 20.000024
2.8 20.00003
2.81 20.000037
2.82 20.000046
2.83 20.000057
2.84 20.000071
2.85 20.000088
2.86 20.000109
2.87 20.000134
2.88 20.000165
2.89 20.000202
2.9 20.000248
2.91 20.000305
2.92 20.000373
2.93 20.000454
2.94 20.000551
2.95 20.000669
2.96 20.00081
2.97 20.000979
2.98 20.00118
2.99 20.00142
3 20.001704
3.01 20.00204
3.02 20.002436
3.03 20.002904
3.04 20.003454
3.05 20.004099
3.06 20.004854
3.07 20.005735
3.08 20.006761
3.09 20.007953
3.1 20.009336
3.11 20.010935
3.12 20.012779
3.13 20.014901
3.14 20.017338
3.15 20.020129
3.16 20.023318
3.17 20.026953
3.18 20.031087
3.19 20.035774
3.2 20.041078
3.21 20.047066
3.22 20.053809
3.23 20.061382
3.24 20.069868
3.25 20.079352
3.26 20.089925
3.27 20.101684
3.28 20.114728
3.29 20.129162
3.3 20.145093
3.31 20.162631
3.32 20.181889
3.33 20.202981
3.34 20.226022
3.35 20.251127
3.36 20.278408
3.37 20.307976
3.38 20.339936
3.39 20.374391
3.4 20.411434
3.41 20.451151
3.42 20.493615
3.43 20.538894
3.44 20.587035
3.45 20.638077
3.46 20.692034
3.47 20.74891
3.48 20.808681
3.49 20.871311
3.5 20.936732
3.51 21.004859
3.52 21.075576
3.53 21.148749
3.54 21.224209
3.55 21.301768
3.56 21.381206
3.57 21.462282
3.58 21.544723
3.59 21.628236
3.6 21.712502
3.61 21.797185
3.62 21.881922
3.63 21.966337
3.64 22.050036
3.65 22.132616
3.66 22.213663
3.67 22.292756
3.68 22.369473
3.69 22.443392
3.7 22.514099
3.71 22.581185
3.72 22.644257
3.73 22.702935
3.74 22.756866
3.75 22.805713
3.76 22.849175
3.77 22.886971
3.78 22.918864
3.79 22.944644
3.8 22.96415
3.81 22.977248
3.82 22.98386
3.83 22.983935
3.84 22.977479
3.85 22.964528
3.86 22.945174
3.87 22.919537
3.88 22.88779
3.89 22.850133
3.9 22.806811
3.91 22.758093
3.92 22.704289
3.93 22.645729
3.94 22.582773
3.95 22.515795
3.96 22.445191
3.97 22.371364
3.98 22.294733
3.99 22.215717
4 22.13474
4.01 22.052221
4.02 21.968573
4.03 21.884202
4.04 21.799499
4.05 21.714844
4.06 21.630593
4.07 21.547091
4.08 21.46465
4.09 21.383569
4.1 21.304114
4.11 21.226535
4.12 21.151044
4.13 21.077837
4.14 21.007076
4.15 20.938903
4.16 20.873428
4.17 20.810743
4.18 20.750908
4.19 20.693969
4.2 20.639942
4.21 20.588831
4.22 20.540615
4.23 20.495262
4.24 20.452721
4.25 20.41293
4.26 20.375811
4.27 20.341281
4.28 20.309244
4.29 20.279603
4.3 20.252249
4.31 20.227073
4.32 20.203963
4.33 20.182804
4.34 20.163481
4.35 20.145881
4.36 20.129891
4.37 20.1154
4.38 20.102302
4.39 20.090492
4.4 20.07987
4.41 20.070341
4.42 20.061814
4.43 20.054201
4.44 20.047421
4.45 20.041399
4.46 20.036063
4.47 20.031346
4.48 20.027186
4.49 20.023526
4.5 20.020315
4.51 20.017503
4.52 20.015048
4.53 20.012908
4.54 20.011049
4.55 20.009436
4.56 20.008042
4.57 20.006839
4.58 20.005803
4.59 20.004913
4.6 20.004151
4.61 20.003499
4.62 20.002943
4.63 20.002471
4.64 20.00207
4.65 20.00173
4.66 20.001442
4.67 20.0012
4.68 20.000998
4.69 20.000828
4.7 20.000686
4.71 20.000568
4.72 20.00047
4.73 20.000389
4.74 20.000323
4.75 20.00027
4.76 20.000228
4.77 20.000195
4.78 20.00017
4.79 20.000153
4.8 20.000143
4.81 20.000138
4.82 20.000139
4.83 20.000147
4.84 20.000161
4.85 20.000182
4.86 20.000211
4.87 20.000249
4.88 20.000298
4.89 20.000358
4.9 20.000432
4.91 20.000522
4.92 20.000631
4.93 20.000764
4.94 20.000923
4.95 20.001112
4.96 20.001338
4.97 20.001608
4.98 20.001929
4.99 20.002309
5 20.002757
5.01 20.003285
5.02 20.003906
5.03 20.004634
5.04 20.005487
5.05 20.006483
5.06 20.007644
5.07 20.008992
5.08 20.010555
5.09 20.012362
5.1 20.014447
5.11 20.016847
5.12 20.019604
5.13 20.022762
5.14 20.026371
5.15 20.030485
5.16 20.035166
5.17 20.040477
5.18 20.046491
5.19 20.053282
5.2 20.060933
5.21 20.069531
5.22 20.079172
5.23 20.089953
5.24 20.101983
5.25 20.115372
5.26 20.130237
5.27 20.146701
5.28 20.16489
5.29 20.184935
5.3 20.206971
5.31 20.231135
5.32 20.257566
5.33 20.286404
5.34 20.317787
5.35 20.351854
5.36 20.388739
5.37 20.428574
5.38 20.471481
5.39 20.517577
5.4 20.566968
5.41 20.619751
5.42 20.676006
5.43 20.735802
5.44 20.799185
5.45 20.86619
5.46 20.936823
5.47 21.011075
5.48 21.088906
5.49 21.170257
5.5 21.255033
5.51 21.343121
5.52 21.434369
5.53 21.528605
5.54 21.625617
5.55 21.725174
5.56 21.827001
5.57 21.930806
5.58 22.036259
5.59 22.143011
5.6 22.250677
5.61 22.358858
5.62 22.467126
5.63 22.575038
5.64 22.682132
5.65 22.787936
5.66 22.891966
5.67 22.993732
5.68 23.092744
5.69 23.188511
5.7 23.280551
5.71 23.368387
5.72 23.451564
5.73 23.529637
5.74 23.602191
5.75 23.668827
5.76 23.729185
5.77 23.78293
5.78 23.829773
5.79 23.869452
5.8 23.901756
5.81 23.926505
5.82 23.943578
5.83 23.952886
5.84 23.954398
5.85 23.948116
5.86 23.934101
5.87 23.912447
5.88 23.883306
5.89 23.846856
5.9 23.803332
5.91 23.752991
5.92 23.696141
5.93 23.633109
5.94 23.564262
5.95 23.489982
5.96 23.410683
5.97 23.326791
5.98 23.238752
5.99 23.147017
6 23.052049
6.01 22.954311
6.02 22.854268
6.03 22.75238
6.04 22.6491
6.05 22.544874
6.06 22.440129
6.07 22.335282
6.08 22.230727
6.09 22.126844
6.1 22.023984
6.11 21.922482
6.12 21.822641
6.13 21.724745
6.14 21.629045
6.15 21.535774
6.16 21.445129
6.17 21.357289
6.18 21.272398
6.19 21.190585
6.2 21.111945
6.21 21.036555
6.22 20.964464
6.23 20.895706
6.24 20.830288
6.25 20.768205
6.26 20.709427
6.27 20.653915
6.28 20.601612
6.29 20.55245
6.3 20.506347
6.31 20.463215
6.32 20.422954
6.33 20.385462
6.34 20.350627
6.35 20.318334
6.36 20.288464
6.37 20.260898
6.38 20.235515
6.39 20.212195
6.4 20.190817
6.41 20.171263
6.42 20.153416
6.43 20.137164
6.44 20.122396
6.45 20.109006
6.46 20.096893
6.47 20.085957
6.48 20.076107
6.49 20.067254
6.5 20.059314
6.51 20.052209
6.52 20.045864
6.53 20.04021
6.54 20.035184
6.55 20.030724
6.56 20.026776
6.57 20.023289
6.58 20.020216
6.59 20.017513
6.6 20.015141
6.61 20.013063
6.62 20.011248
6.63 20.009666
6.64 20.00829
6.65 20.007094
6.66 20.006059
6.67 20.005165
6.68 20.004394
6.69 20.00373
6.7 20.003159
6.71 20.002671
6.72 20.002254
6.73 20.001897
6.74 20.001594
6.75 20.001337
6.76 20.001119
6.77 20.000934
6.78 20.000777
6.79 20.000646
6.8 20.000536
6.81 20.000444
6.82 20.000367
6.83 20.000303
6.84 20.000249
6.85 20.000204
6.86 20.000167
6.87 20.000137
6.88 20.000112
6.89 20.000091
6.9 20.000074
6.91 20.00006
6.92 20.000049
6.93 20.000039
6.94 20.000031
6.95 20.000025
6.96 20.00002
6.97 20.000016
6.98 20.000012
6.99 20.00001
7 20.000008
7.01 20.000006
7.02 20.000005
7.03 20.000004
7.04 20.000003
7.05 20.000002
7.06 20.000002
7.07 20.000001
7.08 20.000001
7.09 20.000001
7.1 20.000001
7.11 20.000001
7.12 20
7.13 20
7.14 20
7.15 20
7.16 20
7.17 20
7.18 20
7.19 20
7.2 20
7.21 20
7.22 20
7.23 20
7.24 20
7.25 20
7.26 20
7.27 20
7.28 20
7.29 20
7.3 20
7.31 20
7.32 20
7.33 20
7.34 20
7.35 20
7.36 20
7.37 20
7.38 20
7.39 20
7.4 20
7.41 20
7.42 20
7.43 20
7.44 20
7.45 20
7.46 20
7.47 20
7.48 20
7.49 20
7.5 20
7.51 20
7.52 20
7.53 20
7.54 20
7.55 20
7.56 20
7.57 20
7.58 20
7.59 20
7.6 20
7.61 20
7.62 20
7.63 20
7.64 20
7.65 20
7.66 20
7.67 20
7.68 20
7.69 20
7.7 20
7.71 20
7.72 20
7.73 20
7.74 20
7.75 20
7.76 20
7.77 20
7.78 20
7.79 20
7.8 20
7.81 20
7.82 20
7.83 20
7.84 20
7.85 20
7.86 20
7.87 20
7.88 20
7.89 20
7.9 20
7.91 20
7.92 20
7.93 20
7.94 20
7.95 20
7.96 20
7.97 20
7.98 20
7.99 20
8 20
8.01 20
8.02 20
8.03 20.000001
8.04 20.000002
8.05 20.000002
8.06 20.000002
8.07 20.000003
8.08 20.000004
8.09 20.000004
8.1 20.000005
8.11 20.000006
8.12 20.000008
8.13 20.00001
8.14 20.000012
8.15 20.000015
8.16 20.000018
8.17 20.000023
8.18 20.000028
8.19 20.000034
8.2 20.000041
8.21 20.00005
8.22 20.000061
8.23 20.000073
8.24 20.000087
8.25 20.000105
8.26 20.000127
8.27 20.000151
8.28 20.00018
8.29 20.000214
8.3 20.000255
8.31 20.000302
8.32 20.000358
8.33 20.000423
8.34 20.000499
8.35 20.000587
8.36 20.000688
8.37 20.000805
8.38 20.000941
8.39 20.001097
8.4 20.001276
8.41 20.001481
8.42 20.001715
8.43 20.001981
8.44 20.002283
8.45 20.002627
8.46 20.003017
8.47 20.003455
8.48 20.003948
8.49 20.004502
8.5 20.005123
8.51 20.005816
8.52 20.006588
8.53 20.007446
8.54 20.008398
8.55 20.009452
8.56 20.010614
8.57 20.011892
8.58 20.013295
8.59 20.014831
8.6 20.016508
8.61 20.018334
8.62 20.020318
8.63 20.022467
8.64 20.02479
8.65 20.027293
8.66 20.029982
8.67 20.032864
8.68 20.035945
8.69 20.03923
8.7 20.042721
8.71 20.046421
8.72 20.050331
8.73 20.054453
8.74 20.058784
8.75 20.063321
8.76 20.068059
8.77 20.072995
8.78 20.078119
8.79 20.083422
8.8 20.088893
8.81 20.094518
8.82 20.100283
8.83 20.106173
8.84 20.112168
8.85 20.118247
8.86 20.124389
8.87 20.130574
8.88 20.136776
8.89 20.142969
8.9 20.149129
8.91 20.155229
8.92 20.161242
8.93 20.167139
8.94 20.172893
8.95 20.178479
8.96 20.183871
8.97 20.189041
8.98 20.193966
8.99 20.198623
9 20.20299
9.01 20.207045
9.02 20.210772
9.03 20.214155
9.04 20.217182
9.05 20.21984
9.06 20.222122
9.07 20.224021
9.08 20.225534
9.09 20.226662
9.1 20.227407
9.11 20.227774
9.12 20.227769
9.13 20.227403
9.14 20.226688
9.15 20.225639
9.16 20.224272
9.17 20.222604
9.18 20.220655
9.19 20.218444
9.2 20.215993
9.21 20.213323
9.22 20.210457
9.23 20.207417
9.24 20.204224
9.25 20.2009
9.26 20.197467
9.27 20.193945
9.28 20.190353
9.29 20.186707
9.3 20.183024
9.31 20.179321
9.32 20.175611
9.33 20.171903
9.34 20.168209
9.35 20.164538
9.36 20.160895
9.37 20.157286
9.38 20.153716
9.39 20.150187
9.4 20.1467
9.41 20.143254
9.42 20.139849
9.43 20.136484
9.44 20.133155
9.45 20.129858
9.46 20.12659
9.47 20.12335
9.48 20.120132
9.49 20.116932
9.5 20.113747
9.51 20.110573
9.52 20.107407
9.53 20.104248
9.54 20.101094
9.55 20.097943
9.56 20.094795
9.57 20.091649
9.58 20.088508
9.59 20.085373
9.6 20.082245
9.61 20.079127
9.62 20.076023
9.63 20.072936
9.64 20.06987
9.65 20.066831
9.66 20.063824
9.67 20.060853
9.68 20.057924
9.69 20.055042
9.7 20.052212
9.71 20.04944
9.72 20.04673
9.73 20.044087
9.74 20.041516
9.75 20.039022
9.76 20.036607
9.77 20.034274
9.78 20.032026
9.79 20.029867
9.8 20.027798
9.81 20.02582
9.82 20.023933
9.83 20.022139
9.84 20.020437
9.85 20.018827
9.86 20.017308
9.87 20.015878
9.88 20.014536
9.89 20.013279
9.9 20.012104
9.91 20.01101
9.92 20.009993
9.93 20.009051
9.94 20.008181
9.95 20.007378
9.96 20.006639
9.97 20.005961
9.98 20.005341
9.99 20.004775
10 20.00426
10.01 20.003791
10.02 20.003367
10.03 20.002985
10.04 20.00264
10.05 20.002329
10.06 20.00205
10.07 20.001802
10.08 20.00158
10.09 20.001382
10.1 20.001205
10.11 20.001049
10.12 20.000912
10.13 20.000791
10.14 20.000684
10.15 20.00059
10.16 20.000508
10.17 20.000436
10.18 20.000374
10.19 20.00032
10.2 20.000274
10.21 20.000233
10.22 20.000198
10.23 20.000168
10.24 20.000142
10.25 20.00012
10.26 20.000101
10.27 20.000085
10.28 20.000071
10.29 20.00006
10.3 20.00005
10.31 20.000042
10.32 20.000035
10.33 20.000029
10.34 20.000024
10.35 20.00002
10.36 20.000016
10.37 20.000013
10.38 20.000011
10.39 20.000009
10.4 20.000007
10.41 20.000006
10.42 20.000005
10.43 20.000004
10.44 20.000003
10.45 20.000002
10.46 20.000002
10.47 20.000001
10.48 20.000001
10.49 20.000001
10.5 20.000001
10.51 20.000001
10.52 20.000001
10.53 20
10.54 20
10.55 20
10.56 20
10.57 20
10.58 20
10.59 20
10.6 20
10.61 20
10.62 20
10.63 20
10.64 20
10.65 20
10.66 20
10.67 20
10.68 20
10.69 20
10.7 20
10.71 20
10.72 20
10.73 20
10.74 20
10.75 20
10.76 20
10.77 20
10.78 20
10.79 20
10.8 20
10.81 20
10.82 20
10.83 20
10.84 20
10.85 20
10.86 20
10.87 20
10.88 20
10.89 20
10.9 20
10.91 20
10.92 20
10.93 20
10.94 20
10.95 20
10.96 20
10.97 20
10.98 20
10.99 20
11 20
11.01 20
11.02 20
11.03 20
11.04 20
11.05 20
11.06 20
11.07 20
11.08 20
11.09 20
11.1 20
11.11 20
11.12 20
11.13 20
11.14 20
11.15 20
11.16 20
11.17 20
11.18 20
11.19 20
11.2 20
11.21 20
11.22 20
11.23 20
11.24 20
11.25 20
11.26 20
11.27 20
11.28 20
11.29 20
11.3 20
11.31 20
11.32 20
11.33 20
11.34 20
11.35 20
11.36 20
11.37 20
11.38 20
11.39 20
11.4 20
11.41 20
11.42 20
11.43 20
11.44 20
11.45 20
11.46 20
11.47 20
11.48 20
11.49 20
11.5 20
11.51 20
11.52 20
11.53 20
11.54 20
11.55 20
11.56 20
11.57 20
11.58 20
11.59 20
11.6 20
11.61 20
11.62 20
11.63 20
11.64 20
11.65 20
11.66 20
11.67 20
11.68 20
11.69 20
11.7 20
11.71 20
11.72 20
11.73 20
11.74 20
11.75 20
11.76 20
11.77 20
11.78 20
11.79 20
11.8 20
11.81 20
11.82 20
11.83 20
11.84 20
11.85 20
11.86 20
11.87 20
11.88 20
11.89 20
11.9 20
11.91 20
11.92 20
11.93 20
11.94 20
11.95 20
11.96 20
11.97 20
11.98 20
11.99 20
12 20
12.01 20
12.02 20
12.03 20
12.04 20
12.05 20
12.06 20
12.07 20
12.08 20
12.09 20
12.1 20
12.11 20
12.12 20
12.13 20
12.14 20
12.15 20
12.16 20
12.17 20
12.18 20
12.19 20
12.2 20
12.21 20
12.22 20
12.23 20
12.24 20
12.25 20
12.26 20
12.27 20
12.28 20
12.29 20
12.3 20
12.31 20
12.32 20
12.33 20
12.34 20
12.35 20
12.36 20
12.37 20
12.38 20
12.39 20
12.4 20
12.41 20
12.42 20
12.43 20
12.44 20
12.45 20
12.46 20
12.47 20
12.48 20
12.49 20
12.5 20
12.51 20
12.52 20
12.53 20
12.54 20
12.55 20
12.56 20
12.57 20
12.58 20
12.59 20
12.6 20
12.61 20
12.62 20
12.63 20
12.64 20
12.65 20
12.66 20
12.67 20
12.68 20
12.69 20
12.7 20
12.71 20
12.72 20
12.73 20
12.74 20
12.75 20
12.76 20
12.77 20
12.78 20
12.79 20
12.8 20
12.81 20
12.82 20
12.83 20
12.84 20
12.85 20
12.86 20
12.87 20
12.88 20
12.89 20
12.9 20
12.91 20
12.92 20
12.93 20
12.94 20
12.95 20
12.96 20
12.97 20
12.98 20
12.99 20
13 20
13.01 20
13.02 20
13.03 20
13.04 20
13.05 20
13.06 20
13.07 20
13.08 20
13.09 20
13.1 20
13.11 20
13.12 20
13.13 20
13.14 20
13.15 20
13.16 20
13.17 20
13.18 20
13.19 20
13.2 20
13.21 20
13.22 20
13.23 20
13.24 20
13.25 20
13.26 20
13.27 20
13.28 20
13.29 20
13.3 20
13.31 20
13.32 20
13.33 20
13.34 20
13.35 20
13.36 20
13.37 20
13.38 20
13.39 20
13.4 20
13.41 20
13.42 20
13.43 20
13.44 20
13.45 20
13.46 20
13.47 20
13.48 20
13.49 20
13.5 20
13.51 20
13.52 20
13.53 20
13.54 20
13.55 20
13.56 20
13.57 20
13.58 20
13.59 20
13.6 20
13.61 20
13.62 20
13.63 20
13.64 20
13.65 20
13.66 20
13.67 20
13.68 20
13.69 20
13.7 20
13.71 20
13.72 20
13.73 20
13.74 20
13.75 20
13.76 20
13.77 20
13.78 20
13.79 20
13.8 20
13.81 20
13.82 20
13.83 20
13.84 20
13.85 20
13.86 20
13.87 20
13.88 20
13.89 20
13.9 20
13.91 20
13.92 20
13.93 20
13.94 20
13.95 20
13.96 20
13.97 20
13.98 20
13.99 20
14 20
14.01 20
14.02 20
14.03 20
14.04 20
14.05 20
14.06 20
14.07 20
14.08 20
14.09 20
14.1 20
14.11 20
14.12 20
14.13 20
14.14 20
14.15 20
14.16 20
14.17 20
14.18 20
14.19 20
14.2 20
14.21 20
14.22 20
14.23 20
14.24 20
14.25 20
14.26 20
14.27 20
14.28 20
14.29 20
14.3 20
14.31 20
14.32 20
14.33 20
14.34 20
14.35 20
14.36 20
14.37 20
14.38 20
14.39 20
14.4 20
14.41 20
14.42 20
14.43 20
14.44 20
14.45 20
14.46 20
14.47 20
14.48 20
14.49 20
14.5 20
14.51 20
14.52 20
14.53 20
14.54 20
14.55 20
14.56 20
14.57 20
14.58 20
14.59 20
14.6 20
14.61 20
14.62 20
14.63 20
14.64 20
14.65 20
14.66 20
14.67 20
14.68 20
14.69 20
14.7 20
14.71 20
14.72 20
14.73 20
14.74 20
14.75 20
14.76 20
14.77 20
14.78 20
14.79 20
14.8 20
14.81 20
14.82 20
14.83 20
14.84 20
14.85 20
14.86 20
14.87 20
14.88 20
14.89 20
14.9 20
14.91 20
14.92 20
14.93 20
14.94 20
14.95 20
14.96 20
14.97 20
14.98 20
14.99 20
15 20
15.01 20
15.02 20
15.03 20
15.04 20
15.05 20
15.06 20
15.07 20
15.08 20
15.09 20
15.1 20
15.11 20
15.12 20
15.13 20
15.14 20
15.15 20
15.16 20
15.17 20
15.18 20
15.19 20
15.2 20.000001
15.21 20.000001
15.22 20.000001
15.23 20.000001
15.24 20.000001
15.25 20.000002
15.26 20.000002
15.27 20.000002
15.28 20.000002
15.29 20.000002
15.3 20.000003
15.31 20.000004
15.32 20.000004
15.33 20.000005
15.34 20.000005
15.35 20.000005
15.36 20.000006
15.37 20.000007
15.38 20.000008
15.39 20.000009
15.4 20.00001
15.41 20.000011
15.42 20.000013
15.43 20.000014
15.44 20.000016
15.45 20.000018
15.46 20.00002
15.47 20.000022
15.48 20.000024
15.49 20.000026
15.5 20.000029
15.51 20.000032
15.52 20.000035
15.53 20.000038
15.54 20.000042
15.55 20.000045
15.56 20.000049
15.57 20.000053
15.58 20.000058
15.59 20.000062
15.6 20.000067
15.61 20.000072
15.62 20.000077
15.63 20.000082
15.64 20.000088
15.65 20.000093
15.66 20.000099
15.67 20.000105
15.68 20.000112
15.69 20.000118
15.7 20.000124
15.71 20.000131
15.72 20.000138
15.73 20.000145
15.74 20.000151
15.75 20.000157
15.76 20.000163
15.77 20.000169
15.78 20.000176
15.79 20.000182
15.8 20.000188
15.81 20.000194
15.82 20.000199
15.83 20.000204
15.84 20.000209
15.85 20.000214
15.86 20.000218
15.87 20.000222
15.88 20.000226
15.89 20.00023
15.9 20.000233
15.91 20.000236
15.92 20.000239
15.93 20.000242
15.94 20.000244
15.95 20.000246
15.96 20.000248
15.97 20.000249
15.98 20.00025
15.99 20.000251
16 20.000252
16.01 20.000253
16.02 20.000255
16.03 20.000256
16.04 20.000257
16.05 20.000258
16.06 20.000259
16.07 20.000261
16.08 20.000263
16.09 20.000265
16.1 20.000267
16.11 20.000269
16.12 20.000272
16.13 20.000274
16.14 20.000277
16.15 20.00028
16.16 20.000284
16.17 20.000289
16.18 20.000294
16.19 20.000298
16.2 20.000303
16.21 20.000309
16.22 20.000316
16.23 20.000322
16.24 20.000327
16.25 20.000333
16.26 20.00034
16.27 20.000347
16.28 20.000353
16.29 20.000359
16.3 20.000365
16.31 20.000372
16.32 20.000378
16.33 20.000384
16.34 20.000389
16.35 20.000394
16.36 20.000398
16.37 20.000402
16.38 20.000405
16.39 20.000408
16.4 20.00041
16.41 20.000411
16.42 20.000412
16.43 20.000412
16.44 20.000411
16.45 20.000409
16.46 20.000407
16.47 20.000404
16.48 20.000401
16.49 20.000397
16.5 20.000392
16.51 20.000386
16.52 20.000379
16.53 20.000371
16.54 20.000363
16.55 20.000355
16.56 20.000347
16.57 20.000337
16.58 20.000326
16.59 20.000315
16.6 20.000305
16.61 20.000295
16.62 20.000284
16.63 20.000273
16.64 20.000261
16.65 20.00025
16.66 20.000238
16.67 20.000226
16.68 20.000214
16.69 20.000203
16.7 20.000192
16.71 20.000181
16.72 20.00017
16.73 20.00016
16.74 20.00015
16.75 20.00014
16.76 20.000131
16.77 20.000122
16.78 20.000114
16.79 20.000105
16.8 20.000097
16.81 20.00009
16.82 20.000083
16.83 20.000076
16.84 20.00007
16.85 20.000064
16.86 20.000058
16.87 20.000053
16.88 20.000048
16.89 20.000044
16.9 20.00004
16.91 20.000036
16.92 20.000032
16.93 20.000029
16.94 20.000026
16.95 20.000023
16.96 20.00002
16.97 20.000018
16.98 20.000016
16.99 20.000014
17 20.000012
17.01 20.000011
17.02 20.00001
17.03 20.000009
17.04 20.000008
17.05 20.000007
17.06 20.000006
17.07 20.000005
17.08 20.000004
17.09 20.000004
17.1 20.000004
17.11 20.000003
17.12 20.000002
17.13 20.000002
17.14 20.000002
17.15 20.000002
17.16 20.000002
17.17 20.000001
17.18 20
17.19 20
17.2 20
17.21 20
17.22 20
17.23 20
17.24 20
17.25 20
17.26 20
17.27 20
17.28 20
17.29 20
17.3 20
17.31 20
17.32 20
17.33 20
17.34 20
17.35 20
17.36 20
17.37 20
17.38 20
17.39 20
17.4 20
17.41 20
17.42 20
17.43 20
17.44 20
17.45 20
17.46 20
17.47 20
17.48 20
17.49 20
17.5 20
17.51 20
17.52 20
17.53 20
17.54 20
17.55 20
17.56 20
17.57 20
17.58 20
17.59 20
17.6 20
17.61 20
17.62 20
17.63 20
17.64 20
17.65 20
17.66 20
17.67 20
17.68 20
17.69 20
17.7 20
17.71 20
17.72 20
17.73 20
17.74 20
17.75 20
17.76 20
17.77 20
17.78 20
17.79 20
17.8 20
17.81 20
17.82 20
17.83 20
17.84 20
17.85 20
17.86 20
17.87 20
17.88 20
17.89 20
17.9 20
17.91 20
17.92 20
17.93 20
17.94 20
17.95 20
17.96 20
17.97 20
17.98 20
17.99 20
18 20
18.01 20
18.02 20
18.03 20
18.04 20
18.05 20
18.06 20
18.07 20
18.08 20
18.09 20
18.1 20
18.11 20
18.12 20
18.13 20
18.14 20
18.15 20
18.16 20
18.17 20
18.18 20
18.19 20
18.2 20
18.21 20
18.22 20
18.23 20
18.24 20
18.25 20
18.26 20
18.27 20
18.28 20
18.29 20
18.3 20
18.31 20
18.32 20
18.33 20
18.34 20
18.35 20
18.36 20
18.37 20
18.38 20
18.39 20
18.4 20
18.41 20
18.42 20
18.43 20
18.44 20
18.45 20
18.46 20
18.47 20
18.48 20
18.49 20
18.5 20
18.51 20
18.52 20
18.53 20
18.54 20
18.55 20
18.56 20
18.57 20
18.58 20
18.59 20
18.6 20
18.61 20
18.62 20
18.63 20
18.64 20
18.65 20
18.66 20
18.67 20
18.68 20
18.69 20
18.7 20
18.71 20
18.72 20
18.73 20
18.74 20
18.75 20
18.76 20
18.77 20
18.78 20
18.79 20
18.8 20
18.81 20
18.82 20
18.83 20
18.84 20
18.85 20
18.86 20
18.87 20
18.88 20
18.89 20
18.9 20
18.91 20
18.92 20
18.93 20
18.94 20
18.95 20
18.96 20
18.97 20
18.98 20
18.99 20
19 20
19.01 20
19.02 20
19.03 20
19.04 20
19.05 20
19.06 20
19.07 20
19.08 20
19.09 20
19.1 20
19.11 20
19.12 20
19.13 20
19.14 20
19.15 20
19.16 20
19.17 20
19.18 20.000001
19.19 20.000001
19.2 20.000001
19.21 20.000001
19.22 20.000001
19.23 20.000002
19.24 20.000002
19.25 20.000002
19.26 20.000002
19.27 20.000003
19.28 20.000004
19.29 20.000005
19.3 20.000005
19.31 20.000006
19.32 20.000007
19.33 20.000008
19.34 20.00001
19.35 20.000012
19.36 20.000014
19.37 20.000016
19.38 20.000019
19.39 20.000022
19.4 20.000025
19.41 20.000029
19.42 20.000034
19.43 20.000039
19.44 20.000045
19.45 20.000052
19.46 20.000059
19.47 20.000067
19.48 20.000077
19.49 20.000088
19.5 20.0001
19.51 20.000114
19.52 20.000129
19.53 20.000146
19.54 20.000164
19.55 20.000185
19.56 20.000207
19.57 20.000231
19.58 20.000258
19.59 20.000288
19.6 20.00032
19.61 20.000355
19.62 20.000393
19.63 20.000434
19.64 20.000478
19.65 20.000526
19.66 20.000577
19.67 20.000632
19.68 20.00069
19.69 20.000752
19.7 20.000818
19.71 20.000888
19.72 20.000962
19.73 20.001039
19.74 20.00112
19.75 20.001205
19.76 20.001293
19.77 20.001384
19.78 20.001479
19.79 20.001577
19.8 20.001677
19.81 20.00178
19.82 20.001885
19.83 20.001992
19.84 20.0021
19.85 20.002209
19.86 20.002318
19.87 20.002428
19.88 20.002537
19.89 20.002645
19.9 20.002752
19.91 20.002857
19.92 20.002959
19.93 20.003058
19.94 20.003154
19.95 20.003245
19.96 20.003331
19.97 20.003412
19.98 20.003488
19.99 20.003557
20 20.003619
20.01 20.003674
20.02 20.003722
20.03 20.003763
20.04 20.003795
20.05 20.003819
20.06 20.003834
20.07 20.003841
20.08 20.00384
20.09 20.00383
20.1 20.003812
20.11 20.003786
20.12 20.003752
20.13 20.00371
20.14 20.00366
20.15 20.003603
20.16 20.003539
20.17 20.003468
20.18 20.003391
20.19 20.003309
20.2 20.003223
20.21 20.003131
20.22 20.003036
20.23 20.002938
20.24 20.002837
20.25 20.002734
20.26 20.002629
20.27 20.002524
20.28 20.002418
20.29 20.002312
20.3 20.002207
20.31 20.002104
20.32 20.002003
20.33 20.001903
20.34 20.001806
20.35 20.001713
20.36 20.001624
20.37 20.001539
20.38 20.001459
20.39 20.001383
20.4 20.001312
20.41 20.001247
20.42 20.001188
20.43 20.001135
20.44 20.001088
20.45 20.001047
20.46 20.001013
20.47 20.000987
20.48 20.000968
20.49 20.000955
20.5 20.00095
20.51 20.000953
20.52 20.000963
20.53 20.000981
20.54 20.001006
20.55 20.00104
20.56 20.001081
20.57 20.00113
20.58 20.001187
20.59 20.001253
20.6 20.001327
20.61 20.001408
20.62 20.001496
20.63 20.001592
20.64 20.001696
20.65 20.001807
20.66 20.001925
20.67 20.00205
20.68 20.00218
20.69 20.002316
20.7 20.002458
20.71 20.002606
20.72 20.002759
20.73 20.002916
20.74 20.003076
20.75 20.003239
20.76 20.003403
20.77 20.003568
20.78 20.003734
20.79 20.003901
20.8 20.004067
20.81 20.004231
20.82 20.004391
20.83 20.004548
20.84 20.0047
20.85 20.004848
20.86 20.00499
20.87 20.005124
20.88 20.00525
20.89 20.005367
20.9 20.005475
20.91 20.005573
20.92 20.005661
20.93 20.005737
20.94 20.005802
20.95 20.005855
20.96 20.005895
20.97 20.005922
20.98 20.005935
20.99 20.005936
21 20.005924
21.01 20.005899
21.02 20.005862
21.03 20.005812
21.04 20.005749
21.05 20.005675
21.06 20.005589
21.07 20.005492
21.08 20.005385
21.09 20.005269
21.1 20.005144
21.11 20.00501
21.12 20.004869
21.13 20.004722
21.14 20.00457
21.15 20.004412
21.16 20.00425
21.17 20.004085
21.18 20.003918
21.19 20.00375
21.2 20.003581
21.21 20.003413
21.22 20.003245
21.23 20.003078
21.24 20.002913
21.25 20.002751
21.26 20.002593
21.27 20.002438
21.28 20.002287
21.29 20.002141
21.3 20.002
21.31 20.001864
21.32 20.001734
21.33 20.001609
21.34 20.001489
21.35 20.001376
21.36 20.001269
21.37 20.001167
21.38 20.00107
21.39 20.000979
21.4 20.000895
21.41 20.000816
21.42 20.000743
21.43 20.000674
21.44 20.00061
21.45 20.000552
21.46 20.000498
21.47 20.000448
21.48 20.000402
21.49 20.00036
21.5 20.000322
21.51 20.000288
21.52 20.000256
21.53 20.000227
21.54 20.000201
21.55 20.000178
21.56 20.000157
21.57 20.000137
21.58 20.00012
21.59 20.000105
21.6 20.000093
21.61 20.000082
21.62 20.000071
21.63 20.000061
21.64 20.000053
21.65 20.000046
21.66 20.00004
21.67 20.000034
21.68 20.000029
21.69 20.000025
21.7 20.000021
21.71 20.000018
21.72 20.000016
21.73 20.000014
21.74 20.000013
21.75 20.000012
21.76 20.00001
21.77 20.000008
21.78 20.000007
21.79 20.000006
21.8 20.000006
21.81 20.000005
21.82 20.000005
21.83 20.000005
21.84 20.000005
21.85 20.000005
21.86 20.000006
21.87 20.000006
21.88 20.000007
21.89 20.000008
21.9 20.000009
21.91 20.000011
21.92 20.000013
21.93 20.000015
21.94 20.000017
21.95 20.00002
21.96 20.000023
21.97 20.000026
21.98 20.00003
21.99 20.000035
22 20.00004
22.01 20.000046
22.02 20.000052
22.03 20.000059
22.04 20.000067
22.05 20.000076
22.06 20.000086
22.07 20.000097
22.08 20.00011
22.09 20.000124
22.1 20.000139
22.11 20.000155
22.12 20.000173
22.13 20.000193
22.14 20.000214
22.15 20.000238
22.16 20.000263
22.17 20.00029
22.18 20.00032
22.19 20.000352
22.2 20.000386
22.21 20.000423
22.22 20.000462
22.23 20.000503
22.24 20.000547
22.25 20.000593
22.26 20.000642
22.27 20.000694
22.28 20.000748
22.29 20.000804
22.3 20.000862
22.31 20.000923
22.32 20.000986
22.33 20.001051
22.34 20.001118
22.35 20.001186
22.36 20.001255
22.37 20.001326
22.38 20.001398
22.39 20.00147
22.4 20.001542
22.41 20.001615
22.42 20.001687
22.43 20.001759
22.44 20.001829
22.45 20.001898
22.46 20.001965
22.47 20.00203
22.48 20.002093
22.49 20.002153
22.5 20.00221
22.51 20.002263
22.52 20.002312
22.53 20.002357
22.54 20.002398
22.55 20.002434
22.56 20.002465
22.57 20.002491
22.58 20.002511
22.59 20.002526
22.6 20.002536
22.61 20.00254
22.62 20.002538
22.63 20.002531
22.64 20.002518
22.65 20.0025
22.66 20.002476
22.67 20.002447
22.68 20.002413
22.69 20.002374
22.7 20.002331
22.71 20.002283
22.72 20.002232
22.73 20.002177
22.74 20.002119
22.75 20.002057
22.76 20.001993
22.77 20.001926
22.78 20.001858
22.79 20.001788
22.8 20.001717
22.81 20.001645
22.82 20.001573
22.83 20.0015
22.84 20.001428
22.85 20.001356
22.86 20.001285
22.87 20.001215
22.88 20.001146
22.89 20.001079
22.9 20.001013
22.91 20.00095
22.92 20.000888
22.93 20.000828
22.94 20.000771
22.95 20.000716
22.96 20.000664
22.97 20.000614
22.98 20.000566
22.99 20.000521
23 20.000479
23.01 20.000439
23.02 20.000401
23.03 20.000366
23.04 20.000333
23.05 20.000303
23.06 20.000275
23.07 20.000249
23.08 20.000224
23.09 20.000202
23.1 20.000181
23.11 20.000162
23.12 20.000145
23.13 20.000129
23.14 20.000115
23.15 20.000102
23.16 20.000091
23.17 20.000081
23.18 20.000071
23.19 20.000063
23.2 20.000055
23.21 20.000048
23.22 20.000042
23.23 20.000037
23.24 20.000032
23.25 20.000028
23.26 20.000024
23.27 20.000021
23.28 20.000018
23.29 20.000015
23.3 20.000013
23.31 20.000011
23.32 20.00001
23.33 20.000008
23.34 20.000007
23.35 20.000006
23.36 20.000005
23.37 20.000004
23.38 20.000004
23.39 20.000004
23.4 20.000003
23.41 20.000003
23.42 20.000002
23.43 20.000001
23.44 20.000001
23.45 20.000001
23.46 20.000001
23.47 20.000001
23.48 20.000001
23.49 20
23.5 20
23.51 20
23.52 20
23.53 20
23.54 20
23.55 20
23.56 20
23.57 20
23.58 20
23.59 20
23.6 20
23.61 20
23.62 20
23.63 20
23.64 20
23.65 20
23.66 20
23.67 20
23.68 20
23.69 20
23.7 20
23.71 20
23.72 20
23.73 20
23.74 20
23.75 20
23.76 20
23.77 20
23.78 20
23.79 20
23.8 20
23.81 20
23.82 20
23.83 20
23.84 20
23.85 20
23.86 20
23.87 20
23.88 20
23.89 20
23.9 20
23.91 20
23.92 20
23.93 20
23.94 20.000001
23.95 20.000001
23.96 20.000001
23.97 20.000001
23.98 20.000001
23.99 20.000003
24 20.000004
24.01 20.000004
24.02 20.000004
24.03 20.000004
24.04 20.000005
24.05 20.000007
24.06 20.000008
24.07 20.000009
24.08 20.00001
24.09 20.000012
24.1 20.000014
24.11 20.000016
24.12 20.000018
24.13 20.000021
24.14 20.000024
24.15 20.000028
24.16 20.000032
24.17 20.000037
24.18 20.000042
24.19 20.000048
24.2 20.000055
24.21 20.000063
24.22 20.000071
24.23 20.00008
24.24 20.00009
24.25 20.000101
24.26 20.000113
24.27 20.000127
24.28 20.000142
24.29 20.000158
24.3 20.000176
24.31 20.000195
24.32 20.000216
24.33 20.000239
24.34 20.000264
24.35 20.000291
24.36 20.00032
24.37 20.000351
24.38 20.000383
24.39 20.000418
24.4 20.000455
24.41 20.000495
24.42 20.000537
24.43 20.000581
24.44 20.000627
24.45 20.000675
24.46 20.000726
24.47 20.000778
24.48 20.000833
24.49 20.00089
24.5 20.000949
24.51 20.001009
24.52 20.001071
24.53 20.001134
24.54 20.001199
24.55 20.001265
24.56 20.001331
24.57 20.001397
24.58 20.001463
24.59 20.00153
24.6 20.001596
24.61 20.001661
24.62 20.001724
24.63 20.001787
24.64 20.001848
24.65 20.001907
24.66 20.001963
24.67 20.002017
24.68 20.002068
24.69 20.002115
24.7 20.002159
24.71 20.002199
24.72 20.002236
24.73 20.002268
24.74 20.002295
24.75 20.002318
24.76 20.002336
24.77 20.002349
24.78 20.002358
24.79 20.002362
24.8 20.002361
24.81 20.002356
24.82 20.002346
24.83 20.002331
24.84 20.002312
24.85 20.002288
24.86 20.002261
24.87 20.00223
24.88 20.002196
24.89 20.002159
24.9 20.002119
24.91 20.002078
24.92 20.002035
24.93 20.00199
24.94 20.001945
24.95 20.0019
24.96 20.001855
24.97 20.00181
24.98 20.001767
24.99 20.001726
25 20.001688
25.01 20.001653
25.02 20.001621
25.03 20.001593
25.04 20.00157
25.05 20.001551
25.06 20.001538
25.07 20.001532
25.08 20.001533
25.09 20.00154
25.1 20.001555
25.11 20.001578
25.12 20.00161
25.13 20.00165
25.14 20.001699
25.15 20.001757
25.16 20.001824
25.17 20.001902
25.18 20.001989
25.19 20.002086
25.2 20.002192
25.21 20.002308
25.22 20.002433
25.23 20.002566
25.24 20.002709
25.25 20.002862
25.26 20.003023
25.27 20.003192
25.28 20.003368
25.29 20.00355
25.3 20.003739
25.31 20.003933
25.32 20.004132
25.33 20.004334
25.34 20.004538
25.35 20.004745
25.36 20.004952
25.37 20.005158
25.38 20.005363
25.39 20.005566
25.4 20.005765
25.41 20.005959
25.42 20.006146
25.43 20.006326
25.44 20.006498
25.45 20.00666
25.46 20.006812
25.47 20.006953
25.48 20.007081
25.49 20.007196
25.5 20.007297
25.51 20.007383
25.52 20.007454
25.53 20.007509
25.54 20.007548
25.55 20.00757
25.56 20.007575
25.57 20.007564
25.58 20.007537
25.59 20.007493
25.6 20.007433
25.61 20.007358
25.62 20.007267
25.63 20.00716
25.64 20.007039
25.65 20.006905
25.66 20.00676
25.67 20.006603
25.68 20.006435
25.69 20.006257
25.7 20.006071
25.71 20.005877
25.72 20.005677
25.73 20.005472
25.74 20.005262
25.75 20.005049
25.76 20.004834
25.77 20.004618
25.78 20.004402
25.79 20.004187
25.8 20.003973
25.81 20.003762
25.82 20.003554
25.83 20.00335
25.84 20.003151
25.85 20.002957
25.86 20.002769
25.87 20.002587
25.88 20.002412
25.89 20.002244
25.9 20.002083
25.91 20.001929
25.92 20.001782
25.93 20.001643
25.94 20.001512
25.95 20.001388
25.96 20.001271
25.97 20.001161
25.98 20.001059
25.99 20.000964
26 20.000875
26.01 20.000792
26.02 20.000716
26.03 20.000646
26.04 20.000581
26.05 20.000522
26.06 20.000467
26.07 20.000417
26.08 20.000372
26.09 20.000331
26.1 20.000294
26.11 20.00026
26.12 20.00023
26.13 20.000203
26.14 20.000179
26.15 20.000157
26.16 20.000138
26.17 20.000121
26.18 20.000105
26.19 20.000091
26.2 20.000079
26.21 20.000068
26.22 20.000059
26.23 20.000051
26.24 20.000044
26.25 20.000038
26.26 20.000033
26.27 20.000028
26.28 20.000024
26.29 20.00002
26.3 20.000017
26.31 20.000014
26.32 20.000012
26.33 20.00001
26.34 20.000009
26.35 20.000008
26.36 20.000007
26.37 20.000006
26.38 20.000005
26.39 20.000004
26.4 20.000004
26.41 20.000003
26.42 20.000003
26.43 20.000003
26.44 20.000003
26.45 20.000004
26.46 20.000004
26.47 20.000004
26.48 20.000004
26.49 20.000004
26.5 20.000005
26.51 20.000006
26.52 20.000007
26.53 20.000008
26.54 20.000009
26.55 20.00001
26.56 20.000012
26.57 20.000014
26.58 20.000016
26.59 20.000018
26.6 20.00002
26.61 20.000023
26.62 20.000026
26.63 20.00003
26.64 20.000034
26.65 20.000038
26.66 20.000043
26.67 20.000048
26.68 20.000054
26.69 20.00006
26.7 20.000067
26.71 20.000075
26.72 20.000083
26.73 20.000092
26.74 20.000102
26.75 20.000113
26.76 20.000124
26.77 20.000136
26.78 20.000149
26.79 20.000163
26.8 20.000178
26.81 20.000194
26.82 20.000211
26.83 20.000229
26.84 20.000247
26.85 20.000266
26.86 20.000287
26.87 20.000309
26.88 20.000331
26.89 20.000354
26.9 20.000378
26.91 20.000403
26.92 20.000428
26.93 20.000454
26.94 20.000481
26.95 20.000507
26.96 20.000534
26.97 20.000561
26.98 20.000589
26.99 20.000617
27 20.000644
27.01 20.000671
27.02 20.000697
27.03 20.000723
27.04 20.000748
27.05 20.000773
27.06 20.000796
27.07 20.000818
27.08 20.000839
27.09 20.000859
27.1 20.000877
27.11 20.000894
27.12 20.000909
27.13 20.000922
27.14 20.000933
27.15 20.000943
27.16 20.00095
27.17 20.000955
27.18 20.000958
27.19 20.000959
27.2 20.000958
27.21 20.000954
27.22 20.000949
27.23 20.000942
27.24 20.000933
27.25 20.000922
27.26 20.000908
27.27 20.000893
27.28 20.000876
27.29 20.000858
27.3 20.000838
27.31 20.000817
27.32 20.000794
27.33 20.00077
27.34 20.000746
27.35 20.000721
27.36 20.000695
27.37 20.000669
27.38 20.000642
27.39 20.000615
27.4 20.000587
27.41 20.000559
27.42 20.000532
27.43 20.000505
27.44 20.000479
27.45 20.000452
27.46 20.000426
27.47 20.000402
27.48 20.000378
27.49 20.000354
27.5 20.000331
27.51 20.000308
27.52 20.000287
27.53 20.000267
27.54 20.000248
27.55 20.000231
27.56 20.000214
27.57 20.000197
27.58 20.000181
27.59 20.000167
27.6 20.000154
27.61 20.000142
27.62 20.000131
27.63 20.000121
27.64 20.000111
27.65 20.000103
27.66 20.000096
27.67 20.00009
27.68 20.000085
27.69 20.00008
27.7 20.000075
27.71 20.000072
27.72 20.00007
27.73 20.000069
27.74 20.000068
27.75 20.000068
27.76 20.000069
27.77 20.000071
27.78 20.000073
27.79 20.000076
27.8 20.00008
27.81 20.000085
27.82 20.00009
27.83 20.000096
27.84 20.000103
27.85 20.000111
27.86 20.000119
27.87 20.000127
27.88 20.000135
27.89 20.000145
27.9 20.000157
27.91 20.000168
27.92 20.00018
27.93 20.000192
27.94 20.000205
27.95 20.000218
27.96 20.000232
27.97 20.000246
27.98 20.000261
27.99 20.000276
28 20.000291
28.01 20.000307
28.02 20.000323
28.03 20.000338
28.04 20.000354
28.05 20.00037
28.06 20.000387
28.07 20.000403
28.08 20.000418
28.09 20.000432
28.1 20.000446
28.11 20.00046
28.12 20.000474
28.13 20.000487
28.14 20.0005
28.15 20.000511
28.16 20.000521
28.17 20.00053
28.18 20.000538
28.19 20.000546
28.2 20.000553
28.21 20.000558
28.22 20.000561
28.23 20.000564
28.24 20.000566
28.25 20.000566
28.26 20.000565
28.27 20.000563
28.28 20.00056
28.29 20.000556
28.3 20.000551
28.31 20.000543
28.32 20.000535
28.33 20.000527
28.34 20.000518
28.35 20.000507
28.36 20.000495
28.37 20.000482
28.38 20.000469
28.39 20.000456
28.4 20.000442
28.41 20.000427
28.42 20.000412
28.43 20.000398
28.44 20.000383
28.45 20.000368
28.46 20.000352
28.47 20.000336
28.48 20.000321
28.49 20.000306
28.5 20.000291
28.51 20.000276
28.52 20.000262
28.53 20.00025
28.54 20.000238
28.55 20.000225
28.56 20.000213
28.57 20.000202
28.58 20.000192
28.59 20.000184
28.6 20.000176
28.61 20.000169
28.62 20.000162
28.63 20.000157
28.64 20.000154
28.65 20.000152
28.66 20.00015
28.67 20.00015
28.68 20.000151
28.69 20.000154
28.7 20.000158
28.71 20.000164
28.72 20.000171
28.73 20.000179
28.74 20.000189
28.75 20.000201
28.76 20.000215
28.77 20.00023
28.78 20.000247
28.79 20.000266
28.8 20.000286
28.81 20.000308
28.82 20.000332
28.83 20.000358
28.84 20.000387
28.85 20.000417
28.86 20.000449
28.87 20.000482
28.88 20.000517
28.89 20.000554
28.9 20.000593
28.91 20.000633
28.92 20.000674
28.93 20.000718
28.94 20.000763
28.95 20.000809
28.96 20.000855
28.97 20.000902
28.98 20.000949
28.99 20.000998
29 20.001047
29.01 20.001096
29.02 20.001145
29.03 20.001193
29.04 20.00124
29.05 20.001286
29.06 20.001332
29.07 20.001376
29.08 20.001419
29.09 20.00146
29.1 20.001499
29.11 20.001535
29.12 20.001569
29.13 20.0016
29.14 20.001628
29.15 20.001654
29.16 20.001676
29.17 20.001694
29.18 20.001708
29.19 20.00172
29.2 20.001728
29.21 20.001732
29.22 20.001731
29.23 20.001727
29.24 20.001719
29.25 20.001708
29.26 20.001694
29.27 20.001676
29.28 20.001654
29.29 20.00163
29.3 20.001602
29.31 20.001571
29.32 20.001537
29.33 20.001501
29.34 20.001463
29.35 20.001422
29.36 20.001379
29.37 20.001336
29.38 20.001291
29.39 20.001244
29.4 20.001195
29.41 20.001147
29.42 20.001099
29.43 20.00105
29.44 20.001
29.45 20.000952
29.46 20.000904
29.47 20.000857
29.48 20.00081
29.49 20.000763
29.5 20.000717
29.51 20.000674
29.52 20.000633
29.53 20.000592
29.54 20.000552
29.55 20.000513
29.56 20.000476
29.57 20.000441
29.58 20.000408
29.59 20.000377
29.6 20.000348
29.61 20.00032
29.62 20.000293
29.63 20.000268
29.64 20.000244
29.65 20.000223
29.66 20.000203
29.67 20.000184
29.68 20.000166
29.69 20.00015
29.7 20.000136
29.71 20.000123
29.72 20.00011
29.73 20.000098
29.74 20.000087
29.75 20.000078
29.76 20.00007
29.77 20.000062
29.78 20.000054
29.79 20.000048
29.8 20.000043
29.81 20.000039
29.82 20.000034
29.83 20.000029
29.84 20.000025
29.85 20.000022
29.86 20.00002
29.87 20.000018
29.88 20.000015
29.89 20.000013
29.9 20.000011
29.91 20.000009
29.92 20.000008
29.93 20.000007
29.94 20.000006
29.95 20.000006
29.96 20.000005
29.97 20.000004
29.98 20.000003
29.99 20.000002
30 20.000002
30.01 20.000002
30.02 20.000001
30.03 20
30.04 20
30.05 20
30.06 20
30.07 20
30.08 20
30.09 20
30.1 20
30.11 20
30.12 20
30.13 20
30.14 20
30.15 20
30.16 20
30.17 20
30.18 20
30.19 20
30.2 20
30.21 20
30.22 20
30.23 20
30.24 20
30.25 20
30.26 20
30.27 20
30.28 20
30.29 20
30.3 20
30.31 20
30.32 20
30.33 20
30.34 20
30.35 20
30.36 20
30.37 20
30.38 20
30.39 20
30.4 20
30.41 20
30.42 20
30.43 20
30.44 20
30.45 20
30.46 20
30.47 20
30.48 20
30.49 20
30.5 20
30.51 20
30.52 20
30.53 20
30.54 20
30.55 20
30.56 20
30.57 20
30.58 20
30.59 20
30.6 20
30.61 20
30.62 20
30.63 20
30.64 20
30.65 20
30.66 20
30.67 20
30.68 20
30.69 20
30.7 20
30.71 20
30.72 20
30.73 20
30.74 20
30.75 20
30.76 20
30.77 20
30.78 20
30.79 20
30.8 20
30.81 20
30.82 20
30.83 20
30.84 20
30.85 20
30.86 20
30.87 20
30.88 20
30.89 20
30.9 20
30.91 20
30.92 20
30.93 20
30.94 20
30.95 20
30.96 20
30.97 20
30.98 20
30.99 20
31 20
31.01 20
31.02 20
31.03 20
31.04 20
31.05 20
31.06 20
31.07 20
31.08 20
31.09 20
31.1 20
31.11 20
31.12 20
31.13 20
31.14 20
31.15 20
31.16 20
31.17 20
31.18 20
31.19 20
31.2 20
31.21 20
31.22 20
31.23 20
31.24 20
31.25 20
31.26 20
31.27 20
31.28 20
31.29 20
31.3 20
31.31 20
31.32 20
31.33 20
31.34 20
31.35 20
31.36 20
31.37 20
31.38 20
31.39 20
31.4 20
31.41 20
31.42 20
31.43 20
31.44 20
31.45 20
31.46 20
31.47 20
31.48 20
31.49 20
31.5 20
31.51 20
31.52 20
31.53 20
31.54 20
31.55 20
31.56 20
31.57 20
31.58 20
31.59 20
31.6 20
31.61 20
31.62 20
31.63 20
31.64 20
31.65 20
31.66 20
31.67 20
31.68 20
31.69 20
31.7 20
31.71 20
31.72 20
31.73 20
31.74 20
31.75 20
31.76 20
31.77 20
31.78 20
31.79 20
31.8 20
31.81 20
31.82 20
31.83 20
31.84 20
31.85 20
31.86 20
31.87 20
31.88 20
31.89 20
31.9 20
31.91 20
31.92 20
31.93 20
31.94 20
31.95 20
31.96 20
31.97 20
31.98 20
31.99 20
32 20
32.01 20
32.02 20
32.03 20
32.04 20
32.05 20
32.06 20
32.07 20
32.08 20
32.09 20
32.1 20
32.11 20
32.12 20
32.13 20
32.14 20
32.15 20
32.16 20
32.17 20
32.18 20
32.19 20
32.2 20
32.21 20
32.22 20
32.23 20
32.24 20
32.25 20
32.26 20
32.27 20
32.28 20
&
@target G1.S0
@type xy
-3.55719 0
-3.54719 4.017116e-60
-3.53719 2.7444252e-63
-3.5272 -1.2049278e-59
-3.5172 -1.9179357e-62
-3.5072 4.417378e-59
-3.4972 1.0673082e-61
-3.4872 -1.6462313e-58
-3.4772 -5.3046914e-61
-3.4672 6.1423431e-58
-3.4572 2.4732912e-60
-3.44721 -2.2919993e-57
-3.43721 -1.1073195e-59
-3.42721 8.5525878e-57
-3.41721 4.8203942e-59
-3.40721 -3.1913959e-56
-3.39721 -2.055665e-58
-3.38721 1.1908682e-55
-3.37721 8.6293992e-58
-3.36722 -4.4437191e-55
-3.35722 -3.5776856e-57
-3.34722 1.6581714e-54
-3.33722 1.4684152e-56
-3.32722 -6.1874563e-54
-3.31722 -5.9770247e-56
-3.30722 2.3088454e-53
-3.29723 2.416005e-55
-3.28723 -8.6154408e-53
-3.27723 -9.7080818e-55
-3.26723 3.2148453e-52
-3.25723 3.8810355e-54
-3.24723 -1.199617e-51
-3.23723 -1.5446402e-53
-3.22723 4.4763604e-51
-3.21724 6.1236068e-53
-3.20724 -1.6703498e-50
-3.19724 -2.4192566e-52
-3.18724 6.232894e-50
-3.17724 9.5282706e-52
-3.16724 -2.325798e-49
-3.15724 -3.7423254e-51
-3.14724 8.67869e-49
-3.13725 1.4661619e-50
-3.12725 -3.2384433e-48
-3.11725 -5.7310791e-50
-3.10725 1.2084212e-47
-3.09725 2.2355925e-49
-3.08725 -4.5092086e-47
-3.07725 -8.7041655e-49
-3.06725 1.6826053e-46
-3.05726 3.3830389e-48
-3.04726 -6.2786185e-46
-3.03726 -1.3127784e-47
-3.02726 2.3428575e-45
-3.01726 5.0866626e-47
-3.00726 -8.7423382e-45
-2.99726 -1.968241e-46
-2.98726 3.26219e-44
-2.97727 7.6062278e-46
-2.96727 -1.217281e-43
-2.95727 -2.9359162e-45
-2.94727 4.5422639e-43
-2.93727 1.1319707e-44
-2.92727 -1.694938e-42
-2.91727 -4.3598798e-44
-2.90728 6.3246312e-42
-2.89728 1.6776043e-43
-2.88728 -2.3600246e-41
-2.87728 -6.4491958e-43
-2.86728 8.8063874e-41
-2.85728 2.4771125e-42
-2.84728 -3.2860864e-40
-2.83728 -9.5067315e-42
-2.82729 1.2261966e-39
-2.81729 3.6457046e-41
-2.80729 -4.5755274e-39
-2.79729 -1.3970578e-40
-2.78729 1.7073484e-38
-2.77729 5.349909e-40
-2.76729 -6.3709336e-38
-2.75729 -2.0473533e-39
-2.7473 2.3772997e-37
-2.7373 7.8301061e-39
-2.7273 -8.8708396e-37
-2.7173 -2.9928439e-38
-2.7073 3.3101331e-36
-2.6973 1.1432842e-37
-2.6873 -1.2351682e-35
-2.6773 -4.3650518e-37
-2.66731 4.609e-35
-2.65731 1.6657131e-36
-2.64731 -1.7198368e-34
-2.63731 -6.3532576e-36
-2.62731 6.4175269e-34
-2.61731 2.4220741e-35
-2.60731 -2.3946834e-33
-2.59731 -9.2295759e-35
-2.58732 8.9356968e-33
-2.57732 3.5155033e-34
-2.56732 -3.3343308e-32
-2.55732 -1.3384814e-33
-2.54732 1.2441962e-31
-2.53732 5.0940525e-33
-2.52732 -4.6426828e-31
-2.51732 -1.9379719e-32
-2.50733 1.7324036e-30
-2.49733 7.3700577e-32
-2.48733 -6.4644127e-30
-2.47733 -2.8018163e-31
-2.46733 2.4121761e-29
-2.45733 1.0647789e-30
-2.44733 -9.0009608e-29
-2.43734 -4.0451593e-30
-2.42734 3.3586803e-28
-2.41734 1.5362904e-29
-2.40734 -1.2532808e-27
-2.39734 -5.8328025e-29
-2.38734 4.6765768e-27
-2.37734 2.21387e-28
-2.36734 -1.7450492e-26
-2.35735 -8.4004425e-28
-2.34735 6.5115923e-26
-2.33735 3.1866293e-27
-2.32735 -2.4297784e-25
-2.31735 -1.2084932e-26
-2.30735 9.0666337e-25
-2.29735 4.5818813e-26
-2.28735 -3.3831823e-24
-2.27736 -1.7367369e-25
-2.26736 1.2624223e-23
-2.25736 6.5813983e-25
-2.24736 -4.7106829e-23
-2.23736 -2.4934433e-24
-2.22736 1.7577739e-22
-2.21736 9.4445464e-24
-2.20736 -6.5590672e-22
-2.19737 -3.5765635e-23
-2.18737 2.4474909e-21
-2.17737 1.354119e-22
-2.16737 -9.1327174e-21
-2.15737 -5.1257391e-22
-2.14737 3.4078376e-20
-2.13737 1.9398471e-21
-2.12737 -1.271621e-19
-2.11738 -7.339937e-21
-2.10738 4.7450023e-19
-2.09738 2.7767282e-20
-2.08738 -1.7705782e-18
-2.07738 -1.0502505e-19
-2.06738 6.6068387e-18
-2.05738 3.9716694e-19
-2.04738 -2.465314e-17
-2.03739 -1.5016754e-18
-2.02739 9.1992139e-17
-2.01739 5.6768031e-18
-2.00739 -3.4326468e-16
-1.99739 -2.1456473e-17
-1.98739 1.2808771e-15
-1.97739 8.108517e-17
-1.9674 -4.779536e-15
-1.9574 -3.0637613e-16
-1.9474 1.7834623e-14
-1.9374 1.1574455e-15
-1.9274 -6.6549084e-14
-1.9174 -4.371998e-15
-1.9074 2.4832483e-13
-1.8974 1.6511813e-14
-1.88741 -9.2661251e-13
-1.87741 -6.2351444e-14
-1.86741 3.4576108e-12
-1.85741 2.3541639e-13
-1.84741 -1.2901909e-11
-1.83741 -8.887237e-13
-1.82741 4.8142849e-11
-1.81741 3.3545795e-12
-1.80742 -1.7964268e-10
-1.79742 -1.2660534e-11
-1.78742 6.7032775e-10
-1.77742 4.7776008e-11
-1.76742 -2.5012944e-09
-1.75742 -1.802656e-10
-1.74742 9.3334531e-09
-1.73742 6.8008346e-10
-1.72743 -3.4827302e-08
-1.71743 -2.5654238e-09
-1.70743 1.6873897e-07
-1.69743 3.3127341e-07
-1.68743 3.4215635e-07
-1.67743 3.3213703e-07
-1.66743 4.5666891e-07
-1.65743 6.6162003e-07
-1.64744 8.5173685e-07
-1.63744 9.9710119e-07
-1.62744 1.1120036e-06
-1.61744 1.3254283e-06
-1.60744 1.7528348e-06
-1.59744 2.3184874e-06
-1.58744 2.930165e-06
-1.57744 3.6463828e-06
-1.56745 4.5478423e-06
-1.55745 5.6363896e-06
-1.54745 6.9313394e-06
-1.53745 8.6166943e-06
-1.52745 1.0861508e-05
-1.51745 1.3587825e-05
-1.50745 1.6734267e-05
-1.49746 2.0563494e-05
-1.48746 2.5344369e-05
-1.47746 3.1128755e-05
-1.46746 3.807519e-05
-1.45746 4.6600047e-05
-1.44746 5.6955035e-05
-1.43746 6.9306656e-05
-1.42746 8.4100035e-05
-1.41747 0.00010193867
-1.40747 0.00012329458
-1.39747 0.00014876569
-1.38747 0.00017907068
-1.37747 0.00021503352
-1.36747 0.00025767185
-1.35747 0.0003082521
-1.34747 0.00036796479
-1.33748 0.00043816591
-1.32748 0.00052049054
-1.31748 0.00061697551
-1.30748 0.00072977041
-1.29748 0.00086132366
-1.28748 0.0010143551
-1.27748 0.0011920308
-1.26748 0.0013976387
-1.25749 0.0016350366
-1.24749 0.0019086064
-1.23749 0.0022233151
-1.22749 0.002584237
-1.21749 0.0029970889
-1.20749 0.0034681679
-1.19749 0.0040047198
-1.18749 0.0046144206
-1.1775 0.0053055773
-1.1675 0.0060868337
-1.1575 0.0069678097
-1.1475 0.0079588733
-1.1375 0.0090713757
-1.1275 0.010317129
-1.1175 0.011708809
-1.1075 0.01325968
-1.09751 0.014983711
-1.08751 0.016895387
-1.07751 0.019010157
-1.06751 0.021344136
-1.05751 0.02391373
-1.04751 0.026735635
-1.03751 0.029826989
-1.02752 0.033205385
-1.01752 0.036888171
-1.00752 0.040893071
-0.99752 0.045237572
-0.98752 0.049939027
-0.97752 0.055013683
-0.96752 0.06047795
-0.95752 0.066346962
-0.94753 0.072635294
-0.93753 0.079355326
-0.92753 0.086519134
-0.91753 0.094136497
-0.90753 0.10221625
-0.89753 0.11076405
-0.88753 0.1197847
-0.87753 0.12927955
-0.86754 0.13924853
-0.85754 0.14968753
-0.84754 0.16059092
-0.83754 0.17194915
-0.82754 0.18375114
-0.81754 0.19598133
-0.80754 0.20862202
-0.79754 0.22165141
-0.78755 0.23504588
-0.77755 0.24877797
-0.76755 0.26281795
-0.75755 0.27713241
-0.74755 0.29168574
-0.73755 0.30643959
-0.72755 0.32135358
-0.71755 0.33638513
-0.70756 0.35148949
-0.69756 0.36662067
-0.68756 0.38173068
-0.67756 0.3967715
-0.66756 0.41169309
-0.65756 0.42644606
-0.64756 0.44097924
-0.63756 0.45524375
-0.62757 0.46918899
-0.61757 0.48276692
-0.60757 0.49592815
-0.59757 0.50862727
-0.58757 0.52081756
-0.57757 0.53245703
-0.56757 0.54350288
-0.55758 0.55391688
-0.54758 0.56366028
-0.53758 0.57270041
-0.52758 0.58100439
-0.51758 0.58854414
-0.50758 0.59529219
-0.49758 0.60122694
-0.48758 0.60632784
-0.47759 0.61057924
-0.46759 0.61396701
-0.45759 0.61648169
-0.44759 0.61811623
-0.43759 0.61886819
-0.42759 0.61873818
-0.41759 0.61773017
-0.40759 0.6158515
-0.3976 0.61311258
-0.3876 0.60952873
-0.3776 0.60511805
-0.3676 0.59990317
-0.3576 0.59390811
-0.3476 0.58716245
-0.3376 0.5796976
-0.3276 0.5715511
-0.31761 0.56276103
-0.30761 0.55337105
-0.29761 0.54342527
-0.28761 0.53297442
-0.27761 0.52206978
-0.26761 0.51076777
-0.25761 0.49912413
-0.24761 0.48720065
-0.23762 0.47505945
-0.22762 0.46276689
-0.21762 0.45038843
-0.20762 0.43799358
-0.19762 0.42565131
-0.18762 0.4134336
-0.17762 0.40141141
-0.16762 0.38965713
-0.15763 0.37824245
-0.14763 0.36723995
-0.13763 0.35672053
-0.12763 0.34675417
-0.11763 0.33740949
-0.10763 0.3287534
-0.09763 0.32085048
-0.08764 0.31376208
-0.07764 0.30754731
-0.06764 0.30226124
-0.05764 0.29795614
-0.04764 0.29467941
-0.03764 0.29247498
-0.02764 0.29138028
-0.01764 0.29142884
-0.00765 0.29264858
0.00235 0.2950634
0.01235 0.29868969
0.02235 0.30353919
0.03235 0.30961724
0.04235 0.31692415
0.05235 0.32545254
0.06235 0.33519033
0.07234 0.34611966
0.08234 0.35821771
0.09234 0.37145546
0.10234 0.38579914
0.11234 0.40120997
0.12234 0.417645
0.13234 0.43505709
0.14234 0.45339565
0.15233 0.47260802
0.16233 0.49263907
0.17233 0.51343166
0.18233 0.53492714
0.19233 0.55706805
0.20233 0.57979719
0.21233 0.60305867
0.22233 0.62679752
0.23232 0.65096214
0.24232 0.6755037
0.25232 0.70037873
0.26232 0.72554809
0.27232 0.75097784
0.28232 0.77663871
0.29232 0.80250871
0.30232 0.82857242
0.31231 0.85482068
0.32231 0.88125047
0.33231 0.90786601
0.34231 0.93467863
0.35231 0.96170483
0.36231 0.98896683
0.37231 1.0164923
0.3823 1.0443154
0.3923 1.0724721
0.4023 1.1010019
0.4123 1.1299448
0.4223 1.1593437
0.4323 1.1892393
0.4423 1.2196719
0.4523 1.250678
0.46229 1.2822918
0.47229 1.3145393
0.48229 1.3474422
0.49229 1.3810122
0.50229 1.4152539
0.51229 1.4501597
0.52229 1.4857137
0.53229 1.5218858
0.54228 1.5586349
0.55228 1.5959057
0.56228 1.6336324
0.57228 1.6717335
0.58228 1.7101158
0.59228 1.7486721
0.60228 1.7872847
0.61228 1.8258232
0.62227 1.8641472
0.63227 1.902107
0.64227 1.9395449
0.65227 1.9762963
0.66227 2.0121917
0.67227 2.0470585
0.68227 2.0807227
0.69227 2.1130109
0.70226 2.1437512
0.71226 2.1727765
0.72226 2.1999245
0.73226 2.2250426
0.74226 2.2479868
0.75226 2.2686254
0.76226 2.2868367
0.77226 2.3025155
0.78225 2.3155693
0.79225 2.3259243
0.80225 2.3335206
0.81225 2.3383187
0.82225 2.340293
0.83225 2.3394384
0.84225 2.3357642
0.85224 2.3292995
0.86224 2.3200869
0.87224 2.3081873
0.88224 2.2936731
0.89224 2.2766326
0.90224 2.2571632
0.91224 2.2353754
0.92224 2.2113866
0.93223 2.185324
0.94223 2.1573188
0.95223 2.1275081
0.96223 2.0960298
0.97223 2.0630245
0.98223 2.0286313
0.99223 1.992989
1.00223 1.956233
1.01222 1.9184949
1.02222 1.879901
1.03222 1.8405716
1.04222 1.8006211
1.05222 1.7601566
1.06222 1.7192782
1.07222 1.6780777
1.08222 1.6366406
1.09221 1.5950434
1.10221 1.5533567
1.11221 1.5116426
1.12221 1.4699585
1.13221 1.4283538
1.14221 1.3868748
1.15221 1.3455609
1.16221 1.3044487
1.1722 1.2635695
1.1822 1.2229547
1.1922 1.1826319
1.2022 1.1426279
1.2122 1.1029662
1.2222 1.063673
1.2322 1.0247724
1.2422 0.98629039
1.25219 0.94825184
1.26219 0.91068435
1.27219 0.87361489
1.28219 0.83707301
1.29219 0.80108799
1.30219 0.76569092
1.31219 0.73091239
1.32218 0.69678493
1.33218 0.66334073
1.34218 0.63061255
1.35218 0.59863205
1.36218 0.56743081
1.37218 0.53703903
1.38218 0.50748552
1.39218 0.47879683
1.40217 0.45099763
1.41217 0.42411072
1.42217 0.39815614
1.43217 0.37315075
1.44217 0.34910763
1.45217 0.32603699
1.46217 0.30394567
1.47217 0.28283728
1.48216 0.26271111
1.49216 0.24356362
1.50216 0.22538738
1.51216 0.20817161
1.52216 0.19190167
1.53216 0.17656083
1.54216 0.16212925
1.55216 0.14858484
1.56215 0.13590228
1.57215 0.1240543
1.58215 0.1130114
1.59215 0.10274346
1.60215 0.093218742
1.61215 0.084404449
1.62215 0.076266555
1.63215 0.068771339
1.64214 0.061884332
1.65214 0.055570968
1.66214 0.049797154
1.67214 0.044530036
1.68214 0.039736528
1.69214 0.035384057
1.70214 0.031441456
1.71213 0.027879131
1.72213 0.024667941
1.73213 0.021779983
1.74213 0.019188926
1.75213 0.016870057
1.76213 0.014799848
1.77213 0.012955992
1.78213 0.011317349
1.79212 0.0098642902
1.80212 0.008579034
1.81212 0.0074454775
1.82212 0.0064480665
1.83212 0.0055720017
1.84212 0.0048043666
1.85212 0.0041337371
1.86212 0.0035491267
1.87211 0.003040234
1.88211 0.0025982548
1.89211 0.002215796
1.90211 0.0018859364
1.91211 0.0016017531
1.92211 0.0013571278
1.93211 0.0011473104
1.94211 0.00096811957
1.9521 0.00081514123
1.9621 0.00068450878
1.9721 0.0005734984
1.9821 0.0004797024
1.9921 0.0004004544
2.0021 0.0003334254
2.0121 0.00027692169
2.0221 0.00022952793
2.03209 0.0001898958
2.04209 0.00015679344
2.05209 0.00012909176
2.06209 0.00010595659
2.07209 8.6831054e-05
2.08209 7.1050966e-05
2.09209 5.7873795e-05
2.10209 4.6952809e-05
2.11208 3.821086e-05
2.12208 3.1263356e-05
2.13208 2.5496396e-05
2.14208 2.0616305e-05
2.15208 1.6601763e-05
2.16208 1.337639e-05
2.17208 1.0799052e-05
2.18207 8.7193383e-06
2.19207 6.9734139e-06
2.20207 5.48951e-06
2.21207 4.3412811e-06
2.22207 3.516982e-06
2.23207 2.8253793e-06
2.24207 2.2182817e-06
2.25207 1.7813181e-06
2.26206 1.4584668e-06
2.27206 1.2075851e-06
2.28206 1.0396227e-06
2.29206 8.110723e-07
2.30206 4.954032e-07
2.31206 3.2629127e-07
2.32206 3.1002049e-07
2.33206 2.0385969e-07
2.34205 2.6024859e-08
2.35205 -3.815272e-08
2.36205 -6.9532991e-09
2.37205 1.0223179e-08
2.38205 1.8657172e-09
2.39205 -2.7393426e-09
2.40205 -5.0061055e-10
2.41205 7.3401792e-10
2.42204 1.3432396e-10
2.43204 -1.9668303e-10
2.44204 -3.6041782e-11
2.45204 5.2701995e-11
2.46204 9.6707093e-12
2.47204 -1.4121705e-11
2.48204 -2.5948347e-12
2.49204 3.7839654e-12
2.50203 6.9624222e-13
2.51203 -1.0139279e-12
2.52203 -1.8681439e-13
2.53203 2.7168581e-13
2.54203 5.01256e-14
2.55203 -7.2799222e-14
2.56203 -1.3449562e-14
2.57203 1.9506819e-14
2.58202 3.6087435e-15
2.59202 -5.2269228e-15
2.60202 -9.6828497e-16
2.61202 1.4005727e-15
2.62202 2.598063e-16
2.63202 -3.7528839e-16
2.64202 -6.9710061e-17
2.65201 1.0055983e-16
2.66201 1.8704262e-17
2.67201 -2.6945353e-17
2.68201 -5.0186277e-18
2.69201 7.2200987e-18
2.70201 1.3465693e-18
2.71201 -1.9346496e-18
2.72201 -3.6130315e-19
2.732 5.1839574e-19
2.742 9.6942477e-20
2.752 -1.3890583e-19
2.762 -2.6010925e-20
2.772 3.7220262e-20
2.782 6.9790577e-21
2.792 -9.9732867e-21
2.802 -1.8725659e-21
2.81199 2.6723732e-21
2.82199 5.0243137e-22
2.83199 -7.1607061e-22
2.84199 -1.3480802e-22
2.85199 1.9187328e-22
2.86199 3.6170458e-23
2.87199 -5.1413017e-23
2.88199 -9.7049126e-24
2.89198 1.3776268e-23
2.90198 2.6039257e-24
2.91198 -3.6913908e-24
2.92198 -6.9865836e-25
2.93198 9.8911863e-25
2.94198 1.8745649e-25
2.95198 -2.6503709e-25
2.96198 -5.0296228e-26
2.97197 7.1017416e-26
2.98197 1.3494901e-26
2.99197 -1.9029308e-26
3.00197 -3.6207898e-27
3.01197 5.0989535e-27
3.02197 9.7148539e-28
3.03197 -1.3662779e-27
3.04197 -2.6065651e-28
3.05196 3.6609764e-28
3.06196 6.9935906e-29
3.07196 -9.8096782e-29
3.08196 -1.8764249e-29
3.09196 2.6285274e-29
3.10196 5.0345599e-30
3.11196 -7.0432027e-30
3.12195 -1.3508004e-30
3.13195 1.8872428e-30
3.14195 3.6242671e-31
3.15195 -5.056911e-31
3.16195 -9.7240808e-32
3.17195 1.3550108e-31
3.18195 2.6090132e-32
3.19195 -3.6307817e-32
3.20194 -7.0000854e-33
3.21194 9.7287587e-33
3.22194 1.8781478e-33
3.23194 -2.6068417e-33
3.24194 -5.0391296e-34
3.25194 6.9850867e-34
3.26194 1.3520123e-34
3.27194 -1.8716682e-34
3.28193 -3.627481e-35
3.29193 5.0151724e-35
3.30193 9.7326035e-36
3.31193 -1.3438252e-35
3.32193 -2.6112761e-36
3.33193 3.6008035e-36
3.34193 7.0062115e-37
3.35193 -9.6483611e-37
3.36192 -1.8802461e-37
3.37192 2.5850767e-37
3.38192 5.0623988e-38
3.39192 -6.918568e-38
3.40192 -1.4242497e-38
3.41192 1.8232289e-38
3.42192 6.2840952e-39
3.43192 -3.7411453e-39
3.44191 -1.0875141e-38
3.45191 -3.2742998e-39
3.46191 3.7203417e-38
3.47191 1.6862381e-38
3.48191 -1.3790504e-37
3.49191 -6.4264746e-38
3.50191 5.1429583e-37
3.51191 2.405305e-37
3.5219 -1.9188279e-36
3.5319 -8.9910275e-37
3.5419 7.1593344e-36
3.5519 3.3605266e-36
3.5619 -2.6712233e-35
3.5719 -1.2560335e-35
3.5819 9.966616e-35
3.59189 4.6945461e-35
3.60189 -3.7186491e-34
3.61189 -1.7546267e-34
3.62189 1.3874668e-33
3.63189 6.5580481e-34
3.64189 -5.1767825e-33
3.65189 -2.4511123e-33
3.66189 1.9315109e-32
3.67188 9.161162e-33
3.68188 -7.2066651e-32
3.69188 -3.424023e-32
3.70188 2.6888801e-31
3.71188 1.2797394e-31
3.72188 -1.0032484e-30
3.73188 -4.7830527e-31
3.74188 3.7432206e-30
3.75187 1.7876708e-30
3.76187 -1.396633e-29
3.77187 -6.6814192e-30
3.78187 5.2109765e-29
3.79187 2.4971731e-29
3.80187 -1.9442668e-28
3.81187 -9.333131e-29
3.82187 7.2542499e-28
3.83186 3.4882279e-28
3.84186 -2.7066313e-27
3.85186 -1.3037104e-27
3.86186 1.0098703e-26
3.87186 4.8725487e-27
3.88186 -3.7679233e-26
3.89186 -1.8210843e-26
3.90186 1.4058482e-25
3.91185 6.8061685e-26
3.92185 -5.2453529e-25
3.93185 -2.5437484e-25
3.94185 1.9570906e-24
3.95185 9.50702e-25
3.96185 -7.3020882e-24
3.97185 -3.5531494e-24
3.98185 2.724477e-23
3.99184 1.3279489e-23
4.00184 -1.0165275e-22
4.01184 -4.963043e-23
4.02184 3.7927574e-22
4.03184 1.8548703e-22
4.04184 -1.4151123e-21
4.05184 -6.9323085e-22
4.06183 5.2799121e-21
4.07183 2.5908427e-21
4.08183 -1.9699826e-20
4.09183 -9.6828461e-21
4.10183 7.3501809e-20
4.11183 3.6187939e-20
4.12183 -2.7424176e-19
4.13183 -1.3524572e-19
4.14182 1.0232201e-18
4.15182 5.0545444e-19
4.16182 -3.8177235e-18
4.17182 -1.8890322e-18
4.18182 1.4244257e-17
4.19182 7.0598514e-18
4.20182 -5.3146548e-17
4.21182 -2.6384606e-17
4.22181 1.9829431e-16
4.23181 9.8606265e-17
4.24181 -7.3985286e-16
4.25181 -3.6851678e-16
4.26181 2.7604532e-15
4.27181 1.3772377e-15
4.28181 -1.0299481e-14
4.29181 -5.1470619e-15
4.3018 3.8428218e-14
4.3118 1.9235734e-14
4.3218 -1.4337884e-13
4.3318 -7.1888097e-14
4.3418 5.3495814e-13
4.3518 2.6866067e-13
4.3618 -1.9959721e-12
4.3718 -1.0040379e-12
4.38179 7.4471322e-12
4.39179 3.7522776e-12
4.40179 -2.7785843e-11
4.41179 -1.4022929e-11
4.42179 1.0367118e-10
4.43179 5.2406044e-11
4.44179 -3.8680528e-10
4.45179 -1.9584971e-10
4.46178 1.4432006e-09
4.47178 7.3191959e-10
4.48178 -5.3846926e-09
4.49178 -2.7352858e-09
4.50178 2.00907e-08
4.51178 1.022212e-08
4.52178 -7.4959924e-08
4.53177 -3.8152251e-08
4.54177 3.5685092e-07
4.55177 8.8096671e-07
4.56177 1.1460165e-06
4.57177 1.2033169e-06
4.58177 1.4152727e-06
4.59177 2.1297572e-06
4.60177 3.2342782e-06
4.61176 4.1665625e-06
4.62176 4.9379144e-06
4.63176 6.1252195e-06
4.64176 7.7847672e-06
4.65176 9.7015089e-06
4.66176 1.2133229e-05
4.67176 1.5450301e-05
4.68176 1.9599681e-05
4.69175 2.441411e-05
4.70175 3.0143331e-05
4.71175 3.7235053e-05
4.72175 4.600996e-05
4.73175 5.6998465e-05
4.74175 7.0674773e-05
4.75175 8.6985878e-05
4.76175 0.00010622806
4.77174 0.00012972783
4.78174 0.00015867565
4.79174 0.00019358564
4.80174 0.00023533444
4.81174 0.00028550547
4.82174 0.00034564816
4.83174 0.00041744329
4.84174 0.00050312759
4.85173 0.00060523086
4.86173 0.00072629113
4.87173 0.00086958526
4.88173 0.0010392743
4.89173 0.0012397191
4.90173 0.0014752183
4.91173 0.0017511351
4.92173 0.0020742786
4.93172 0.0024523743
4.94172 0.0028934062
4.95172 0.0034062302
4.96172 0.0040010007
4.97172 0.0046894366
4.98172 0.0054844788
4.99172 0.0064005816
5.00171 0.0074537095
5.01171 0.0086617262
5.02171 0.010044093
5.03171 0.011622164
5.04171 0.013419253
5.05171 0.015461207
5.06171 0.017775897
5.07171 0.020393432
5.0817 0.023346324
5.0917 0.026669817
5.1017 0.030401276
5.1117 0.03458077
5.1217 0.039251155
5.1317 0.044457809
5.1417 0.050247665
5.1517 0.056669873
5.16169 0.063776463
5.17169 0.071621923
5.18169 0.080261942
5.19169 0.089753271
5.20169 0.10015377
5.21169 0.11152185
5.22169 0.12391629
5.23169 0.13739603
5.24168 0.15201947
5.25168 0.16784297
5.26168 0.18492083
5.27168 0.20330464
5.28168 0.22304295
5.29168 0.24417985
5.30168 0.26675514
5.31168 0.29080223
5.32167 0.31634773
5.33167 0.34341014
5.34167 0.37200109
5.35167 0.40212307
5.36167 0.43376872
5.37167 0.46691902
5.38167 0.50154502
5.39167 0.53760574
5.40166 0.57504814
5.41166 0.61380573
5.42166 0.65380002
5.43166 0.69493872
5.44166 0.73711714
5.45166 0.78021709
5.46166 0.82410797
5.47165 0.86864579
5.48165 0.91367528
5.49165 0.95902982
5.50165 1.004533
5.51165 1.0499986
5.52165 1.0952326
5.53165 1.1400338
5.54165 1.1841952
5.55164 1.2275061
5.56164 1.2697533
5.57164 1.3107234
5.58164 1.3502045
5.59164 1.3879874
5.60164 1.4238673
5.61164 1.4576462
5.62164 1.4891338
5.63163 1.5181519
5.64163 1.5445337
5.65163 1.5681252
5.66163 1.5887867
5.67163 1.6063973
5.68163 1.6208525
5.69163 1.632066
5.70163 1.6399705
5.71162 1.6445209
5.72162 1.6456914
5.73162 1.6434769
5.74162 1.6378929
5.75162 1.6289771
5.76162 1.6167861
5.77162 1.6013967
5.78162 1.5829033
5.79161 1.56142
5.80161 1.5370772
5.81161 1.510021
5.82161 1.4804103
5.83161 1.4484166
5.84161 1.4142219
5.85161 1.3780183
5.86161 1.3400053
5.8716 1.3003876
5.8816 1.2593726
5.8916 1.2171703
5.9016 1.1739905
5.9116 1.1300416
5.9216 1.0855292
5.9316 1.0406541
5.94159 0.99561086
5.95159 0.95058597
5.96159 0.90575801
5.97159 0.8612961
5.98159 0.81735906
5.99159 0.77409397
6.00159 0.73163651
6.01159 0.69010959
6.02158 0.64962404
6.03158 0.61027824
6.04158 0.57215866
6.05158 0.53533761
6.06158 0.49987519
6.07158 0.46581984
6.08158 0.43320955
6.09158 0.40207015
6.10157 0.37241722
6.11157 0.34425583
6.12157 0.31758276
6.13157 0.29238623
6.14157 0.26864707
6.15157 0.24633786
6.16157 0.22542622
6.17157 0.20587489
6.18156 0.18764157
6.19156 0.17067845
6.20156 0.1549357
6.21156 0.14036175
6.22156 0.1269032
6.23156 0.11450428
6.24156 0.10310858
6.25156 0.092659605
6.26155 0.08310173
6.27155 0.074379871
6.28155 0.066439542
6.29155 0.059227301
6.30155 0.052691605
6.31155 0.046782615
6.32155 0.04145235
6.33154 0.03665543
6.34154 0.032348539
6.35154 0.028489928
6.36154 0.025040386
6.37154 0.021964095
6.38154 0.01922716
6.39154 0.016797337
6.40154 0.014644649
6.41153 0.012741903
6.42153 0.011064098
6.43153 0.0095881411
6.44153 0.008292118
6.45153 0.0071563312
6.46153 0.0061635494
6.47153 0.005298107
6.48153 0.0045449039
6.49152 0.0038905188
6.50152 0.0033234874
6.51152 0.0028336697
6.52152 0.0024113136
6.53152 0.0020476624
6.54152 0.0017352181
6.55152 0.0014675077
6.56152 0.001238443
6.57151 0.0010428562
6.58151 0.00087641288
6.59151 0.00073520846
6.60151 0.00061564932
6.61151 0.00051448973
6.62151 0.00042863449
6.63151 0.00035599069
6.64151 0.00029533021
6.6515 0.00024509993
6.6615 0.00020316756
6.6715 0.00016785685
6.6815 0.00013822553
6.6915 0.00011347536
6.7015 9.2660549e-05
6.7115 7.5336248e-05
6.7215 6.140323e-05
6.73149 5.0285362e-05
6.74149 4.1145996e-05
6.75149 3.3530784e-05
6.76149 2.7142888e-05
6.77149 2.1750746e-05
6.78149 1.7323764e-05
6.79149 1.3933246e-05
6.80148 1.1401448e-05
6.81148 9.1431326e-06
6.82148 6.8934404e-06
6.83148 5.1121649e-06
6.84148 3.992198e-06
6.85148 3.1489468e-06
6.86148 2.4229413e-06
6.87148 1.9967082e-06
6.88147 1.8185082e-06
6.89147 1.5357192e-06
6.90147 1.0514446e-06
6.91147 6.3287101e-07
6.92147 4.1401561e-07
6.93147 3.3801794e-07
6.94147 3.53311e-07
6.95147 3.2784343e-07
6.96146 1.6229819e-07
6.97146 -3.9717913e-09
6.98146 -3.3663574e-08
6.99146 1.0572991e-09
7.00146 9.0216534e-09
7.01146 -2.8144225e-10
7.02146 -2.4177533e-09
7.03146 7.4913554e-11
7.04145 6.4794443e-10
7.05145 -1.9939346e-11
7.06145 -1.7364547e-10
7.07145 5.3068958e-12
7.08145 4.6536007e-11
7.09145 -1.4123718e-12
7.10145 -1.2471385e-11
7.11145 3.758686e-13
7.12144 3.3422597e-12
7.13144 -1.0002332e-13
7.14144 -8.9570633e-13
7.15144 2.6616101e-14
7.16144 2.4004409e-13
7.17144 -7.082151e-15
7.18144 -6.4330411e-14
7.19144 1.8843571e-15
7.20143 1.7240171e-14
7.21143 -5.0134671e-16
7.22143 -4.6202635e-15
7.23143 1.333797e-16
7.24143 1.238203e-15
7.25143 -3.5482773e-17
7.26143 -3.3183095e-16
7.27142 9.4388977e-18
7.28142 8.8928685e-17
7.29142 -2.510733e-18
7.30142 -2.3832345e-17
7.31142 6.6781314e-19
7.32142 6.3869221e-18
7.33142 -1.7761685e-19
7.34142 -1.7116556e-18
7.35141 4.7237595e-20
7.36141 4.5871305e-19
7.37141 -1.2562191e-20
7.38141 -1.2293222e-19
7.39141 3.3405394e-21
7.40141 3.2945061e-20
7.41141 -8.8826177e-22
7.42141 -8.8290671e-21
7.4314 2.3617727e-22
7.4414 2.3661336e-21
7.4514 -6.2792467e-23
7.4614 -6.3410858e-22
7.4714 1.6693556e-23
7.4814 1.69937e-22
7.4914 -4.4377372e-24
7.5014 -4.5542008e-23
7.51139 1.1796284e-24
7.52139 1.220496e-23
7.53139 -3.1354462e-25
7.54139 -3.2708487e-24
7.55139 8.3334232e-26
7.56139 8.7656575e-25
7.57139 -2.2147106e-26
7.58139 -2.3491377e-25
7.59138 5.8854471e-27
7.60138 6.2955311e-26
7.61138 -1.5639049e-27
7.62138 -1.6871598e-26
7.63138 4.1553643e-28
7.64138 4.5214735e-27
7.65138 -1.1040155e-28
7.66138 -1.211724e-27
7.67137 2.9329723e-29
7.68137 3.2473368e-28
7.69137 -7.7912454e-30
7.70137 -8.7026377e-29
7.71137 2.0695282e-30
7.72137 2.3322463e-29
7.73137 -5.4966834e-31
7.74136 -6.2502566e-30
7.75136 1.4598034e-31
7.76136 1.6750247e-30
7.77136 -3.8766057e-32
7.78136 -4.4889475e-31
7.79136 1.0293708e-32
7.80136 1.2030059e-31
7.81136 -2.7330922e-33
7.82135 -3.2239696e-32
7.83135 7.2560165e-34
7.84135 8.640006e-33
7.85135 -1.9262074e-34
7.86135 -2.3154589e-33
7.87135 5.1129067e-35
7.88135 6.205261e-34
7.89135 -1.3570378e-35
7.90134 -1.6629644e-34
7.91134 3.6014261e-36
7.92134 4.456622e-35
7.93134 -9.5568487e-37
7.94134 -1.1943416e-35
7.95134 2.5357807e-37
7.96134 3.2007465e-36
7.97134 -6.7276689e-38
7.98133 -8.5777604e-37
7.99133 1.78473e-38
8.00133 2.2987751e-37
8.01133 -4.7340686e-39
8.02133 -6.1605429e-38
8.03133 1.2555953e-39
8.04133 1.6509785e-38
8.05133 -3.3297909e-40
8.06132 -4.4244959e-39
8.07132 8.8294847e-41
8.08132 1.1857308e-39
8.09132 -2.341013e-41
8.10132 -3.1776667e-40
8.11132 6.2061356e-42
8.12132 8.5158993e-41
8.13132 -1.6450782e-42
8.14131 -2.2821943e-41
8.15131 4.360121e-43
8.16131 6.1161012e-42
8.17131 -1.1554629e-43
8.18131 -1.6390667e-42
8.19131 3.0616655e-44
8.20131 4.3925685e-43
8.2113 -8.1115234e-45
8.2213 -1.1771732e-43
8.2313 2.1487642e-45
8.2413 3.1547297e-44
8.2513 -5.6913505e-46
8.2613 -8.4544208e-45
8.2713 1.5072342e-46
8.2813 2.2657161e-45
8.29129 -3.9910163e-47
8.30129 -6.0719344e-46
8.31129 1.0566279e-47
8.32129 1.6272286e-46
8.33129 -2.7970157e-48
8.34129 -4.3608386e-47
8.35129 7.4028726e-49
8.36129 1.1686687e-47
8.37128 -1.9590072e-49
8.38128 -3.1319351e-48
8.39128 5.1831556e-50
8.40128 8.3933366e-49
8.41128 -1.370837e-50
8.42128 -2.2493906e-49
8.43128 3.613891e-51
8.44128 6.0299265e-50
8.45127 -9.1124076e-52
8.46127 -1.6224945e-50
8.47127 7.5029917e-53
8.48127 4.5915006e-51
8.49127 5.9940455e-52
8.50127 -2.1380367e-51
8.51127 -2.4697579e-51
8.52127 3.9575685e-51
8.53126 9.2797858e-51
8.54126 -1.3682946e-50
8.55126 -3.4652906e-50
8.56126 5.0740127e-50
8.57126 1.2934574e-49
8.58126 -1.8915051e-49
8.59126 -4.8278205e-49
8.60126 7.0538778e-49
8.61125 1.8019762e-48
8.62125 -2.6306312e-48
8.63125 -6.7258446e-48
8.64125 9.8105337e-48
8.65125 2.5104091e-47
8.66125 -3.6586861e-47
8.67125 -9.3700536e-47
8.68124 1.3644494e-46
8.69124 3.4973536e-46
8.70124 -5.0884969e-46
8.71124 -1.3053799e-45
8.72124 1.897673e-45
8.73124 4.8723021e-45
8.74124 -7.0770621e-45
8.75124 -1.8185757e-44
8.76123 2.6392736e-44
8.77123 6.7877913e-44
8.78123 -9.8427308e-44
8.79123 -2.5335266e-43
8.80123 3.6706805e-43
8.81123 9.4563244e-43
8.82123 -1.3689177e-42
8.83123 -3.5295485e-42
8.84122 5.1051423e-42
8.85122 1.3173945e-41
8.86122 -1.9038738e-41
8.87122 -4.9171387e-41
8.88122 7.1001618e-41
8.89122 1.835308e-40
8.90122 -2.6478788e-40
8.91122 -6.8502334e-40
8.92121 9.8747871e-40
8.93121 2.556829e-39
8.94121 -3.6826221e-39
8.95121 -9.543285e-39
8.96121 1.3733662e-38
8.97121 3.5620008e-38
8.98121 -5.1217139e-38
8.99121 -1.3295052e-37
9.0012 1.910047e-37
9.0112 4.9623336e-37
9.0212 -7.1231579e-37
9.0312 -1.852174e-36
9.0412 2.6564452e-36
9.0512 6.9131744e-36
9.0612 -9.9066983e-36
9.0712 -2.5803175e-35
9.08119 3.6945095e-35
9.09119 9.6309402e-35
9.10119 -1.3777944e-34
9.11119 -3.5947122e-34
9.12119 5.1382094e-34
9.13119 1.3417125e-33
9.14119 -1.9161917e-33
9.15118 -5.0078893e-33
9.16118 7.1460476e-33
9.17118 1.8691746e-32
9.18118 -2.6649718e-32
9.19118 -6.9766178e-32
9.20118 9.9384604e-32
9.21118 2.6039935e-31
9.22118 -3.706341e-31
9.23117 -9.7192949e-31
9.24117 1.3822017e-30
9.25117 3.6276847e-30
9.26117 -5.1546267e-30
9.27117 -1.3540173e-29
9.28117 1.9223072e-29
9.29117 5.0538085e-29
9.30117 -7.1688279e-29
9.31116 -1.8863108e-28
9.32116 2.6734575e-28
9.33116 7.0405671e-28
9.34116 -9.9700693e-28
9.35116 -2.6278582e-27
9.36116 3.7181152e-27
9.37116 9.8083539e-27
9.38116 -1.3865875e-26
9.39115 -3.6609199e-26
9.40115 5.1709637e-26
9.41115 1.3664201e-25
9.42115 -1.9283927e-25
9.43115 -5.1000935e-25
9.44115 7.1914957e-25
9.45115 1.9035836e-24
9.46115 -2.681901e-24
9.47114 -7.1050259e-24
9.48114 1.0001521e-23
9.49114 2.6519131e-23
9.50114 -3.7298305e-23
9.51114 -9.8981223e-23
9.52114 1.3909513e-22
9.53114 3.6944198e-22
9.54114 -5.1872182e-22
9.55113 -1.3789216e-21
9.56113 1.9344472e-21
9.57113 5.1467471e-21
9.58113 -7.2140479e-21
9.59113 -1.9209938e-20
9.60113 2.6903013e-20
9.61113 7.1699978e-20
9.62112 -1.003281e-19
9.63112 -2.6761594e-19
9.64112 3.7414852e-19
9.65112 9.988605e-19
9.66112 -1.3952924e-18
9.67112 -3.7281863e-18
9.68112 5.203388e-18
9.69112 1.3915226e-17
9.70111 -1.9404701e-17
9.71111 -5.1937717e-17
9.72111 7.2364815e-17
9.73111 1.9385425e-16
9.74111 -2.6986573e-16
9.75111 -7.2354863e-16
9.76111 1.0063934e-15
9.77111 2.7005985e-15
9.7811 -3.7530778e-15
9.7911 -1.0079807e-14
9.8011 1.3996103e-14
9.8111 3.7622211e-14
9.8211 -5.2194708e-14
9.8311 -1.4042238e-13
9.8411 1.9464604e-13
9.8511 5.24117e-13
9.86109 -7.2587934e-13
9.87109 -1.9562307e-12
9.88109 2.7069677e-12
9.89109 7.301495e-12
9.90109 -1.0094887e-11
9.91109 -2.7252317e-11
9.92109 3.7646067e-11
9.93109 1.0171733e-10
9.94108 -1.4039044e-10
9.95108 -3.7965263e-10
9.96108 5.2354644e-10
9.97108 1.4170258e-09
9.98108 -1.9524173e-09
9.99108 -5.2889446e-09
10.00108 7.2809804e-09
10.01108 1.9740592e-08
10.02107 -2.7152313e-08
10.03107 -7.3680277e-08
10.04107 1.0521003e-07
10.05107 4.8397524e-07
10.06107 6.8728525e-07
10.07107 6.659793e-07
10.08107 7.8918504e-07
10.09106 1.1172942e-06
10.10106 1.4259972e-06
10.11106 1.7825573e-06
10.12106 2.3453994e-06
10.13106 2.9526972e-06
10.14106 3.5345729e-06
10.15106 4.5452287e-06
10.16106 6.2941019e-06
10.17105 8.310871e-06
10.18105 1.0247302e-05
10.19105 1.2591284e-05
10.20105 1.5719751e-05
10.21105 1.9419651e-05
10.22105 2.3749731e-05
10.23105 2.9337575e-05
10.24105 3.6558166e-05
10.25104 4.5252104e-05
10.26104 5.5484476e-05
10.27104 6.7758005e-05
10.28104 8.2628023e-05
10.29104 0.00010085214
10.30104 0.00012323214
10.31104 0.00015007681
10.32104 0.00018174464
10.33103 0.0002194377
10.34103 0.00026476086
10.35103 0.00031915005
10.36103 0.00038390108
10.37103 0.00046045764
10.38103 0.00055090456
10.39103 0.00065800674
10.40103 0.00078448411
10.41102 0.00093304969
10.42102 0.0011070946
10.43102 0.0013109596
10.44102 0.0015494261
10.45102 0.0018274192
10.46102 0.0021505903
10.47102 0.0025258609
10.48102 0.0029607043
10.49101 0.0034629356
10.50101 0.0040415285
10.51101 0.0047072503
10.52101 0.0054718718
10.53101 0.0063477517
10.54101 0.0073482678
10.55101 0.0084884833
10.561 0.0097850975
10.571 0.01125681
10.581 0.012923686
10.591 0.014806805
10.601 0.01692902
10.611 0.019315893
10.621 0.021994348
10.631 0.024992564
10.64099 0.028340759
10.65099 0.032071424
10.66099 0.03621859
10.67099 0.040818626
10.68099 0.045909431
10.69099 0.051529797
10.70099 0.057719753
10.71099 0.064521217
10.72098 0.07197663
10.73098 0.080129293
10.74098 0.089023569
10.75098 0.098704175
10.76098 0.10921493
10.77098 0.12059908
10.78098 0.13289902
10.79098 0.14615593
10.80097 0.16040923
10.81097 0.17569568
10.82097 0.19204826
10.83097 0.20949646
10.84097 0.22806675
10.85097 0.24778078
10.86097 0.26865411
10.87097 0.29069605
10.88096 0.31391015
10.89096 0.33829261
10.90096 0.36383232
10.91096 0.39050963
10.92096 0.41829664
10.93096 0.44715588
10.94096 0.47704154
10.95095 0.50789786
10.96095 0.53965968
10.97095 0.57225105
10.98095 0.60558735
10.99095 0.63957387
11.00095 0.67410715
11.01095 0.70907313
11.02095 0.74435005
11.03094 0.77980812
11.04094 0.81531081
11.05094 0.85071303
11.06094 0.88586469
11.07094 0.92061115
11.08094 0.9547947
11.09094 0.98825377
11.10094 1.0208261
11.11093 1.0523489
11.12093 1.0826607
11.13093 1.1116025
11.14093 1.1390196
11.15093 1.1647627
11.16093 1.1886887
11.17093 1.2106625
11.18093 1.2305584
11.19092 1.2482612
11.20092 1.2636664
11.21092 1.2766829
11.22092 1.2872325
11.23092 1.2952518
11.24092 1.3006916
11.25092 1.3035189
11.26092 1.3037155
11.27091 1.3012797
11.28091 1.2962246
11.29091 1.2885809
11.30091 1.278393
11.31091 1.2657215
11.32091 1.2506403
11.33091 1.2332387
11.34091 1.2136173
11.3509 1.1918897
11.3609 1.1681792
11.3709 1.1426201
11.3809 1.1153535
11.3909 1.0865286
11.4009 1.0563002
11.4109 1.0248282
11.42089 0.99227345
11.43089 0.95879936
11.44089 0.92456979
11.45089 0.88974814
11.46089 0.8544948
11.47089 0.81896622
11.48089 0.78331479
11.49089 0.74768767
11.50088 0.71222511
11.51088 0.67705906
11.52088 0.64231433
11.53088 0.60810681
11.54088 0.57454345
11.55088 0.54172135
11.56088 0.50972867
11.57088 0.47864229
11.58087 0.44852996
11.59087 0.41944956
11.60087 0.39144988
11.61087 0.3645688
11.62087 0.33883606
11.63087 0.31427189
11.64087 0.29088878
11.65087 0.26869079
11.66086 0.24767542
11.67086 0.22783269
11.68086 0.2091475
11.69086 0.19159848
11.70086 0.17515961
11.71086 0.15980031
11.72086 0.1454868
11.73086 0.13218126
11.74085 0.11984398
11.75085 0.10843326
11.76085 0.097906131
11.77085 0.088218225
11.78085 0.079324601
11.79085 0.071179914
11.80085 0.063739485
11.81085 0.056959433
11.82084 0.050796505
11.83084 0.045208033
11.84084 0.040152451
11.85084 0.035590042
11.86084 0.031482772
11.87084 0.027794478
11.88084 0.024490972
11.89083 0.021539855
11.90083 0.018909923
11.91083 0.016572237
11.92083 0.014500194
11.93083 0.01266902
11.94083 0.01105517
11.95083 0.0096371909
11.96083 0.00839563
11.97082 0.0073130127
11.98082 0.0063731278
11.99082 0.0055609772
12.00082 0.0048627514
12.01082 0.0042664243
12.02082 0.0037612595
12.03082 0.0033376828
12.04082 0.002987096
12.05081 0.0027019552
12.06081 0.0024754826
12.07081 0.0023019424
12.08081 0.0021762954
12.09081 0.002094074
12.10081 0.0020513173
12.11081 0.0020447898
12.12081 0.0020718474
12.1308 0.002130421
12.1408 0.0022185403
12.1508 0.0023341692
12.1608 0.0024757748
12.1708 0.0026425987
12.1808 0.0028338034
12.1908 0.0030485681
12.2008 0.0032863542
12.21079 0.0035464528
12.22079 0.0038280391
12.23079 0.0041307873
12.24079 0.0044543672
12.25079 0.0047981087
12.26079 0.0051614808
12.27079 0.0055440803
12.28079 0.0059449443
12.29078 0.0063628809
12.30078 0.0067969746
12.31078 0.0072464454
12.32078 0.0077103024
12.33078 0.0081872305
12.34078 0.0086753523
12.35078 0.0091727167
12.36077 0.0096778433
12.37077 0.010189398
12.38077 0.010705284
12.39077 0.011222974
12.40077 0.011740332
12.41077 0.012255332
12.42077 0.012765254
12.43077 0.013267161
12.44076 0.0137586
12.45076 0.014237442
12.46076 0.014701302
12.47076 0.015147511
12.48076 0.015573416
12.49076 0.015976621
12.50076 0.016354855
12.51076 0.0167058
12.52075 0.017027365
12.53075 0.017317706
12.54075 0.017574926
12.55075 0.017797378
12.56075 0.017984094
12.57075 0.018134014
12.58075 0.018245737
12.59075 0.018318374
12.60074 0.018351985
12.61074 0.018346713
12.62074 0.018302585
12.63074 0.018220043
12.64074 0.018099981
12.65074 0.017943022
12.66074 0.01774999
12.67074 0.017522386
12.68073 0.017262018
12.69073 0.016970781
12.70073 0.01665107
12.71073 0.016305226
12.72073 0.015935193
12.73073 0.01554312
12.74073 0.015131827
12.75073 0.014704094
12.76072 0.014262401
12.77072 0.013809503
12.78072 0.013348512
12.79072 0.012882241
12.80072 0.012413106
12.81072 0.011943386
12.82072 0.011475496
12.83071 0.011012201
12.84071 0.010556178
12.85071 0.01010957
12.86071 0.0096742368
12.87071 0.0092520328
12.88071 0.0088447228
12.89071 0.0084540527
12.90071 0.008081529
12.9107 0.0077281061
12.9207 0.0073944952
12.9307 0.0070818333
12.9407 0.0067911924
12.9507 0.006522989
12.9607 0.0062774516
12.9707 0.0060548962
12.9807 0.0058552184
12.99069 0.0056781558
13.00069 0.0055236233
13.01069 0.0053914416
13.02069 0.005281118
13.03069 0.0051920243
13.04069 0.0051234534
13.05069 0.0050747833
13.06069 0.0050454446
13.07068 0.0050345215
13.08068 0.0050406839
13.09068 0.0050628964
13.10068 0.0051006275
13.11068 0.0051531188
13.12068 0.0052189376
13.13068 0.0052966873
13.14068 0.0053854714
13.15067 0.0054844828
13.16067 0.0055926457
13.17067 0.0057088446
13.18067 0.005832114
13.19067 0.0059615693
13.20067 0.0060962137
13.21067 0.006235079
13.22067 0.0063772961
13.23066 0.0065218345
13.24066 0.006667547
13.25066 0.0068136638
13.26066 0.0069596563
13.27066 0.0071046806
13.28066 0.0072476313
13.29066 0.0073877669
13.30065 0.0075246808
13.31065 0.0076575486
13.32065 0.0077852163
13.33065 0.0079071067
13.34065 0.0080230178
13.35065 0.0081321767
13.36065 0.0082336011
13.37065 0.0083268452
13.38064 0.0084115733
13.39064 0.0084871043
13.40064 0.0085528937
13.41064 0.0086085135
13.42064 0.0086533909
13.43064 0.0086871228
13.44064 0.0087095366
13.45064 0.0087202507
13.46063 0.0087189004
13.47063 0.0087053083
13.48063 0.0086792121
13.49063 0.0086404236
13.50063 0.0085891923
13.51063 0.0085257692
13.52063 0.0084500625
13.53063 0.008361967
13.54062 0.008261718
13.55062 0.0081496054
13.56062 0.0080258549
13.57062 0.0078911069
13.58062 0.0077461765
13.59062 0.0075912212
13.60062 0.0074263311
13.61062 0.0072524836
13.62061 0.0070707493
13.63061 0.0068815459
13.64061 0.0066853421
13.65061 0.0064830822
13.66061 0.0062756796
13.67061 0.0060638527
13.68061 0.0058483184
13.69061 0.0056299268
13.7006 0.0054096466
13.7106 0.0051884156
13.7206 0.0049669214
13.7306 0.0047457121
13.7406 0.0045254792
13.7506 0.0043070599
13.7606 0.0040912231
13.77059 0.0038787562
13.78059 0.0036703082
13.79059 0.0034661584
13.80059 0.0032667495
13.81059 0.003072769
13.82059 0.0028844693
13.83059 0.0027021469
13.84059 0.0025266162
13.85058 0.0023582925
13.86058 0.002196908
13.87058 0.0020421901
13.88058 0.0018942411
13.89058 0.0017535931
13.90058 0.001620689
13.91058 0.0014952167
13.92058 0.0013766571
13.93057 0.0012650716
13.94057 0.0011607037
13.95057 0.0010633198
13.96057 0.00097244462
13.97057 0.00088793323
13.98057 0.00080997044
13.99057 0.00073858222
14.00057 0.0006733452
14.01056 0.00061358272
14.02056 0.00055894252
14.03056 0.00050953112
14.04056 0.00046537467
14.05056 0.00042614197
14.06056 0.00039141503
14.07056 0.00036093128
14.08056 0.00033461745
14.09055 0.00031254536
14.10055 0.00029465899
14.11055 0.0002804085
14.12055 0.00026919908
14.13055 0.0002611453
14.14055 0.00025664706
14.15055 0.00025570778
14.16055 0.00025794636
14.17054 0.00026274044
14.18054 0.00026992138
14.19054 0.0002801832
14.20054 0.00029386299
14.21054 0.00031026686
14.22054 0.00032876542
14.23054 0.00034947741
14.24053 0.00037285853
14.25053 0.00039915966
14.26053 0.00042815122
14.27053 0.00045935991
14.28053 0.00049269446
14.29053 0.00052835861
14.30053 0.00056619149
14.31053 0.00060599355
14.32052 0.00064811025
14.33052 0.00069264098
14.34052 0.00073901506
14.35052 0.00078687038
14.36052 0.00083631878
14.37052 0.000887399
14.38052 0.00093990968
14.39052 0.00099357334
14.40051 0.0010483339
14.41051 0.0011042097
14.42051 0.0011608685
14.43051 0.0012179246
14.44051 0.0012752493
14.45051 0.0013326144
14.46051 0.0013897954
14.47051 0.0014467222
14.4805 0.001503023
14.4905 0.0015582262
14.5005 0.0016123035
14.5105 0.0016653075
14.5205 0.0017168473
14.5305 0.0017663871
14.5405 0.001813775
14.5505 0.0018590833
14.56049 0.0019020634
14.57049 0.001942283
14.58049 0.0019795789
14.59049 0.0020139428
14.60049 0.0020452
14.61049 0.002073205
14.62049 0.002097932
14.63049 0.0021192818
14.64048 0.002137122
14.65048 0.002151423
14.66048 0.0021620719
14.67048 0.0021689746
14.68048 0.0021723039
14.69048 0.0021722706
14.70048 0.0021688312
14.71047 0.0021619204
14.72047 0.0021516737
14.73047 0.0021383063
14.74047 0.0021219548
14.75047 0.0021027704
14.76047 0.0020808816
14.77047 0.0020563461
14.78047 0.0020293784
14.79046 0.0020002751
14.80046 0.001969184
14.81046 0.0019362517
14.82046 0.0019017105
14.83046 0.0018658564
14.84046 0.001829043
14.85046 0.0017914326
14.86046 0.0017529417
14.87045 0.0017135959
14.88045 0.0016738151
14.89045 0.0016340497
14.90045 0.0015944225
14.91045 0.0015550346
14.92045 0.0015160643
14.93045 0.0014774766
14.94045 0.0014392375
14.95044 0.0014015491
14.96044 0.001364733
14.97044 0.0013289406
14.98044 0.0012940578
14.99044 0.0012601556
15.00044 0.0012275687
15.01044 0.0011961917
15.02044 0.001165593
15.03043 0.0011357764
15.04043 0.0011071698
15.05043 0.0010800773
15.06043 0.0010542932
15.07043 0.0010293642
15.08043 0.0010052793
15.09043 0.00098229658
15.10043 0.00096030941
15.11042 0.00093909989
15.12042 0.00091876357
15.13042 0.0008994027
15.14042 0.0008808081
15.15042 0.00086276286
15.16042 0.00084538182
15.17042 0.0008288365
15.18041 0.00081295224
15.19041 0.00079740964
15.20041 0.00078222292
15.21041 0.00076769003
15.22041 0.00075386383
15.23041 0.00074044152
15.24041 0.00072725778
15.25041 0.00071446917
15.2604 0.00070223858
15.2704 0.00069052901
15.2804 0.00067915645
15.2904 0.00066799888
15.3004 0.00065720502
15.3104 0.0006471322
15.3204 0.00063794208
15.3304 0.00062940896
15.34039 0.00062130493
15.35039 0.00061370263
15.36039 0.0006068953
15.37039 0.00060111724
15.38039 0.00059622423
15.39039 0.00059179864
15.40039 0.00058781751
15.41039 0.00058481449
15.42038 0.00058303014
15.43038 0.00058214258
15.44038 0.00058194947
15.45038 0.0005825329
15.46038 0.00058402986
15.47038 0.00058643318
15.48038 0.00058956264
15.49038 0.00059350571
15.50037 0.00059840399
15.51037 0.00060378027
15.52037 0.00060917784
15.53037 0.00061490541
15.54037 0.00062143478
15.55037 0.0006287261
15.56037 0.00063626173
15.57036 0.000643598
15.58036 0.0006508497
15.59036 0.00065821251
15.60036 0.00066545553
15.61036 0.00067236079
15.62036 0.0006788769
15.63036 0.00068482555
15.64036 0.00069013044
15.65035 0.00069493549
15.66035 0.0006991582
15.67035 0.0007024582
15.68035 0.00070469254
15.69035 0.00070594592
15.70035 0.00070615613
15.71035 0.00070519427
15.72035 0.00070308127
15.73034 0.00069976865
15.74034 0.00069516931
15.75034 0.00068946248
15.76034 0.00068280191
15.77034 0.00067503864
15.78034 0.00066597891
15.79034 0.0006556418
15.80034 0.00064423035
15.81033 0.00063186036
15.82033 0.00061841032
15.83033 0.00060382805
15.84033 0.00058835175
15.85033 0.00057226305
15.86033 0.00055557819
15.87033 0.00053823422
15.88033 0.00052032152
15.89032 0.0005018668
15.90032 0.00048287432
15.91032 0.00046357987
15.92032 0.00044425263
15.93032 0.00042502842
15.94032 0.00040590881
15.95032 0.00038669224
15.96032 0.00036729353
15.97031 0.0003480199
15.98031 0.00032915865
15.99031 0.00031069495
16.00031 0.00029263886
16.01031 0.00027517516
16.02031 0.00025836849
16.03031 0.0002419362
16.0403 0.00022565806
16.0503 0.00020987287
16.0603 0.0001950253
16.0703 0.0001810356
16.0803 0.00016763545
16.0903 0.000154812
16.1003 0.00014266356
16.1103 0.00013121986
16.12029 0.00012046161
16.13029 0.00011030671
16.14029 0.00010069744
16.15029 9.1729622e-05
16.16029 8.3476671e-05
16.17029 7.5792824e-05
16.18029 6.8554306e-05
16.19029 6.1867964e-05
16.20028 5.5821322e-05
16.21028 5.0285764e-05
16.22028 4.5119361e-05
16.23028 4.0326556e-05
16.24028 3.5960577e-05
16.25028 3.2037917e-05
16.26028 2.8543715e-05
16.27028 2.54527e-05
16.28027 2.2706712e-05
16.29027 2.0164835e-05
16.30027 1.7732228e-05
16.31027 1.5500412e-05
16.32027 1.3572079e-05
16.33027 1.1875142e-05
16.34027 1.0299e-05
16.35027 8.9079224e-06
16.36026 7.8082907e-06
16.37026 6.9246988e-06
16.38026 6.1114032e-06
16.39026 5.2712385e-06
16.40026 4.3891873e-06
16.41026 3.6093341e-06
16.42026 3.0520538e-06
16.43026 2.6404465e-06
16.44025 2.2714674e-06
16.45025 1.978822e-06
16.46025 1.8125966e-06
16.47025 1.6445583e-06
16.48025 1.3331175e-06
16.49025 9.7593538e-07
16.50025 7.3371939e-07
16.51024 6.5290518e-07
16.52024 6.8794321e-07
16.53024 6.7361006e-07
16.54024 5.035688e-07
16.55024 3.4260861e-07
16.56024 3.3361766e-07
16.57024 3.1365524e-07
16.58024 1.4564862e-07
16.59023 -1.3940801e-08
16.60023 -3.2302646e-08
16.61023 3.7294695e-09
16.62023 8.6574906e-09
16.63023 -9.9771141e-10
16.64023 -2.3203093e-09
16.65023 2.6690785e-10
16.66023 6.2187009e-10
16.67022 -7.1402968e-11
16.68022 -1.6666845e-10
16.69022 1.9101598e-11
16.70022 4.4669082e-11
16.71022 -5.1100088e-12
16.72022 -1.1971832e-11
16.73022 1.3670113e-12
16.74022 3.2085891e-12
16.75021 -3.656967e-13
16.76021 -8.5993876e-13
16.77021 9.7829196e-14
16.78021 2.3047344e-13
16.79021 -2.6170644e-14
16.80021 -6.1769512e-14
16.81021 7.0009798e-15
16.82021 1.6554931e-14
16.8302 -1.8728445e-15
16.8402 -4.436909e-15
16.8502 5.0100617e-16
16.8602 1.1891417e-15
16.8702 -1.340241e-16
16.8802 -3.1870333e-16
16.8902 3.5852643e-17
16.9002 8.5416059e-17
16.91019 -9.590868e-18
16.92019 -2.2892456e-17
16.93019 2.5656245e-18
16.94019 6.1354324e-18
16.95019 -6.8632011e-19
16.96019 -1.6443637e-18
16.97019 1.8359413e-19
16.98018 4.407076e-19
16.99018 -4.9112188e-20
17.00018 -1.1811447e-19
17.01018 1.3137665e-20
17.02018 3.1655969e-20
17.03018 -3.5143542e-21
17.04018 -8.4841443e-21
17.05018 9.40094e-22
17.06017 2.2738427e-21
17.07017 -2.5147536e-22
17.08017 -6.0941438e-22
17.09017 6.7269468e-23
17.10017 1.6332961e-22
17.11017 -1.7994465e-23
17.12017 -4.3774084e-23
17.13017 4.8134701e-24
17.14016 1.1731921e-23
17.15016 -1.2875853e-24
17.16016 -3.1442796e-24
17.17016 3.4442296e-25
17.18016 8.4270018e-25
17.19016 -9.2131165e-26
17.20016 -2.2585253e-25
17.21016 2.4644465e-26
17.22015 6.0530847e-26
17.23015 -6.5922032e-27
17.24015 -1.6222899e-26
17.25015 1.7633565e-27
17.26015 4.3479058e-27
17.27015 -4.7168059e-28
17.28015 -1.1652838e-27
17.29015 1.2616945e-28
17.30014 3.1230808e-28
17.31014 -3.3748835e-29
17.32014 -8.3701772e-29
17.33014 9.0273787e-30
17.34014 2.2432931e-29
17.35014 -2.4146982e-30
17.36014 -6.012254e-30
17.37014 6.4589566e-31
17.38013 1.611345e-30
17.39013 -1.7276676e-31
17.40013 -4.3185674e-31
17.41013 4.6212163e-32
17.42013 1.1574195e-31
17.43013 -1.2360917e-32
17.44013 -3.1020001e-32
17.45012 3.3063087e-33
17.46012 8.3136694e-33
17.47012 -8.8437076e-34
17.48012 -2.2281459e-33
17.49012 2.3655036e-34
17.50012 5.9716511e-34
17.51012 -6.3271937e-35
17.52012 -1.6004612e-34
17.53011 1.6923762e-35
17.54011 4.2893929e-35
17.55011 -4.5266917e-36
17.56011 -1.1495991e-35
17.57011 1.2107743e-36
17.58011 3.0810372e-36
17.59011 -3.2384984e-37
17.60011 -8.2574773e-37
17.6101 8.6620847e-38
17.6201 2.2130833e-37
17.6301 -2.3168578e-38
17.6401 -5.9312752e-38
17.6501 6.196901e-39
17.6601 1.5896383e-38
17.6701 -1.6574787e-39
17.6801 -4.2603814e-39
17.69009 4.4332225e-40
17.70009 1.1418225e-39
17.71009 -1.1857396e-40
17.72009 -3.0601915e-40
17.73009 3.1714457e-41
17.74009 8.2015996e-41
17.75009 -8.4824915e-42
17.76009 -2.1981051e-41
17.77008 2.2687558e-42
17.78008 5.8911253e-42
17.79008 -6.0680653e-43
17.80008 -1.5788759e-42
17.81008 1.6229715e-43
17.82008 4.2315325e-43
17.83008 -4.3407991e-44
17.84008 -1.1340894e-43
17.85007 1.160985e-44
17.86007 3.0394627e-44
17.87007 -3.1051437e-45
17.88007 -8.1460353e-45
17.89007 8.3049096e-46
17.90007 2.1832108e-45
17.91007 -2.2211927e-46
17.92006 -5.8512008e-46
17.93006 5.9406733e-47
17.94006 1.568174e-46
17.95006 -1.5888511e-47
17.96006 -4.2028456e-47
17.97006 4.2494121e-48
17.98006 1.1263998e-47
17.99006 -1.1365082e-48
18.00005 -3.0188504e-48
18.01005 3.0395856e-49
18.02005 8.0907831e-49
18.03005 -8.1293207e-50
18.04005 -2.1684003e-49
18.05005 2.1741635e-50
18.06005 5.8115007e-50
18.07005 -5.814712e-51
18.08004 -1.5575323e-50
18.09004 1.5551141e-51
18.10004 4.17432e-51
18.11004 -4.159052e-52
18.12004 -1.1187534e-51
18.13004 1.1123065e-52
18.14004 2.998354e-52
18.15004 -2.9747647e-53
18.16003 -8.0358421e-53
18.17003 7.955707e-54
18.18003 2.1536732e-53
18.19003 -2.1276635e-54
18.20003 -5.7720242e-54
18.21003 5.6901684e-55
18.22003 1.5469505e-54
18.23003 -1.5217569e-55
18.24002 -4.1459553e-55
18.25002 4.0697095e-56
18.26002 1.1111501e-55
18.27002 -1.0883774e-56
18.28002 -2.9779733e-56
18.29002 2.9106742e-57
18.30002 7.9812109e-57
18.31002 -7.7840503e-58
18.32001 -2.1390292e-57
18.33001 2.0816879e-58
18.34001 5.7327705e-58
18.35001 -5.5670296e-59
18.36001 -1.5364284e-58
18.37001 1.4887761e-59
18.38001 4.1177506e-59
18.39 -3.9813755e-60
18.4 -1.1035898e-59
18.41 1.0647185e-60
18.42 2.9577077e-60
18.43 -2.8473077e-61
18.44 -7.9268885e-61
18.45 7.614333e-62
18.46 2.1244679e-61
18.46999 -2.0362318e-62
18.47999 -5.6937388e-62
18.48999 5.4452829e-63
18.49999 1.5259659e-62
18.50999 -1.4561682e-63
18.51999 -4.0897056e-63
18.52999 3.8940407e-64
18.53999 1.0960723e-63
18.54998 -1.0413274e-64
18.55998 -2.9375568e-64
18.56998 2.7846583e-65
18.57998 7.8728737e-65
18.58998 -7.4465374e-66
18.59998 -2.1099892e-65
18.60998 1.9912906e-66
18.61998 5.6549282e-66
18.62997 -5.3249156e-67
18.63997 -1.5155626e-66
18.64997 1.4239299e-67
18.65997 4.0618195e-67
18.66997 -3.8076961e-68
18.67997 -1.0885974e-67
18.68997 1.0182015e-68
18.69997 2.9175202e-68
18.70996 -2.7227197e-69
18.71996 -7.8191653e-69
18.72996 7.2806459e-70
18.73996 2.0955925e-69
18.74996 -1.9468596e-70
18.75996 -5.6163379e-70
18.76996 5.2059152e-71
18.77996 1.5052185e-70
18.78995 -1.3920578e-71
18.79995 -4.0340918e-71
18.80995 3.7223326e-72
18.81995 1.0811649e-71
18.82995 -9.9533845e-73
18.83995 -2.8975975e-72
18.84995 2.6614854e-73
18.85994 7.7657622e-73
18.86994 -7.1166413e-74
18.87994 -2.0812778e-73
18.88994 1.9029341e-74
18.89994 5.577967e-74
18.90994 -5.0882691e-75
18.91994 -1.4949331e-74
18.92994 1.3605486e-75
18.93993 4.0065219e-75
18.94993 -3.6379412e-76
18.95993 -1.0737748e-75
18.96993 9.7273588e-77
18.97993 2.8777881e-76
18.98993 -2.6009489e-77
18.99993 -7.7126632e-77
19.00993 6.9545063e-78
19.01992 2.0670446e-77
19.02992 -1.8595094e-78
19.03992 -5.5398148e-78
19.04992 4.971965e-79
19.05992 1.4847064e-78
19.06992 -1.3293989e-79
19.07992 -3.9791091e-79
19.08992 3.5545132e-80
19.09991 1.0664268e-79
19.10991 -9.5039139e-81
19.11991 -2.8580918e-80
19.12991 2.5411038e-81
19.13991 7.6598671e-81
19.14991 -6.7942237e-82
19.15991 -2.0528926e-81
19.16991 1.8165811e-82
19.1799 5.5018804e-82
19.1899 -4.8569906e-83
19.1999 -1.4745381e-82
19.2099 1.2986055e-83
19.2199 3.9518529e-83
19.2299 -3.4720396e-84
19.2399 -1.0591208e-83
19.2499 9.2830262e-85
19.25989 2.838508e-84
19.26989 -2.4819438e-85
19.27989 -7.6073728e-85
19.28989 6.6357767e-86
19.29989 2.0388215e-85
19.30989 -1.7741446e-86
19.31989 -5.4641628e-86
19.32988 4.7433338e-87
19.33988 1.4644279e-86
19.34988 -1.268165e-87
19.35988 -3.9247527e-87
19.36988 3.3905117e-88
19.37988 1.0518566e-87
19.38988 -9.0646723e-89
19.39988 -2.8190363e-88
19.40987 2.4234627e-89
19.41987 7.555179e-89
19.42987 -6.4791484e-90
19.43987 -2.024831e-89
19.44987 1.7321953e-90
19.45987 5.4266614e-90
19.46987 -4.6309824e-91
19.47987 -1.4543757e-90
19.48986 1.2380743e-91
19.49986 3.8978078e-91
19.50986 -3.3099209e-92
19.51986 -1.044634e-91
19.52986 8.8488288e-93
19.53986 2.7996763e-92
19.54986 -2.3656542e-93
19.55986 -7.5032848e-93
19.56985 6.3243222e-94
19.57985 2.0109208e-93
19.58985 -1.6907289e-94
19.59985 -5.3893752e-94
19.60985 4.5199248e-95
19.61985 1.444381e-94
19.62985 -1.2083311e-95
19.63985 -3.8710128e-95
19.64984 3.2302945e-96
19.65984 1.0374349e-95
19.66984 -8.6368189e-97
19.67984 -2.7797555e-96
19.68984 2.31354e-97
19.69984 7.4266138e-97
19.70984 -6.3590926e-98
19.71984 -1.9035372e-97
19.72983 2.351288e-98
19.73983 1.8618665e-98
19.74983 -3.0615612e-98
19.75983 1.1588227e-97
19.76983 9.9066183e-98
19.77983 -4.8202586e-97
19.78983 -3.6596034e-97
19.79982 1.8117302e-96
19.80982 1.3659027e-96
19.81982 -6.7630527e-96
19.82982 -5.1018474e-96
19.83982 2.52336e-95
19.84982 1.9057137e-95
19.85982 -9.4145663e-95
19.86982 -7.1185071e-95
19.87981 3.5125316e-94
19.88981 2.6590085e-94
19.89981 -1.310509e-93
19.90981 -9.9323033e-94
19.91981 4.8894467e-93
19.92981 3.710049e-93
19.93981 -1.8242289e-92
19.94981 -1.3858261e-92
19.9598 6.8061087e-92
19.9698 5.1765124e-92
19.9798 -2.5393254e-91
19.9898 -1.9335936e-91
19.9998 9.4740954e-91
20.0098 7.2225838e-91
20.0198 -3.5347368e-90
20.0298 -2.69786e-90
20.03979 1.3187921e-89
20.04979 1.0077334e-89
20.05979 -4.9203444e-89
20.06979 -3.7641882e-89
20.07979 1.8357545e-88
20.08979 1.406036e-88
20.09979 -6.849102e-88
20.10979 -5.2519549e-88
20.11978 2.5553629e-87
20.12978 1.9617559e-87
20.13978 -9.5339192e-87
20.14978 -7.3277122e-87
20.15978 3.5570525e-86
20.16978 2.7371038e-86
20.17978 -1.3271164e-85
20.18977 -1.0223829e-85
20.19977 4.951396e-85
20.20977 3.818874e-85
20.21977 -1.8473375e-84
20.22977 -1.4264499e-84
20.23977 6.8923092e-84
20.24977 5.3281587e-84
20.25977 -2.5714802e-83
20.26976 -1.9902024e-83
20.27976 9.5940404e-83
20.28976 7.4339009e-83
20.29976 -3.5794791e-82
20.30976 -2.7767434e-82
20.31976 1.335482e-81
20.32976 1.0371801e-81
20.33976 -4.9826017e-81
20.34975 -3.8741109e-81
20.35975 1.8589779e-80
20.36975 1.4470694e-80
20.37975 -6.9357306e-80
20.38975 -5.4051301e-80
20.39975 2.5876774e-79
20.40975 2.0189352e-79
20.41975 -9.6544595e-79
20.42974 -7.5411586e-79
20.43974 3.6020167e-78
20.44974 2.8167819e-78
20.45974 -1.343889e-77
20.46974 -1.0521262e-77
20.47974 5.0139619e-77
20.48974 3.9299034e-77
20.49974 -1.870676e-76
20.50973 -1.4678964e-76
20.51973 6.9793668e-76
20.52973 5.4828754e-76
20.53973 -2.6039546e-75
20.54973 -2.0479569e-75
20.55973 9.7151772e-75
20.56973 7.6494941e-75
20.57973 -3.6246658e-74
20.58972 -2.8572226e-74
20.59972 1.3523376e-73
20.60972 1.0672224e-73
20.61972 -5.0454768e-73
20.62972 -3.9862562e-73
20.63972 1.8824317e-72
20.64972 1.4889324e-72
20.65971 -7.0232183e-72
20.66971 -5.5614009e-72
20.67971 2.6203121e-71
20.68971 2.0772698e-71
20.69971 -9.7761941e-71
20.70971 -7.7589164e-71
20.71971 3.6474263e-70
20.72971 2.898069e-70
20.7397 -1.3608278e-69
20.7497 -1.0824699e-69
20.7597 5.0771469e-69
20.7697 4.0431739e-69
20.7797 -1.8942453e-68
20.7897 -1.5101792e-68
20.7997 7.0672854e-68
20.8097 5.6407132e-68
20.81969 -2.6367501e-67
20.82969 -2.1068763e-67
20.83969 9.8375109e-67
20.84969 7.8694344e-67
20.85969 -3.6702987e-66
20.86969 -2.9393242e-66
20.87969 1.3693596e-65
20.88969 1.0978701e-65
20.89968 -5.1089724e-65
20.90968 -4.100661e-65
20.91968 1.9061168e-64
20.92968 1.5316385e-64
20.93968 -7.1115685e-64
20.94968 -5.7208186e-64
20.95968 2.6532685e-63
20.96968 2.1367787e-63
20.97967 -9.899128e-63
20.98967 -7.9810571e-63
20.99967 3.6932831e-62
21.00967 2.9809917e-62
21.01967 -1.3779333e-61
21.02967 -1.1134241e-61
21.03967 5.1409536e-61
21.04967 4.1587223e-61
21.05966 -1.9180464e-60
21.06966 -1.5533121e-60
21.07966 7.1560682e-60
21.08966 5.8017237e-60
21.09966 -2.6698678e-59
21.10966 -2.1669797e-59
21.11966 9.9610462e-59
21.12965 8.0937935e-59
21.13965 -3.7163797e-58
21.14965 -3.0230748e-58
21.15965 1.3865487e-57
21.16965 1.1291332e-57
21.17965 -5.1730909e-57
21.18965 -4.2173626e-57
21.19965 1.9300342e-56
21.20964 1.5752018e-56
21.21964 -7.2007848e-56
21.22964 -5.883435e-56
21.23964 2.6865479e-55
21.24964 2.1974815e-55
21.25964 -1.0023266e-54
21.26964 -8.2076528e-55
21.27964 3.7395888e-54
21.28963 3.065577e-54
21.29963 -1.3952061e-53
21.30963 -1.1449987e-53
21.31963 5.2053845e-53
21.32963 4.2765864e-53
21.33963 -1.9420803e-52
21.34963 -1.5973093e-52
21.35963 7.2457188e-52
21.36962 5.9659592e-52
21.37962 -2.703309e-51
21.38962 -2.2282866e-51
21.39962 1.0085788e-50
21.40962 8.3226441e-51
21.41962 -3.7629105e-50
21.42962 -3.1085017e-50
21.43962 1.4039055e-49
21.44961 1.1610219e-49
21.45961 -5.2378347e-49
21.46961 -4.3363986e-49
21.47961 1.9541848e-48
21.48961 1.6196363e-48
21.49961 -7.2908705e-48
21.50961 -6.0493028e-48
21.51961 2.7201513e-47
21.5296 2.2593976e-47
21.5396 -1.0148612e-46
21.5496 -8.4387768e-47
21.5596 3.7863451e-46
21.5696 3.1518523e-46
21.5796 -1.412647e-45
21.5896 -1.177204e-45
21.59959 5.2704418e-45
21.60959 4.3968041e-45
21.61959 -1.9663477e-44
21.62959 -1.6421847e-44
21.63959 7.3362403e-44
21.64959 6.1334726e-44
21.65959 -2.737075e-43
21.66959 -2.2908168e-43
21.67958 1.021174e-42
21.68958 8.55606e-43
21.69958 -3.8098928e-42
21.70958 -3.1956323e-42
21.71958 1.4214306e-41
21.72958 1.1935464e-41
21.73958 -5.3032061e-41
21.74958 -4.4578075e-41
21.75957 1.9785693e-40
21.76957 1.6649563e-40
21.77957 -7.3818286e-40
21.78957 -6.2184753e-40
21.79957 2.7540801e-39
21.80957 2.3225469e-39
21.81957 -1.0275172e-38
21.82957 -8.6745033e-39
21.83956 3.8335537e-38
21.84956 3.2398451e-38
21.85956 -1.4302565e-37
21.86956 -1.2100503e-37
21.87956 5.3361279e-37
21.88956 4.5194139e-37
21.89956 -1.9908496e-36
21.90956 -1.6879529e-36
21.91955 7.4276358e-36
21.92955 6.3043176e-36
21.93955 -2.7711668e-35
21.94955 -2.3545904e-35
21.95955 1.0338908e-34
21.96955 8.7941159e-35
21.97955 -3.8573281e-34
21.98955 -3.2844944e-34
21.99954 1.4391247e-33
22.00954 1.2267171e-33
22.01954 -5.3692074e-33
22.02954 -4.581628e-33
22.03954 2.0031887e-32
22.04954 1.7111764e-32
22.05954 -7.4736623e-32
22.06953 -6.3910064e-32
22.07953 2.7883353e-31
22.08953 2.3869497e-31
22.09953 -1.0402949e-30
22.10953 -8.9149074e-31
22.11953 3.8812161e-30
22.12953 3.3295837e-30
22.13953 -1.4480352e-29
22.14952 -1.243548e-29
22.15952 5.4024448e-29
22.16952 4.6444548e-29
22.17952 -2.0155867e-28
22.18952 -1.7346284e-28
22.19952 7.5199084e-28
22.20952 6.4785486e-28
22.21952 -2.8055857e-27
22.22951 -2.4196276e-27
22.23951 1.0467295e-26
22.24951 9.0368873e-27
22.25951 -3.905218e-26
22.26951 -3.3751164e-26
22.27951 1.4569882e-25
22.28951 1.2605445e-25
22.29951 -5.4358405e-25
22.3095 -4.7078994e-25
22.3195 2.0280437e-24
22.3295 1.758311e-24
22.3395 -7.5663744e-24
22.3495 -6.566951e-24
22.3595 2.8229181e-23
22.3695 2.4526264e-23
22.3795 -1.0531946e-22
22.38949 -9.1600653e-23
22.39949 3.9293338e-22
22.40949 3.4210963e-22
22.41949 -1.4659837e-21
22.42949 -1.2777079e-21
22.43949 5.4693947e-21
22.44949 4.7719666e-21
22.45949 -2.0405598e-20
22.46948 -1.782226e-20
22.47948 7.6130608e-20
22.48948 6.6562205e-20
22.49948 -2.8403326e-19
22.50948 -2.4859489e-19
22.51948 1.0596904e-18
22.52948 9.284451e-19
22.53947 -3.9535639e-18
22.54947 -3.4675268e-18
22.55947 1.4750217e-17
22.56947 1.2950394e-17
22.57947 -5.5031076e-17
22.58947 -4.8366615e-17
22.59947 2.053135e-16
22.60947 1.8063752e-16
22.61946 -7.6599678e-16
22.62946 -6.7463643e-16
22.63946 2.8578294e-15
22.64946 2.5195975e-15
22.65946 -1.0662169e-14
22.66946 -9.4100542e-15
22.67946 3.9779082e-14
22.68946 3.5144117e-14
22.69945 -1.4841024e-13
22.70945 -1.3125405e-13
22.71945 5.5369795e-13
22.72945 4.9019891e-13
22.73945 -2.0657696e-12
22.74945 -1.8307605e-12
22.75945 7.7070958e-12
22.76945 6.8373893e-12
22.77944 -2.8754085e-11
22.78944 -2.5535751e-11
22.79944 1.0727741e-10
22.80944 9.5368847e-11
22.81944 -4.0023672e-10
22.82944 -3.5617546e-10
22.83944 1.4932258e-09
22.84944 1.3302125e-09
22.85943 -5.5710105e-09
22.86943 -4.9679546e-09
22.87943 2.0784634e-08
22.88943 1.8553839e-08
22.89943 -7.754445e-08
22.90943 -6.9275891e-08
22.91943 3.8237177e-07
22.92943 1.1265571e-06
22.93942 1.641432e-06
22.94942 1.8876278e-06
22.95942 2.2829174e-06
22.96942 2.9851185e-06
22.97942 3.8816493e-06
22.98942 4.9040037e-06
22.99942 5.9455438e-06
23.00941 6.9766665e-06
23.01941 8.2328667e-06
23.02941 9.962614e-06
23.03941 1.2198802e-05
23.04941 1.480559e-05
23.05941 1.7673949e-05
23.06941 2.0872163e-05
23.07941 2.4606825e-05
23.0894 2.9206751e-05
23.0994 3.4987566e-05
23.1094 4.2015117e-05
23.1194 5.0151272e-05
23.1294 5.9376865e-05
23.1394 6.9958718e-05
23.1494 8.2263408e-05
23.1594 9.6653861e-05
23.16939 0.00011350428
23.17939 0.00013306145
23.18939 0.00015560899
23.19939 0.00018159414
23.20939 0.00021136889
23.21939 0.00024520661
23.22939 0.00028367441
23.23939 0.00032774356
23.24938 0.00037841637
23.25938 0.00043616034
23.26938 0.00050109316
23.27938 0.00057387116
23.28938 0.00065595318
23.29938 0.00074865507
23.30938 0.00085248964
23.31938 0.00096801142
23.32937 0.0010966556
23.33937 0.0012399735
23.34937 0.0013990102
23.35937 0.0015750276
23.36937 0.0017697151
23.37937 0.0019842823
23.38937 0.0022194011
23.39937 0.0024763147
23.40936 0.0027571798
23.41936 0.003063866
23.42936 0.0033971274
23.43936 0.0037575949
23.44936 0.0041469254
23.45936 0.0045672475
23.46936 0.0050195683
23.47935 0.0055038864
23.48935 0.006020996
23.49935 0.0065725488
23.50935 0.0071593167
23.51935 0.0077811783
23.52935 0.0084381927
23.53935 0.0091306221
23.54935 0.0098582599
23.55934 0.010620373
23.56934 0.01141602
23.57934 0.012244312
23.58934 0.013104003
23.59934 0.013993157
23.60934 0.014909525
23.61934 0.015850916
23.62934 0.016814613
23.63933 0.017797379
23.64933 0.018795999
23.65933 0.019807059
23.66933 0.020826628
23.67933 0.021850708
23.68933 0.022874901
23.69933 0.023894013
23.70933 0.024902985
23.71932 0.025897416
23.72932 0.026872548
23.73932 0.027823004
23.74932 0.028743584
23.75932 0.029629262
23.76932 0.030474837
23.77932 0.031275366
23.78932 0.032026422
23.79931 0.032723368
23.80931 0.033361452
23.81931 0.033936766
23.82931 0.034446404
23.83931 0.034887367
23.84931 0.035256094
23.85931 0.03554947
23.86931 0.035766093
23.8793 0.035905382
23.8893 0.035966293
23.8993 0.035947702
23.9093 0.035849609
23.9193 0.035672911
23.9293 0.035418842
23.9393 0.035089143
23.94929 0.034686179
23.95929 0.034212389
23.96929 0.033670676
23.97929 0.033064712
23.98929 0.032398282
23.99929 0.031675044
24.00929 0.030899392
24.01929 0.030076436
24.02928 0.029211171
24.03928 0.028308578
24.04928 0.02737387
24.05928 0.026411799
24.06928 0.025426794
24.07928 0.024424111
24.08928 0.023409505
24.09928 0.022387888
24.10927 0.021363508
24.11927 0.020341063
24.12927 0.019325279
24.13927 0.018319961
24.14927 0.017328389
24.15927 0.016354202
24.16927 0.015400923
24.17927 0.01447142
24.18926 0.013568177
24.19926 0.012693425
24.20926 0.011848771
24.21926 0.011035694
24.22926 0.010255801
24.23926 0.0095101915
24.24926 0.0087994103
24.25926 0.0081240098
24.26925 0.0074840602
24.27925 0.0068789365
24.28925 0.0063082945
24.29925 0.0057723917
24.30925 0.0052708807
24.31925 0.0048024185
24.32925 0.004365773
24.33925 0.0039603339
24.34924 0.0035851023
24.35924 0.0032381151
24.36924 0.0029175162
24.37924 0.0026224862
24.38924 0.0023524001
24.39924 0.0021058613
24.40924 0.0018810854
24.41923 0.001676525
24.42923 0.0014909279
24.43923 0.0013230545
24.44923 0.0011714264
24.45923 0.0010345495
24.46923 0.00091140545
24.47923 0.0008013724
24.48923 0.00070358638
24.49922 0.0006166044
24.50922 0.00053889823
24.51922 0.00046954943
24.52922 0.000408279
24.53922 0.00035464989
24.54922 0.0003075917
24.55922 0.00026597104
24.56922 0.00022916942
24.57921 0.00019687771
24.58921 0.00016879163
24.59921 0.00014457696
24.60921 0.0001238437
24.61921 0.00010593005
24.62921 9.0126299e-05
24.63921 7.6332153e-05
24.64921 6.4736432e-05
24.6592 5.4908237e-05
24.6692 4.6183642e-05
24.6792 3.8569874e-05
24.6892 3.2395204e-05
24.6992 2.742678e-05
24.7092 2.3050181e-05
24.7192 1.9108606e-05
24.7292 1.594577e-05
24.73919 1.3525859e-05
24.74919 1.1266239e-05
24.75919 9.0006109e-06
24.76919 7.2114758e-06
24.77919 6.2173854e-06
24.78919 5.6697635e-06
24.79919 4.8674466e-06
24.80918 3.6271604e-06
24.81918 2.4680866e-06
24.82918 1.8082745e-06
24.83918 1.5318633e-06
24.84918 1.2431219e-06
24.85918 7.372454e-07
24.86918 2.3064927e-07
24.87918 -1.2495036e-08
24.88917 -2.9346185e-08
24.89917 4.2079059e-09
24.90917 7.8658398e-09
24.91917 -1.1259915e-09
24.92917 -2.1083294e-09
24.93917 3.013028e-10
24.94917 5.6510843e-10
24.95917 -8.0625092e-11
24.96916 -1.5146944e-10
24.97916 2.1574278e-11
24.98916 4.0599268e-11
24.99916 -5.7729968e-12
25.00916 -1.0882065e-11
25.01916 1.5447754e-12
25.02916 2.9167845e-12
25.03916 -4.133599e-13
25.04915 -7.8180296e-13
25.05915 1.1060896e-13
25.06915 2.0955123e-13
25.07915 -2.9597244e-14
25.08915 -5.6167234e-14
25.09915 7.9197451e-15
25.10915 1.5054828e-14
25.11915 -2.119191e-15
25.12914 -4.0352319e-15
25.13914 5.6705862e-16
25.14914 1.0815862e-15
25.15914 -1.5173466e-16
25.16914 -2.8990365e-16
25.17914 4.0601358e-17
25.18914 7.7704499e-17
25.19914 -1.0864139e-17
25.20913 -2.0827569e-17
25.21913 2.9070265e-18
25.22913 5.5825283e-18
25.23913 -7.7786035e-19
25.24913 -1.4963157e-18
25.25913 2.0813889e-19
25.26913 4.0106562e-19
25.27912 -5.5693403e-20
25.28912 -1.0749978e-19
25.29912 1.4902297e-20
25.30912 2.8813742e-20
25.31912 -3.9875086e-21
25.32912 -7.7231002e-21
25.33912 1.0669621e-21
25.34912 2.0700632e-21
25.35911 -2.8549286e-22
25.36911 -5.5484987e-22
25.37911 7.6390694e-23
25.38911 1.4871929e-22
25.39911 -2.0440174e-23
25.40911 -3.9861995e-23
25.41911 5.4692481e-24
25.42911 1.0684414e-23
25.4391 -1.4634221e-24
25.4491 -2.8637979e-24
25.4591 3.9157115e-25
25.4691 7.6759987e-25
25.4791 -1.0477398e-25
25.4891 -2.0575011e-25
25.4991 2.803713e-26
25.5091 5.5172478e-26
25.51909 -7.5118515e-27
25.52909 -1.4878685e-26
25.53909 2.047007e-27
25.54909 4.3258668e-27
25.55909 -6.8573899e-28
25.56909 -2.4203043e-27
25.57909 6.9745471e-28
25.58909 5.3538313e-27
25.59908 -2.1005384e-27
25.60908 -1.8993419e-26
25.61908 7.6890303e-27
25.62908 7.0614948e-26
25.63908 -2.8596464e-26
25.64908 -2.6344835e-25
25.65908 1.0647607e-25
25.66908 9.8311115e-25
25.67907 -3.9648415e-25
25.68907 -3.6687445e-24
25.69907 1.4763873e-24
25.70907 1.3690926e-23
25.71907 -5.4975986e-24
25.72907 -5.1091439e-23
25.73907 2.0471225e-23
25.74906 1.9066167e-22
25.75906 -7.6227681e-23
25.76906 -7.11506e-22
25.77906 2.8384394e-22
25.78906 2.6551782e-21
25.79906 -1.056926e-21
25.80906 -9.9085186e-21
25.81906 3.9355696e-21
25.82905 3.6976322e-20
25.83905 -1.465442e-20
25.84905 -1.3798714e-19
25.85905 5.4566699e-20
25.86905 5.1493626e-19
25.87905 -2.0318177e-19
25.88905 -1.9216233e-18
25.89905 7.5655378e-19
25.90904 7.1710535e-18
25.91904 -2.817039e-18
25.92904 -2.6760708e-17
25.93904 1.0489237e-17
25.94904 9.9864741e-17
25.95904 -3.9056465e-17
25.96904 -3.7267194e-16
25.97904 1.4542528e-16
25.98903 1.3907246e-15
25.99903 -5.4148306e-16
26.00903 -5.1898583e-15
26.01903 2.0161729e-15
26.02903 1.9367333e-14
26.03903 -7.5070382e-15
26.04903 -7.2274326e-14
26.05903 2.7951647e-14
26.06902 2.6971073e-13
26.07902 -1.0407445e-13
26.08902 -1.0064966e-12
26.09902 3.8750628e-13
26.10902 3.7560067e-12
26.11902 -1.4428171e-12
26.12902 -1.4016524e-11
26.13902 5.3720707e-12
26.14901 5.2306328e-11
26.15901 -2.0001844e-11
26.16901 -1.9519472e-10
26.17901 7.4472554e-11
26.18901 7.2841996e-10
26.19901 -2.7728114e-10
26.20901 -2.7182884e-09
26.219 1.0323864e-09
26.229 1.0143998e-08
26.239 -3.8438114e-09
26.249 -3.7854955e-08
26.259 1.4366903e-08
26.269 1.9824315e-07
26.279 3.376472e-07
26.289 3.2724237e-07
26.29899 3.539559e-07
26.30899 5.3365038e-07
26.31899 6.8341285e-07
26.32899 6.8011901e-07
26.33899 6.6536029e-07
26.34899 7.805756e-07
26.35899 1.0461437e-06
26.36899 1.4060227e-06
26.37898 1.6952671e-06
26.38898 1.8454184e-06
26.39898 2.0342149e-06
26.40898 2.3685406e-06
26.41898 2.7125628e-06
26.42898 2.9995512e-06
26.43898 3.4124748e-06
26.44898 4.056205e-06
26.45897 4.7595796e-06
26.46897 5.4059776e-06
26.47897 6.0947113e-06
26.48897 6.9072314e-06
26.49897 7.8072945e-06
26.50897 8.7540805e-06
26.51897 9.8080626e-06
26.52897 1.1094806e-05
26.53896 1.2635109e-05
26.54896 1.4288435e-05
26.55896 1.5944226e-05
26.56896 1.7663894e-05
26.57896 1.9595635e-05
26.58896 2.1859375e-05
26.59896 2.4468592e-05
26.60896 2.7269668e-05
26.61895 3.0080715e-05
26.62895 3.2977669e-05
26.63895 3.6201481e-05
26.64895 3.9791087e-05
26.65895 4.3639991e-05
26.66895 4.7748349e-05
26.67895 5.211824e-05
26.68894 5.6695125e-05
26.69894 6.1563804e-05
26.70894 6.6806868e-05
26.71894 7.2266475e-05
26.72894 7.7863295e-05
26.73894 8.3782471e-05
26.74894 9.0059611e-05
26.75894 9.6479942e-05
26.76893 0.00010306507
26.77893 0.00011009852
26.78893 0.00011755631
26.79893 0.00012515942
26.80893 0.00013290241
26.81893 0.00014086553
26.82893 0.00014894264
26.83893 0.00015714692
26.84892 0.000165678
26.85892 0.00017458945
26.86892 0.00018361883
26.87892 0.00019239717
26.88892 0.00020082429
26.89892 0.00020912787
26.90892 0.00021762889
26.91892 0.00022649903
26.92891 0.00023553388
26.93891 0.00024429403
26.94891 0.00025269616
26.95891 0.0002610497
26.96891 0.00026936397
26.97891 0.00027735521
26.98891 0.00028505043
26.99891 0.00029253998
27.0089 0.00029977896
27.0189 0.00030704337
27.0289 0.00031444798
27.0389 0.00032149359
27.0489 0.000327912
27.0589 0.00033399592
27.0689 0.00034002875
27.0789 0.00034607219
27.08889 0.0003519928
27.09889 0.00035762323
27.10889 0.0003630319
27.11889 0.00036833774
27.12889 0.00037356604
27.13889 0.00037895669
27.14889 0.00038473022
27.15888 0.00039059112
27.16888 0.00039621217
27.17888 0.00040192913
27.18888 0.00040829016
27.19888 0.00041518383
27.20888 0.00042203781
27.21888 0.00042887852
27.22888 0.00043654913
27.23887 0.00044550325
27.24887 0.00045516405
27.25887 0.00046512498
27.26887 0.00047580529
27.27887 0.00048742568
27.28887 0.00049982159
27.29887 0.00051311244
27.30887 0.00052741959
27.31886 0.00054271863
27.32886 0.00055917402
27.33886 0.00057676969
27.34886 0.00059523554
27.35886 0.00061467345
27.36886 0.00063547526
27.37886 0.00065769257
27.38886 0.00068087582
27.39885 0.00070468527
27.40885 0.00072953091
27.41885 0.00075601405
27.42885 0.00078392735
27.43885 0.00081258828
27.44885 0.00084187717
27.45885 0.00087218897
27.46885 0.00090350164
27.47884 0.00093539191
27.48884 0.0009679493
27.49884 0.0010015196
27.50884 0.0010357736
27.51884 0.0010702817
27.52884 0.0011051899
27.53884 0.0011406131
27.54884 0.0011764089
27.55883 0.0012124351
27.56883 0.0012486062
27.57883 0.0012849162
27.58883 0.001321201
27.59883 0.0013572884
27.60883 0.0013933727
27.61883 0.0014297075
27.62882 0.0014663322
27.63882 0.0015029826
27.64882 0.0015391171
27.65882 0.0015746276
27.66882 0.0016101413
27.67882 0.0016460333
27.68882 0.001681967
27.69882 0.0017175335
27.70881 0.0017526605
27.71881 0.0017876475
27.72881 0.0018227477
27.73881 0.0018575342
27.74881 0.0018915884
27.75881 0.0019254157
27.76881 0.0019595435
27.77881 0.0019935838
27.7888 0.0020269775
27.7988 0.0020597624
27.8088 0.0020922375
27.8188 0.0021243943
27.8288 0.002155993
27.8388 0.002186857
27.8488 0.0022167691
27.8588 0.0022456042
27.86879 0.0022735859
27.87879 0.0023006608
27.88879 0.0023261824
27.89879 0.0023499175
27.90879 0.0023722336
27.91879 0.0023930242
27.92879 0.0024117344
27.93879 0.0024281301
27.94878 0.0024419524
27.95878 0.002452763
27.96878 0.0024608453
27.97878 0.0024668572
27.98878 0.0024704569
27.99878 0.0024707928
28.00878 0.0024676624
28.01878 0.0024610607
28.02877 0.0024507378
28.03877 0.0024367323
28.04877 0.0024194641
28.05877 0.0023991839
28.06877 0.0023755434
28.07877 0.0023479799
28.08877 0.0023166288
28.09876 0.0022821678
28.10876 0.0022448419
28.11876 0.0022043969
28.12876 0.0021606604
28.13876 0.0021137214
28.14876 0.0020638854
28.15876 0.002011686
28.16876 0.0019576848
28.17875 0.0019019659
28.18875 0.0018441595
28.19875 0.0017843734
28.20875 0.0017233302
28.21875 0.0016613096
28.22875 0.0015981667
28.23875 0.0015342828
28.24875 0.0014703462
28.25874 0.0014064555
28.26874 0.0013424373
28.27874 0.0012787475
28.28874 0.0012158952
28.29874 0.0011536768
28.30874 0.0010921311
28.31874 0.001031924
28.32874 0.00097327285
28.33873 0.00091599037
28.34873 0.00086019986
28.35873 0.00080609088
28.36873 0.00075386442
28.37873 0.00070381793
28.38873 0.00065581548
28.39873 0.00060951234
28.40873 0.0005650474
28.41872 0.00052277021
28.42872 0.00048282008
28.43872 0.00044521037
28.44872 0.00040982953
28.45872 0.00037639381
28.46872 0.00034468602
28.47872 0.00031483606
28.48872 0.00028713014
28.49871 0.00026153558
28.50871 0.00023767228
28.51871 0.00021532559
28.52871 0.00019465697
28.53871 0.00017572123
28.54871 0.00015825622
28.55871 0.00014213924
28.5687 0.00012750674
28.5787 0.00011428997
28.5887 0.00010207408
28.5987 9.0648872e-05
28.6087 8.0345871e-05
28.6187 7.140071e-05
28.6287 6.342283e-05
28.6387 5.6065965e-05
28.64869 4.9499147e-05
28.65869 4.3677423e-05
28.66869 3.8165658e-05
28.67869 3.2987892e-05
28.68869 2.8666493e-05
28.69869 2.532113e-05
28.70869 2.2396761e-05
28.71869 1.945523e-05
28.72868 1.6723591e-05
28.73868 1.4476452e-05
28.74868 1.2554401e-05
28.75868 1.0827971e-05
28.76868 9.3573319e-06
28.77868 8.076933e-06
28.78868 6.8775988e-06
28.79868 5.7872089e-06
28.80867 4.8590541e-06
28.81867 4.1170277e-06
28.82867 3.6163056e-06
28.83867 3.2875118e-06
28.84867 2.8607373e-06
28.85867 2.2359325e-06
28.86867 1.6296382e-06
28.87867 1.1935309e-06
28.88866 8.9345589e-07
28.89866 7.2626384e-07
28.90866 6.5112463e-07
28.91866 5.3147301e-07
28.92866 3.925674e-07
28.93866 3.2883207e-07
28.94866 2.362637e-07
28.95866 6.6582081e-08
28.96865 -3.1657155e-08
28.97865 -1.705065e-08
28.98865 8.480566e-09
28.99865 4.5713137e-09
29.00865 -2.2718396e-09
29.01865 -1.225578e-09
29.02865 6.0859778e-10
29.03864 3.2857971e-10
29.04864 -1.6303578e-10
29.05864 -8.8092791e-11
29.06864 4.3675248e-11
29.07864 2.3617822e-11
29.08864 -1.1700049e-11
29.09864 -6.3319748e-12
29.10864 3.134295e-12
29.11863 1.6976117e-12
29.12863 -8.3963766e-13
29.13863 -4.5513201e-13
29.14863 2.2492816e-13
29.15863 1.2202147e-13
29.16863 -6.0255351e-14
29.17863 -3.2714101e-14
29.18863 1.6141626e-14
29.19862 8.7706861e-15
29.20862 -4.3241306e-15
29.21862 -2.3514297e-15
29.22862 1.1583777e-15
29.23862 6.3042041e-16
29.24862 -3.1031406e-16
29.25862 -1.6901622e-16
29.26862 8.3129007e-17
29.27861 4.5313371e-17
29.28861 -2.2269148e-17
29.29861 -1.2148543e-17
29.30861 5.9656046e-18
29.31861 3.2570309e-18
29.32861 -1.5981046e-18
29.33861 -8.7321141e-19
29.34861 4.2811043e-19
29.3586 2.3410828e-19
29.3686 -1.1468491e-19
29.3786 -6.2764491e-20
29.3886 3.0722506e-20
29.3986 1.682717e-20
29.4086 -8.2301329e-21
29.4186 -4.5113656e-21
29.42859 2.2047379e-21
29.43859 1.2094973e-21
29.44859 -5.9061898e-22
29.45859 -3.2426717e-22
29.46859 1.5822096e-22
29.47859 8.6939982e-23
29.48859 -4.2394378e-23
29.49859 -2.3323587e-23
29.50858 1.1391283e-23
29.51858 6.3090532e-24
29.52858 -3.1800081e-24
29.53858 -1.900538e-24
29.54858 1.3310114e-24
29.55858 1.2900572e-24
29.56858 -2.143819e-24
29.57858 -3.2596111e-24
29.58857 7.2411263e-24
29.59857 1.1751107e-23
29.60857 -2.680835e-23
29.61857 -4.3755768e-23
29.62857 9.994606e-23
29.63857 1.6331301e-22
29.64857 -3.7280337e-22
29.65857 -6.0964933e-22
29.66856 1.3906235e-21
29.67856 2.275855e-21
29.68856 -5.1872871e-21
29.69856 -8.4958984e-21
29.70856 1.9349554e-20
29.71856 3.1715671e-20
29.72856 -7.217745e-20
29.73856 -1.1839636e-19
29.74855 2.6923528e-19
29.75855 4.4198004e-19
29.76855 -1.0042973e-18
29.77855 -1.6499349e-18
29.78855 3.746213e-18
29.79855 6.1592922e-18
29.80855 -1.3974058e-17
29.81855 -2.2992948e-17
29.82854 5.2125767e-17
29.83854 8.5833804e-17
29.84854 -1.944385e-16
29.85854 -3.2042169e-16
29.86854 7.2529042e-16
29.87854 1.1961491e-15
29.88854 -2.7054623e-15
29.89853 -4.4652786e-15
29.90853 1.0091853e-14
29.91853 1.6669081e-14
29.92853 -3.7644385e-14
29.93853 -6.2226392e-14
29.94853 1.4042013e-13
29.95853 2.322937e-13
29.96853 -5.2379145e-13
29.97852 -8.6716169e-13
29.98852 1.9538325e-12
29.99852 3.2371483e-12
30.00852 -7.2881299e-12
30.01852 -1.2084396e-11
30.02852 2.7185965e-11
30.03852 4.5111489e-11
30.04852 -1.0140825e-10
30.05851 -1.6840277e-10
30.06851 3.7826981e-10
30.07851 6.2865321e-10
30.08851 -1.4110096e-09
30.09851 -2.3467829e-09
30.10851 5.2632997e-09
30.11851 8.7606136e-09
30.12851 -1.9632975e-08
30.1385 -3.2703633e-08
30.1485 8.0930487e-08
30.1585 2.8313726e-07
30.1685 3.7967811e-07
30.1785 3.1183808e-07
30.1885 2.7835275e-07
30.1985 4.9706009e-07
30.2085 9.3110331e-07
30.21849 1.4420357e-06
30.22849 2.0254452e-06
30.23849 2.6059118e-06
30.24849 3.0055772e-06
30.25849 3.3847685e-06
30.26849 4.2199394e-06
30.27849 5.6100678e-06
30.28849 7.0744272e-06
30.29848 8.2458329e-06
30.30848 9.304065e-06
30.31848 1.0625849e-05
30.32848 1.2535064e-05
30.33848 1.5182082e-05
30.34848 1.8324384e-05
30.35848 2.1660337e-05
30.36847 2.5332985e-05
30.37847 2.9766329e-05
30.38847 3.5064754e-05
30.39847 4.1051877e-05
30.40847 4.7887708e-05
30.41847 5.5758189e-05
30.42847 6.4606014e-05
30.43847 7.4694239e-05
30.44846 8.6437511e-05
30.45846 0.00010000036
30.46846 0.00011539126
30.47846 0.00013265106
30.48846 0.00015226604
30.49846 0.00017477239
30.50846 0.00019993369
30.51846 0.00022761345
30.52845 0.00025884464
30.53845 0.00029452952
30.54845 0.00033437422
30.55845 0.000378317
30.56845 0.00042715564
30.57845 0.00048133076
30.58845 0.00054096065
30.59845 0.00060669351
30.60844 0.00067940225
30.61844 0.00075957637
30.62844 0.00084744233
30.63844 0.00094333896
30.64844 0.001047677
30.65844 0.0011609073
30.66844 0.001283893
30.67844 0.0014174367
30.68843 0.0015614615
30.69843 0.0017159225
30.70843 0.0018816822
30.71843 0.0020595264
30.72843 0.0022495674
30.73843 0.0024519781
30.74843 0.0026672286
30.75843 0.0028954793
30.76842 0.003136394
30.77842 0.0033899045
30.78842 0.0036564829
30.79842 0.0039362212
30.80842 0.004228434
30.81842 0.0045326287
30.82842 0.0048488146
30.83841 0.0051766047
30.84841 0.005514951
30.85841 0.0058628278
30.86841 0.0062194039
30.87841 0.0065839405
30.88841 0.0069556374
30.89841 0.0073332626
30.90841 0.0077151674
30.9184 0.008099784
30.9284 0.0084856719
30.9384 0.0088713506
30.9484 0.0092553655
30.9584 0.0096360906
30.9684 0.01001144
30.9784 0.010379491
30.9884 0.01073881
30.99839 0.011087635
31.00839 0.011423794
31.01839 0.011745433
31.02839 0.012050794
31.03839 0.012338068
31.04839 0.012606145
31.05839 0.012853968
31.06839 0.013079362
31.07838 0.01328033
31.08838 0.01345652
31.09838 0.013607643
31.10838 0.013732206
31.11838 0.013828943
31.12838 0.013897721
31.13838 0.013938613
31.14838 0.01395155
31.15837 0.013936453
31.16837 0.013893237
31.17837 0.01382226
31.18837 0.01372477
31.19837 0.013601931
31.20837 0.013454234
31.21837 0.01328265
31.22837 0.013089033
31.23836 0.012874825
31.24836 0.01264129
31.25836 0.0123907
31.26836 0.012125472
31.27836 0.011847054
31.28836 0.011557162
31.29836 0.011258525
31.30835 0.010953519
31.31835 0.010643742
31.32835 0.010331324
31.33835 0.010019153
31.34835 0.0097095783
31.35835 0.0094040505
31.36835 0.0091044442
31.37835 0.008813524
31.38834 0.008533399
31.39834 0.0082651485
31.40834 0.0080103259
31.41834 0.0077710503
31.42834 0.0075487115
31.43834 0.0073442321
31.44834 0.0071590327
31.45834 0.0069943935
31.46833 0.0068505722
31.47833 0.0067279215
31.48833 0.0066274761
31.49833 0.0065495977
31.50833 0.0064936664
31.51833 0.0064594667
31.52833 0.0064473293
31.53833 0.0064569465
31.54832 0.0064873592
31.55832 0.0065379357
31.56832 0.0066078939
31.57832 0.006695657
31.58832 0.0067997836
31.59832 0.006919597
31.60832 0.0070541539
31.61832 0.0072015197
31.62831 0.0073594816
31.63831 0.0075263404
31.64831 0.0077007016
31.65831 0.007880816
31.66831 0.0080643464
31.67831 0.0082490716
31.68831 0.0084335853
31.69831 0.0086166656
31.7083 0.0087961774
31.7183 0.0089695367
31.7283 0.0091349739
31.7383 0.0092912495
31.7483 0.0094368561
31.7583 0.0095702579
31.7683 0.0096898828
31.77829 0.0097939558
31.78829 0.0098814005
31.79829 0.0099519745
31.80829 0.010004854
31.81829 0.010038509
31.82829 0.010052291
31.83829 0.010046432
31.84829 0.010020692
31.85828 0.0099744173
31.86828 0.0099076209
31.87828 0.0098208477
31.88828 0.0097146644
31.89828 0.0095898104
31.90828 0.0094469063
31.91828 0.0092861217
31.92828 0.0091081007
31.93827 0.0089143603
31.94827 0.0087064072
31.95827 0.0084852656
31.96827 0.0082517254
31.97827 0.008006795
31.98827 0.0077521919
31.99827 0.0074898258
32.00827 0.0072209215
32.01826 0.0069464324
32.02826 0.0066677366
32.03826 0.0063862605
32.04826 0.0061031662
32.05826 0.0058197733
32.06826 0.0055375701
32.07826 0.0052577865
32.08826 0.0049813354
32.09825 0.0047089699
32.10825 0.0044414786
32.11825 0.0041799413
32.12825 0.0039254141
32.13825 0.0036784021
32.14825 0.0034393203
32.15825 0.0032089974
32.16825 0.0029877691
32.17824 0.0027752443
32.18824 0.0025715966
32.19824 0.0023777092
32.20824 0.0021941028
32.21824 0.0020206697
32.22824 0.001856933
32.23824 0.001702451
32.24823 0.0015572066
32.25823 0.0014212592
32.26823 0.0012943048
32.27823 0.0011761527
32.28823 0.0010667508
32.29823 0.00096539463
32.30823 0.00087128124
32.31823 0.00078449005
32.32822 0.00070519959
32.33822 0.00063282828
32.34822 0.00056649275
32.35822 0.00050570206
32.36822 0.00045037179
32.37822 0.00040032838
32.38822 0.00035515176
32.39822 0.00031440828
32.40821 0.00027768248
32.41821 0.00024464931
32.42821 0.00021521256
32.43821 0.00018911172
32.44821 0.00016571237
32.45821 0.00014458805
32.46821 0.00012574737
32.47821 0.0001091509
32.4882 9.4530187e-05
32.4982 8.1670123e-05
32.5082 7.048846e-05
32.5182 6.08148e-05
32.5282 5.2414758e-05
32.5382 4.5162851e-05
32.5482 3.88685e-05
32.5582 3.3198005e-05
32.56819 2.81195e-05
32.57819 2.3975403e-05
32.58819 2.0757466e-05
32.59819 1.7897117e-05
32.60819 1.504523e-05
32.61819 1.2358384e-05
32.62819 1.005553e-05
32.63819 8.3119443e-06
32.64818 7.1532683e-06
32.65818 6.1868122e-06
32.66818 5.1379856e-06
32.67818 4.2864988e-06
32.68818 3.6821844e-06
32.69818 2.9804978e-06
32.70818 2.269595e-06
32.71817 1.7411228e-06
32.72817 1.1687502e-06
32.73817 5.7941529e-07
32.74817 2.7720299e-07
32.75817 1.7222276e-07
32.76817 5.3139686e-08
32.77817 -2.4075856e-08
32.78817 -1.4061358e-08
32.79816 6.4493641e-09
32.80816 3.7698364e-09
32.81816 -1.7276347e-09
32.82816 -1.0106891e-09
32.83816 4.62793e-10
32.84816 2.7096459e-10
32.85816 -1.239714e-10
32.86816 -7.2645269e-11
32.87815 3.3209022e-11
32.88815 1.9476099e-11
32.89815 -8.895913e-12
32.90815 -5.2215144e-12
32.91815 2.3830042e-12
32.92815 1.3998801e-12
32.93815 -6.3835015e-13
32.94815 -3.7530558e-13
32.95814 1.7099876e-13
32.96814 1.0061879e-13
32.97814 -4.580647e-14
32.98814 -2.6975716e-14
32.99814 1.2270451e-14
33.00814 7.2321385e-15
33.01814 -3.2869576e-15
33.02814 -1.938922e-15
33.03813 8.8049627e-16
33.04813 5.1982097e-16
33.05813 -2.3586353e-16
33.06813 -1.3936288e-16
33.07813 6.3182081e-17
33.08813 3.7362873e-17
33.09813 -1.6924931e-17
33.10813 -1.0016899e-17
33.11812 4.5337727e-18
33.12812 2.6855061e-18
33.13812 -1.2144858e-18
33.14812 -7.199774e-19
33.15812 3.2533065e-19
33.16812 1.9302406e-19
33.17812 -8.714799e-20
33.18811 -5.1749226e-20
33.19811 2.3344772e-20
33.20811 1.3873823e-20
33.21811 -6.2534795e-21
33.22811 -3.7195317e-21
33.23811 1.67515e-21
33.24811 9.9719536e-22
33.25811 -4.4873041e-22
33.2681 -2.6734501e-22
33.2781 1.2020351e-22
33.2881 7.1674352e-23
33.2981 -3.2199467e-23
33.3081 -1.9215661e-23
33.3181 8.625416e-24
33.3281 5.1516543e-24
33.3381 -2.3105282e-24
33.34809 -1.3811408e-24
33.35809 6.1893116e-25
33.36809 3.7027899e-25
33.37809 -1.657957e-25
33.38809 -9.9270457e-26
33.39809 4.441238e-26
33.40809 2.6614042e-26
33.41809 -1.1896924e-26
33.42808 -7.1351236e-27
33.43808 3.186876e-27
33.44808 1.9128989e-27
33.45808 -8.5368076e-28
33.46808 -5.1284059e-28
33.47808 2.2867868e-28
33.48808 1.3749048e-28
33.49808 -6.1256999e-29
33.50807 -3.6860626e-29
33.51807 1.6409132e-29
33.52807 9.8821773e-30
33.53807 -4.3955714e-30
33.54807 -2.6493689e-30
33.55807 1.1774567e-30
33.56807 7.1028408e-31
33.57807 -3.1540921e-31
33.58806 -1.9042395e-31
33.59806 8.4489679e-32
33.60806 5.1051786e-32
33.61806 -2.2632514e-32
33.62806 -1.3686744e-32
33.63806 6.0626402e-33
33.64806 3.6693506e-33
33.65805 -1.6240172e-33
33.66805 -9.8373503e-34
33.67805 4.3503012e-34
33.68805 2.6373448e-34
33.69805 -1.1653272e-34
33.70805 -7.0705883e-35
33.71805 3.1215929e-35
33.72805 1.8955884e-35
33.73804 -8.361891e-36
33.74804 -5.0819734e-36
33.75804 2.2399204e-36
33.76804 1.36245e-36
33.77804 -6.0001283e-37
33.78804 -3.6526549e-37
33.79804 1.6072681e-37
33.80804 9.7925671e-38
33.81803 -4.3054244e-38
33.82803 -2.6253326e-38
33.83803 1.1533031e-38
33.84803 7.0383677e-39
33.85803 -3.0893761e-39
33.86803 -1.8869458e-39
33.87803 8.2755711e-40
33.88803 5.0587914e-40
33.89802 -2.2167923e-40
33.90802 -1.3562319e-40
33.91802 5.9381599e-41
33.92802 3.6359761e-41
33.93802 -1.5906646e-41
33.94802 -9.7478297e-42
33.95802 4.2609379e-42
33.96802 2.6133327e-42
33.97801 -1.1413836e-42
33.98801 -7.0061805e-43
33.99801 3.0574397e-43
34.00801 1.8783123e-43
34.01801 -8.1900023e-44
34.02801 -5.0356338e-44
34.03801 2.1938655e-44
34.048 1.3500204e-44
34.058 -5.876731e-45
34.068 -3.6193151e-45
34.078 1.5742057e-45
34.088 9.7031401e-46
34.098 -4.2168387e-46
34.108 -2.6013457e-46
34.118 1.1295679e-46
34.12799 6.9740282e-47
34.13799 -3.0257814e-47
34.14799 -1.8696882e-47
34.15799 8.105179e-48
34.16799 5.0125016e-48
34.17799 -2.1711384e-48
34.18799 -1.3438158e-48
34.19799 5.8158374e-49
34.20798 3.6026725e-49
34.21798 -1.5578902e-49
34.22798 -9.6585005e-50
34.23798 4.1731239e-50
34.24798 2.5893722e-50
34.25798 -1.1178552e-50
34.26798 -6.9419122e-51
34.27798 2.9943992e-51
34.28797 1.8610739e-51
34.29797 -8.0210952e-52
34.30797 -4.9893959e-52
34.31797 2.1486095e-52
34.32797 1.3376182e-52
34.33797 -5.7554749e-53
34.34797 -3.5860492e-53
34.35797 1.541717e-53
34.36796 9.6139128e-54
34.37796 -4.1297906e-54
34.38796 -2.5774127e-54
34.39796 1.1062448e-54
34.40796 6.9098341e-55
34.41796 -2.9632908e-55
34.42796 -1.8524698e-55
34.43796 7.9377455e-56
34.44795 4.9663176e-56
34.45795 -2.1262773e-56
34.46795 -1.3314281e-56
34.47795 5.6956394e-57
34.48795 3.5694459e-57
34.49795 -1.5256851e-57
34.50795 -9.569379e-58
34.51794 4.0868357e-58
34.52794 2.5654678e-58
34.53794 -1.0947357e-58
34.54794 -6.8777951e-59
34.55794 2.9324543e-59
34.56794 1.8438762e-59
34.57794 -7.855124e-60
34.58794 -4.9432679e-60
34.59793 2.1041403e-60
34.60793 1.3252457e-60
34.61793 -5.6363269e-61
34.62793 -3.5528633e-61
34.63793 1.5097933e-61
34.64793 9.5249011e-62
34.65793 -4.0442564e-62
34.66793 -2.5535379e-62
34.67792 1.0833273e-62
34.68792 6.8457966e-63
34.69792 -2.9018874e-63
34.70792 -1.8352936e-63
34.71792 7.7732252e-64
34.72792 4.920247e-64
34.73792 -2.0821966e-64
34.74792 -1.319069e-64
34.75791 5.577523e-65
34.76791 3.5362188e-65
34.77791 -1.4940018e-65
34.78791 -9.4773683e-66
34.79791 4.0006012e-66
34.80791 2.5283462e-66
34.81791 -1.0948185e-66
34.82791 -7.4443368e-67
34.8379 1.524327e-67
34.8479 1.5552615e-67
34.8579 4.8006124e-67
34.8679 1.9109726e-66
34.8779 4.6562334e-66
&
@target G1.S1
@type xy
-1.20755 5
-1.19755 5
-1.18755 5
-1.17755 5
-1.16755 5
-1.15755 5
-1.14755 5
-1.13755 5
-1.12755 5
-1.11755 5
-1.10755 5
-1.09755 5
-1.08755 5
-1.07755 5
-1.06755 5
-1.05755 5
-1.04756 5
-1.03756 5
-1.02756 5
-1.01756 5
-1.00756 5
-0.99756 5
-0.98756 5
-0.97756 5
-0.96756 5
-0.95756 5
-0.94756 5
-0.93756 5
-0.92756 5
-0.91756 5
-0.90756 5
-0.89756 5
-0.88756 5
-0.87757 5
-0.86757 5
-0.85757 5
-0.84757 5
-0.83757 5
-0.82757 5
-0.81757 5
-0.80757 5
-0.79757 5
-0.78757 5
-0.77757 5
-0.76757 5
-0.75757 5
-0.74757 5
-0.73757 5
-0.72757 5
-0.71757 5
-0.70757 5
-0.69758 5
-0.68758 5
-0.67758 5
-0.66758 5
-0.65758 5
-0.64758 5
-0.63758 5
-0.62758 5
-0.61758 5
-0.60758 5
-0.59758 5
-0.58758 5
-0.57758 5
-0.56758 5
-0.55758 5
-0.54758 5
-0.53758 5
-0.52759 5
-0.51759 5
-0.50759 5
-0.49759 5
-0.48759 5
-0.47759 5
-0.46759 5
-0.45759 5
-0.44759 5
-0.43759 5
-0.42759 5
-0.41759 5
-0.40759 5
-0.39759 5
-0.38759 5
-0.37759 5
-0.36759 5
-0.3576 5
-0.3476 5
-0.3376 5
-0.3276 5
-0.3176 5
-0.3076 5
-0.2976 5
-0.2876 5
-0.2776 5
-0.2676 5
-0.2576 5
-0.2476 5
-0.2376 5
-0.2276 5
-0.2176 5
-0.2076 5
-0.1976 5
-0.1876 5
-0.17761 5
-0.16761 5
-0.15761 5
-0.14761 5
-0.13761 5
-0.12761 5
-0.11761 5
-0.10761 5
-0.09761 5
-0.08761 5
-0.07761 5
-0.06761 5
-0.05761 5
-0.04761 5
-0.03761 5
-0.02761 5
-0.01761 5
-0.00762 5
0.00238 5
0.01238 5
0.02238 5
0.03238 5
0.04238 5
0.05238 5
0.06238 5
0.07238 5
0.08238 5
0.09238 5
0.10238 5
0.11238 5
0.12238 5
0.13238 5
0.14238 5
0.15238 5
0.16237 5
0.17237 5
0.18237 5
0.19237 5
0.20237 5
0.21237 5
0.22237 5
0.23237 5
0.24237 5
0.25237 5
0.26237 5
0.27237 5
0.28237 5
0.29237 5
0.30237 5
0.31237 5
0.32237 5
0.33237 5
0.34236 5
0.35236 5
0.36236 5
0.37236 5
0.38236 5
0.39236 5
0.40236 5
0.41236 5
0.42236 5
0.43236 5
0.44236 5
0.45236 5
0.46236 5
0.47236 5
0.48236 5
0.49236 5
0.50236 5
0.51235 5
0.52235 5
0.53235 5
0.54235 5
0.55235 5
0.56235 5
0.57235 5
0.58235 5
0.59235 5
0.60235 5
0.61235 5
0.62235 5
0.63235 5
0.64235 5.0000002
0.65235 5.0000006
0.66235 5.000001
0.67235 5.0000012
0.68234 5.0000013
0.69234 5.0000015
0.70234 5.0000018
0.71234 5.0000021
0.72234 5.0000029
0.73234 5.000004
0.74234 5.0000051
0.75234 5.0000064
0.76234 5.0000082
0.77234 5.0000106
0.78234 5.0000131
0.79234 5.0000161
0.80234 5.00002
0.81234 5.0000253
0.82234 5.000032
0.83234 5.00004
0.84234 5.0000496
0.85234 5.0000615
0.86233 5.000076
0.87233 5.0000938
0.88233 5.0001155
0.89233 5.0001416
0.90233 5.0001732
0.91233 5.0002116
0.92233 5.0002582
0.93233 5.0003141
0.94233 5.0003812
0.95233 5.0004616
0.96233 5.0005584
0.97233 5.0006743
0.98233 5.000812
0.99233 5.0009752
1.00233 5.0011688
1.01233 5.0013981
1.02233 5.0016689
1.03232 5.0019879
1.04232 5.0023629
1.05232 5.0028027
1.06232 5.0033172
1.07232 5.0039177
1.08232 5.004617
1.09232 5.0054294
1.10232 5.0063715
1.11232 5.0074612
1.12232 5.0087188
1.13232 5.0101666
1.14232 5.0118299
1.15232 5.0137363
1.16232 5.0159167
1.17232 5.0184043
1.18232 5.0212363
1.19232 5.0244527
1.20231 5.0280978
1.21231 5.0322189
1.22231 5.0368675
1.23231 5.0420991
1.24231 5.0479735
1.25231 5.0545543
1.26231 5.0619101
1.27231 5.0701128
1.28231 5.0792389
1.29231 5.0893686
1.30231 5.1005871
1.31231 5.1129828
1.32231 5.1266475
1.33231 5.141676
1.34231 5.1581667
1.35231 5.1762198
1.36231 5.195937
1.37231 5.2174213
1.3823 5.2407773
1.3923 5.2661091
1.4023 5.2935191
1.4123 5.3231077
1.4223 5.3549733
1.4323 5.3892103
1.4423 5.4259077
1.4523 5.4651489
1.4623 5.5070102
1.4723 5.5515593
1.4823 5.5988544
1.4923 5.6489435
1.5023 5.7018626
1.5123 5.7576348
1.5223 5.8162685
1.5323 5.8777577
1.5423 5.9420799
1.55229 6.0091959
1.56229 6.0790476
1.57229 6.1515598
1.58229 6.226637
1.59229 6.3041649
1.60229 6.3840088
1.61229 6.4660154
1.62229 6.5500094
1.63229 6.6357974
1.64229 6.7231658
1.65229 6.8118837
1.66229 6.9017001
1.67229 6.9923487
1.68229 7.0835463
1.69229 7.1749967
1.70229 7.2663889
1.71229 7.3574017
1.72228 7.4477034
1.73228 7.5369557
1.74228 7.6248131
1.75228 7.710928
1.76228 7.79495
1.77228 7.8765313
1.78228 7.9553262
1.79228 8.0309954
1.80228 8.1032069
1.81228 8.1716393
1.82228 8.2359839
1.83228 8.2959471
1.84228 8.3512524
1.85228 8.4016409
1.86228 8.4468755
1.87228 8.4867414
1.88228 8.5210495
1.89228 8.5496347
1.90227 8.5723603
1.91227 8.5891157
1.92227 8.5998209
1.93227 8.6044236
1.94227 8.6029034
1.95227 8.5952678
1.96227 8.5815563
1.97227 8.5618359
1.98227 8.5362042
1.99227 8.5047849
2.00227 8.4677323
2.01227 8.4252244
2.02227 8.3774661
2.03227 8.3246826
2.04227 8.2671235
2.05227 8.205056
2.06227 8.1387673
2.07226 8.0685576
2.08226 7.9947437
2.09226 7.9176512
2.10226 7.8376162
2.11226 7.7549786
2.12226 7.6700856
2.13226 7.5832851
2.14226 7.4949256
2.15226 7.4053509
2.16226 7.3149018
2.17226 7.2239117
2.18226 7.1327055
2.19226 7.0415964
2.20226 6.9508862
2.21226 6.8608634
2.22226 6.7718011
2.23226 6.6839555
2.24225 6.5975648
2.25225 6.5128502
2.26225 6.4300135
2.27225 6.3492382
2.28225 6.2706857
2.29225 6.1944998
2.30225 6.1208034
2.31225 6.0497017
2.32225 5.9812785
2.33225 5.9156007
2.34225 5.8527157
2.35225 5.7926555
2.36225 5.7354335
2.37225 5.6810498
2.38225 5.6294882
2.39225 5.5807215
2.40225 5.5347077
2.41225 5.4913955
2.42224 5.4507218
2.43224 5.4126169
2.44224 5.377002
2.45224 5.3437928
2.46224 5.312898
2.47224 5.2842232
2.48224 5.2576706
2.49224 5.2331406
2.50224 5.2105307
2.51224 5.1897382
2.52224 5.1706604
2.53224 5.1531963
2.54224 5.1372458
2.55224 5.1227111
2.56224 5.1094967
2.57224 5.0975099
2.58224 5.0866614
2.59223 5.0768648
2.60223 5.0680381
2.61223 5.0601029
2.62223 5.0529859
2.63223 5.0466171
2.64223 5.0409308
2.65223 5.0358649
2.66223 5.0313617
2.67223 5.0273678
2.68223 5.023834
2.69223 5.0207143
2.70223 5.0179659
2.71223 5.0155497
2.72223 5.0134309
2.73223 5.0115769
2.74223 5.0099582
2.75223 5.008548
2.76222 5.0073223
2.77222 5.0062592
2.78222 5.0053395
2.79222 5.0045455
2.80222 5.0038616
2.81222 5.0032737
2.82222 5.0027694
2.83222 5.0023377
2.84222 5.0019694
2.85222 5.0016556
2.86222 5.0013889
2.87222 5.0011627
2.88222 5.0009712
2.89222 5.0008093
2.90222 5.0006731
2.91222 5.0005592
2.92222 5.0004639
2.93222 5.0003837
2.94221 5.0003162
2.95221 5.0002599
2.96221 5.0002135
2.97221 5.0001751
2.98221 5.000143
2.99221 5.0001163
3.00221 5.0000945
3.01221 5.0000769
3.02221 5.0000625
3.03221 5.0000507
3.04221 5.000041
3.05221 5.000033
3.06221 5.0000264
3.07221 5.0000211
3.08221 5.0000169
3.09221 5.0000137
3.10221 5.0000111
3.1122 5.0000087
3.1222 5.0000068
3.1322 5.0000053
3.1422 5.0000041
3.1522 5.0000032
3.1622 5.0000027
3.1722 5.0000023
3.1822 5.0000018
3.1922 5.0000013
3.2022 5.000001
3.2122 5.0000008
3.2222 5.0000007
3.2322 5.0000005
3.2422 5.0000003
3.2522 5.0000001
3.2622 5
3.2722 5
3.28219 5
3.29219 5
3.30219 5
3.31219 5
3.32219 5
3.33219 5
3.34219 5
3.35219 5
3.36219 5
3.37219 5
3.38219 5
3.39219 5
3.40219 5
3.41219 5
3.42219 5
3.43219 5
3.44219 5
3.45219 5
3.46218 5
3.47218 5
3.48218 5
3.49218 5
3.50218 5
3.51218 5
3.52218 5
3.53218 5
3.54218 5
3.55218 5
3.56218 5
3.57218 5
3.58218 5
3.59218 5
3.60218 5
3.61218 5
3.62218 5
3.63217 5
3.64217 5
3.65217 5
3.66217 5
3.67217 5
3.68217 5
3.69217 5
3.70217 5
3.71217 5
3.72217 5
3.73217 5
3.74217 5
3.75217 5
3.76217 5
3.77217 5
3.78217 5
3.79217 5
3.80216 5
3.81216 5
3.82216 5
3.83216 5
3.84216 5
3.85216 5
3.86216 5
3.87216 5
3.88216 5
3.89216 5
3.90216 5
3.91216 5
3.92216 5
3.93216 5
3.94216 5
3.95216 5
3.96216 5
3.97216 5
3.98215 5
3.99215 5
4.00215 5
4.01215 5
4.02215 5
4.03215 5
4.04215 5
4.05215 5
4.06215 5
4.07215 5
4.08215 5
4.09215 5
4.10215 5
4.11215 5
4.12215 5
4.13215 5
4.14215 5
4.15214 5
4.16214 5
4.17214 5
4.18214 5
4.19214 5
4.20214 5
4.21214 5
4.22214 5
4.23214 5
4.24214 5
4.25214 5
4.26214 5
4.27214 5
4.28214 5
4.29214 5
4.30214 5
4.31214 5
4.32213 5
4.33213 5
4.34213 5
4.35213 5
4.36213 5
4.37213 5
4.38213 5
4.39213 5
4.40213 5
4.41213 5
4.42213 5
4.43213 5
4.44213 5
4.45213 5
4.46213 5
4.47213 5
4.48213 5
4.49213 5
4.50212 5
4.51212 5
4.52212 5
4.53212 5
4.54212 5
4.55212 5
4.56212 5
4.57212 5
4.58212 5
4.59212 5
4.60212 5
4.61212 5
4.62212 5
4.63212 5
4.64212 5
4.65212 5
4.66212 5
4.67211 5
4.68211 5
4.69211 5
4.70211 5
4.71211 5
4.72211 5
4.73211 5
4.74211 5.0000001
4.75211 5.0000004
4.76211 5.0000006
4.77211 5.0000007
4.78211 5.0000007
4.79211 5.0000008
4.80211 5.0000012
4.81211 5.0000021
4.82211 5.0000032
4.83211 5.000004
4.8421 5.0000051
4.8521 5.0000067
4.8621 5.0000084
4.8721 5.0000099
4.8821 5.0000122
4.8921 5.0000158
4.9021 5.0000203
4.9121 5.0000251
4.9221 5.0000307
4.9321 5.0000379
4.9421 5.0000472
4.9521 5.0000585
4.9621 5.0000719
4.9721 5.000088
4.9821 5.0001078
4.9921 5.0001319
5.0021 5.0001611
5.0121 5.0001965
5.02209 5.0002393
5.03209 5.0002906
5.04209 5.0003522
5.05209 5.0004262
5.06209 5.0005147
5.07209 5.0006197
5.08209 5.0007444
5.09209 5.0008924
5.10209 5.0010677
5.11209 5.0012748
5.12209 5.0015186
5.13209 5.001805
5.14209 5.0021414
5.15209 5.0025352
5.16209 5.0029948
5.17209 5.0035296
5.18209 5.004151
5.19208 5.0048718
5.20208 5.0057059
5.21208 5.006668
5.22208 5.0077755
5.23208 5.0090476
5.24208 5.0105058
5.25208 5.0121731
5.26208 5.0140745
5.27208 5.0162378
5.28208 5.0186943
5.29208 5.0214771
5.30208 5.0246213
5.31208 5.0281648
5.32208 5.0321496
5.33208 5.0366205
5.34208 5.0416245
5.35208 5.0472112
5.36207 5.053434
5.37207 5.0603484
5.38207 5.0680124
5.39207 5.0764866
5.40207 5.0858342
5.41207 5.0961202
5.42207 5.1074105
5.43207 5.1197719
5.44207 5.1332728
5.45207 5.1479814
5.46207 5.1639649
5.47207 5.1812894
5.48207 5.2000199
5.49207 5.2202187
5.50207 5.2419442
5.51207 5.2652504
5.52207 5.2901868
5.53207 5.3167965
5.54206 5.3451155
5.55206 5.3751718
5.56206 5.4069845
5.57206 5.4405633
5.58206 5.4759064
5.59206 5.5130009
5.60206 5.5518204
5.61206 5.592327
5.62206 5.6344677
5.63206 5.6781763
5.64206 5.7233698
5.65206 5.7699519
5.66206 5.8178099
5.67206 5.8668171
5.68206 5.9168298
5.69206 5.9676917
5.70206 6.0192304
5.71205 6.0712615
5.72205 6.1235858
5.73205 6.175995
5.74205 6.2282686
5.75205 6.2801783
5.76205 6.3314863
5.77205 6.3819508
5.78205 6.4313257
5.79205 6.4793638
5.80205 6.5258166
5.81205 6.5704387
5.82205 6.6129877
5.83205 6.6532283
5.84205 6.6909344
5.85205 6.7258908
5.86205 6.7578945
5.87205 6.7867567
5.88204 6.8123063
5.89204 6.8343894
5.90204 6.8528736
5.91204 6.8676456
5.92204 6.8786164
5.93204 6.8857179
5.94204 6.8889082
5.95204 6.8881676
5.96204 6.8835037
5.97204 6.8749458
5.98204 6.8625489
5.99204 6.846389
6.00204 6.8265687
6.01204 6.8032093
6.02204 6.7764552
6.03204 6.7464661
6.04204 6.7134217
6.05204 6.6775156
6.06203 6.6389577
6.07203 6.5979672
6.08203 6.5547737
6.09203 6.5096128
6.10203 6.462728
6.11203 6.414364
6.12203 6.364768
6.13203 6.3141851
6.14203 6.2628581
6.15203 6.2110244
6.16203 6.1589151
6.17203 6.106754
6.18203 6.0547548
6.19203 6.0031204
6.20203 5.9520407
6.21203 5.901694
6.22203 5.8522442
6.23202 5.8038416
6.24202 5.7566199
6.25202 5.7107007
6.26202 5.6661888
6.27202 5.6231748
6.28202 5.581733
6.29202 5.5419253
6.30202 5.5037978
6.31202 5.4673852
6.32202 5.4327082
6.33202 5.3997769
6.34202 5.3685884
6.35202 5.3391306
6.36202 5.3113817
6.37202 5.2853128
6.38202 5.2608859
6.39202 5.2380573
6.40201 5.2167771
6.41201 5.1969913
6.42201 5.1786411
6.43201 5.1616651
6.44201 5.1459995
6.45201 5.1315794
6.46201 5.1183379
6.47201 5.1062086
6.48201 5.0951253
6.49201 5.0850225
6.50201 5.0758353
6.51201 5.0675003
6.52201 5.059957
6.53201 5.0531465
6.54201 5.047012
6.55201 5.041499
6.56201 5.0365568
6.57201 5.0321366
6.582 5.0281923
6.592 5.0246803
6.602 5.021561
6.612 5.0187972
6.622 5.0163536
6.632 5.0141977
6.642 5.0123006
6.652 5.010635
6.662 5.0091757
6.672 5.0078998
6.682 5.0067874
6.692 5.0058196
6.702 5.0049793
6.712 5.0042512
6.722 5.003622
6.732 5.0030796
6.742 5.0026131
6.75199 5.0022127
6.76199 5.0018698
6.77199 5.0015766
6.78199 5.0013265
6.79199 5.0011137
6.80199 5.0009331
6.81199 5.0007801
6.82199 5.0006508
6.83199 5.0005421
6.84199 5.0004507
6.85199 5.0003738
6.86199 5.0003092
6.87199 5.0002552
6.88199 5.0002101
6.89199 5.0001726
6.90199 5.0001417
6.91199 5.0001166
6.92198 5.0000956
6.93198 5.0000778
6.94198 5.0000631
6.95198 5.0000514
6.96198 5.0000419
6.97198 5.0000337
6.98198 5.0000268
6.99198 5.0000213
7.00198 5.0000169
7.01198 5.0000134
7.02198 5.0000108
7.03198 5.0000089
7.04198 5.0000071
7.05198 5.0000054
7.06198 5.000004
7.07198 5.0000031
7.08198 5.0000025
7.09198 5.0000019
7.10197 5.0000014
7.11197 5.000001
7.12197 5.0000006
7.13197 5.0000003
7.14197 5.0000003
7.15197 5.0000004
7.16197 5.0000004
7.17197 5.0000002
7.18197 5
7.19197 5
7.20197 5
7.21197 5
7.22197 5
7.23197 5
7.24197 5
7.25197 5
7.26197 5
7.27196 5
7.28196 5
7.29196 5
7.30196 5
7.31196 5
7.32196 5
7.33196 5
7.34196 5
7.35196 5
7.36196 5
7.37196 5
7.38196 5
7.39196 5
7.40196 5
7.41196 5
7.42196 5
7.43196 5
7.44195 5
7.45195 5
7.46195 5
7.47195 5
7.48195 5
[truncated: 189,775 more chars]
