# Supplementary material for: Efficient Calculation of the Negative Thermal Expansion in ZrW2O8
Source: Front Chem. 2018 Jul 30;6:296. doi: 10.3389/fchem.2018.00296 (PMC6077204; doi:10.3389/fchem.2018.00296)
Supplement: Supplementary Data Sheet 1 — Numerical data for all plots in this work. [file Data_Sheet_1.ZIP › Figures_Data/Fig10.agr]

# Grace project file
#
@version 50125
@page size 792, 1836
@page scroll 5%
@page inout 5%
@link page off
@map font 0 to "Times-Roman", "Times-Roman"
@map font 1 to "Times-Italic", "Times-Italic"
@map font 2 to "Times-Bold", "Times-Bold"
@map font 3 to "Times-BoldItalic", "Times-BoldItalic"
@map font 4 to "Helvetica", "Helvetica"
@map font 5 to "Helvetica-Oblique", "Helvetica-Oblique"
@map font 6 to "Helvetica-Bold", "Helvetica-Bold"
@map font 7 to "Helvetica-BoldOblique", "Helvetica-BoldOblique"
@map font 8 to "Courier", "Courier"
@map font 9 to "Courier-Oblique", "Courier-Oblique"
@map font 10 to "Courier-Bold", "Courier-Bold"
@map font 11 to "Courier-BoldOblique", "Courier-BoldOblique"
@map font 12 to "Symbol", "Symbol"
@map font 13 to "ZapfDingbats", "ZapfDingbats"
@map color 0 to (255, 255, 255), "white"
@map color 1 to (0, 0, 0), "black"
@map color 2 to (255, 0, 0), "red"
@map color 3 to (0, 255, 0), "green"
@map color 4 to (0, 0, 255), "blue"
@map color 5 to (255, 255, 0), "yellow"
@map color 6 to (188, 143, 143), "brown"
@map color 7 to (220, 220, 220), "grey"
@map color 8 to (148, 0, 211), "violet"
@map color 9 to (0, 255, 255), "cyan"
@map color 10 to (255, 0, 255), "magenta"
@map color 11 to (255, 165, 0), "orange"
@map color 12 to (114, 33, 188), "indigo"
@map color 13 to (103, 7, 72), "maroon"
@map color 14 to (64, 224, 208), "turquoise"
@map color 15 to (0, 139, 0), "green4"
@reference date 0
@date wrap off
@date wrap year 1950
@default linewidth 1.0
@default linestyle 1
@default color 1
@default pattern 1
@default font 0
@default char size 1.000000
@default symbol size 1.000000
@default sformat "%.8g"
@background color 0
@page background fill on
@timestamp off
@timestamp 0.03, 0.03
@timestamp color 1
@timestamp rot 0
@timestamp font 0
@timestamp char size 1.000000
@timestamp def "Wed Apr  4 12:24:28 2018"
@with string
@    string on
@    string loctype view
@    string 0.49, 1.77
@    string color 1
@    string rot 0
@    string font 6
@    string just 0
@    string char size 1.000000
@    string def "a - a\s0\N (�)"
@with string
@    string on
@    string loctype view
@    string 0.87, 1.75
@    string color 1
@    string rot 0
@    string font 6
@    string just 13
@    string char size 1.000000
@    string def "Axis: W\sFR\N-O\sFR\N"
@with string
@    string on
@    string loctype view
@    string 0.87, 1.19
@    string color 1
@    string rot 0
@    string font 6
@    string just 13
@    string char size 1.000000
@    string def "Axis: W\sFR\N-O\sSL\N"
@r0 off
@link r0 to g2
@r0 type above
@r0 linestyle 1
@r0 linewidth 1.0
@r0 color 1
@r0 line 0, 0, 0, 0
@r1 off
@link r1 to g2
@r1 type above
@r1 linestyle 1
@r1 linewidth 1.0
@r1 color 1
@r1 line 0, 0, 0, 0
@r2 off
@link r2 to g2
@r2 type above
@r2 linestyle 1
@r2 linewidth 1.0
@r2 color 1
@r2 line 0, 0, 0, 0
@r3 off
@link r3 to g2
@r3 type above
@r3 linestyle 1
@r3 linewidth 1.0
@r3 color 1
@r3 line 0, 0, 0, 0
@r4 off
@link r4 to g2
@r4 type above
@r4 linestyle 1
@r4 linewidth 1.0
@r4 color 1
@r4 line 0, 0, 0, 0
@g0 on
@g0 hidden false
@g0 type XY
@g0 stacked false
@g0 bar hgap 0.000000
@g0 fixedpoint off
@g0 fixedpoint type 0
@g0 fixedpoint xy 0.000000, 0.000000
@g0 fixedpoint format general general
@g0 fixedpoint prec 6, 6
@with g0
@    world 0, 0, 35, 34.99
@    stack world 0, 0, 0, 0
@    znorm 1
@    view 0.150000, 1.270000, 0.950000, 1.830000
@    title ""
@    title font 6
@    title size 1.500000
@    title color 1
@    subtitle ""
@    subtitle font 6
@    subtitle size 1.250000
@    subtitle color 1
@    xaxes scale Normal
@    yaxes scale Normal
@    xaxes invert off
@    yaxes invert off
@    xaxis  on
@    xaxis  type zero false
@    xaxis  offset 0.000000 , 0.000000
@    xaxis  bar on
@    xaxis  bar color 1
@    xaxis  bar linestyle 1
@    xaxis  bar linewidth 1.0
@    xaxis  label ""
@    xaxis  label layout para
@    xaxis  label place auto
@    xaxis  label char size 1.250000
@    xaxis  label font 6
@    xaxis  label color 1
@    xaxis  label place normal
@    xaxis  tick on
@    xaxis  tick major 5
@    xaxis  tick minor ticks 4
@    xaxis  tick default 6
@    xaxis  tick place rounded true
@    xaxis  tick in
@    xaxis  tick major size 1.000000
@    xaxis  tick major color 1
@    xaxis  tick major linewidth 1.0
@    xaxis  tick major linestyle 1
@    xaxis  tick major grid off
@    xaxis  tick minor color 1
@    xaxis  tick minor linewidth 1.0
@    xaxis  tick minor linestyle 1
@    xaxis  tick minor grid off
@    xaxis  tick minor size 0.500000
@    xaxis  ticklabel off
@    xaxis  ticklabel format general
@    xaxis  ticklabel prec 5
@    xaxis  ticklabel formula ""
@    xaxis  ticklabel append ""
@    xaxis  ticklabel prepend ""
@    xaxis  ticklabel angle 0
@    xaxis  ticklabel skip 0
@    xaxis  ticklabel stagger 0
@    xaxis  ticklabel place normal
@    xaxis  ticklabel offset auto
@    xaxis  ticklabel offset 0.000000 , 0.010000
@    xaxis  ticklabel start type auto
@    xaxis  ticklabel start 0.000000
@    xaxis  ticklabel stop type auto
@    xaxis  ticklabel stop 0.000000
@    xaxis  ticklabel char size 1.000000
@    xaxis  ticklabel font 6
@    xaxis  ticklabel color 1
@    xaxis  tick place both
@    xaxis  tick spec type none
@    yaxis  on
@    yaxis  type zero false
@    yaxis  offset 0.000000 , 0.000000
@    yaxis  bar on
@    yaxis  bar color 1
@    yaxis  bar linestyle 1
@    yaxis  bar linewidth 1.0
@    yaxis  label "PDOS (Modes/THz)"
@    yaxis  label layout para
@    yaxis  label place auto
@    yaxis  label char size 1.250000
@    yaxis  label font 6
@    yaxis  label color 1
@    yaxis  label place normal
@    yaxis  tick on
@    yaxis  tick major 5
@    yaxis  tick minor ticks 1
@    yaxis  tick default 6
@    yaxis  tick place rounded true
@    yaxis  tick in
@    yaxis  tick major size 1.000000
@    yaxis  tick major color 1
@    yaxis  tick major linewidth 1.0
@    yaxis  tick major linestyle 1
@    yaxis  tick major grid off
@    yaxis  tick minor color 1
@    yaxis  tick minor linewidth 1.0
@    yaxis  tick minor linestyle 1
@    yaxis  tick minor grid off
@    yaxis  tick minor size 0.500000
@    yaxis  ticklabel on
@    yaxis  ticklabel format decimal
@    yaxis  ticklabel prec 0
@    yaxis  ticklabel formula ""
@    yaxis  ticklabel append ""
@    yaxis  ticklabel prepend ""
@    yaxis  ticklabel angle 0
@    yaxis  ticklabel skip 0
@    yaxis  ticklabel stagger 0
@    yaxis  ticklabel place normal
@    yaxis  ticklabel offset auto
@    yaxis  ticklabel offset 0.000000 , 0.010000
@    yaxis  ticklabel start type auto
@    yaxis  ticklabel start 0.000000
@    yaxis  ticklabel stop type auto
@    yaxis  ticklabel stop 0.000000
@    yaxis  ticklabel char size 1.000000
@    yaxis  ticklabel font 6
@    yaxis  ticklabel color 1
@    yaxis  tick place both
@    yaxis  tick spec type none
@    altxaxis  off
@    altyaxis  off
@    legend on
@    legend loctype view
@    legend 0.2, 1.82
@    legend box color 1
@    legend box pattern 1
@    legend box linewidth 1.0
@    legend box linestyle 0
@    legend box fill color 0
@    legend box fill pattern 1
@    legend font 6
@    legend char size 1.000000
@    legend color 1
@    legend length 4
@    legend vgap 1
@    legend hgap 1
@    legend invert false
@    frame type 0
@    frame linestyle 1
@    frame linewidth 1.0
@    frame color 1
@    frame pattern 1
@    frame background color 0
@    frame background pattern 0
@    s0 hidden false
@    s0 type xy
@    s0 symbol 0
@    s0 symbol size 1.000000
@    s0 symbol color 2
@    s0 symbol pattern 1
@    s0 symbol fill color 2
@    s0 symbol fill pattern 0
@    s0 symbol linewidth 1.0
@    s0 symbol linestyle 1
@    s0 symbol char 65
@    s0 symbol char font 0
@    s0 symbol skip 0
@    s0 line type 1
@    s0 line linestyle 1
@    s0 line linewidth 1.5
@    s0 line color 2
@    s0 line pattern 1
@    s0 baseline type 0
@    s0 baseline off
@    s0 dropline off
@    s0 fill type 0
@    s0 fill rule 0
@    s0 fill color 1
@    s0 fill pattern 1
@    s0 avalue off
@    s0 avalue type 2
@    s0 avalue char size 1.000000
@    s0 avalue font 0
@    s0 avalue color 1
@    s0 avalue rot 0
@    s0 avalue format general
@    s0 avalue prec 3
@    s0 avalue prepend ""
@    s0 avalue append ""
@    s0 avalue offset 0.000000 , 0.000000
@    s0 errorbar on
@    s0 errorbar place both
@    s0 errorbar color 2
@    s0 errorbar pattern 1
@    s0 errorbar size 1.000000
@    s0 errorbar linewidth 1.0
@    s0 errorbar linestyle 1
@    s0 errorbar riser linewidth 1.0
@    s0 errorbar riser linestyle 1
@    s0 errorbar riser clip off
@    s0 errorbar riser clip length 0.100000
@    s0 comment "/home/fdv/Results/ZrW2O8_New/PDOS/RotPr/PDOS_All/PDOS.1.000.FR.Avg.FR.dat"
@    s0 legend  ""
@    s1 hidden false
@    s1 type xy
@    s1 symbol 0
@    s1 symbol size 1.000000
@    s1 symbol color 11
@    s1 symbol pattern 1
@    s1 symbol fill color 11
@    s1 symbol fill pattern 0
@    s1 symbol linewidth 1.0
@    s1 symbol linestyle 1
@    s1 symbol char 65
@    s1 symbol char font 0
@    s1 symbol skip 0
@    s1 line type 1
@    s1 line linestyle 1
@    s1 line linewidth 1.5
@    s1 line color 11
@    s1 line pattern 1
@    s1 baseline type 0
@    s1 baseline off
@    s1 dropline off
@    s1 fill type 0
@    s1 fill rule 0
@    s1 fill color 1
@    s1 fill pattern 1
@    s1 avalue off
@    s1 avalue type 2
@    s1 avalue char size 1.000000
@    s1 avalue font 0
@    s1 avalue color 1
@    s1 avalue rot 0
@    s1 avalue format general
@    s1 avalue prec 3
@    s1 avalue prepend ""
@    s1 avalue append ""
@    s1 avalue offset 0.000000 , 0.000000
@    s1 errorbar on
@    s1 errorbar place both
@    s1 errorbar color 11
@    s1 errorbar pattern 1
@    s1 errorbar size 1.000000
@    s1 errorbar linewidth 1.0
@    s1 errorbar linestyle 1
@    s1 errorbar riser linewidth 1.0
@    s1 errorbar riser linestyle 1
@    s1 errorbar riser clip off
@    s1 errorbar riser clip length 0.100000
@    s1 comment "/home/fdv/Results/ZrW2O8_New/PDOS/RotPr/PDOS_All/PDOS.1.005.FR.Avg.FR.dat"
@    s1 legend  ""
@    s2 hidden false
@    s2 type xy
@    s2 symbol 0
@    s2 symbol size 1.000000
@    s2 symbol color 15
@    s2 symbol pattern 1
@    s2 symbol fill color 15
@    s2 symbol fill pattern 0
@    s2 symbol linewidth 1.0
@    s2 symbol linestyle 1
@    s2 symbol char 65
@    s2 symbol char font 0
@    s2 symbol skip 0
@    s2 line type 1
@    s2 line linestyle 1
@    s2 line linewidth 1.5
@    s2 line color 15
@    s2 line pattern 1
@    s2 baseline type 0
@    s2 baseline off
@    s2 dropline off
@    s2 fill type 0
@    s2 fill rule 0
@    s2 fill color 1
@    s2 fill pattern 1
@    s2 avalue off
@    s2 avalue type 2
@    s2 avalue char size 1.000000
@    s2 avalue font 0
@    s2 avalue color 1
@    s2 avalue rot 0
@    s2 avalue format general
@    s2 avalue prec 3
@    s2 avalue prepend ""
@    s2 avalue append ""
@    s2 avalue offset 0.000000 , 0.000000
@    s2 errorbar on
@    s2 errorbar place both
@    s2 errorbar color 15
@    s2 errorbar pattern 1
@    s2 errorbar size 1.000000
@    s2 errorbar linewidth 1.0
@    s2 errorbar linestyle 1
@    s2 errorbar riser linewidth 1.0
@    s2 errorbar riser linestyle 1
@    s2 errorbar riser clip off
@    s2 errorbar riser clip length 0.100000
@    s2 comment "/home/fdv/Results/ZrW2O8_New/PDOS/RotPr/PDOS_All/PDOS.1.010.FR.Avg.FR.dat"
@    s2 legend  ""
@    s3 hidden false
@    s3 type xy
@    s3 symbol 0
@    s3 symbol size 1.000000
@    s3 symbol color 4
@    s3 symbol pattern 1
@    s3 symbol fill color 4
@    s3 symbol fill pattern 0
@    s3 symbol linewidth 1.0
@    s3 symbol linestyle 1
@    s3 symbol char 65
@    s3 symbol char font 0
@    s3 symbol skip 0
@    s3 line type 1
@    s3 line linestyle 1
@    s3 line linewidth 1.5
@    s3 line color 4
@    s3 line pattern 1
@    s3 baseline type 0
@    s3 baseline off
@    s3 dropline off
@    s3 fill type 0
@    s3 fill rule 0
@    s3 fill color 1
@    s3 fill pattern 1
@    s3 avalue off
@    s3 avalue type 2
@    s3 avalue char size 1.000000
@    s3 avalue font 0
@    s3 avalue color 1
@    s3 avalue rot 0
@    s3 avalue format general
@    s3 avalue prec 3
@    s3 avalue prepend ""
@    s3 avalue append ""
@    s3 avalue offset 0.000000 , 0.000000
@    s3 errorbar on
@    s3 errorbar place both
@    s3 errorbar color 4
@    s3 errorbar pattern 1
@    s3 errorbar size 1.000000
@    s3 errorbar linewidth 1.0
@    s3 errorbar linestyle 1
@    s3 errorbar riser linewidth 1.0
@    s3 errorbar riser linestyle 1
@    s3 errorbar riser clip off
@    s3 errorbar riser clip length 0.100000
@    s3 comment "/home/fdv/Results/ZrW2O8_New/PDOS/RotPr/PDOS_All/PDOS.1.015.FR.Avg.FR.dat"
@    s3 legend  ""
@    s4 hidden false
@    s4 type xy
@    s4 symbol 0
@    s4 symbol size 1.000000
@    s4 symbol color 8
@    s4 symbol pattern 1
@    s4 symbol fill color 8
@    s4 symbol fill pattern 0
@    s4 symbol linewidth 1.0
@    s4 symbol linestyle 1
@    s4 symbol char 65
@    s4 symbol char font 0
@    s4 symbol skip 0
@    s4 line type 1
@    s4 line linestyle 1
@    s4 line linewidth 1.5
@    s4 line color 8
@    s4 line pattern 1
@    s4 baseline type 0
@    s4 baseline off
@    s4 dropline off
@    s4 fill type 0
@    s4 fill rule 0
@    s4 fill color 1
@    s4 fill pattern 1
@    s4 avalue off
@    s4 avalue type 2
@    s4 avalue char size 1.000000
@    s4 avalue font 0
@    s4 avalue color 1
@    s4 avalue rot 0
@    s4 avalue format general
@    s4 avalue prec 3
@    s4 avalue prepend ""
@    s4 avalue append ""
@    s4 avalue offset 0.000000 , 0.000000
@    s4 errorbar on
@    s4 errorbar place both
@    s4 errorbar color 8
@    s4 errorbar pattern 1
@    s4 errorbar size 1.000000
@    s4 errorbar linewidth 1.0
@    s4 errorbar linestyle 1
@    s4 errorbar riser linewidth 1.0
@    s4 errorbar riser linestyle 1
@    s4 errorbar riser clip off
@    s4 errorbar riser clip length 0.100000
@    s4 comment "/home/fdv/Results/ZrW2O8_New/PDOS/RotPr/PDOS_All/PDOS.1.020.FR.Avg.FR.dat"
@    s4 legend  ""
@g1 on
@g1 hidden false
@g1 type XY
@g1 stacked false
@g1 bar hgap 0.000000
@g1 fixedpoint off
@g1 fixedpoint type 0
@g1 fixedpoint xy 0.000000, 0.000000
@g1 fixedpoint format general general
@g1 fixedpoint prec 6, 6
@with g1
@    world 0, 0, 35, 34.99
@    stack world 0, 0, 0, 0
@    znorm 1
@    view 0.150000, 0.710000, 0.950000, 1.270000
@    title ""
@    title font 6
@    title size 1.500000
@    title color 1
@    subtitle ""
@    subtitle font 6
@    subtitle size 1.250000
@    subtitle color 1
@    xaxes scale Normal
@    yaxes scale Normal
@    xaxes invert off
@    yaxes invert off
@    xaxis  on
@    xaxis  type zero false
@    xaxis  offset 0.000000 , 0.000000
@    xaxis  bar on
@    xaxis  bar color 1
@    xaxis  bar linestyle 1
@    xaxis  bar linewidth 1.0
@    xaxis  label "Frequency (THz)"
@    xaxis  label layout para
@    xaxis  label place auto
@    xaxis  label char size 1.250000
@    xaxis  label font 6
@    xaxis  label color 1
@    xaxis  label place normal
@    xaxis  tick on
@    xaxis  tick major 5
@    xaxis  tick minor ticks 4
@    xaxis  tick default 6
@    xaxis  tick place rounded true
@    xaxis  tick in
@    xaxis  tick major size 1.000000
@    xaxis  tick major color 1
@    xaxis  tick major linewidth 1.0
@    xaxis  tick major linestyle 1
@    xaxis  tick major grid off
@    xaxis  tick minor color 1
@    xaxis  tick minor linewidth 1.0
@    xaxis  tick minor linestyle 1
@    xaxis  tick minor grid off
@    xaxis  tick minor size 0.500000
@    xaxis  ticklabel on
@    xaxis  ticklabel format general
@    xaxis  ticklabel prec 5
@    xaxis  ticklabel formula ""
@    xaxis  ticklabel append ""
@    xaxis  ticklabel prepend ""
@    xaxis  ticklabel angle 0
@    xaxis  ticklabel skip 0
@    xaxis  ticklabel stagger 0
@    xaxis  ticklabel place normal
@    xaxis  ticklabel offset auto
@    xaxis  ticklabel offset 0.000000 , 0.010000
@    xaxis  ticklabel start type auto
@    xaxis  ticklabel start 0.000000
@    xaxis  ticklabel stop type auto
@    xaxis  ticklabel stop 0.000000
@    xaxis  ticklabel char size 1.000000
@    xaxis  ticklabel font 6
@    xaxis  ticklabel color 1
@    xaxis  tick place both
@    xaxis  tick spec type none
@    yaxis  on
@    yaxis  type zero false
@    yaxis  offset 0.000000 , 0.000000
@    yaxis  bar on
@    yaxis  bar color 1
@    yaxis  bar linestyle 1
@    yaxis  bar linewidth 1.0
@    yaxis  label "PDOS (Modes/THz)"
@    yaxis  label layout para
@    yaxis  label place auto
@    yaxis  label char size 1.250000
@    yaxis  label font 6
@    yaxis  label color 1
@    yaxis  label place normal
@    yaxis  tick on
@    yaxis  tick major 5
@    yaxis  tick minor ticks 1
@    yaxis  tick default 6
@    yaxis  tick place rounded true
@    yaxis  tick in
@    yaxis  tick major size 1.000000
@    yaxis  tick major color 1
@    yaxis  tick major linewidth 1.0
@    yaxis  tick major linestyle 1
@    yaxis  tick major grid off
@    yaxis  tick minor color 1
@    yaxis  tick minor linewidth 1.0
@    yaxis  tick minor linestyle 1
@    yaxis  tick minor grid off
@    yaxis  tick minor size 0.500000
@    yaxis  ticklabel on
@    yaxis  ticklabel format decimal
@    yaxis  ticklabel prec 0
@    yaxis  ticklabel formula ""
@    yaxis  ticklabel append ""
@    yaxis  ticklabel prepend ""
@    yaxis  ticklabel angle 0
@    yaxis  ticklabel skip 0
@    yaxis  ticklabel stagger 0
@    yaxis  ticklabel place normal
@    yaxis  ticklabel offset auto
@    yaxis  ticklabel offset 0.000000 , 0.010000
@    yaxis  ticklabel start type auto
@    yaxis  ticklabel start 0.000000
@    yaxis  ticklabel stop type auto
@    yaxis  ticklabel stop 0.000000
@    yaxis  ticklabel char size 1.000000
@    yaxis  ticklabel font 6
@    yaxis  ticklabel color 1
@    yaxis  tick place both
@    yaxis  tick spec type none
@    altxaxis  off
@    altyaxis  off
@    legend on
@    legend loctype view
@    legend 0.425, 1.76
@    legend box color 1
@    legend box pattern 1
@    legend box linewidth 1.0
@    legend box linestyle 0
@    legend box fill color 0
@    legend box fill pattern 1
@    legend font 6
@    legend char size 1.000000
@    legend color 1
@    legend length 4
@    legend vgap 1
@    legend hgap 1
@    legend invert false
@    frame type 0
@    frame linestyle 1
@    frame linewidth 1.0
@    frame color 1
@    frame pattern 1
@    frame background color 0
@    frame background pattern 0
@    s0 hidden false
@    s0 type xy
@    s0 symbol 0
@    s0 symbol size 1.000000
@    s0 symbol color 2
@    s0 symbol pattern 1
@    s0 symbol fill color 2
@    s0 symbol fill pattern 0
@    s0 symbol linewidth 1.0
@    s0 symbol linestyle 1
@    s0 symbol char 65
@    s0 symbol char font 0
@    s0 symbol skip 0
@    s0 line type 1
@    s0 line linestyle 1
@    s0 line linewidth 1.5
@    s0 line color 2
@    s0 line pattern 1
@    s0 baseline type 0
@    s0 baseline off
@    s0 dropline off
@    s0 fill type 0
@    s0 fill rule 0
@    s0 fill color 1
@    s0 fill pattern 1
@    s0 avalue off
@    s0 avalue type 2
@    s0 avalue char size 1.000000
@    s0 avalue font 0
@    s0 avalue color 1
@    s0 avalue rot 0
@    s0 avalue format general
@    s0 avalue prec 3
@    s0 avalue prepend ""
@    s0 avalue append ""
@    s0 avalue offset 0.000000 , 0.000000
@    s0 errorbar on
@    s0 errorbar place both
@    s0 errorbar color 2
@    s0 errorbar pattern 1
@    s0 errorbar size 1.000000
@    s0 errorbar linewidth 1.0
@    s0 errorbar linestyle 1
@    s0 errorbar riser linewidth 1.0
@    s0 errorbar riser linestyle 1
@    s0 errorbar riser clip off
@    s0 errorbar riser clip length 0.100000
@    s0 comment "/home/fdv/Results/ZrW2O8_New/PDOS/RotPr/PDOS_All/PDOS.1.000.FR.Avg.SL.dat"
@    s0 legend  " -0.092"
@    s1 hidden false
@    s1 type xy
@    s1 symbol 0
@    s1 symbol size 1.000000
@    s1 symbol color 11
@    s1 symbol pattern 1
@    s1 symbol fill color 11
@    s1 symbol fill pattern 0
@    s1 symbol linewidth 1.0
@    s1 symbol linestyle 1
@    s1 symbol char 65
@    s1 symbol char font 0
@    s1 symbol skip 0
@    s1 line type 1
@    s1 line linestyle 1
@    s1 line linewidth 1.5
@    s1 line color 11
@    s1 line pattern 1
@    s1 baseline type 0
@    s1 baseline off
@    s1 dropline off
@    s1 fill type 0
@    s1 fill rule 0
@    s1 fill color 1
@    s1 fill pattern 1
@    s1 avalue off
@    s1 avalue type 2
@    s1 avalue char size 1.000000
@    s1 avalue font 0
@    s1 avalue color 1
@    s1 avalue rot 0
@    s1 avalue format general
@    s1 avalue prec 3
@    s1 avalue prepend ""
@    s1 avalue append ""
@    s1 avalue offset 0.000000 , 0.000000
@    s1 errorbar on
@    s1 errorbar place both
@    s1 errorbar color 11
@    s1 errorbar pattern 1
@    s1 errorbar size 1.000000
@    s1 errorbar linewidth 1.0
@    s1 errorbar linestyle 1
@    s1 errorbar riser linewidth 1.0
@    s1 errorbar riser linestyle 1
@    s1 errorbar riser clip off
@    s1 errorbar riser clip length 0.100000
@    s1 comment "/home/fdv/Results/ZrW2O8_New/PDOS/RotPr/PDOS_All/PDOS.1.005.FR.Avg.SL.dat"
@    s1 legend  " -0.046"
@    s2 hidden false
@    s2 type xy
@    s2 symbol 0
@    s2 symbol size 1.000000
@    s2 symbol color 15
@    s2 symbol pattern 1
@    s2 symbol fill color 15
@    s2 symbol fill pattern 0
@    s2 symbol linewidth 1.0
@    s2 symbol linestyle 1
@    s2 symbol char 65
@    s2 symbol char font 0
@    s2 symbol skip 0
@    s2 line type 1
@    s2 line linestyle 1
@    s2 line linewidth 1.5
@    s2 line color 15
@    s2 line pattern 1
@    s2 baseline type 0
@    s2 baseline off
@    s2 dropline off
@    s2 fill type 0
@    s2 fill rule 0
@    s2 fill color 1
@    s2 fill pattern 1
@    s2 avalue off
@    s2 avalue type 2
@    s2 avalue char size 1.000000
@    s2 avalue font 0
@    s2 avalue color 1
@    s2 avalue rot 0
@    s2 avalue format general
@    s2 avalue prec 3
@    s2 avalue prepend ""
@    s2 avalue append ""
@    s2 avalue offset 0.000000 , 0.000000
@    s2 errorbar on
@    s2 errorbar place both
@    s2 errorbar color 15
@    s2 errorbar pattern 1
@    s2 errorbar size 1.000000
@    s2 errorbar linewidth 1.0
@    s2 errorbar linestyle 1
@    s2 errorbar riser linewidth 1.0
@    s2 errorbar riser linestyle 1
@    s2 errorbar riser clip off
@    s2 errorbar riser clip length 0.100000
@    s2 comment "/home/fdv/Results/ZrW2O8_New/PDOS/RotPr/PDOS_All/PDOS.1.010.FR.Avg.SL.dat"
@    s2 legend  "+0.000"
@    s3 hidden false
@    s3 type xy
@    s3 symbol 0
@    s3 symbol size 1.000000
@    s3 symbol color 4
@    s3 symbol pattern 1
@    s3 symbol fill color 4
@    s3 symbol fill pattern 0
@    s3 symbol linewidth 1.0
@    s3 symbol linestyle 1
@    s3 symbol char 65
@    s3 symbol char font 0
@    s3 symbol skip 0
@    s3 line type 1
@    s3 line linestyle 1
@    s3 line linewidth 1.5
@    s3 line color 4
@    s3 line pattern 1
@    s3 baseline type 0
@    s3 baseline off
@    s3 dropline off
@    s3 fill type 0
@    s3 fill rule 0
@    s3 fill color 1
@    s3 fill pattern 1
@    s3 avalue off
@    s3 avalue type 2
@    s3 avalue char size 1.000000
@    s3 avalue font 0
@    s3 avalue color 1
@    s3 avalue rot 0
@    s3 avalue format general
@    s3 avalue prec 3
@    s3 avalue prepend ""
@    s3 avalue append ""
@    s3 avalue offset 0.000000 , 0.000000
@    s3 errorbar on
@    s3 errorbar place both
@    s3 errorbar color 4
@    s3 errorbar pattern 1
@    s3 errorbar size 1.000000
@    s3 errorbar linewidth 1.0
@    s3 errorbar linestyle 1
@    s3 errorbar riser linewidth 1.0
@    s3 errorbar riser linestyle 1
@    s3 errorbar riser clip off
@    s3 errorbar riser clip length 0.100000
@    s3 comment "/home/fdv/Results/ZrW2O8_New/PDOS/RotPr/PDOS_All/PDOS.1.015.FR.Avg.SL.dat"
@    s3 legend  "+0.046"
@    s4 hidden false
@    s4 type xy
@    s4 symbol 0
@    s4 symbol size 1.000000
@    s4 symbol color 8
@    s4 symbol pattern 1
@    s4 symbol fill color 8
@    s4 symbol fill pattern 0
@    s4 symbol linewidth 1.0
@    s4 symbol linestyle 1
@    s4 symbol char 65
@    s4 symbol char font 0
@    s4 symbol skip 0
@    s4 line type 1
@    s4 line linestyle 1
@    s4 line linewidth 1.5
@    s4 line color 8
@    s4 line pattern 1
@    s4 baseline type 0
@    s4 baseline off
@    s4 dropline off
@    s4 fill type 0
@    s4 fill rule 0
@    s4 fill color 1
@    s4 fill pattern 1
@    s4 avalue off
@    s4 avalue type 2
@    s4 avalue char size 1.000000
@    s4 avalue font 0
@    s4 avalue color 1
@    s4 avalue rot 0
@    s4 avalue format general
@    s4 avalue prec 3
@    s4 avalue prepend ""
@    s4 avalue append ""
@    s4 avalue offset 0.000000 , 0.000000
@    s4 errorbar on
@    s4 errorbar place both
@    s4 errorbar color 8
@    s4 errorbar pattern 1
@    s4 errorbar size 1.000000
@    s4 errorbar linewidth 1.0
@    s4 errorbar linestyle 1
@    s4 errorbar riser linewidth 1.0
@    s4 errorbar riser linestyle 1
@    s4 errorbar riser clip off
@    s4 errorbar riser clip length 0.100000
@    s4 comment "/home/fdv/Results/ZrW2O8_New/PDOS/RotPr/PDOS_All/PDOS.1.020.FR.Avg.SL.dat"
@    s4 legend  "+0.092"
@g2 on
@g2 hidden true
@g2 type XY
@g2 stacked false
@g2 bar hgap 0.000000
@g2 fixedpoint off
@g2 fixedpoint type 0
@g2 fixedpoint xy 0.000000, 0.000000
@g2 fixedpoint format general general
@g2 fixedpoint prec 6, 6
@with g2
@    world 0, 0, 35, 69.99
@    stack world 0, 0, 0, 0
@    znorm 1
@    view 0.150000, 0.150000, 0.950000, 0.710000
@    title ""
@    title font 6
@    title size 1.500000
@    title color 1
@    subtitle ""
@    subtitle font 6
@    subtitle size 1.250000
@    subtitle color 1
@    xaxes scale Normal
@    yaxes scale Normal
@    xaxes invert off
@    yaxes invert off
@    xaxis  on
@    xaxis  type zero false
@    xaxis  offset 0.000000 , 0.000000
@    xaxis  bar on
@    xaxis  bar color 1
@    xaxis  bar linestyle 1
@    xaxis  bar linewidth 1.0
@    xaxis  label "Frequency (THz)"
@    xaxis  label layout para
@    xaxis  label place auto
@    xaxis  label char size 1.250000
@    xaxis  label font 6
@    xaxis  label color 1
@    xaxis  label place normal
@    xaxis  tick on
@    xaxis  tick major 5
@    xaxis  tick minor ticks 4
@    xaxis  tick default 6
@    xaxis  tick place rounded true
@    xaxis  tick in
@    xaxis  tick major size 1.000000
@    xaxis  tick major color 1
@    xaxis  tick major linewidth 1.0
@    xaxis  tick major linestyle 1
@    xaxis  tick major grid off
@    xaxis  tick minor color 1
@    xaxis  tick minor linewidth 1.0
@    xaxis  tick minor linestyle 1
@    xaxis  tick minor grid off
@    xaxis  tick minor size 0.500000
@    xaxis  ticklabel on
@    xaxis  ticklabel format general
@    xaxis  ticklabel prec 5
@    xaxis  ticklabel formula ""
@    xaxis  ticklabel append ""
@    xaxis  ticklabel prepend ""
@    xaxis  ticklabel angle 0
@    xaxis  ticklabel skip 0
@    xaxis  ticklabel stagger 0
@    xaxis  ticklabel place normal
@    xaxis  ticklabel offset auto
@    xaxis  ticklabel offset 0.000000 , 0.010000
@    xaxis  ticklabel start type auto
@    xaxis  ticklabel start 0.000000
@    xaxis  ticklabel stop type auto
@    xaxis  ticklabel stop 0.000000
@    xaxis  ticklabel char size 1.000000
@    xaxis  ticklabel font 6
@    xaxis  ticklabel color 1
@    xaxis  tick place both
@    xaxis  tick spec type none
@    yaxis  on
@    yaxis  type zero false
@    yaxis  offset 0.000000 , 0.000000
@    yaxis  bar on
@    yaxis  bar color 1
@    yaxis  bar linestyle 1
@    yaxis  bar linewidth 1.0
@    yaxis  label "PDOS (Modes/THz)"
@    yaxis  label layout para
@    yaxis  label place auto
@    yaxis  label char size 1.250000
@    yaxis  label font 6
@    yaxis  label color 1
@    yaxis  label place normal
@    yaxis  tick on
@    yaxis  tick major 10
@    yaxis  tick minor ticks 1
@    yaxis  tick default 6
@    yaxis  tick place rounded true
@    yaxis  tick in
@    yaxis  tick major size 1.000000
@    yaxis  tick major color 1
@    yaxis  tick major linewidth 1.0
@    yaxis  tick major linestyle 1
@    yaxis  tick major grid off
@    yaxis  tick minor color 1
@    yaxis  tick minor linewidth 1.0
@    yaxis  tick minor linestyle 1
@    yaxis  tick minor grid off
@    yaxis  tick minor size 0.500000
@    yaxis  ticklabel on
@    yaxis  ticklabel format decimal
@    yaxis  ticklabel prec 0
@    yaxis  ticklabel formula ""
@    yaxis  ticklabel append ""
@    yaxis  ticklabel prepend ""
@    yaxis  ticklabel angle 0
@    yaxis  ticklabel skip 0
@    yaxis  ticklabel stagger 0
@    yaxis  ticklabel place normal
@    yaxis  ticklabel offset auto
@    yaxis  ticklabel offset 0.000000 , 0.010000
@    yaxis  ticklabel start type auto
@    yaxis  ticklabel start 0.000000
@    yaxis  ticklabel stop type auto
@    yaxis  ticklabel stop 0.000000
@    yaxis  ticklabel char size 1.000000
@    yaxis  ticklabel font 6
@    yaxis  ticklabel color 1
@    yaxis  tick place both
@    yaxis  tick spec type none
@    altxaxis  off
@    altyaxis  off
@    legend on
@    legend loctype view
@    legend 0.5, 0.75
@    legend box color 1
@    legend box pattern 1
@    legend box linewidth 1.0
@    legend box linestyle 0
@    legend box fill color 0
@    legend box fill pattern 1
@    legend font 6
@    legend char size 1.250000
@    legend color 1
@    legend length 4
@    legend vgap 1
@    legend hgap 1
@    legend invert false
@    frame type 0
@    frame linestyle 1
@    frame linewidth 1.0
@    frame color 1
@    frame pattern 1
@    frame background color 0
@    frame background pattern 0
@target G0.S0
@type xy
-0.6808 1.4440023e-58
-0.67081 3.4376297e-59
-0.66081 -1.481683e-59
-0.65081 -4.23361e-59
-0.64081 3.0544964e-60
-0.63081 1.1024435e-58
-0.62081 -1.9111302e-59
-0.61081 -4.0000553e-58
-0.60081 7.312667e-59
-0.59081 1.4896503e-57
-0.58081 -2.724027e-58
-0.57082 -5.5581202e-57
-0.56082 1.0127786e-57
-0.55082 2.0741053e-56
-0.54082 -3.7648871e-57
-0.53082 -7.7399454e-56
-0.52082 1.3995193e-56
-0.51082 2.8883196e-55
-0.50082 -5.2023462e-56
-0.49082 -1.0778357e-54
-0.48083 1.9338078e-55
-0.47083 4.0221646e-54
-0.46083 -7.1882142e-55
-0.45083 -1.5009529e-53
-0.44083 2.6719131e-54
-0.43083 5.601112e-53
-0.42083 -9.931554e-54
-0.41083 -2.0901689e-52
-0.40083 3.6915232e-53
-0.39084 7.79989e-52
-0.38084 -1.3721053e-52
-0.37084 -2.9106871e-51
-0.36084 5.0999123e-52
-0.35084 1.0861818e-50
-0.34084 -1.8955329e-51
-0.33084 -4.0533067e-50
-0.32084 7.0451988e-51
-0.31084 1.5125731e-49
-0.30084 -2.618475e-50
-0.29085 -5.6444706e-49
-0.28085 9.7318813e-50
-0.27085 2.1063475e-48
-0.26085 -3.6169152e-49
-0.25085 -7.8602578e-48
-0.24085 1.344228e-48
-0.23085 2.9332123e-47
-0.22085 -4.9957487e-48
-0.21085 -1.0945867e-46
-0.20086 1.8566123e-47
-0.19086 4.0846682e-46
-0.18086 -6.8997723e-47
-0.17086 -1.5242751e-45
-0.16086 2.5641367e-46
-0.15086 5.6881349e-45
-0.14086 -9.5288479e-46
-0.13086 -2.1226401e-44
-0.12086 3.5410525e-45
-0.11087 7.9210508e-44
-0.10087 -1.3158822e-44
-0.09087 -2.9558963e-43
-0.08087 4.8898362e-44
-0.07087 1.1030508e-42
-0.06087 -1.8170386e-43
-0.05087 -4.1162507e-42
-0.04087 6.7519081e-43
-0.03087 1.5360596e-41
-0.02088 -2.5088883e-42
-0.01088 -5.7321066e-41
-0.00088 9.3224165e-42
0.00912 2.1390474e-40
0.01912 -3.4639212e-41
0.02912 -7.9822719e-40
0.03912 1.2870628e-40
0.04912 2.9787399e-39
0.05912 -4.7821554e-40
0.06912 -1.1115745e-38
0.07911 1.7768049e-39
0.08911 4.1480554e-38
0.09911 -6.6015791e-39
0.10911 -1.547927e-37
0.11911 2.4527197e-38
0.12911 5.7763877e-37
0.13911 -9.1125498e-38
0.14911 -2.1555702e-36
0.15911 3.3855073e-37
0.1691 8.0439236e-36
0.1791 -1.2577646e-36
0.1891 -3.0017441e-35
0.1991 4.6726868e-36
0.2091 1.1201582e-34
0.2191 -1.7359036e-35
0.2291 -4.1800838e-34
0.2391 6.4487584e-35
0.2491 1.5598778e-33
0.25909 -2.3956208e-34
0.26909 -5.8209802e-33
0.27909 8.8992098e-34
0.28909 2.172209e-32
0.29909 -3.3057967e-33
0.30909 -8.1060087e-32
0.31909 1.2279822e-32
0.32909 3.0249101e-31
0.33909 -4.5614109e-32
0.34908 -1.1288021e-30
0.35908 1.6943276e-31
0.36908 4.2123372e-30
0.37908 -6.2934183e-31
0.38908 -1.5719126e-29
0.39908 2.3375813e-30
0.40908 5.8658858e-29
0.41908 -8.6823583e-30
0.42908 -2.1889648e-28
0.43908 3.2247751e-29
0.44907 8.1685297e-28
0.45907 -1.1977104e-28
0.46907 -3.0482387e-27
0.47907 4.4483076e-28
0.48907 1.1375068e-26
0.49907 -1.6520694e-27
0.50907 -4.244817e-26
0.51907 6.1355313e-27
0.52907 1.5840319e-25
0.53906 -2.278591e-26
0.54906 -5.9111067e-25
0.55906 8.4619567e-26
0.56906 2.2058381e-24
0.57906 -3.1424281e-25
0.58906 -8.2314895e-24
0.59906 1.1669438e-24
0.60906 3.071731e-23
0.61906 -4.333357e-24
0.62905 -1.1462725e-22
0.63905 1.6091215e-23
0.64905 4.2775247e-22
0.65905 -5.9750694e-23
0.66905 -1.5962361e-21
0.67905 2.2186393e-22
0.68905 5.9566447e-21
0.69905 -8.2379661e-22
0.70905 -2.2228298e-20
0.71904 3.0587412e-21
0.72904 8.2948908e-20
0.73904 -1.1356769e-20
0.74904 -3.095388e-19
0.75904 4.2165387e-20
0.76904 1.1550997e-18
0.77904 -1.5654763e-19
0.78904 -4.3104617e-18
0.79904 5.8120043e-19
0.80904 1.6085259e-17
0.81903 -2.1577158e-18
0.82903 -6.0025018e-17
0.83903 8.0103473e-18
0.84903 2.2399405e-16
0.85903 -2.9736997e-17
0.86903 -8.3587362e-16
0.87903 1.1039043e-16
0.88903 3.1192107e-15
0.89903 -4.0978325e-16
0.90902 -1.1639887e-14
0.91902 1.5211263e-15
0.92902 4.3436293e-14
0.93902 -5.6463076e-15
0.94902 -1.6209018e-13
0.95902 2.0958098e-14
0.96902 6.0486799e-13
0.97902 -7.7790604e-14
0.98902 -2.257171e-12
0.99901 2.8872889e-13
1.00901 8.4230285e-12
1.01901 -1.0716205e-12
1.02901 -3.1432001e-11
1.03901 3.9772175e-12
1.04901 1.1729399e-10
1.05901 -1.4760636e-11
1.06901 -4.377029e-10
1.07901 5.4779506e-11
1.08901 1.6333642e-09
1.099 -2.0329106e-10
1.109 -6.0951811e-09
1.119 7.5440656e-10
1.129 2.274522e-08
1.139 -2.7994937e-09
1.149 -8.4877705e-08
1.159 1.0388198e-08
1.169 4.3440101e-07
1.179 9.3166011e-07
1.18899 1.3289955e-06
1.19899 1.7423695e-06
1.20899 2.238123e-06
1.21899 2.759098e-06
1.22899 3.2641403e-06
1.23899 4.1457467e-06
1.24899 5.759231e-06
1.25899 7.6887007e-06
1.26899 9.6908595e-06
1.27898 1.21046e-05
1.28898 1.5154359e-05
1.29898 1.9021169e-05
1.30898 2.3874225e-05
1.31898 2.9914393e-05
1.32898 3.746673e-05
1.33898 4.6997505e-05
1.34898 5.9058478e-05
1.35898 7.3744036e-05
1.36897 9.1110049e-05
1.37897 0.00011234185
1.38897 0.00013892788
1.39897 0.00017179457
1.40897 0.00021178022
1.41897 0.00026025728
1.42897 0.00031913746
1.43897 0.00039055096
1.44897 0.0004763873
1.45897 0.00057948199
1.46896 0.00070385624
1.47896 0.00085330898
1.48896 0.0010313933
1.49896 0.0012439101
1.50896 0.0014979924
1.51896 0.0018005232
1.52896 0.0021589597
1.53896 0.0025832259
1.54896 0.0030844778
1.55895 0.0036748138
1.56895 0.0043675791
1.57895 0.0051792583
1.58895 0.0061288049
1.59895 0.0072373385
1.60895 0.0085273547
1.61895 0.010025206
1.62895 0.01176067
1.63895 0.013766864
1.64894 0.016079598
1.65894 0.01874006
1.66894 0.021793235
1.67894 0.025288384
1.68894 0.029278998
1.69894 0.033825777
1.70894 0.038994228
1.71894 0.044854844
1.72894 0.051482918
1.73893 0.058961602
1.74893 0.067379476
1.75893 0.076831149
1.76893 0.087416911
1.77893 0.099244529
1.78893 0.11242656
1.79893 0.12708148
1.80893 0.14333345
1.81893 0.16131177
1.82893 0.18114902
1.83892 0.2029817
1.84892 0.22695009
1.85892 0.25319638
1.86892 0.28186282
1.87892 0.31309
1.88892 0.3470181
1.89892 0.38378375
1.90892 0.42352026
1.91892 0.46635292
1.92891 0.51239943
1.93891 0.56176406
1.94891 0.61454156
1.95891 0.67081168
1.96891 0.73064057
1.97891 0.79407141
1.98891 0.86112938
1.99891 0.93181436
2.00891 1.0061059
2.0189 1.0839531
2.0289 1.1652806
2.0389 1.2499799
2.0489 1.3379161
2.0589 1.4289181
2.0689 1.5227863
2.0789 1.6192857
2.0889 1.7181525
2.0989 1.8190852
2.1089 1.9217527
2.11889 2.0257919
2.12889 2.1308142
2.13889 2.236401
2.14889 2.3421102
2.15889 2.4474752
2.16889 2.5520115
2.17889 2.6552187
2.18889 2.7565849
2.19889 2.8555911
2.20888 2.9517128
2.21888 3.0444284
2.22888 3.1332201
2.23888 3.2175832
2.24888 3.2970246
2.25888 3.3710744
2.26888 3.4392835
2.27888 3.5012369
2.28888 3.5565471
2.29887 3.6048691
2.30887 3.6458933
2.31887 3.6793612
2.32887 3.7050541
2.33887 3.7228081
2.34887 3.7325041
2.35887 3.7340825
2.36887 3.7275306
2.37887 3.7128946
2.38886 3.6902676
2.39886 3.6597979
2.40886 3.6216794
2.41886 3.5761597
2.42886 3.5235274
2.43886 3.4641163
2.44886 3.3982955
2.45886 3.3264713
2.46886 3.2490791
2.47886 3.1665823
2.48885 3.0794648
2.49885 2.9882275
2.50885 2.8933843
2.51885 2.7954556
2.52885 2.6949647
2.53885 2.5924318
2.54885 2.4883738
2.55885 2.3832949
2.56885 2.2776874
2.57884 2.1720222
2.58884 2.0667522
2.59884 1.9623041
2.60884 1.8590824
2.61884 1.7574575
2.62884 1.6577726
2.63884 1.5603373
2.64884 1.4654339
2.65884 1.3733075
2.66883 1.2841729
2.67883 1.1982096
2.68883 1.115569
2.69883 1.0363669
2.70883 0.96069216
2.71883 0.88860436
2.72883 0.82013867
2.73883 0.7553009
2.74883 0.69407527
2.75882 0.63642354
2.76882 0.58229012
2.77882 0.53160152
2.78882 0.48427007
2.79882 0.4401927
2.80882 0.39925584
2.81882 0.36133734
2.82882 0.3263084
2.83882 0.29403401
2.84882 0.26437513
2.85881 0.23719034
2.86881 0.21233703
2.87881 0.1896738
2.88881 0.16906078
2.89881 0.15036051
2.90881 0.13343759
2.91881 0.11816124
2.92881 0.10440541
2.93881 0.092050629
2.9488 0.080981544
2.9588 0.071088235
2.9688 0.062266789
2.9788 0.054421196
2.9888 0.047460692
2.9988 0.041300601
3.0088 0.03586173
3.0188 0.031071591
3.0288 0.026862615
3.03879 0.023173228
3.04879 0.019946608
3.05879 0.017131737
3.06879 0.01468232
3.07879 0.012556159
3.08879 0.010714006
3.09879 0.0091218923
3.10879 0.0077498024
3.11879 0.006570021
3.12879 0.0055570056
3.13878 0.0046897211
3.14878 0.0039498759
3.15878 0.0033199697
3.16878 0.0027837983
3.17878 0.0023286911
3.18878 0.00194411
3.19878 0.0016199885
3.20878 0.0013467996
3.21878 0.0011169667
3.22877 0.00092438229
3.23877 0.00076360368
3.24877 0.00062956141
3.25877 0.00051801951
3.26877 0.00042539909
3.27877 0.00034832444
3.28877 0.00028376223
3.29877 0.00023022543
3.30877 0.00018697651
3.31876 0.00015226069
3.32876 0.00012370722
3.33876 9.9827806e-05
3.34876 8.0126317e-05
3.35876 6.4399051e-05
3.36876 5.2075768e-05
3.37876 4.2218002e-05
3.38876 3.4012666e-05
3.39876 2.6994531e-05
3.40875 2.0993522e-05
3.41875 1.6255201e-05
3.42875 1.2824292e-05
3.43875 1.0287274e-05
3.44875 8.3883869e-06
3.45875 6.7743269e-06
3.46875 5.1372506e-06
3.47875 3.7877972e-06
3.48875 2.891741e-06
3.49875 2.2312678e-06
3.50874 1.6834131e-06
3.51874 1.2650139e-06
3.52874 1.0502263e-06
3.53874 8.0879502e-07
3.54874 3.1683692e-07
3.55874 -6.382366e-08
3.56874 -7.5339416e-08
3.57874 1.7091428e-08
3.58874 2.0193223e-08
3.59873 -4.5763527e-09
3.60873 -5.4138773e-09
3.61873 1.2231781e-09
3.62873 1.457033e-09
3.63873 -3.1882276e-10
3.64873 -4.1283955e-10
3.65873 5.2764985e-11
3.66873 1.939157e-10
3.67873 1.0761865e-10
3.68872 -3.6260024e-10
3.69872 -4.8331521e-10
3.70872 1.2560026e-09
3.71872 1.8260886e-09
3.72872 -4.6597022e-09
3.73872 -6.8227482e-09
3.74872 1.7376457e-08
3.75872 2.5471289e-08
3.76872 -6.4822433e-08
3.77871 -9.5086221e-08
3.78871 2.6492343e-07
3.79871 8.3821572e-07
3.80871 1.0566086e-06
3.81871 9.7740846e-07
3.82871 1.1657355e-06
3.83871 1.7251789e-06
3.84871 2.353956e-06
3.85871 2.8389286e-06
3.86871 3.125283e-06
3.8787 3.625553e-06
3.8887 5.0042696e-06
3.8987 7.2619766e-06
3.9087 9.9265185e-06
3.9187 1.2797128e-05
3.9287 1.5948583e-05
3.9387 1.9594507e-05
3.9487 2.3958708e-05
3.9587 2.9338295e-05
3.96869 3.6304154e-05
3.97869 4.5348012e-05
3.98869 5.6424511e-05
3.99869 6.9607724e-05
4.00869 8.5755531e-05
4.01869 0.00010584499
4.02869 0.00013031746
4.03869 0.00015989995
4.04869 0.00019609897
4.05868 0.00024046934
4.06868 0.00029407566
4.07868 0.00035815609
4.08868 0.00043464472
4.09868 0.0005263307
4.10868 0.00063640199
4.11868 0.00076821871
4.12868 0.00092549418
4.13868 0.0011128721
4.14868 0.001335471
4.15867 0.0015987647
4.16867 0.0019090737
4.17867 0.0022748304
4.18867 0.0027058502
4.19867 0.0032125612
4.20867 0.0038060543
4.21867 0.0044992879
4.22867 0.0053071567
4.23867 0.0062475091
4.24866 0.0073399302
4.25866 0.0086053996
4.26866 0.010066989
4.27866 0.011751669
4.28866 0.013689515
4.29866 0.015914427
4.30866 0.018462821
4.31866 0.021374307
4.32866 0.024692388
4.33865 0.028466751
4.34865 0.032750979
4.35865 0.037602113
4.36865 0.043081253
4.37865 0.049256312
4.38865 0.056199756
4.39865 0.063989361
4.40865 0.072707763
4.41865 0.082442997
4.42864 0.093287367
4.43864 0.10533966
4.44864 0.1187034
4.45864 0.13348615
4.46864 0.14979876
4.47864 0.16775708
4.48864 0.18748017
4.49864 0.20908916
4.50864 0.23270652
4.51864 0.25845613
4.52863 0.28646203
4.53863 0.31684662
4.54863 0.3497303
4.55863 0.38522909
4.56863 0.42345432
4.57863 0.46451054
4.58863 0.50849587
4.59863 0.55549672
4.60863 0.60558849
4.61862 0.65883263
4.62862 0.71527845
4.63862 0.77495526
4.64862 0.83787529
4.65862 0.90403069
4.66862 0.97339517
4.67862 1.0459145
4.68862 1.1215127
4.69862 1.2000874
4.70861 1.2815124
4.71861 1.3656293
4.72861 1.4522553
4.73861 1.5411775
4.74861 1.6321579
4.75861 1.7249273
4.76861 1.8191923
4.77861 1.9146308
4.78861 2.0108976
4.7986 2.1076212
4.8086 2.2044112
4.8186 2.3008577
4.8286 2.3965355
4.8386 2.4910034
4.8486 2.5838106
4.8586 2.6744994
4.8686 2.7626089
4.8786 2.8476782
4.8886 2.9292503
4.89859 3.0068773
4.90859 3.080122
4.91859 3.1485658
4.92859 3.2118084
4.93859 3.2694765
4.94859 3.321221
4.95859 3.366727
4.96859 3.4057107
4.97859 3.437931
4.98858 3.4631823
4.99858 3.4813048
5.00858 3.4921773
5.01858 3.4957296
5.02858 3.491932
5.03858 3.4808065
5.04858 3.4624159
5.05858 3.4368735
5.06858 3.4043317
5.07857 3.3649913
5.08857 3.3190902
5.09857 3.2669072
5.10857 3.208753
5.11857 3.1449741
5.12857 3.0759435
5.13857 3.0020626
5.14857 2.9237527
5.15857 2.8414529
5.16856 2.7556145
5.17856 2.6666994
5.18856 2.5751751
5.19856 2.48151
5.20856 2.3861698
5.21856 2.2896121
5.22856 2.192286
5.23856 2.0946263
5.24856 1.9970528
5.25856 1.8999643
5.26855 1.8037403
5.27855 1.7087335
5.28855 1.6152736
5.29855 1.5236606
5.30855 1.4341704
5.31855 1.3470476
5.32855 1.2625096
5.33855 1.180741
5.34855 1.1019015
5.35854 1.0261201
5.36854 0.95350056
5.37854 0.88411714
5.38854 0.81802187
5.39854 0.75524048
5.40854 0.69577844
5.41854 0.63961833
5.42854 0.58672578
5.43854 0.53704744
5.44853 0.49051625
5.45853 0.44705047
5.46853 0.40655773
5.47853 0.36893452
5.48853 0.33407014
5.49853 0.30184693
5.50853 0.2721422
5.51853 0.24482987
5.52853 0.21978241
5.53853 0.19687075
5.54852 0.17596543
5.55852 0.1569392
5.56852 0.13966666
5.57852 0.12402561
5.58852 0.10989732
5.59852 0.09716754
5.60852 0.085725854
5.61852 0.075467471
5.62852 0.066292028
5.63851 0.058105299
5.64851 0.050818644
5.65851 0.044349689
5.66851 0.038620234
5.67851 0.033557784
5.68851 0.029095095
5.69851 0.025170998
5.70851 0.021728581
5.71851 0.018715996
5.7285 0.016085643
5.7385 0.013794967
5.7485 0.01180486
5.7585 0.010080081
5.7685 0.0085886171
5.7785 0.0073019383
5.7885 0.0061942896
5.7985 0.0052433311
5.8085 0.0044287083
5.81849 0.0037321663
5.82849 0.0031377438
5.83849 0.0026321476
5.84849 0.0022034895
5.85849 0.0018409083
5.86849 0.0015346221
5.87849 0.0012765921
5.88849 0.0010597895
5.89849 0.00087787983
5.90849 0.00072546095
5.91848 0.0005984321
5.92848 0.00049297757
5.93848 0.00040505699
5.94848 0.00033135201
5.95848 0.00027017037
5.96848 0.00022022694
5.97848 0.00017965461
5.98848 0.00014633521
5.99848 0.00011865192
6.00847 9.5883755e-05
6.01847 7.7585633e-05
6.02847 6.2544608e-05
6.03847 4.9791898e-05
6.04847 3.9585767e-05
6.05847 3.1849854e-05
6.06847 2.5489184e-05
6.07847 2.005755e-05
6.08847 1.5765461e-05
6.09846 1.2403503e-05
6.10846 9.8292821e-06
6.11846 8.0468624e-06
6.12846 6.6072358e-06
6.13846 5.202237e-06
6.14846 4.0171299e-06
6.15846 3.1781839e-06
6.16846 2.5859904e-06
6.17846 1.9735926e-06
6.18845 1.0861295e-06
6.19845 2.0791542e-07
6.20845 -1.3798135e-07
6.21845 -4.7787779e-08
6.22845 3.6969541e-08
6.23845 1.2812474e-08
6.24845 -9.905301e-09
6.25845 -3.435176e-09
6.26845 2.6539407e-09
6.27845 9.2101106e-10
6.28844 -7.1107383e-10
6.29844 -2.469338e-10
6.30844 1.9051891e-10
6.31844 6.6205806e-11
6.32844 -5.1045966e-11
6.33844 -1.7750536e-11
6.34844 1.3676806e-11
6.35844 4.7591206e-12
6.36844 -3.6644422e-12
6.37843 -1.2759739e-12
6.38843 9.8181801e-13
6.39843 3.4210288e-13
6.40843 -2.6305953e-13
6.41843 -9.1721578e-14
6.42843 7.0481804e-14
6.43843 2.4591564e-14
6.44843 -1.8884258e-14
6.45843 -6.5932666e-15
6.46842 5.0596765e-15
6.47842 1.7677261e-15
6.48842 -1.3556435e-15
6.49842 -4.7394632e-16
6.50842 3.6321869e-16
6.51842 1.2707005e-16
6.52842 -9.731747e-17
6.53842 -3.4068819e-17
6.54842 2.6074342e-17
6.55842 9.1342061e-18
6.56841 -6.9861165e-18
6.57841 -2.4489752e-18
6.58841 1.8717948e-18
6.59841 6.5659538e-19
6.60841 -5.015111e-19
6.61841 -1.760399e-19
6.62841 1.3437015e-19
6.63841 4.7198071e-20
6.64841 -3.6001865e-20
6.6584 -1.2654274e-20
6.6684 9.6459967e-21
6.6784 3.3927361e-21
6.6884 -2.584456e-21
6.6984 -9.0962579e-22
6.7084 6.924543e-22
6.7184 2.4387951e-22
6.7284 -1.8552952e-22
6.7384 -6.5386441e-23
6.74839 4.9708979e-23
6.75839 1.7530728e-23
6.76839 -1.3318539e-23
6.77839 -4.7001535e-24
6.78839 3.568439e-24
6.79839 1.2601551e-24
6.80839 -9.5609244e-25
6.81839 -3.3785923e-25
6.82839 2.5616596e-25
6.83838 9.0583155e-26
6.84838 -6.8634565e-26
6.85838 -2.4286166e-26
6.86838 1.8389261e-26
6.87838 6.5113391e-27
6.88838 -4.9270344e-27
6.89838 -1.7457479e-27
6.90838 1.3201e-27
6.91838 4.6805037e-28
6.92838 -3.5369426e-28
6.93837 -1.2548838e-28
6.94837 9.4765251e-29
6.95837 3.3644515e-29
6.96837 -2.5390435e-29
6.97837 -9.0203815e-30
6.98837 6.8028533e-30
6.99837 2.4184404e-30
7.00837 -1.8226866e-30
7.01837 -6.4840405e-31
7.02836 4.8835181e-31
7.03836 1.7384248e-31
7.04836 -1.3084392e-31
7.05836 -4.6608588e-32
7.06836 3.5056956e-32
7.07836 1.2496138e-32
7.08836 -9.3927922e-33
7.09836 -3.3503114e-33
7.10836 2.5165992e-33
7.11835 8.9823375e-34
7.12835 -6.7424554e-34
7.13835 -2.4078174e-34
7.14835 1.8055508e-34
7.15835 6.4399641e-35
7.16835 -4.8021138e-35
7.17835 -1.6684441e-35
7.18835 1.1542453e-35
7.19835 2.3021948e-36
7.20834 1.8458791e-36
7.21834 7.4869854e-36
7.22834 -1.8917175e-35
7.23834 -3.2259498e-35
7.24834 7.3793103e-35
7.25834 1.2157711e-34
7.26834 -2.7614515e-34
7.27834 -4.5414393e-34
7.28834 1.0303768e-33
7.29834 1.6953521e-33
7.30833 -3.8438294e-33
7.31833 -6.3285828e-33
7.32833 1.433922e-32
7.33833 2.3623894e-32
7.34833 -5.3491701e-32
7.35833 -8.8185321e-32
7.36833 1.995479e-31
7.37833 3.2918573e-31
7.38833 -7.4440246e-31
7.39832 -1.2288124e-30
7.40832 2.7769519e-30
7.41832 4.5870143e-30
7.42832 -1.0359262e-29
7.43832 -1.7122788e-29
7.44832 3.8644633e-29
7.45832 6.3917352e-29
7.46832 -1.4416155e-28
7.47832 -2.3859589e-28
7.48831 5.3778617e-28
7.49831 8.9064991e-28
7.50831 -2.0061792e-27
7.51831 -3.3246888e-27
7.52831 7.4839299e-27
7.53831 1.241066e-26
7.54831 -2.7918341e-26
7.55831 -4.6327476e-26
7.56831 1.0414763e-25
7.57831 1.7293476e-25
7.5883 -3.8851619e-25
7.5983 -6.4554402e-25
7.6083 1.4493348e-24
7.6183 2.4097352e-24
7.6283 -5.4066499e-24
7.6383 -8.9952382e-24
7.6483 2.0169154e-23
7.6583 3.3578084e-23
7.6683 -7.5239691e-23
7.67829 -1.253427e-22
7.68829 2.8067662e-22
7.69829 4.6788821e-22
7.70829 -1.0470451e-21
7.71829 -1.7465662e-21
7.72829 3.9059297e-21
7.73829 6.519704e-21
7.74829 -1.4570799e-20
7.75829 -2.43372e-20
7.76828 5.4355342e-20
7.77828 9.0847554e-20
7.78828 -2.0276874e-19
7.79828 -3.3912184e-19
7.80828 7.5641418e-19
7.81828 1.2658965e-18
7.82828 -2.821748e-18
7.83828 -4.725421e-18
7.84828 1.0526323e-17
7.85827 1.7639356e-17
7.86827 -3.9267666e-17
7.87827 -6.584531e-17
7.88827 1.4648507e-16
7.89827 2.457915e-16
7.90827 -5.4645143e-16
7.91827 -9.175057e-16
7.92827 2.038495e-15
7.93827 3.4249212e-15
7.94827 -7.6044474e-15
7.95826 -1.2784751e-14
7.96826 2.8367794e-14
7.97826 4.7723677e-14
7.98826 -1.0582381e-13
7.99826 -1.7814572e-13
8.00826 3.9476722e-13
8.01826 6.6499258e-13
8.02826 -1.4726472e-12
8.03826 -2.4823219e-12
8.04825 5.4935897e-12
8.05825 9.2661493e-12
8.06825 -2.0493383e-11
8.07825 -3.458919e-11
8.08825 7.6448854e-11
8.09825 1.2911639e-10
8.10825 -2.8518601e-10
8.11825 -4.8197252e-10
8.12825 1.0638621e-09
8.13824 1.7991322e-09
8.14824 -3.9686463e-09
8.15824 -6.7158929e-09
8.16824 1.4804691e-08
8.17824 2.5069423e-08
8.18824 -5.5227602e-08
8.19824 -9.3580387e-08
8.20824 2.2379197e-07
8.21824 7.8985976e-07
8.22823 1.1116277e-06
8.23823 1.0727249e-06
8.24823 9.2600042e-07
8.25823 9.0564218e-07
8.26823 1.2020181e-06
8.27823 1.7447194e-06
8.28823 2.2337846e-06
8.29823 2.6925709e-06
8.30823 3.443561e-06
8.31823 4.4874876e-06
8.32822 5.5213768e-06
8.33822 6.4954768e-06
8.34822 7.6121901e-06
8.35822 9.0929202e-06
8.36822 1.1153282e-05
8.37822 1.3707357e-05
8.38822 1.6404854e-05
8.39822 1.9345135e-05
8.40822 2.3044296e-05
8.41821 2.75995e-05
8.42821 3.2719621e-05
8.43821 3.8644094e-05
8.44821 4.6101605e-05
8.45821 5.5194992e-05
8.46821 6.5438329e-05
8.47821 7.6887007e-05
8.48821 9.0131684e-05
8.49821 0.00010564065
8.5082 0.00012373091
8.5182 0.00014472336
8.5282 0.0001689968
8.5382 0.00019695777
8.5482 0.00022903922
8.5582 0.00026581875
8.5682 0.00030773329
8.5782 0.00035512356
8.5882 0.00040883823
8.5982 0.00046993811
8.60819 0.00053909232
8.61819 0.00061670483
8.62819 0.00070327774
8.63819 0.00080018283
8.64819 0.00090954145
8.65819 0.0010324105
8.66819 0.001168709
8.67819 0.0013194242
8.68819 0.0014866814
8.69818 0.0016721038
8.70818 0.0018767243
8.71818 0.0021013668
8.72818 0.0023472252
8.73818 0.0026165752
8.74818 0.002911452
8.75818 0.0032327258
8.76818 0.0035815471
8.77818 0.0039597722
8.78817 0.0043693106
8.79817 0.0048119987
8.80817 0.0052890569
8.81817 0.0058010468
8.82817 0.0063491733
8.83817 0.0069353706
8.84817 0.0075610716
8.85817 0.0082275148
8.86817 0.0089362311
8.87816 0.0096878397
8.88816 0.010482148
8.89816 0.01131987
8.90816 0.012202473
8.91816 0.013130748
8.92816 0.014104619
8.93816 0.015123904
8.94816 0.016188681
8.95816 0.017299311
8.96816 0.018456001
8.97815 0.01965822
8.98815 0.020905
8.99815 0.022196413
9.00815 0.02353313
9.01815 0.02491439
9.02815 0.02633849
9.03815 0.027804806
9.04815 0.029313384
9.05815 0.030864321
9.06814 0.032457463
9.07814 0.03409175
9.08814 0.035766075
9.09814 0.037480737
9.10814 0.039236157
9.11814 0.041031638
9.12814 0.042866491
9.13814 0.0447409
9.14814 0.046655008
9.15813 0.048608115
9.16813 0.050599485
9.17813 0.052629691
9.18813 0.054699464
9.19813 0.056807138
9.20813 0.058950408
9.21813 0.061129363
9.22813 0.063344359
9.23813 0.065592608
9.24812 0.067870715
9.25812 0.070177044
9.26812 0.072509788
9.27812 0.074865028
9.28812 0.077238221
9.29812 0.079624673
9.30812 0.082019301
9.31812 0.084416131
9.32812 0.086808649
9.33812 0.089189512
9.34811 0.091550669
9.35811 0.093883509
9.36811 0.096179413
9.37811 0.098428925
9.38811 0.10062189
9.39811 0.10274735
9.40811 0.10479388
9.41811 0.10675053
9.42811 0.10860693
9.4381 0.11035148
9.4481 0.11197213
9.4581 0.11345818
9.4681 0.11479938
9.4781 0.11598537
9.4881 0.11700678
9.4981 0.11785456
9.5081 0.11851914
9.5181 0.11899297
9.52809 0.119271
9.53809 0.11934871
9.54809 0.11922106
9.55809 0.11888412
9.56809 0.11833621
9.57809 0.11757846
9.58809 0.11661263
9.59809 0.11544037
9.60809 0.1140644
9.61809 0.11249054
9.62808 0.110726
9.63808 0.10877833
9.64808 0.10665596
9.65808 0.10436892
9.66808 0.10192753
9.67808 0.099343445
9.68808 0.096629805
9.69808 0.093800317
9.70808 0.090868473
9.71807 0.087847636
9.72807 0.084751229
9.73807 0.081594074
9.74807 0.078391756
9.75807 0.075158599
9.76807 0.071907482
9.77807 0.06865164
9.78807 0.065405143
9.79807 0.062181077
9.80806 0.058990577
9.81806 0.055843897
9.82806 0.05275183
9.83806 0.049724708
9.84806 0.046771331
9.85806 0.043898988
9.86806 0.041114506
9.87806 0.038423979
9.88806 0.035832388
9.89805 0.033343216
9.90805 0.030959393
9.91805 0.028683562
9.92805 0.026517707
9.93805 0.024462392
9.94805 0.022517467
9.95805 0.020682306
9.96805 0.018955635
9.97805 0.017335095
9.98805 0.015818125
9.99804 0.014402442
10.00804 0.013085516
10.01804 0.011863465
10.02804 0.010731692
10.03804 0.0096858805
10.04804 0.0087223432
10.05804 0.0078379798
10.06804 0.0070291703
10.07804 0.0062902771
10.08803 0.0056154474
10.09803 0.0050013024
10.10803 0.0044455635
10.11803 0.0039439205
10.12803 0.0034905539
10.13803 0.0030813678
10.14803 0.0027144155
10.15803 0.0023870815
10.16803 0.0020948801
10.17802 0.0018336007
10.18802 0.0016009025
10.19802 0.0013951398
10.20802 0.0012135003
10.21802 0.001052802
10.22802 0.00091106083
10.23802 0.00078688615
10.24802 0.00067831554
10.25802 0.0005833016
10.26801 0.000500336
10.27801 0.00042829167
10.28801 0.00036594677
10.29801 0.00031208778
10.30801 0.00026569839
10.31801 0.00022584262
10.32801 0.00019139344
10.33801 0.00016137166
10.34801 0.00013558478
10.35801 0.0001141327
10.368 9.6264344e-05
10.378 8.0880325e-05
10.388 6.756033e-05
10.398 5.6354209e-05
10.408 4.6998624e-05
10.418 3.8962005e-05
10.428 3.2093627e-05
10.438 2.638962e-05
10.448 2.1547085e-05
10.45799 1.7616348e-05
10.46799 1.4746047e-05
10.47799 1.2205136e-05
10.48799 9.4297537e-06
10.49799 7.2642913e-06
10.50799 6.3798072e-06
10.51799 5.8852244e-06
10.52799 5.0115101e-06
10.53799 4.1468426e-06
10.54798 3.338802e-06
10.55798 2.2434701e-06
10.56798 1.3024258e-06
10.57798 8.8361755e-07
10.58798 5.2861892e-07
10.59798 8.290943e-08
10.60798 -9.4388142e-08
10.61798 -2.2176557e-08
10.62798 2.5290829e-08
10.63797 5.9479175e-09
10.64797 -6.7765499e-09
10.65797 -1.5952745e-09
10.66797 1.8157421e-09
10.67797 4.2786381e-10
10.68797 -4.8651879e-10
10.69797 -1.1475599e-10
10.70797 1.303602e-10
10.71797 3.0778313e-11
10.72797 -3.492934e-11
10.73796 -8.2549402e-12
10.74796 9.3591343e-12
10.75796 2.214026e-12
10.76796 -2.5077308e-12
10.77796 -5.93815e-13
10.78796 6.7193321e-13
10.79796 1.5926461e-13
10.80796 -1.8004093e-13
10.81796 -4.2715653e-14
10.82795 4.8241002e-14
10.83795 1.1456567e-14
10.84795 -1.2925916e-14
10.85795 -3.0727101e-15
10.86795 3.4634292e-15
10.87795 8.2411604e-16
10.88795 -9.2800693e-16
10.89795 -2.2103182e-16
10.90795 2.4865436e-16
10.91794 5.9281735e-17
10.92794 -6.6625561e-17
10.93794 -1.5899618e-17
10.94794 1.7851949e-17
10.95794 4.2643428e-18
10.96794 -4.7833297e-18
10.97794 -1.1437134e-18
10.98794 1.2816663e-18
10.99794 3.0674818e-19
11.00794 -3.4341522e-19
11.01793 -8.2270936e-20
11.02793 9.2016151e-20
11.03793 2.2065336e-20
11.04793 -2.46552e-20
11.05793 -5.9179915e-21
11.06793 6.6062187e-21
11.07793 1.5872224e-21
11.08793 -1.770098e-21
11.09793 -4.2569732e-22
11.10792 4.7428743e-22
11.11792 1.1417308e-22
11.12792 -1.2708253e-22
11.13792 -3.062148e-23
11.14792 3.4051015e-23
11.15792 8.2127447e-24
11.16792 -9.1237672e-24
11.17792 -2.2026736e-24
11.18792 2.4446589e-24
11.19791 5.9076074e-25
11.20791 -6.5503168e-25
11.21791 -1.584429e-25
11.22791 1.7551178e-25
11.23791 4.2494588e-26
11.24791 -4.7027316e-26
11.25791 -1.1397094e-26
11.26791 1.2600682e-26
11.27791 3.0567106e-27
11.2879 -3.3762754e-27
11.2979 -8.1981184e-28
11.3079 9.0465213e-28
11.3179 2.1987392e-28
11.3279 -2.4239592e-28
11.3379 -5.8970246e-29
11.3479 6.4948473e-29
11.3579 1.5815824e-29
11.3679 -1.7402536e-29
11.3779 -4.2418021e-30
11.38789 4.6628995e-30
11.39789 1.13765e-30
11.40789 -1.2493943e-30
11.41789 -3.0511712e-31
11.42789 3.3476724e-31
11.43789 8.1832193e-32
11.44789 -8.9698734e-32
11.45789 -2.1947319e-32
11.46789 2.4034197e-32
11.47788 5.8862465e-33
11.48788 -6.4398072e-33
11.49788 -1.5786836e-33
11.50788 1.7255044e-33
11.51788 4.2340055e-34
11.52788 -4.6233759e-34
11.53788 -1.135553e-34
11.54788 1.2388031e-34
11.55788 3.0455317e-35
11.56787 -3.3192909e-35
11.57787 -8.168052e-36
11.58787 8.893819e-36
11.59787 2.1906528e-36
11.60787 -2.3830393e-36
11.61787 -5.8752762e-37
11.62787 6.3851935e-37
11.63787 1.5757333e-37
11.64787 -1.7108694e-37
11.65786 -4.2260713e-38
11.66786 4.5841584e-38
11.67786 1.1334193e-38
11.68786 -1.2282939e-38
11.69786 -3.0397936e-39
11.70786 3.2911293e-39
11.71786 8.152621e-40
11.72786 -8.818354e-40
11.73786 -2.1865031e-40
11.74786 2.3628168e-40
11.75785 5.8641172e-41
11.76785 -6.3310031e-41
11.77785 -1.5727325e-41
11.78785 1.696348e-41
11.79785 4.2180019e-42
11.80785 -4.545245e-42
11.81785 -1.1312494e-42
11.82785 1.2178663e-42
11.83785 3.0339586e-43
11.84784 -3.2631861e-43
11.85784 -8.136931e-44
11.86784 8.7434742e-44
11.87784 2.1822841e-44
11.88784 -2.3427512e-44
11.89784 -5.8527726e-45
11.90784 6.277233e-45
11.91784 1.569682e-45
11.92784 -1.6819391e-45
11.93783 -4.2097996e-46
11.94783 4.5066334e-46
11.95783 1.129044e-46
11.96783 -1.2075195e-46
11.97783 -3.0280286e-47
11.98783 3.2354597e-47
11.99783 8.1209863e-48
12.00783 -8.6691755e-48
12.01783 -2.177997e-48
12.02783 2.3228413e-48
12.03782 5.8412456e-49
12.04782 -6.2238802e-49
12.05782 -1.5665828e-49
12.06782 1.6676421e-49
12.07782 4.2014668e-50
12.08782 -4.4683216e-50
12.09782 -1.1268036e-50
12.10782 1.197253e-50
12.11782 3.022005e-51
12.12781 -3.2079486e-51
12.13781 -8.1047913e-52
12.14781 8.5954538e-52
12.15781 2.1736429e-52
12.16781 -2.303086e-52
12.17781 -5.8295395e-53
12.18781 6.1709418e-53
12.19781 1.5634356e-53
12.20781 -1.6534562e-53
12.2178 -4.1930056e-54
12.2278 4.4303075e-54
12.2378 1.1245288e-54
12.2478 -1.1870663e-54
12.2578 -3.0158895e-55
12.2678 3.1806513e-55
12.2778 8.0883506e-56
12.2878 -8.5223049e-56
12.2978 -2.169223e-56
12.30779 2.2834843e-56
12.31779 5.8176573e-57
12.32779 -6.1184149e-57
12.33779 -1.5602413e-57
12.34779 1.6393805e-57
12.35779 4.1844184e-58
12.36779 -4.3925888e-58
12.37779 -1.1222203e-58
12.38779 1.1769589e-58
12.39779 3.0096838e-59
12.40778 -3.1535662e-59
12.41778 -8.0716683e-60
12.42778 8.4497249e-60
12.43778 2.1647385e-60
12.44778 -2.264035e-60
12.45778 -5.8056023e-61
12.46778 6.0662965e-61
12.47778 1.5570007e-61
12.48778 -1.6254143e-61
12.49777 -4.1757074e-62
12.50777 4.3551635e-62
12.51777 1.1198788e-62
12.52777 -1.16693e-62
12.53777 -3.0033895e-63
12.54777 3.1266918e-63
12.55777 8.0547488e-64
12.56777 -8.3777095e-64
12.57777 -2.1601905e-64
12.58776 2.244737e-64
12.59776 5.7933774e-65
12.60776 -6.0145836e-65
12.61776 -1.5537147e-65
12.62776 1.6115568e-65
12.63776 4.1668748e-66
12.64776 -4.3180296e-66
12.65776 -1.1175046e-66
12.66776 1.1569792e-66
12.67775 2.997008e-67
12.68775 -3.1000267e-67
12.69775 -8.0375964e-68
12.70775 8.3062549e-68
12.71775 2.1555802e-68
12.72775 -2.2255893e-68
12.73775 -5.7809857e-69
12.74775 5.9632736e-69
12.75775 1.5503841e-69
12.76775 -1.5978072e-69
12.77774 -4.1579228e-70
12.78774 4.2811849e-70
12.79774 1.1150985e-70
12.80774 -1.1471059e-70
12.81774 -2.9905411e-71
12.82774 3.0735693e-71
12.83774 8.0202153e-72
12.84774 -8.235357e-72
12.85774 -2.1509087e-72
12.86773 2.2065908e-72
12.87773 5.7684302e-73
12.88773 -5.9123633e-73
12.89773 -1.5470096e-73
12.90773 1.5841648e-73
12.91773 4.1488535e-74
12.92773 -4.2446274e-74
12.93773 -1.1126611e-74
12.94773 1.1373096e-74
12.95772 2.9839903e-75
12.96772 -3.0473181e-75
12.97772 -8.0026095e-76
12.98772 8.1650119e-76
12.99772 2.1461771e-76
13.00772 -2.1877404e-76
13.01772 -5.755714e-77
13.02772 5.8618501e-77
13.03772 1.5435921e-77
13.04772 -1.5706288e-77
13.05771 -4.1396692e-78
13.06771 4.208355e-78
13.07771 1.1101928e-78
13.08771 -1.1275897e-78
13.09771 -2.977357e-79
13.10771 3.0212718e-79
13.11771 7.9847833e-80
13.12771 -8.0952156e-80
13.13771 -2.1413865e-80
13.1477 2.1690372e-80
13.1577 5.7428399e-81
13.1677 -5.811731e-81
13.1777 -1.5401325e-81
13.1877 1.5571985e-81
13.1977 4.1303718e-82
13.2077 -4.1723657e-82
13.2177 -1.1076944e-82
13.2277 1.1179457e-82
13.23769 2.9706429e-83
13.24769 -2.9954287e-83
13.25769 -7.9667407e-84
13.26769 8.0259643e-84
13.27769 2.136538e-84
13.28769 -2.1504799e-84
13.29769 -5.729811e-85
13.30769 5.7620033e-85
13.31769 1.5366313e-85
13.32768 -1.543873e-85
13.33768 -4.1209636e-86
13.34768 4.1366575e-86
13.35768 1.1051662e-86
13.36768 -1.108377e-86
13.37768 -2.9638495e-87
13.38768 2.9697876e-87
13.39768 7.9484858e-88
13.40768 -7.9572539e-88
13.41768 -2.1316327e-88
13.42767 2.1320677e-88
13.43767 5.71663e-89
13.44767 -5.7126642e-89
13.45767 -1.5330895e-89
13.46767 1.5306516e-89
13.47767 4.1114466e-90
13.48767 -4.1012283e-90
13.49767 -1.102609e-90
13.50767 1.0988831e-90
13.51766 2.9569781e-91
13.52766 -2.9443469e-91
13.53766 -7.9300225e-92
13.54766 7.8890807e-92
13.55766 2.1266718e-92
13.56766 -2.1137995e-92
13.57766 -5.7033032e-93
13.58766 5.6637144e-93
13.59766 1.5295202e-93
13.60765 -1.5175468e-93
13.61765 -4.1022853e-94
13.62765 4.0665688e-94
13.63765 1.1017492e-94
13.64765 -1.0913001e-94
13.65765 -3.0144503e-95
13.66765 2.9875944e-95
13.67765 1.0315629e-95
13.68765 -1.037545e-95
13.69764 -1.1094851e-95
13.70764 1.161973e-95
13.71764 3.4058607e-95
13.72764 -3.6077277e-95
13.73764 -1.2514204e-94
13.74764 1.3259073e-94
13.75764 4.6652456e-94
13.76764 -4.939173e-94
13.77764 -1.7410135e-93
13.78764 1.8417038e-93
13.79763 6.4977427e-93
13.80763 -6.8677678e-93
13.81763 -2.4250751e-92
13.82763 2.5610224e-92
13.83763 9.0508212e-92
13.84763 -9.5501687e-92
13.85763 -3.3779307e-91
13.86763 3.5612993e-91
13.87763 1.2607049e-90
13.88762 -1.3280232e-90
13.89762 -4.705178e-90
13.90762 4.9522502e-90
13.91762 1.7560571e-89
13.92762 -1.8467123e-89
13.93762 -6.5539202e-89
13.94762 6.8864542e-89
13.95762 2.4460403e-88
13.96762 -2.5679811e-88
13.97761 -9.1290589e-88
13.98761 9.5760792e-88
13.99761 3.4071272e-87
14.00761 -3.5709468e-87
14.01761 -1.2716004e-86
14.02761 1.3316153e-86
14.03761 4.7458375e-86
14.04761 -4.9656249e-86
14.05761 -1.7712303e-85
14.06761 1.8516922e-85
14.0776 6.6105432e-85
14.0876 -6.9049957e-85
14.0976 -2.4671707e-84
14.1076 2.5748847e-84
14.1176 9.2079128e-84
14.1276 -9.6017831e-84
14.1376 -3.4365537e-83
14.1476 3.580517e-83
14.1576 1.2825816e-82
14.16759 -1.3351785e-82
14.17759 -4.7868172e-82
14.18759 4.9788916e-82
14.19759 1.786523e-81
14.20759 -1.8566316e-81
14.21759 -6.667612e-81
14.22759 6.9233862e-81
14.23759 2.4884675e-80
14.24759 -2.5817318e-80
14.25758 -9.2873875e-80
14.26758 9.6272758e-80
14.27758 3.4662118e-79
14.28758 -3.5900083e-79
14.29758 -1.2936494e-78
14.30758 1.3387122e-78
14.31758 4.8281194e-78
14.32758 -4.9920478e-78
14.33758 -1.801936e-77
14.34757 1.8615298e-77
14.35757 6.7251298e-77
14.36757 -6.9416223e-77
14.37757 -2.5099318e-76
14.38757 2.5885211e-76
14.39757 9.3674872e-76
14.40757 -9.6525525e-76
14.41757 -3.4961032e-75
14.42757 3.5994188e-75
14.43757 1.3048041e-74
14.44756 -1.3422157e-74
14.45756 -4.8697463e-74
14.46756 5.0050912e-74
14.47756 1.8174702e-73
14.48756 -1.8663857e-73
14.49756 -6.7830998e-73
14.50756 6.9597005e-73
14.51756 2.5315648e-72
14.52756 -2.5952514e-72
14.53755 -9.4482167e-72
14.54755 9.6776086e-72
14.55755 3.5262295e-71
14.56755 -3.6087468e-71
14.57755 -1.3160465e-70
14.58755 1.3456884e-70
14.59755 4.9117004e-70
14.60755 -5.0180192e-70
14.61755 -1.8331265e-69
14.62754 1.8711985e-69
14.63754 6.8415253e-69
14.64754 -6.9776175e-69
14.65754 -2.5533678e-68
14.66754 2.6019214e-68
14.67754 9.5295803e-68
14.68754 -9.7024392e-68
14.69754 -3.5565925e-67
14.70754 3.6179904e-67
14.71753 1.3273773e-66
14.72753 -1.3491295e-66
14.73753 -4.953984e-66
14.74753 5.0308293e-66
14.75753 1.8489057e-65
14.76753 -1.8759673e-65
14.77753 -6.9004095e-65
14.78753 6.9953697e-65
14.79753 2.575342e-64
14.80753 -2.6085298e-64
14.81752 -9.6115825e-64
14.82752 9.7270395e-64
14.83752 3.5871937e-63
14.84752 -3.627148e-63
14.85752 -1.3387969e-62
14.86752 1.3525384e-62
14.87752 4.9965994e-62
14.88752 -5.043519e-62
14.89752 -1.8648087e-61
14.90751 1.880691e-61
14.91751 6.9597557e-61
14.92751 -7.0129536e-61
14.93751 -2.5974886e-60
14.94751 2.6150753e-60
14.95751 9.6942282e-60
14.96751 -9.7514045e-60
14.97751 -3.6180351e-59
14.98751 3.6362176e-59
14.9975 1.3503062e-58
15.0075 -1.3559144e-58
15.0175 -5.039549e-58
15.0275 5.0560858e-58
15.0375 1.8808365e-57
15.0475 -1.8853688e-57
15.0575 -7.0195673e-57
15.0675 7.0303656e-57
15.0775 2.6198088e-56
15.08749 -2.6215566e-56
15.09749 -9.7775217e-56
15.10749 9.7755293e-56
15.11749 3.6491181e-55
15.12749 -3.6451974e-55
15.13749 -1.3619056e-54
15.14749 1.3592569e-54
15.15749 5.0828352e-54
15.16749 -5.0685271e-54
15.17749 -1.8969898e-53
15.18748 1.8899996e-53
15.19748 7.0798476e-53
15.20748 -7.0476021e-53
15.21748 -2.6423039e-52
15.22748 2.6279722e-52
15.23748 9.8614677e-52
15.24748 -9.7994088e-52
15.25748 -3.6804447e-51
15.26748 3.6540855e-51
15.27747 1.3735959e-50
15.28747 -1.3625651e-50
15.29747 -5.1264604e-50
15.30747 5.0808401e-50
15.31747 1.9132696e-49
15.32747 -1.8945825e-49
15.33747 -7.1405998e-49
15.34747 7.0646595e-49
15.35747 2.6649751e-48
15.36746 -2.6343208e-48
15.37746 -9.946071e-48
15.38746 9.8230379e-48
15.39746 3.7120165e-47
15.40746 -3.66288e-47
15.41746 -1.3853777e-46
15.42746 1.3658383e-46
15.43746 5.1704271e-46
15.44746 -5.0930224e-46
15.45746 -1.9296769e-45
15.46745 1.8991165e-45
15.47745 7.2018275e-45
15.48745 -7.0815341e-45
15.49745 -2.6878237e-44
15.50745 2.6406011e-44
15.51745 1.0031336e-43
15.52745 -9.8464115e-44
15.53745 -3.7438353e-43
15.54745 3.6715789e-43
15.55744 1.3972516e-42
15.56744 -1.3690757e-42
15.57744 -5.2147377e-42
15.58744 5.1050711e-42
15.59744 1.9462125e-41
15.60744 -1.9036006e-41
15.61744 -7.263534e-41
15.62744 7.098222e-41
15.63744 2.710851e-40
15.64743 -2.6468117e-40
15.65743 -1.0117268e-39
15.66743 9.8695243e-40
15.67743 3.7759029e-39
15.68743 -3.6801804e-39
15.69743 -1.4092184e-38
15.70743 1.3722768e-38
15.71743 5.2593946e-38
15.72743 -5.1169836e-38
15.73742 -1.9628773e-37
15.74742 1.9080338e-37
15.75742 7.3257228e-37
15.76742 -7.1147197e-37
15.77742 -2.7340582e-36
15.78742 2.6529511e-36
15.79742 1.0203871e-35
15.80742 -9.8923711e-36
15.81742 -3.8082209e-35
15.82742 3.6886825e-35
15.83741 1.4212787e-34
15.84741 -1.3754406e-34
15.85741 -5.3044004e-34
15.86741 5.1287572e-34
15.87741 1.9796722e-33
15.88741 -1.912415e-33
15.89741 -7.3883971e-33
15.90741 7.1310231e-33
15.91741 2.7574466e-32
15.9274 -2.6590179e-32
15.9374 -1.0291151e-31
15.9474 9.9149466e-32
15.9574 3.8407913e-31
15.9674 -3.6970831e-31
15.9774 -1.4334331e-30
15.9874 1.3785666e-30
15.9974 5.3497574e-30
16.0074 -5.140389e-30
16.01739 -1.9965983e-29
16.02739 1.9167432e-29
16.03739 7.4515606e-29
16.04739 -7.1471285e-29
16.05739 -2.7810176e-28
16.06739 2.6650106e-28
16.07739 1.0379111e-27
16.08739 -9.9372453e-28
16.09739 -3.8736158e-27
16.10738 3.7053802e-27
16.11738 1.4456823e-26
16.12738 -1.3816538e-26
16.13738 -5.3954682e-26
16.14738 5.1518763e-26
16.15738 2.0136563e-25
16.16738 -1.9210174e-25
16.17738 -7.5152167e-25
16.18738 7.1630319e-25
16.19738 2.8047723e-24
16.20737 -2.6709279e-24
16.21737 -1.0467758e-23
16.22737 9.9592619e-24
16.23737 3.9066963e-23
16.24737 -3.7135719e-23
16.25737 -1.4580271e-22
16.26737 1.3847017e-22
16.27737 5.4415354e-22
16.28737 -5.1632162e-22
16.29736 -2.0308474e-21
16.30736 1.9252366e-21
16.31736 7.579369e-21
16.32736 -7.1787294e-21
16.33736 -2.8287122e-20
16.34736 2.6767682e-20
16.35736 1.0557095e-19
16.36736 -9.9809907e-20
16.37736 -3.9400344e-19
16.38735 3.7216561e-19
16.39735 1.4704679e-18
16.40735 -1.3877094e-18
16.41735 -5.4879614e-18
16.42735 5.1744059e-18
16.43735 2.0481723e-17
16.44735 -1.9293995e-17
16.45735 -7.6440208e-17
16.46735 7.194217e-17
16.47735 2.8528385e-16
16.48734 -2.6825301e-16
16.49734 -1.0647127e-15
16.50734 1.0002426e-15
16.51734 3.9736322e-15
16.52734 -3.7296306e-15
16.53734 -1.4830057e-14
16.54734 1.390676e-14
16.55734 5.5347489e-14
16.56734 -5.1854424e-14
16.57733 -2.0656321e-13
16.58733 1.9335052e-13
16.59733 7.7091759e-13
16.60733 -7.2094906e-13
16.61733 -2.8771526e-12
16.62733 2.6882119e-12
16.63733 1.0737861e-11
16.64733 -1.0023563e-11
16.65733 -4.0074913e-11
16.66732 3.7374934e-11
16.67732 1.495641e-10
16.68732 -1.3936009e-10
16.69732 -5.5819003e-10
16.70732 5.1963228e-10
16.71732 2.0832276e-09
16.72732 -1.9375526e-09
16.73732 -7.7748377e-09
16.74732 7.2245462e-09
16.75731 2.9016557e-08
16.76731 -2.6938123e-08
16.77731 -1.08293e-07
16.78731 1.0281152e-07
16.79731 6.5807041e-07
16.80731 1.064029e-06
16.81731 1.0708262e-06
16.82731 9.8984833e-07
16.83731 1.0093602e-06
16.84731 9.7663806e-07
16.8573 8.9171164e-07
16.8673 1.105846e-06
16.8773 1.6771946e-06
16.8873 2.0467406e-06
16.8973 1.9924277e-06
16.9073 2.0572666e-06
16.9173 2.5567864e-06
16.9273 3.1724397e-06
16.9373 3.6254024e-06
16.94729 4.0480829e-06
16.95729 4.7373363e-06
16.96729 5.6438477e-06
16.97729 6.5411805e-06
16.98729 7.678908e-06
16.99729 9.1512186e-06
17.00729 1.0388426e-05
17.01729 1.1177948e-05
17.02729 1.2143751e-05
17.03728 1.3973858e-05
17.04728 1.6343664e-05
17.05728 1.8158931e-05
17.06728 1.9424046e-05
17.07728 2.1380449e-05
17.08728 2.4434414e-05
17.09728 2.7638968e-05
17.10728 3.0219072e-05
17.11728 3.2493893e-05
17.12727 3.5287947e-05
17.13727 3.9116236e-05
17.14727 4.3725864e-05
17.15727 4.8097647e-05
17.16727 5.1762248e-05
17.17727 5.5639565e-05
17.18727 6.0613785e-05
17.19727 6.6428783e-05
17.20727 7.2443348e-05
17.21727 7.8525626e-05
17.22726 8.4833156e-05
17.23726 9.1291497e-05
17.24726 9.7940442e-05
17.25726 0.00010505881
17.26726 0.00011255237
17.27726 0.00012011431
17.28726 0.00012782993
17.29726 0.00013606526
17.30726 0.00014487568
17.31725 0.0001539304
17.32725 0.00016319854
17.33725 0.00017281302
17.34725 0.00018252466
17.35725 0.00019229351
17.36725 0.00020235072
17.37725 0.00021258027
17.38725 0.00022275251
17.39725 0.00023281052
17.40724 0.00024281959
17.41724 0.00025284966
17.42724 0.0002629504
17.43724 0.00027322712
17.44724 0.0002835453
17.45724 0.00029361328
17.46724 0.00030360537
17.47724 0.00031373405
17.48724 0.00032351427
17.49724 0.00033242966
17.50723 0.00034072367
17.51723 0.00034879656
17.52723 0.00035641938
17.53723 0.00036338823
17.54723 0.00037021985
17.55723 0.00037716564
17.56723 0.00038360508
17.57723 0.0003889991
17.58723 0.00039340835
17.59722 0.00039715273
17.60722 0.00040050646
17.61722 0.00040335582
17.62722 0.00040529309
17.63722 0.0004064541
17.64722 0.00040750967
17.65722 0.00040844746
17.66722 0.00040841861
17.67722 0.00040709754
17.68721 0.00040503841
17.69721 0.00040265947
17.70721 0.00039987633
17.71721 0.00039654197
17.72721 0.00039273694
17.73721 0.00038850491
17.74721 0.00038352127
17.75721 0.00037769916
17.76721 0.00037154969
17.7772 0.00036540825
17.7872 0.00035907489
17.7972 0.00035219068
17.8072 0.00034464429
17.8172 0.00033694938
17.8272 0.00032977996
17.8372 0.00032282801
17.8472 0.00031510224
17.8572 0.00030631904
17.8672 0.00029697002
17.87719 0.00028786365
17.88719 0.00027976353
17.89719 0.0002721997
17.90719 0.0002640771
17.91719 0.00025567472
17.92719 0.00024765591
17.93719 0.00023967797
17.94719 0.00023154811
17.95719 0.00022352311
17.96718 0.00021558891
17.97718 0.00020781378
17.98718 0.00020034799
17.99718 0.0001929373
18.00718 0.00018534613
18.01718 0.0001778149
18.02718 0.00017071047
18.03718 0.00016391503
18.04718 0.00015700461
18.05717 0.00015015344
18.06717 0.00014389392
18.07717 0.00013811736
18.08717 0.00013232636
18.09717 0.00012632098
18.10717 0.00012024236
18.11717 0.00011430121
18.12717 0.00010863427
18.13717 0.00010340007
18.14716 9.8527294e-05
18.15716 9.3710068e-05
18.16716 8.8924493e-05
18.17716 8.4321758e-05
18.18716 8.0072961e-05
18.19716 7.6290275e-05
18.20716 7.2630634e-05
18.21716 6.8640196e-05
18.22716 6.4290995e-05
18.23716 5.9770816e-05
18.24715 5.5386857e-05
18.25715 5.1601958e-05
18.26715 4.8423077e-05
18.27715 4.536924e-05
18.28715 4.2484598e-05
18.29715 4.0115609e-05
18.30715 3.7926849e-05
18.31715 3.5264737e-05
18.32715 3.2110421e-05
18.33714 2.9188896e-05
18.34714 2.6948881e-05
18.35714 2.5117445e-05
18.36714 2.3439471e-05
18.37714 2.1744583e-05
18.38714 1.9876545e-05
18.39714 1.79248e-05
18.40714 1.5876877e-05
18.41714 1.3878625e-05
18.42713 1.2447324e-05
18.43713 1.1544848e-05
18.44713 1.058378e-05
18.45713 9.4989856e-06
18.46713 8.7573981e-06
18.47713 8.3424446e-06
18.48713 7.6454698e-06
18.49713 6.5721323e-06
18.50713 5.7017943e-06
18.51713 5.2290428e-06
18.52712 4.8165119e-06
18.53712 4.3050562e-06
18.54712 3.8003457e-06
18.55712 3.3193025e-06
18.56712 2.7510039e-06
18.57712 2.1869066e-06
18.58712 1.9736712e-06
18.59712 2.0532349e-06
18.60712 1.8481787e-06
18.61711 1.2755915e-06
18.62711 9.1033547e-07
18.63711 9.3991366e-07
18.64711 1.0132968e-06
18.65711 9.9038486e-07
18.66711 1.0364283e-06
18.67711 1.0985811e-06
18.68711 8.325396e-07
18.69711 2.657659e-07
18.7071 -8.8130347e-08
18.7171 -6.4313485e-08
18.7271 2.3607381e-08
18.7371 1.7239201e-08
18.7471 -6.3236815e-09
18.7571 -4.6209593e-09
18.7671 1.6939167e-09
18.7771 1.2386456e-09
18.7871 -4.5374721e-10
18.79709 -3.3201823e-10
18.80709 1.2154462e-10
18.81709 8.8997274e-11
18.82709 -3.2557977e-11
18.83709 -2.3855658e-11
18.84709 8.7212538e-12
18.85709 6.3944915e-12
18.86709 -2.3361478e-12
18.87709 -1.7140384e-12
18.88709 6.2577984e-13
18.89708 4.5944656e-13
18.90708 -1.676265e-13
18.91708 -1.2315424e-13
18.92708 4.4901792e-14
18.93708 3.301138e-14
18.94708 -1.2027754e-14
18.95708 -8.848668e-15
18.96708 3.2218494e-15
18.97708 2.3718763e-15
18.98707 -8.6302986e-16
18.99707 -6.3577889e-16
19.00707 2.3117788e-16
19.01707 1.7041981e-16
19.02707 -6.1925081e-17
19.03707 -4.568083e-17
19.04707 1.6587723e-17
19.05707 1.2244691e-17
19.06707 -4.443312e-18
19.07706 -3.2821737e-18
19.08706 1.1902186e-18
19.09706 8.7978231e-19
19.10706 -3.1882069e-19
19.11706 -2.3582444e-19
19.12706 8.5401624e-20
19.13706 6.3212406e-20
19.14706 -2.2876292e-20
19.15706 -1.6943993e-20
19.16705 6.1278059e-21
19.17705 4.5418115e-21
19.18705 -1.6414371e-21
19.19705 -1.2174255e-21
19.20705 4.396867e-22
19.21705 3.2632893e-22
19.22705 -1.1777749e-22
19.23705 -8.7471927e-23
19.24705 3.1548674e-23
19.25705 2.34467e-23
19.26704 -8.4508384e-24
19.27704 -6.2848468e-24
19.28704 2.2636973e-24
19.29704 1.6846418e-24
19.30704 -6.0636869e-25
19.31704 -4.5156511e-25
19.32704 1.6242581e-25
19.33704 1.2104117e-25
19.34704 -4.3508407e-26
19.35703 -3.2444849e-26
19.36703 1.1654434e-26
19.37703 8.6967768e-27
19.38703 -3.1218286e-27
19.39703 -2.3311532e-27
19.40703 8.3623201e-28
19.41703 6.2486072e-28
19.42703 -2.2399812e-28
19.43703 -1.6749258e-28
19.44702 6.0001463e-29
19.45702 4.4896018e-29
19.46702 -1.6072342e-29
19.47702 -1.2034277e-29
19.48702 4.3052298e-30
19.49702 3.2257604e-30
19.50702 -1.1532232e-30
19.51702 -8.6465752e-31
19.52702 3.089088e-31
19.53701 2.3176939e-31
19.54701 -8.2746008e-32
19.55701 -6.212522e-32
19.56701 2.2164793e-32
19.57701 1.6652511e-32
19.58701 -5.9371794e-33
19.59701 -4.4636634e-33
19.60701 1.5903639e-33
19.61701 1.1964735e-33
19.62701 -4.2600308e-34
19.637 -3.2071157e-34
19.647 1.1411134e-34
19.657 8.596588e-35
19.667 -3.0566432e-35
19.677 -2.304292e-35
19.687 8.187674e-36
19.697 6.1765909e-36
19.707 -2.1931897e-36
19.717 -1.6556178e-36
19.72699 5.8747815e-37
19.73699 4.4378361e-37
19.74699 -1.5736462e-37
19.75699 -1.189549e-37
19.76699 4.2152403e-38
19.77699 3.1885509e-38
19.78699 -1.1291131e-38
19.79699 -8.5468149e-39
19.80699 3.0244917e-39
19.81698 2.2909476e-39
19.82698 -8.1015333e-40
19.83698 -6.140814e-40
19.84698 2.1701107e-40
19.85698 1.6460258e-40
19.86698 -5.812948e-41
19.87698 -4.4121196e-41
19.88698 1.5570797e-41
19.89698 1.1826543e-41
19.90698 -4.170855e-42
19.91697 -3.170066e-42
19.92697 1.1172213e-42
19.93697 8.4972559e-43
19.94697 -2.9926312e-43
19.95697 -2.2776607e-43
19.96697 8.0161721e-44
19.97697 6.1051911e-44
19.98697 -2.1472407e-44
19.99697 -1.6364752e-44
20.00696 5.7516742e-45
20.01696 4.386514e-45
20.02696 -1.5406631e-45
20.03696 -1.1757894e-45
20.04696 4.1268717e-46
20.05696 3.1516608e-46
20.06696 -1.1054373e-46
20.07696 -8.447911e-47
20.08696 2.9610592e-47
20.09695 2.2644311e-47
20.10695 -7.931584e-48
20.11695 -6.0697222e-48
20.12695 2.1245778e-48
20.13695 1.6269659e-48
20.14695 -5.6909556e-49
20.15695 -4.3610192e-49
20.16695 1.5243953e-49
20.17695 1.1689541e-49
20.18694 -4.0832869e-50
20.19694 -3.1333353e-50
20.20694 1.09376e-50
20.21694 8.3987799e-51
20.22694 -2.9297733e-51
20.23694 -2.2512589e-51
20.24694 7.8477629e-52
20.25694 6.0344073e-52
20.26694 -2.1021203e-52
20.27694 -1.6174978e-52
20.28693 5.6307875e-53
20.29693 4.3356352e-53
20.30693 -1.5082751e-53
20.31693 -1.1621486e-53
20.32693 4.0400974e-54
20.33693 3.1150896e-54
20.34693 -1.0821886e-54
20.35693 -8.3498625e-55
20.36693 2.8987713e-55
20.37692 2.2381441e-55
20.38692 -7.7647022e-56
20.39692 -5.9992461e-56
20.40692 2.0798667e-56
20.41692 1.6080711e-56
20.42692 -5.5711655e-57
20.43692 -4.3103618e-57
20.44692 1.4923011e-57
20.45692 1.1553728e-57
20.46691 -3.9973e-58
20.47691 -3.0969234e-58
20.48691 1.0707223e-58
20.49691 8.3011588e-59
20.50691 -2.8680508e-59
20.51691 -2.2250865e-59
20.52691 7.6823958e-60
20.53691 5.9642386e-60
20.54691 -2.0578152e-60
20.5569 -1.5986855e-60
20.5669 5.5120851e-61
20.5769 4.2851989e-61
20.5869 -1.4764723e-61
20.5969 -1.1486266e-61
20.6069 3.9548914e-62
20.6169 3.0788368e-62
20.6269 -1.0593603e-62
20.6369 -8.2526684e-63
20.6469 2.8376095e-63
20.65689 2.2120862e-63
20.66689 -7.6008375e-64
20.67689 -5.9293846e-64
20.68689 2.0359641e-64
20.69689 1.5893411e-64
20.70689 -5.4535418e-65
20.71689 -4.2601466e-65
20.72689 1.4607874e-65
20.73689 1.1419101e-65
20.74688 -3.9128685e-66
20.75688 -3.0608297e-66
20.76688 1.0481015e-66
20.77688 8.2043913e-67
20.78688 -2.8074451e-67
20.79688 -2.1991431e-67
20.80688 7.5200212e-68
20.81688 5.8946841e-68
20.82688 -2.0143119e-68
20.83687 -1.5800379e-68
20.84687 5.3955311e-69
20.85687 4.2352047e-69
20.86687 -1.4452453e-69
20.87687 -1.1352231e-69
20.88687 3.871228e-70
20.89687 3.0429021e-70
20.90687 -1.0369452e-70
20.91687 -8.1563273e-71
20.92687 2.7775553e-71
20.93686 2.1862572e-71
20.94686 -7.4399406e-72
20.95686 -5.8601369e-72
20.96686 1.9928567e-72
20.97686 1.5707758e-72
20.98686 -5.3380488e-73
20.99686 -4.2103731e-73
21.00686 1.4298446e-73
21.01686 1.1285658e-73
21.02685 -3.8299669e-74
21.03685 -3.0250538e-74
21.04685 1.0258906e-74
21.05685 8.1084762e-75
21.06685 -2.7479378e-75
21.07685 -2.1734282e-75
21.08685 7.3605904e-76
21.09685 5.8257385e-76
21.10685 -1.9715991e-76
21.11684 -1.5615385e-76
21.12684 5.2811602e-77
21.13684 4.1850435e-77
21.14684 -1.4148451e-77
21.15684 -1.1196687e-77
21.16684 3.798824e-78
21.17684 2.9226123e-78
21.18684 -1.0513497e-78
21.19684 -4.9015847e-79
21.20683 4.0795929e-79
21.21683 -9.6269725e-79
21.22683 -5.8151817e-79
21.23683 4.340219e-78
21.24683 1.9208501e-78
21.25683 -1.6394546e-77
21.26683 -7.1117957e-78
21.27683 6.1224156e-77
21.28683 2.6563239e-77
21.29683 -2.2845047e-76
21.30682 -9.9278833e-77
21.31682 8.5238509e-76
21.32682 3.7106573e-76
21.33682 -3.1803708e-75
21.34682 -1.3869004e-75
21.35682 1.1866414e-74
21.36682 5.1836858e-75
21.37682 -4.4275264e-74
21.38682 -1.9374518e-74
21.39681 1.6519724e-73
21.40681 7.2413907e-74
21.41681 -6.1637407e-73
21.42681 -2.7065242e-73
21.43681 2.2997779e-72
21.44681 1.0115811e-72
21.45681 -8.580792e-72
21.46681 -3.7808405e-72
21.47681 3.2016128e-71
21.4868 1.4131064e-71
21.4968 -1.1945661e-70
21.5068 -5.2815362e-71
21.5168 4.4570915e-70
21.5268 1.973988e-70
21.5368 -1.6630023e-69
21.5468 -7.377813e-70
21.5568 6.2048901e-69
21.5668 2.7574627e-69
21.57679 -2.3151296e-68
21.58679 -1.0306009e-68
21.59679 8.6380648e-68
21.60679 3.8518583e-68
21.61679 -3.2229797e-67
21.62679 -1.4396236e-67
21.63679 1.2025375e-66
21.64679 5.3805481e-67
21.65679 -4.4868303e-66
21.66679 -2.0109578e-66
21.67678 1.674097e-65
21.68678 7.5158535e-66
21.69678 -6.2462812e-65
21.70678 -2.8090053e-65
21.71678 2.3305714e-64
21.72678 1.0498463e-64
21.73678 -8.6956737e-64
21.74678 -3.9237178e-64
21.75678 3.2444719e-63
21.76677 1.466455e-63
21.77677 -1.2105556e-62
21.78677 -5.4807328e-63
21.79677 4.5167436e-62
21.80677 2.0483654e-62
21.81677 -1.6852568e-61
21.82677 -7.6555283e-62
21.83677 6.2879151e-61
21.84677 2.8611579e-61
21.85676 -2.3461038e-60
21.86676 -1.0693193e-60
21.87676 8.7536205e-60
21.88676 3.9964273e-60
21.89676 -3.2660901e-59
21.90676 -1.4936037e-59
21.91676 1.2186207e-58
21.92676 5.5821018e-59
21.93676 -4.5468322e-58
21.94676 -2.0862151e-58
21.95675 1.6964819e-57
21.96675 7.7968532e-58
21.97675 -6.3297929e-57
21.98675 -2.9139264e-57
21.99675 2.3617271e-56
22.00675 1.0890222e-56
22.01675 -8.8119066e-56
22.02675 -4.0699951e-56
22.03675 3.287835e-55
22.04674 1.5210727e-55
22.05674 -1.2267331e-54
22.06674 -5.6846667e-55
22.07674 4.577097e-54
22.08674 2.1245112e-54
22.09674 -1.7077728e-53
22.10674 -7.9398445e-54
22.11674 6.3719159e-53
22.12674 2.967317e-53
22.13673 -2.3774419e-52
22.14673 -1.1089574e-52
22.15673 8.8705339e-52
22.16673 4.1444295e-52
22.17673 -3.3097071e-51
22.18673 -1.5488652e-51
22.19673 1.2348929e-50
22.20673 5.7884393e-51
22.21673 -4.6075388e-50
22.22672 -2.163258e-50
22.23672 1.7191297e-49
22.24672 8.0845183e-50
22.25672 -6.4142851e-49
22.26672 -3.0213356e-49
22.27672 2.3932486e-48
22.28672 1.129127e-48
22.29672 -8.9295039e-48
22.30672 -4.219739e-48
22.31672 3.3317069e-47
22.32671 1.5769844e-47
22.33671 -1.2431004e-46
22.34671 -5.8934311e-47
22.35671 4.6381585e-46
22.36671 2.20246e-46
22.37671 -1.730553e-45
22.38671 -8.2308912e-46
22.39671 6.4569018e-45
22.40671 3.0759884e-45
22.4167 -2.4091476e-44
22.4267 -1.1495333e-44
22.4367 8.9888182e-44
22.4467 4.2959322e-44
22.4567 -3.3538353e-43
22.4667 -1.6054335e-43
22.4767 1.2513558e-42
22.4867 5.9996543e-43
22.4967 -4.6689569e-42
22.50669 -2.2421216e-42
22.51669 1.7420429e-41
22.52669 8.3789796e-42
22.53669 -6.4997672e-41
22.54669 -3.1312816e-41
22.55669 2.4251394e-40
22.56669 1.1701786e-40
22.57669 -9.0484784e-40
22.58669 -4.3730177e-40
22.59668 3.3760927e-39
22.60668 1.6342156e-39
22.61668 -1.2596594e-38
22.62668 -6.1071206e-39
22.63668 4.6999348e-38
22.64668 2.2822473e-38
22.65668 -1.7535998e-37
22.66668 -8.5288002e-38
22.67668 6.5428824e-37
22.68668 3.1872214e-37
22.69667 -2.4412243e-36
22.70667 -1.1910653e-36
22.71667 9.1084863e-36
22.72667 4.4510041e-36
22.73667 -3.3984797e-35
22.74667 -1.663334e-35
22.75667 1.2680113e-34
22.76667 6.2158423e-35
22.77667 -4.7310931e-34
22.78666 -2.3228415e-34
22.79666 1.765224e-33
22.80666 8.6803699e-34
22.81666 -6.5862486e-33
22.82666 -3.2438141e-33
22.83666 2.4574029e-32
22.84666 1.2121958e-32
22.85666 -9.1688434e-32
22.86666 -4.5299002e-32
22.87665 3.4209971e-31
22.88665 1.692792e-31
22.89665 -1.2764118e-30
22.90665 -6.3258315e-31
22.91665 4.7624327e-30
22.92665 2.3639089e-30
22.93665 -1.7769159e-29
22.94665 -8.8337057e-30
22.95665 6.6298671e-29
22.96665 3.3010661e-29
22.97664 -2.4736755e-28
22.98664 -1.2335722e-28
22.99664 9.2295514e-28
23.00664 4.6097148e-28
23.01664 -3.4436453e-27
23.02664 -1.7225928e-27
23.03664 1.2848611e-26
23.04664 6.4371004e-27
23.05664 -4.7939545e-26
23.06663 -2.4054539e-26
23.07663 1.7886756e-25
23.08663 8.9888247e-26
23.09663 -6.6737389e-25
23.10663 -3.3589836e-25
23.11663 2.4900427e-24
23.12663 1.2551972e-24
23.13663 -9.2906121e-24
23.14663 -4.6904568e-24
23.15662 3.466425e-23
23.16662 1.7527398e-23
23.17662 -1.2933595e-22
23.18662 -6.5496616e-23
23.19662 4.8256592e-22
23.20662 2.4474814e-22
23.21662 -1.8005036e-21
23.22662 -9.1457441e-22
23.23662 6.7178653e-21
23.24661 3.4175732e-21
23.25661 -2.5065048e-20
23.26661 -1.277073e-20
23.27661 9.3520269e-20
23.28661 4.7721353e-20
23.29661 -3.4893369e-19
23.30661 -1.7832363e-19
23.31661 1.3019072e-18
23.32661 6.6635274e-19
23.33661 -4.8575478e-18
23.3466 -2.4899958e-18
23.3566 1.8124002e-17
23.3666 9.3044813e-18
23.3766 -6.7622475e-17
23.3866 -3.4768413e-17
23.3966 2.5230624e-16
23.4066 1.2992021e-16
23.4166 -9.4137977e-16
23.4266 -4.8547591e-16
23.43659 3.5123815e-15
23.44659 1.8140857e-15
23.45659 -1.3105044e-14
23.46659 -6.7787105e-15
23.47659 4.889621e-14
23.48659 2.5330019e-14
23.49659 -1.8243657e-13
23.50659 -9.4650539e-14
23.51659 6.8068868e-13
23.52658 3.5367945e-13
23.53658 -2.5397158e-12
23.54658 -1.3215869e-12
23.55658 9.475926e-12
23.56658 4.9383375e-12
23.57658 -3.5355596e-11
23.58658 -1.8452915e-11
23.59658 1.3191513e-10
23.60658 6.8952236e-11
23.61657 -4.9218799e-10
23.62657 -2.5765045e-10
23.63657 1.8364003e-09
23.64657 9.6274796e-10
23.65657 -6.8517842e-09
23.66657 -3.5974394e-09
23.67657 2.5564655e-08
23.68657 1.3442299e-08
23.69657 -9.5384136e-08
23.70657 -4.4649664e-08
23.71656 6.6683296e-07
23.72656 2.0075319e-06
23.73656 3.0659221e-06
23.74656 3.147297e-06
23.75656 2.7674679e-06
23.76656 3.0734372e-06
23.77656 4.3837413e-06
23.78656 5.6624021e-06
23.79656 6.106521e-06
23.80655 6.3108985e-06
23.81655 7.2275693e-06
23.82655 9.2712563e-06
23.83655 1.2002366e-05
23.84655 1.4246963e-05
23.85655 1.5607357e-05
23.86655 1.7080925e-05
23.87655 1.9620135e-05
23.88655 2.322013e-05
23.89654 2.7426619e-05
23.90654 3.1997141e-05
23.91654 3.6996019e-05
23.92654 4.2486509e-05
23.93654 4.8428162e-05
23.94654 5.4997725e-05
23.95654 6.2662396e-05
23.96654 7.1673864e-05
23.97654 8.1820564e-05
23.98653 9.2879584e-05
23.99653 0.00010507459
24.00653 0.0001187684
24.01653 0.00013389523
24.02653 0.00015028781
24.03653 0.00016836696
24.04653 0.00018878605
24.05653 0.00021121577
24.06653 0.00023449793
24.07653 0.00025889988
24.08652 0.00028644917
24.09652 0.00031804177
24.10652 0.00035248392
24.11652 0.00038865806
24.12652 0.00042686324
24.13652 0.00046806053
24.14652 0.0005126208
24.15652 0.00056011075
24.16652 0.00061008564
24.17651 0.00066276748
24.18651 0.00071878597
24.19651 0.00077810625
24.20651 0.00084009416
24.21651 0.00090500216
24.22651 0.00097360992
24.23651 0.001045397
24.24651 0.0011193188
24.25651 0.0011955445
24.2665 0.0012745338
24.2765 0.0013558793
24.2865 0.0014390751
24.2965 0.0015240372
24.3065 0.0016107632
24.3165 0.0016990464
24.3265 0.001788303
24.3365 0.0018778082
24.3465 0.0019670801
24.3565 0.0020559092
24.36649 0.0021442143
24.37649 0.0022315422
24.38649 0.0023169738
24.39649 0.002400168
24.40649 0.0024815257
24.41649 0.0025608963
24.42649 0.0026371214
24.43649 0.0027089478
24.44649 0.0027760944
24.45648 0.0028391422
24.46648 0.0028979976
24.47648 0.0029514552
24.48648 0.0029987134
24.49648 0.0030398977
24.50648 0.0030750971
24.51648 0.0031041723
24.52648 0.0031267856
24.53648 0.0031422867
24.54647 0.0031506151
24.55647 0.0031524363
24.56647 0.0031478093
24.57647 0.0031362485
24.58647 0.0031177261
24.59647 0.0030924836
24.60647 0.0030606442
24.61647 0.0030224762
24.62647 0.0029785036
24.63646 0.0029290715
24.64646 0.0028740678
24.65646 0.0028135574
24.66646 0.0027482349
24.67646 0.0026787785
24.68646 0.0026055082
24.69646 0.0025287315
24.70646 0.0024487978
24.71646 0.0023661325
24.72646 0.0022812969
24.73645 0.0021946507
24.74645 0.002106457
24.75645 0.0020175206
24.76645 0.0019286799
24.77645 0.0018397302
24.78645 0.0017503924
24.79645 0.0016615609
24.80645 0.0015740623
24.81645 0.0014877665
24.82644 0.0014028104
24.83644 0.0013199503
24.84644 0.0012397157
24.85644 0.0011621224
24.86644 0.0010869362
24.87644 0.0010142702
24.88644 0.00094460112
24.89644 0.0008778237
24.90644 0.00081347091
24.91643 0.00075174289
24.92643 0.00069313168
24.93643 0.00063808572
24.94643 0.00058701732
24.95643 0.00053927192
24.96643 0.00049368176
24.97643 0.00045040773
24.98643 0.00041009791
24.99643 0.00037252706
25.00642 0.00033736657
25.01642 0.0003048106
25.02642 0.00027530207
25.03642 0.00024880085
25.04642 0.00022425492
25.05642 0.0002008135
25.06642 0.00017895394
25.07642 0.00015946799
25.08642 0.00014242571
25.09642 0.0001272696
25.10641 0.00011322708
25.11641 0.00010020758
25.12641 8.8925626e-05
25.13641 7.9242003e-05
25.14641 6.9725329e-05
25.15641 5.9969027e-05
25.16641 5.148598e-05
25.17641 4.5197047e-05
25.18641 4.0111219e-05
25.1964 3.5203931e-05
25.2064 3.0603784e-05
25.2164 2.6603601e-05
25.2264 2.297374e-05
25.2364 1.9526616e-05
25.2464 1.6491009e-05
25.2564 1.3929765e-05
25.2664 1.1569649e-05
25.2764 9.7040579e-06
25.28639 8.8788003e-06
25.29639 8.3754037e-06
25.30639 7.0998523e-06
25.31639 5.5052348e-06
25.32639 4.5797024e-06
25.33639 4.3063575e-06
25.34639 4.1110413e-06
25.35639 3.3908345e-06
25.36639 2.0527559e-06
25.37639 9.7431632e-07
25.38638 8.2771997e-07
25.39638 1.1071144e-06
25.40638 9.8782166e-07
25.41638 3.9790417e-07
25.42638 -6.057681e-08
25.43638 -8.7727822e-08
25.44638 1.6218866e-08
25.45638 2.3512333e-08
25.46638 -4.3424433e-09
25.47637 -6.3016465e-09
25.48637 1.1626457e-09
25.49637 1.6889325e-09
25.50637 -3.1128642e-10
25.51637 -4.5265833e-10
25.52637 8.3343651e-11
25.53637 1.2131896e-10
25.54637 -2.231436e-11
25.55637 -3.2515225e-11
25.56636 5.9744221e-12
25.57636 8.7145469e-12
25.58636 -1.5995836e-12
25.59636 -2.3356233e-12
25.60636 4.2826987e-13
25.61636 6.259804e-13
25.62636 -1.1466415e-13
25.63636 -1.6777167e-13
25.64636 3.0699929e-14
25.65635 4.4965191e-14
25.66635 -8.2195234e-15
25.67635 -1.2051309e-14
25.68635 2.2006727e-15
25.69635 3.2299213e-15
25.70635 -5.8920147e-16
25.71635 -8.6566448e-16
25.72635 1.5775086e-16
25.73635 2.3201027e-16
25.74635 -4.2235654e-17
25.75634 -6.2182011e-17
25.76634 1.1308012e-17
25.77634 1.666565e-17
25.78634 -3.0275605e-18
25.79634 -4.4666272e-18
25.80634 8.1058573e-19
25.81634 1.1971184e-18
25.82634 -2.1702243e-19
25.83634 -3.2084438e-19
25.84633 5.8104512e-20
25.85633 8.5990747e-20
25.86633 -1.5556598e-20
25.87633 -2.3046711e-20
25.88633 4.1650378e-21
25.89633 6.1768367e-21
25.90633 -1.1151231e-21
25.91633 -1.6554773e-21
25.92633 2.9855629e-22
25.93632 4.4369068e-22
25.94632 -7.9933563e-23
25.95632 -1.1891519e-22
25.96632 2.1400882e-23
25.97632 3.1870896e-23
25.98632 -5.729724e-24
25.99632 -8.541835e-24
26.00632 1.534035e-24
26.01632 2.289328e-24
26.02631 -4.1071106e-25
26.03631 -6.1357099e-25
26.04631 1.0996059e-25
26.05631 1.6444534e-25
26.06631 -2.9439962e-26
26.07631 -4.4073571e-26
26.08631 7.88201e-27
26.09631 1.1812311e-26
26.10631 -2.1102614e-27
26.11631 -3.1658582e-27
26.1263 5.6498258e-28
26.1363 8.4849244e-28
26.1463 -1.5126324e-28
26.1563 -2.2740732e-28
26.1663 4.0497785e-29
26.1763 6.0948197e-29
26.1863 -1.0842481e-29
26.1963 -1.6334928e-29
26.2063 2.9028567e-30
26.21629 4.3779775e-30
26.22629 -7.7718082e-31
26.23629 -1.1733559e-30
26.24629 2.0807412e-31
26.25629 3.1447489e-31
26.26629 -5.570749e-32
26.27629 -8.4283415e-32
26.28629 1.4914498e-32
26.29629 2.2589063e-32
26.30628 -3.993036e-33
26.31628 -6.0541651e-33
26.32628 1.0690485e-33
26.33628 1.6225958e-33
26.34628 -2.8621467e-34
26.35628 -4.348785e-34
26.36628 7.6629667e-35
26.37628 1.1655925e-34
26.38628 -2.0523687e-35
26.39628 -3.1262379e-35
26.40627 5.5239574e-36
26.41627 8.4645145e-36
26.42627 -1.5878583e-36
26.43627 -2.5887999e-36
26.44627 8.3143687e-37
26.45627 1.8889095e-36
26.46627 -1.738011e-36
26.47627 -4.9666129e-36
26.48627 6.1171314e-36
26.49626 1.7978414e-35
26.50626 -2.271649e-35
26.51626 -6.695075e-35
26.52626 8.4696208e-35
26.53626 2.4983851e-34
26.54626 -3.158719e-34
26.55626 -9.3245512e-34
26.56626 1.1780583e-33
26.57626 3.480175e-33
26.58625 -4.3936253e-33
26.59625 -1.2988964e-32
26.60625 1.6386233e-32
26.61625 4.8478355e-32
26.62625 -6.1113206e-32
26.63625 -1.8093442e-31
26.64625 2.2792441e-31
26.65625 6.752964e-31
26.66625 -8.500538e-31
26.67624 -2.5203892e-30
26.68624 3.1703106e-30
26.69624 9.4067744e-30
26.70624 -1.1823799e-29
26.71624 -3.5108622e-29
26.72624 4.409731e-29
26.73624 1.3103484e-28
26.74624 -1.6446253e-28
26.75624 -4.8905724e-28
26.76624 6.1336876e-28
26.77623 1.8252928e-27
26.78623 -2.2875793e-27
26.79623 -6.8124816e-27
26.80623 8.5316001e-27
26.81623 2.5426001e-26
26.82623 -3.1818862e-26
26.83623 -9.4896617e-26
26.84623 1.1866936e-25
26.85623 3.5417942e-25
26.86622 -4.4258063e-25
26.87622 -1.3218916e-24
26.88622 1.6506159e-24
26.89622 4.9336499e-24
26.90622 -6.1560118e-24
26.91622 -1.8413686e-23
26.92622 2.2958986e-23
26.93622 6.8724735e-23
26.94622 -8.5626021e-23
26.95621 -2.5649881e-22
26.96621 3.1934392e-22
26.97621 9.5732094e-22
26.98621 -1.1909989e-21
26.99621 -3.5729728e-21
27.00621 4.4418499e-21
27.01621 1.3335269e-20
27.02621 -1.6565945e-20
27.03621 -4.9770706e-20
27.0462 6.1782914e-20
27.0562 1.8575724e-19
27.0662 -2.304201e-19
27.0762 -6.9329432e-19
27.0862 8.5935412e-19
27.0962 2.5875543e-18
27.1062 -3.2049686e-18
27.1162 -9.6574224e-18
27.1262 1.1952953e-17
27.1362 3.6043995e-17
27.14619 -4.4578604e-17
27.15619 -1.3452548e-16
27.16619 1.6625608e-16
27.17619 5.020837e-16
27.18619 -6.2005242e-16
27.19619 -1.8739052e-15
27.20619 2.312486e-15
27.21619 6.9938943e-15
27.22619 -8.6244146e-15
27.23618 -2.6103001e-14
27.24618 3.2164734e-14
27.25618 9.7423057e-14
27.26618 -1.1995825e-13
27.27618 -3.6360764e-13
27.28618 4.4738361e-13
27.29618 1.357076e-12
27.30618 -1.668514e-12
27.31618 -5.0649517e-12
27.32617 6.2227084e-12
27.33617 1.890368e-11
27.34617 -2.3207527e-11
27.35617 -7.0553303e-11
27.36617 8.6552195e-11
27.37617 2.6332269e-10
27.38617 -3.2279525e-10
27.39617 -9.8278641e-10
27.40617 1.20386e-09
27.41617 3.6680052e-09
27.42616 -4.4897758e-09
27.43616 -1.3689913e-08
27.44616 1.6744537e-08
27.45616 5.1094171e-08
27.46616 -6.2448418e-08
27.47616 -1.9069617e-07
27.48616 2.7550263e-07
27.49616 1.5122647e-06
27.50616 2.6853179e-06
27.51615 3.0916583e-06
27.52615 3.1057995e-06
27.53615 3.4434472e-06
27.54615 4.3736678e-06
27.55615 5.6316399e-06
27.56615 6.5219049e-06
27.57615 6.9359106e-06
27.58615 7.8591363e-06
27.59615 9.8721674e-06
27.60614 1.2472106e-05
27.61614 1.5022905e-05
27.62614 1.7328375e-05
27.63614 1.9747084e-05
27.64614 2.2881032e-05
27.65614 2.7024845e-05
27.66614 3.2069717e-05
27.67614 3.7579706e-05
27.68614 4.3241448e-05
27.69613 4.9722119e-05
27.70613 5.8152201e-05
27.71613 6.8448731e-05
27.72613 7.9469723e-05
27.73613 9.0871209e-05
27.74613 0.0001036134
27.75613 0.00011871306
27.76613 0.00013635283
27.77613 0.00015615039
27.78613 0.00017774893
27.79612 0.00020133195
27.80612 0.00022767601
27.81612 0.00025741877
27.82612 0.00029049835
27.83612 0.00032665716
27.84612 0.0003663813
27.85612 0.0004106425
27.86612 0.00045969953
27.87612 0.00051312442
27.88611 0.00057088881
27.89611 0.00063373435
27.90611 0.00070238952
27.91611 0.00077680877
27.92611 0.00085682233
27.93611 0.00094304457
27.94611 0.0010364223
27.95611 0.0011371185
27.96611 0.0012444166
27.9761 0.0013579643
27.9861 0.0014781699
27.9961 0.0016054326
28.0061 0.0017402337
28.0161 0.0018828363
28.0261 0.0020324841
28.0361 0.0021885915
28.0461 0.0023516288
28.0561 0.0025215306
28.06609 0.0026973147
28.07609 0.0028786237
28.08609 0.0030657305
28.09609 0.0032583036
28.10609 0.0034551986
28.11609 0.0036553656
28.12609 0.003858617
28.13609 0.00406481
28.14609 0.0042727607
28.15609 0.0044810227
28.16608 0.0046887187
28.17608 0.0048949942
28.18608 0.0050989098
28.19608 0.0052997244
28.20608 0.005496456
28.21608 0.0056877741
28.22608 0.0058723577
28.23608 0.0060491562
28.24608 0.0062177301
28.25607 0.0063777584
28.26607 0.006527887
28.27607 0.0066662021
28.28607 0.0067916681
28.29607 0.0069041732
28.30607 0.0070035193
28.31607 0.007088672
28.32607 0.0071581877
28.33607 0.0072120414
28.34606 0.0072514763
28.35606 0.0072759934
28.36606 0.0072834625
28.37606 0.0072736663
28.38606 0.0072482606
28.39606 0.0072078777
28.40606 0.0071518976
28.41606 0.0070801433
28.42606 0.0069933979
28.43606 0.0068924858
28.44605 0.006777655
28.45605 0.0066498083
28.46605 0.0065108635
28.47605 0.0063615249
28.48605 0.0062013576
28.49605 0.0060311517
28.50605 0.0058524732
28.51605 0.0056664362
28.52605 0.005474304
28.53604 0.0052773583
28.54604 0.005076393
28.55604 0.0048722036
28.56604 0.0046656199
28.57604 0.0044574577
28.58604 0.0042491038
28.59604 0.0040420597
28.60604 0.0038370246
28.61604 0.003634271
28.62603 0.0034343477
28.63603 0.0032381358
28.64603 0.0030464611
28.65603 0.0028595831
28.66603 0.0026778323
28.67603 0.0025023538
28.68603 0.0023337946
28.69603 0.0021717041
28.70603 0.0020162577
28.71602 0.0018681319
28.72602 0.0017270275
28.73602 0.0015926444
28.74602 0.0014654327
28.75602 0.0013453701
28.76602 0.001231977
28.77602 0.0011254397
28.78602 0.001026231
28.79602 0.00093421565
28.80602 0.00084897986
28.81601 0.00076981699
28.82601 0.00069566252
28.83601 0.00062655611
28.84601 0.00056348942
28.85601 0.00050636575
28.86601 0.00045422467
28.87601 0.00040661239
28.88601 0.00036325739
28.89601 0.00032353813
28.906 0.00028695296
28.916 0.00025363448
28.926 0.00022398164
28.936 0.00019767114
28.946 0.00017389369
28.956 0.00015263493
28.966 0.00013417259
28.976 0.0001177499
28.986 0.00010258959
28.99599 8.9112736e-05
29.00599 7.76237e-05
29.01599 6.7363887e-05
29.02599 5.7727849e-05
29.03599 4.9202545e-05
29.04599 4.2493589e-05
29.05599 3.7190194e-05
29.06599 3.2173317e-05
29.07599 2.7103072e-05
29.08598 2.2596661e-05
29.09598 1.9214784e-05
29.10598 1.6710106e-05
29.11598 1.4336008e-05
29.12598 1.1834729e-05
29.13598 9.6671447e-06
29.14598 8.2826115e-06
29.15598 7.3304066e-06
29.16598 6.0171314e-06
29.17598 4.5135932e-06
29.18597 3.7276773e-06
29.19597 3.8187051e-06
29.20597 4.2766875e-06
29.21597 4.2971337e-06
29.22597 2.9728051e-06
29.23597 8.5053197e-07
29.24597 -3.0739206e-07
29.25597 -1.9323702e-07
29.26597 8.2344127e-08
29.27596 5.1799032e-08
29.28596 -2.2058323e-08
29.29596 -1.3885223e-08
29.30596 5.908976e-09
29.31596 3.7220655e-09
29.32596 -1.582894e-09
29.33596 -9.977347e-10
29.34596 4.2402488e-10
29.35596 2.6745213e-10
29.36595 -1.1358754e-10
29.37595 -7.1693033e-11
29.38595 3.0427758e-11
29.39595 1.9217982e-11
29.40595 -8.1509658e-12
29.41595 -5.151557e-12
29.42595 2.1834742e-12
29.43595 1.3809221e-12
29.44595 -5.8490717e-13
29.45594 -3.7016874e-13
29.46594 1.5668438e-13
29.47594 9.9227085e-14
29.48594 -4.197245e-14
29.49594 -2.6598714e-14
29.50594 1.1243534e-14
29.51594 7.1300237e-15
29.52594 -3.0119045e-15
29.53594 -1.9112664e-15
29.54594 8.068252e-16
29.55593 5.123319e-16
29.56593 -2.1613127e-16
29.57593 -1.3733509e-16
29.58593 5.7896983e-17
29.59593 3.6813934e-17
29.60593 -1.5509516e-17
29.61593 -9.8685135e-18
29.62593 4.1552551e-18
29.63593 2.6461542e-18
29.64592 -1.115305e-18
29.65592 -7.1236219e-19
29.66592 3.0698085e-19
29.67592 2.0229604e-19
29.68592 -1.1287962e-19
29.69592 -9.6568631e-20
29.70592 1.4456549e-19
29.71592 1.8396369e-19
29.72592 -4.6523239e-19
29.73591 -6.3948011e-19
29.74591 1.7157363e-18
29.75591 2.374747e-18
29.76591 -6.3953517e-18
29.77591 -8.8624729e-18
29.78591 2.3856853e-17
29.79591 3.3086208e-17
29.80591 -8.8999152e-17
29.81591 -1.2352362e-16
29.82591 3.3201693e-16
29.8359 4.6116216e-16
29.8459 -1.2386101e-15
29.8559 -1.7216989e-15
29.8659 4.6207127e-15
29.8759 6.4277741e-15
29.8859 -1.7237855e-14
29.8959 -2.3997381e-14
29.9059 6.4306876e-14
29.9159 8.9591521e-14
29.92589 -2.399007e-13
29.93589 -3.3447974e-13
29.94589 8.9496397e-13
29.95589 1.2487416e-12
29.96589 -3.3387162e-12
29.97589 -4.6620311e-12
29.98589 1.2455277e-11
29.99589 1.7405143e-11
30.00589 -4.6465132e-11
30.01588 -6.4980023e-11
30.02588 1.7334084e-10
30.03588 2.4259507e-10
30.04588 -6.4665784e-10
30.05588 -9.0569907e-10
30.06588 2.4123933e-09
30.07588 3.3813156e-09
30.08588 -8.9995668e-09
30.09588 -1.262372e-08
30.10587 3.3573376e-08
30.11587 4.7129064e-08
30.12587 -1.252473e-07
30.13587 -1.7593026e-07
30.14587 6.1684235e-07
30.15587 2.1822315e-06
30.16587 3.4944169e-06
30.17587 4.016081e-06
30.18587 4.1023628e-06
30.19587 4.0503689e-06
30.20586 3.800329e-06
30.21586 3.7778028e-06
30.22586 4.8823148e-06
30.23586 6.9403756e-06
30.24586 8.8729159e-06
30.25586 1.0393806e-05
30.26586 1.1739944e-05
30.27586 1.3168711e-05
30.28586 1.5395558e-05
30.29585 1.8516695e-05
30.30585 2.1563601e-05
30.31585 2.4492835e-05
30.32585 2.8429542e-05
30.33585 3.3529696e-05
30.34585 3.8868708e-05
30.35585 4.4346201e-05
30.36585 5.081558e-05
30.37585 5.8420786e-05
30.38584 6.6471795e-05
30.39584 7.494694e-05
30.40584 8.4551233e-05
30.41584 9.5637782e-05
30.42584 0.00010825202
30.43584 0.00012241632
30.44584 0.00013785991
30.45584 0.00015436354
30.46584 0.00017230699
30.47583 0.00019235316
30.48583 0.00021486689
30.49583 0.00023968715
30.50583 0.00026634476
30.51583 0.00029491071
30.52583 0.00032623551
30.53583 0.00036051546
30.54583 0.00039677112
30.55583 0.00043476725
30.56583 0.00047578678
30.57582 0.00052067249
30.58582 0.00056868025
30.59582 0.00061885022
30.60582 0.00067146882
30.61582 0.0007276467
30.62582 0.00078787639
30.63582 0.00085134721
30.64582 0.00091686832
30.65582 0.00098439781
30.66581 0.0010549223
30.67581 0.0011288209
30.68581 0.0012054098
30.69581 0.0012840818
30.70581 0.00136486
30.71581 0.0014475803
30.72581 0.001531596
30.73581 0.0016168231
30.74581 0.0017036401
30.7558 0.0017913489
30.7658 0.0018786559
30.7758 0.0019656376
30.7858 0.0020530617
30.7958 0.0021401646
30.8058 0.002225448
30.8158 0.0023088327
30.8258 0.002390767
30.8358 0.0024703819
30.8458 0.0025462599
30.85579 0.0026179868
30.86579 0.0026857728
30.87579 0.0027494336
30.88579 0.0028086481
30.89579 0.0028632757
30.90579 0.0029129955
30.91579 0.0029572722
30.92579 0.0029954539
30.93579 0.0030270123
30.94578 0.0030519164
30.95578 0.0030703328
30.96578 0.0030821002
30.97578 0.0030869929
30.98578 0.0030853181
30.99578 0.0030773906
31.00578 0.0030625687
31.01578 0.0030403761
31.02578 0.0030118201
31.03577 0.0029777927
31.04577 0.002937763
31.05577 0.0028913653
31.06577 0.0028392794
31.07577 0.0027821655
31.08577 0.0027202916
31.09577 0.0026538933
31.10577 0.0025832462
31.11577 0.0025089529
31.12576 0.0024318256
31.13576 0.0023519699
31.14576 0.0022691493
31.15576 0.0021842572
31.16576 0.0020988153
31.17576 0.0020129066
31.18576 0.0019253946
31.19576 0.0018365848
31.20576 0.0017484697
31.21576 0.0016619451
31.22575 0.0015763842
31.23575 0.0014914557
31.24575 0.0014073825
31.25575 0.0013249369
31.26575 0.001245302
31.27575 0.001168511
31.28575 0.0010936308
31.29575 0.0010207205
31.30575 0.00095072462
31.31574 0.00088404444
31.32574 0.00082035897
31.33574 0.00075938304
31.34574 0.00070152371
31.35574 0.00064743224
31.36574 0.00059680078
31.37574 0.0005486775
31.38574 0.00050282359
31.39574 0.00045971524
31.40573 0.0004199012
31.41573 0.00038370935
31.42573 0.00035086206
31.43573 0.00032058134
31.44573 0.00029252065
31.45573 0.0002671035
31.46573 0.00024455889
31.47573 0.00022444273
31.48573 0.00020629169
31.49572 0.00019012665
31.50572 0.00017654314
31.51572 0.0001659727
31.52572 0.0001575094
31.53572 0.00014988868
31.54572 0.0001437399
31.55572 0.00014069433
31.56572 0.00014065038
31.57572 0.00014198328
31.58572 0.00014378171
31.59571 0.00014694306
31.60571 0.00015309621
31.61571 0.00016227878
31.62571 0.00017298079
31.63571 0.00018492499
31.64571 0.00019934909
31.65571 0.00021633622
31.66571 0.0002347419
31.67571 0.00025460815
31.6857 0.00027701855
31.6957 0.00030201431
31.7057 0.0003288509
31.7157 0.00035783673
31.7257 0.0003898335
31.7357 0.00042446078
31.7457 0.0004606799
31.7557 0.00049841498
31.7657 0.00053848222
31.77569 0.00058160286
31.78569 0.00062763889
31.79569 0.0006757373
31.80569 0.00072556318
31.81569 0.00077758112
31.82569 0.00083175138
31.83569 0.00088736785
31.84569 0.00094427542
31.85569 0.0010029021
31.86569 0.0010633063
31.87568 0.0011250728
31.88568 0.0011876978
31.89568 0.0012507702
31.90568 0.0013143325
31.91568 0.0013786008
31.92568 0.001443002
31.93568 0.0015067107
31.94568 0.0015698781
31.95568 0.0016327831
31.96567 0.0016944537
31.97567 0.0017537826
31.98567 0.001811013
31.99567 0.0018665696
32.00567 0.0019199255
32.01567 0.0019702426
32.02567 0.0020169383
32.03567 0.0020602091
32.04567 0.0021006115
32.05566 0.0021374339
32.06566 0.0021692969
32.07566 0.0021961739
32.08566 0.0022190059
32.09566 0.0022379144
32.10566 0.0022519391
32.11566 0.0022605171
32.12566 0.002264158
32.13566 0.0022631032
32.14565 0.0022569694
32.15565 0.0022458948
32.16565 0.0022303992
32.17565 0.0022103552
32.18565 0.0021852752
32.19565 0.0021555108
32.20565 0.0021221065
32.21565 0.0020852527
32.22565 0.0020439726
32.23565 0.0019980797
32.24564 0.0019491566
32.25564 0.0018982263
32.26564 0.0018446318
32.27564 0.0017881185
32.28564 0.0017292098
32.29564 0.0016684162
32.30564 0.0016066746
32.31564 0.0015443696
32.32564 0.0014807328
32.33563 0.0014159898
32.34563 0.0013515978
32.35563 0.0012879377
32.36563 0.0012243344
32.37563 0.0011609721
32.38563 0.0010989361
32.39563 0.0010383362
32.40563 0.00097807253
32.41563 0.00091831417
32.42562 0.00086087945
32.43562 0.0008064376
32.44562 0.00075391228
32.45562 0.00070275202
32.46562 0.00065368235
32.47562 0.00060713397
32.48562 0.00056259078
32.49562 0.00051966266
32.50562 0.00047843738
32.51561 0.00043927925
32.52561 0.0004029157
32.53561 0.00036951624
32.54561 0.0003381607
32.55561 0.00030816811
32.56561 0.00027988633
32.57561 0.00025385002
32.58561 0.00023005193
32.59561 0.00020825232
32.60561 0.00018826736
32.6156 0.00016972485
32.6256 0.00015243464
32.6356 0.00013658345
32.6456 0.00012183929
32.6556 0.00010780135
32.6656 9.5222732e-05
32.6756 8.485242e-05
32.6856 7.6033232e-05
32.6956 6.7642352e-05
32.70559 5.9417031e-05
32.71559 5.1890354e-05
32.72559 4.549964e-05
32.73559 4.0142063e-05
32.74559 3.5380229e-05
32.75559 3.0764524e-05
32.76559 2.6428856e-05
32.77559 2.3044056e-05
32.78559 2.0578329e-05
32.79558 1.8161286e-05
32.80558 1.5422933e-05
32.81558 1.2860038e-05
32.82558 1.0943701e-05
32.83558 9.4873433e-06
32.84558 8.0251354e-06
32.85558 6.6081377e-06
32.86558 5.6164228e-06
32.87558 4.9701043e-06
32.88558 4.4750919e-06
32.89557 4.2021643e-06
32.90557 3.7413393e-06
32.91557 2.7802638e-06
32.92557 2.1022986e-06
32.93557 1.8982579e-06
32.94557 1.2143098e-06
32.95557 1.8640386e-07
32.96557 -2.0947377e-07
32.97557 -4.8391492e-08
32.98556 5.6127804e-08
32.99556 1.2978487e-08
33.00556 -1.5039257e-08
33.01556 -3.4807976e-09
33.02556 4.0297181e-09
33.03556 9.3354056e-10
33.04556 -1.0797492e-09
33.05556 -2.5037288e-10
33.06556 2.8931507e-10
33.07555 6.7149236e-11
33.08555 -7.7520963e-11
33.09555 -1.8009205e-11
33.10555 2.0771469e-11
33.11555 4.8300066e-12
33.12555 -5.5656412e-12
33.13555 -1.2953901e-12
33.14555 1.4912936e-12
33.15555 3.4741865e-13
33.16554 -3.995867e-13
33.17554 -9.3176278e-14
33.18554 1.0706779e-13
33.19554 2.4989484e-14
33.20554 -2.8688419e-14
33.21554 -6.7020692e-15
33.22554 7.6869548e-15
33.23554 1.7974641e-15
33.24554 -2.0596906e-15
33.25554 -4.8207124e-16
33.26553 5.5188626e-16
33.27553 1.292891e-16
33.28553 -1.4787581e-16
33.29553 -3.4674668e-17
33.30553 3.9622749e-17
33.31553 9.2995598e-18
33.32553 -1.0616761e-17
33.33553 -2.4940903e-18
33.34553 2.8447192e-18
33.35552 6.6890069e-19
33.36552 -7.6223118e-19
33.37552 -1.793952e-19
33.38552 2.0423679e-19
33.39552 4.8112694e-20
33.40552 -5.472442e-20
33.41552 -1.2903521e-20
33.42552 1.4663185e-20
33.43552 3.4606406e-21
33.44551 -3.92894e-21
33.45551 -9.2812069e-22
33.46551 1.0527431e-21
33.47551 2.4891559e-22
33.48551 -2.8207811e-22
33.49551 -6.6757407e-23
33.50551 7.5581638e-23
33.51551 1.7903853e-23
33.52551 -2.0251778e-23
33.5355 -4.8016805e-24
33.5455 5.4263769e-24
33.5555 1.2877741e-24
33.5655 -1.4539742e-24
33.5755 -3.4537099e-25
33.5855 3.8958604e-25
33.5955 9.2625743e-26
33.6055 -1.0438786e-25
33.6155 -2.4841468e-26
33.6255 2.7970265e-26
33.63549 6.6622742e-27
33.64549 -7.4945074e-27
33.65549 -1.7867651e-27
33.66549 2.0081195e-27
33.67549 4.7919482e-28
33.68549 -5.3806649e-28
33.69549 -1.2851579e-28
33.70549 1.4417245e-28
33.71549 3.4466766e-29
33.72548 -3.8630343e-29
33.73548 -9.2436673e-30
33.74548 1.0350821e-29
33.75548 2.4790642e-30
33.76548 -2.773454e-30
33.77548 -6.6486114e-31
33.78548 7.431339e-31
33.79548 1.7830923e-31
33.80548 -1.991192e-31
33.81547 -4.7820754e-32
33.82547 5.3353035e-32
33.83547 1.2825039e-32
33.84547 -1.4295688e-32
33.85547 -3.4395428e-33
33.86547 3.8304601e-33
33.87547 9.2244911e-34
33.88547 -1.026353e-33
33.89547 -2.4739096e-34
33.90546 2.7500623e-34
33.91546 6.634756e-35
33.92546 -7.3686554e-35
33.93546 -1.779368e-35
33.94546 1.9743944e-35
33.95546 4.7720647e-36
33.96546 -5.2902902e-36
33.97546 -1.2798131e-36
33.98546 1.4175064e-36
33.99546 3.4323101e-37
34.00545 -3.798136e-37
34.01545 -9.2050509e-38
34.02545 1.017691e-37
34.03545 2.4686844e-38
34.04545 -2.7268503e-38
34.05545 -6.6207114e-39
34.06545 7.3064531e-39
34.07545 1.7755931e-39
34.08545 -1.9577257e-39
34.09544 -4.7619186e-40
34.10544 5.2456226e-40
34.11544 1.2770861e-40
34.12544 -1.4055366e-40
34.13544 -3.4249807e-41
34.14544 3.7660601e-41
34.15544 9.1853515e-42
34.16544 -1.0090955e-41
34.17544 -2.4633898e-42
34.18543 2.7038166e-42
34.19543 6.6064815e-43
34.20543 -7.2447288e-43
34.21543 -1.7717687e-43
34.22543 1.9411852e-43
34.23543 4.7516399e-44
34.24543 -5.2012983e-44
34.25543 -1.2743237e-44
34.26543 1.3936589e-44
34.27543 3.4175563e-45
34.28542 -3.7342309e-45
34.29542 -9.1653982e-46
34.30542 1.0005661e-45
34.31542 2.4580273e-46
34.32542 -2.68096e-46
34.33542 -6.5920698e-47
34.34542 7.1834791e-47
34.35542 1.7678955e-47
34.36542 -1.9247719e-47
34.37541 -4.7412311e-48
34.38541 5.157315e-48
34.39541 1.2715264e-48
34.40541 -1.3818725e-48
34.41541 -3.4100388e-49
34.42541 3.7026464e-49
34.43541 9.1451958e-50
34.44541 -9.9210229e-50
34.45541 -2.4525982e-50
34.4654 2.6582793e-50
34.4754 6.5774798e-51
34.4854 -7.1227007e-51
34.4954 -1.7639748e-51
34.5054 1.9084849e-51
34.5154 4.7306947e-52
34.5254 -5.1136701e-52
34.5354 -1.2686949e-52
34.5454 1.3701768e-52
34.55539 3.4024301e-53
34.56539 -3.6713052e-53
34.57539 -9.1247491e-54
34.58539 9.8370366e-54
34.59539 2.4471037e-54
34.60539 -2.6357731e-54
34.61539 -6.5627151e-55
34.62539 7.0623903e-55
34.63539 1.7600072e-55
34.64539 -1.8923233e-55
34.65538 -4.7200333e-56
34.66538 5.0703613e-56
34.67538 1.26583e-56
34.68538 -1.3585713e-56
34.69538 -3.3947318e-57
34.70538 3.6402053e-57
34.71538 9.1040631e-58
34.72538 -9.7536972e-58
34.73538 -2.4415452e-58
34.74537 2.6134404e-58
34.75537 6.547779e-59
34.76537 -7.0025446e-59
34.77537 -1.7559938e-59
34.78537 1.8762863e-59
34.79537 4.7092493e-60
34.80537 -5.0273864e-60
34.81537 -1.2629324e-60
34.82537 1.3470551e-60
34.83536 3.3869458e-61
34.84536 -3.6093451e-61
34.85536 -9.0831424e-62
34.86536 9.6710004e-62
34.87536 2.435924e-62
34.88536 -2.5912799e-62
34.89536 -6.5326751e-63
34.90536 6.9431604e-63
34.91536 1.7519355e-63
34.92535 -1.8603729e-63
34.93535 -4.6983451e-64
34.94535 4.9847429e-64
34.95535 1.2600026e-64
34.96535 -1.3356278e-64
34.97535 -3.3790739e-65
34.98535 3.5787231e-65
34.99535 9.0619923e-66
35.00535 -9.5889419e-66
35.01535 -2.4302429e-66
35.02534 2.5692917e-66
35.03534 6.5174716e-67
35.04534 -6.8842833e-67
35.05534 -1.7480754e-67
35.06534 1.8447647e-67
35.07534 4.6963592e-68
35.08534 -4.9492246e-68
35.09534 -1.2907633e-68
35.10534 1.3500779e-68
35.11533 5.3095327e-69
35.12533 -4.804045e-70
35.13533 1.9468349e-69
35.14533 4.0232498e-69
35.15533 5.5881841e-69
35.16533 1.0221947e-68
35.17533 2.0355934e-68
&
@target G0.S1
@type xy
0 5
0.01 5
0.02 5
0.03 5
0.04 5
0.05 5
0.06 5
0.07 5
0.08 5
0.09 5
0.1 5
0.11 5
0.12 5
0.13 5
0.14 5
0.15 5
0.16 5
0.17 5
0.18 5
0.19 5
0.2 5
0.21 5
0.22 5
0.23 5
0.24 5
0.25 5
0.26 5
0.27 5
0.28 5
0.29 5
0.3 5
0.31 5
0.32 5
0.33 5
0.34 5
0.35 5
0.36 5
0.37 5
0.38 5
0.39 5
0.4 5
0.41 5
0.42 5
0.43 5
0.44 5
0.45 5
0.46 5
0.47 5
0.48 5
0.49 5
0.5 5
0.51 5
0.52 5
0.53 5
0.54 5
0.55 5
0.56 5
0.57 5
0.58 5
0.59 5
0.6 5
0.61 5
0.62 5
0.63 5
0.64 5
0.65 5
0.66 5
0.67 5
0.68 5
0.69 5
0.7 5
0.71 5
0.72 5
0.73 5
0.74 5
0.75 5
0.76 5
0.77 5
0.78 5
0.79 5
0.8 5
0.81 5
0.82 5
0.83 5
0.84 5
0.85 5
0.86 5
0.87 5
0.88 5
0.89 5
0.9 5
0.91 5
0.92 5
0.93 5
0.94 5
0.95 5
0.96 5
0.97 5
0.98 5
0.99 5
1 5
1.01 5
1.02 5
1.03 5
1.04 5
1.05 5
1.06 5
1.07 5
1.08 5
1.09 5
1.1 5
1.11 5
1.12 5
1.13 5
1.14 5
1.15 5
1.16 5
1.17 5
1.18 5
1.19 5
1.2 5
1.21 5
1.22 5
1.23 5
1.24 5
1.25 5
1.26 5
1.27 5
1.28 5
1.29 5
1.3 5
1.31 5
1.32 5
1.33 5
1.34 5
1.35 5
1.36 5
1.37 5
1.38 5
1.39 5
1.4 5
1.41 5
1.42 5
1.43 5
1.44 5
1.45 5
1.46 5
1.47 5
1.48 5
1.49 5
1.5 5
1.51 5
1.52 5
1.53 5
1.54 5
1.55 5
1.56 5
1.57 5
1.58 5
1.59 5
1.6 5
1.61 5
1.62 5
1.63 5
1.64 5
1.65 5
1.66 5
1.67 5
1.68 5
1.69 5
1.7 5
1.71 5
1.72 5
1.73 5
1.74 5
1.75 5
1.76 5
1.77 5
1.78 5
1.79 5
1.8 5
1.81 5
1.82 5
1.83 5
1.84 5
1.85 4.9999999
1.86 5
1.87 5.0000004
1.88 5.000001
1.89 5.0000014
1.9 5.000002
1.91 5.000003
1.92 5.000004
1.93 5.0000048
1.94 5.000006
1.95 5.0000083
1.96 5.000011
1.97 5.0000133
1.98 5.000016
1.99 5.0000199
2 5.000025
2.01 5.0000315
2.02 5.00004
2.03 5.000051
2.04 5.000064
2.05 5.0000785
2.06 5.000096
2.07 5.0001182
2.08 5.000146
2.09 5.0001803
2.1 5.000222
2.11 5.0002723
2.12 5.000333
2.13 5.000406
2.14 5.000494
2.15 5.0006001
2.16 5.000728
2.17 5.0008818
2.18 5.001065
2.19 5.001282
2.2 5.00154
2.21 5.0018467
2.22 5.00221
2.23 5.0026384
2.24 5.003143
2.25 5.0037358
2.26 5.004431
2.27 5.0052439
2.28 5.006193
2.29 5.0072983
2.3 5.008582
2.31 5.0100684
2.32 5.011787
2.33 5.0137696
2.34 5.016051
2.35 5.0186682
2.36 5.021665
2.37 5.0250882
2.38 5.02899
2.39 5.0334256
2.4 5.038456
2.41 5.0441455
2.42 5.050567
2.43 5.0577967
2.44 5.065917
2.45 5.0750137
2.46 5.08518
2.47 5.0965131
2.48 5.109117
2.49 5.123099
2.5 5.138571
2.51 5.1556474
2.52 5.174448
2.53 5.1950943
2.54 5.21771
2.55 5.2424193
2.56 5.269346
2.57 5.298613
2.58 5.33034
2.59 5.3646442
2.6 5.401636
2.61 5.4414209
2.62 5.484092
2.63 5.5297354
2.64 5.578422
2.65 5.6302135
2.66 5.68515
2.67 5.7432597
2.68 5.804546
2.69 5.8689982
2.7 5.936574
2.71 6.0072153
2.72 6.080832
2.73 6.1573164
2.74 6.236523
2.75 6.3182872
2.76 6.402407
2.77 6.4886616
2.78 6.576792
2.79 6.666521
2.8 6.757536
2.81 6.8495071
2.82 6.942071
2.83 7.0348494
2.84 7.127438
2.85 7.2194215
2.86 7.310365
2.87 7.3998263
2.88 7.487352
2.89 7.5724861
2.9 7.654773
2.91 7.7337596
2.92 7.809003
2.93 7.8800678
2.94 7.94654
2.95 8.0080192
2.96 8.064138
2.97 8.1145473
2.98 8.158939
2.99 8.1970281
3 8.22858
3.01 8.2533871
3.02 8.271298
3.03 8.2821901
3.04 8.286001
3.05 8.2826986
3.06 8.272313
3.07 8.2549046
3.08 8.230594
3.09 8.1995306
3.1 8.16192
3.11 8.1179946
3.12 8.068038
3.13 8.0123567
3.14 7.951298
3.15 7.8852277
3.16 7.814545
3.17 7.7396626
3.18 7.661013
3.19 7.5790369
3.2 7.494188
3.21 7.4069225
3.22 7.317695
3.23 7.226957
3.24 7.13515
3.25 7.0427084
3.26 6.950049
3.27 6.857577
3.28 6.765669
3.29 6.6746868
3.3 6.584962
3.31 6.4968093
3.32 6.410507
3.33 6.3263146
3.34 6.244454
3.35 6.1651284
3.36 6.088503
3.37 6.0147245
3.38 5.943904
3.39 5.8761347
3.4 5.811475
3.41 5.749967
3.42 5.691624
3.43 5.6364452
3.44 5.584404
3.45 5.5354617
3.46 5.489559
3.47 5.4466269
3.48 5.40658
3.49 5.3693258
3.5 5.334761
3.51 5.3027776
3.52 5.273259
3.53 5.2460861
3.54 5.221137
3.55 5.1982888
3.56 5.177418
3.57 5.1584012
3.58 5.141118
3.59 5.1254493
3.6 5.11128
3.61 5.0984976
3.62 5.086996
3.63 5.0766721
3.64 5.067428
3.65 5.0591692
3.66 5.05181
3.67 5.0452684
3.68 5.039468
3.69 5.0343359
3.7 5.029807
3.71 5.0258197
3.72 5.022318
3.73 5.0192488
3.74 5.016566
3.75 5.0142262
3.76 5.012191
3.77 5.0104245
3.78 5.008895
3.79 5.0075728
3.8 5.006433
3.81 5.0054526
3.82 5.004612
3.83 5.0038929
3.84 5.003279
3.85 5.0027553
3.86 5.00231
3.87 5.0019327
3.88 5.001614
3.89 5.0013453
3.9 5.001119
3.91 5.0009281
3.92 5.000768
3.93 5.0006343
3.94 5.000523
3.95 5.0004301
3.96 5.000353
3.97 5.0002894
3.98 5.000237
3.99 5.0001934
4 5.000157
4.01 5.0001265
4.02 5.000102
4.03 5.0000832
4.04 5.000068
4.05 5.0000546
4.06 5.000043
4.07 5.0000339
4.08 5.000027
4.09 5.0000219
4.1 5.000018
4.11 5.0000147
4.12 5.000012
4.13 5.0000098
4.14 5.000008
4.15 5.0000067
4.16 5.000006
4.17 5.0000059
4.18 5.000006
4.19 5.0000058
4.2 5.000006
4.21 5.0000074
4.22 5.000009
4.23 5.0000102
4.24 5.000012
4.25 5.0000155
4.26 5.00002
4.27 5.0000249
4.28 5.000031
4.29 5.0000391
4.3 5.000049
4.31 5.0000606
4.32 5.000075
4.33 5.0000933
4.34 5.000116
4.35 5.0001434
4.36 5.000177
4.37 5.0002185
4.38 5.000269
4.39 5.0003296
4.4 5.000403
4.41 5.0004921
4.42 5.0006
4.43 5.0007299
4.44 5.000886
4.45 5.0010732
4.46 5.001297
4.47 5.0015638
4.48 5.001881
4.49 5.0022572
4.5 5.002703
4.51 5.0032301
4.52 5.003852
4.53 5.0045832
4.54 5.005441
4.55 5.0064443
4.56 5.007616
4.57 5.0089811
4.58 5.010568
4.59 5.0124075
4.6 5.014536
4.61 5.0169924
4.62 5.019821
4.63 5.0230689
4.64 5.02679
4.65 5.0310417
4.66 5.03589
4.67 5.0414045
4.68 5.047662
4.69 5.0547433
4.7 5.062739
4.71 5.0717445
4.72 5.081863
4.73 5.0932024
4.74 5.10588
4.75 5.1200173
4.76 5.135744
4.77 5.1531934
4.78 5.172506
4.79 5.1938257
4.8 5.217302
4.81 5.2430864
4.82 5.271333
4.83 5.3021962
4.84 5.33583
4.85 5.3723872
4.86 5.412016
4.87 5.4548611
4.88 5.501057
4.89 5.5507322
4.9 5.604
4.91 5.660965
4.92 5.721711
4.93 5.7863099
4.94 5.854806
4.95 5.9272284
4.96 6.003573
4.97 6.083818
4.98 6.167904
4.99 6.2557507
5 6.347233
5.01 6.4422038
5.02 6.540472
5.03 6.6418233
5.04 6.745993
5.05 6.8526926
5.06 6.961587
5.07 7.0723184
5.08 7.184484
5.09 7.2976598
5.1 7.411383
5.11 7.5251729
5.12 7.638516
5.13 7.7508852
5.14 7.861732
5.15 7.9704999
5.16 8.076621
5.17 8.1795253
5.18 8.278646
5.19 8.373421
5.2 8.463304
5.21 8.5477602
5.22 8.626285
5.23 8.6983925
5.24 8.763641
5.25 8.8216134
5.26 8.871948
5.27 8.9143131
5.28 8.948442
5.29 8.9741025
5.3 8.991136
5.31 8.999421
5.32 8.998912
5.33 8.9896021
5.34 8.971562
5.35 8.9449009
5.36 8.909803
5.37 8.8664886
5.38 8.815246
5.39 8.7563957
5.4 8.690319
5.41 8.6174247
5.42 8.538171
5.43 8.4530375
5.44 8.362539
5.45 8.2672054
5.46 8.16759
5.47 8.064254
5.48 7.957766
5.49 7.8486957
5.5 7.737609
5.51 7.6250662
5.52 7.511609
5.53 7.3977676
5.54 7.284046
5.55 7.1709321
5.56 7.058876
5.57 6.9483079
5.58 6.839617
5.59 6.7331703
5.6 6.629286
5.61 6.5282588
5.62 6.430337
5.63 6.3357455
5.64 6.244661
5.65 6.1572372
5.66 6.073583
5.67 5.9937858
5.68 5.917892
5.69 5.8459292
5.7 5.77789
5.71 5.7137505
5.72 5.653456
5.73 5.5969385
5.74 5.544107
5.75 5.4948602
5.76 5.449079
5.77 5.4066365
5.78 5.367394
5.79 5.3312079
5.8 5.297928
5.81 5.2674018
5.82 5.239475
5.83 5.2139928
5.84 5.190801
5.85 5.1697471
5.86 5.150684
5.87 5.1334673
5.88 5.117958
5.89 5.1040206
5.9 5.091528
5.91 5.0803577
5.92 5.070396
5.93 5.0615336
5.94 5.053669
5.95 5.0467054
5.96 5.040556
5.97 5.0351384
5.98 5.030378
5.99 5.0262039
6 5.022554
6.01 5.0193697
6.02 5.016599
6.03 5.0141931
6.04 5.012109
6.05 5.0103071
6.06 5.008754
6.07 5.0074188
6.08 5.006274
6.09 5.0052938
6.1 5.004457
6.11 5.0037443
6.12 5.003139
6.13 5.0026255
6.14 5.002191
6.15 5.0018238
6.16 5.001515
6.17 5.0012564
6.18 5.00104
6.19 5.0008586
6.2 5.000707
6.21 5.0005807
6.22 5.000476
6.23 5.0003895
6.24 5.000318
6.25 5.0002587
6.26 5.00021
6.27 5.0001703
6.28 5.000138
6.29 5.0001116
6.3 5.00009
6.31 5.0000724
6.32 5.000058
6.33 5.0000463
6.34 5.000037
6.35 5.0000297
6.36 5.000024
6.37 5.0000192
6.38 5.000015
6.39 5.0000111
6.4 5.000008
6.41 5.0000062
6.42 5.000005
6.43 5.0000038
6.44 5.000003
6.45 5.0000031
6.46 5.000003
6.47 5.0000015
6.48 5
6.49 4.9999997
6.5 5
6.51 5.0000001
6.52 5
6.53 5
6.54 5
6.55 5
6.56 5
6.57 5
6.58 5
6.59 5
6.6 5
6.61 5
6.62 5
6.63 5
6.64 5
6.65 5
6.66 5
6.67 5
6.68 5
6.69 5
6.7 5
6.71 5
6.72 5
6.73 5
6.74 5
6.75 5
6.76 5
6.77 5
6.78 5
6.79 5
6.8 5
6.81 5
6.82 5
6.83 5
6.84 5
6.85 5
6.86 5
6.87 5
6.88 5
6.89 5
6.9 5
6.91 5
6.92 5
6.93 5
6.94 5
6.95 5
6.96 5
6.97 5
6.98 5
6.99 5
7 5
7.01 5
7.02 5
7.03 5
7.04 5
7.05 5
7.06 5
7.07 5
7.08 5
7.09 5
7.1 5
7.11 5
7.12 5
7.13 5
7.14 5
7.15 5
7.16 5
7.17 5
7.18 5
7.19 5
7.2 5
7.21 5
7.22 5
7.23 5
7.24 5
7.25 5
7.26 5
7.27 5
7.28 5
7.29 5
7.3 5
7.31 5
7.32 5
7.33 5
7.34 5
7.35 5
7.36 5
7.37 5
7.38 5
7.39 5
7.4 5
7.41 5
7.42 5
7.43 5
7.44 5
7.45 5
7.46 5
7.47 5
7.48 5
7.49 5
7.5 5
7.51 5
7.52 5
7.53 5
7.54 5
7.55 5
7.56 5
7.57 5
7.58 5
7.59 5
7.6 5
7.61 5
7.62 5
7.63 5
7.64 5
7.65 5
7.66 5
7.67 5
7.68 5
7.69 5
7.7 5
7.71 5
7.72 5
7.73 5
7.74 5
7.75 5
7.76 5
7.77 5
7.78 5
7.79 5
7.8 5
7.81 5
7.82 5
7.83 5
7.84 5
7.85 5
7.86 5
7.87 5
7.88 5
7.89 5
7.9 5
7.91 5
7.92 5
7.93 5
7.94 5
7.95 5
7.96 5
7.97 5
7.98 5
7.99 5
8 5
8.01 5
8.02 5
8.03 5
8.04 5
8.05 5
8.06 5
8.07 5
8.08 5
8.09 5
8.1 5
8.11 5
8.12 5
8.13 5
8.14 5
8.15 5
8.16 5
8.17 5
8.18 5
8.19 5
8.2 5
8.21 5
8.22 5
8.23 5
8.24 5
8.25 4.9999999
8.26 5
8.27 5.0000005
8.28 5.000001
8.29 5.000001
8.3 5.000001
8.31 5.0000014
8.32 5.000002
8.33 5.0000026
8.34 5.000003
8.35 5.0000034
8.36 5.000004
8.37 5.000005
8.38 5.000006
8.39 5.0000069
8.4 5.000008
8.41 5.0000097
8.42 5.000012
8.43 5.0000149
8.44 5.000018
8.45 5.000021
8.46 5.000025
8.47 5.000031
8.48 5.000038
8.49 5.000045
8.5 5.000053
8.51 5.0000631
8.52 5.000075
8.53 5.0000883
8.54 5.000104
8.55 5.000123
8.56 5.000145
8.57 5.0001698
8.58 5.000198
8.59 5.0002304
8.6 5.000268
8.61 5.0003116
8.62 5.000362
8.63 5.0004197
8.64 5.000485
8.65 5.0005585
8.66 5.000642
8.67 5.0007371
8.68 5.000845
8.69 5.0009666
8.7 5.001103
8.71 5.0012558
8.72 5.001427
8.73 5.0016189
8.74 5.001833
8.75 5.0020709
8.76 5.002335
8.77 5.0026277
8.78 5.002952
8.79 5.0033106
8.8 5.003706
8.81 5.0041406
8.82 5.004617
8.83 5.0051378
8.84 5.005707
8.85 5.0063285
8.86 5.007005
8.87 5.0077393
8.88 5.008535
8.89 5.0093959
8.9 5.010326
8.91 5.0113288
8.92 5.012407
8.93 5.0135632
8.94 5.014801
8.95 5.0161242
8.96 5.017536
8.97 5.0190396
8.98 5.020638
8.99 5.022334
9 5.024129
9.01 5.0260244
9.02 5.028022
9.03 5.0301238
9.04 5.032331
9.05 5.034644
9.06 5.037062
9.07 5.039584
9.08 5.04221
9.09 5.0449398
9.1 5.04777
9.11 5.0506969
9.12 5.053717
9.13 5.0568267
9.14 5.060021
9.15 5.0632943
9.16 5.06664
9.17 5.0700511
9.18 5.073519
9.19 5.077035
9.2 5.08059
9.21 5.0841743
9.22 5.087776
9.23 5.0913831
9.24 5.094984
9.25 5.0985668
9.26 5.102117
9.27 5.1056199
9.28 5.109062
9.29 5.1124294
9.3 5.115707
9.31 5.1188792
9.32 5.121931
9.33 5.1248478
9.34 5.127615
9.35 5.1302184
9.36 5.132644
9.37 5.1348781
9.38 5.136908
9.39 5.1387214
9.4 5.140308
9.41 5.1416579
9.42 5.142762
9.43 5.1436123
9.44 5.144203
9.45 5.1445295
9.46 5.144588
9.47 5.1443761
9.48 5.143894
9.49 5.1431432
9.5 5.142126
9.51 5.1408458
9.52 5.139309
9.53 5.1375232
9.54 5.135497
9.55 5.13324
9.56 5.130764
9.57 5.1280815
9.58 5.125206
9.59 5.1221517
9.6 5.118934
9.61 5.1155688
9.62 5.112073
9.63 5.108464
9.64 5.104759
9.65 5.1009752
9.66 5.097129
9.67 5.0932371
9.68 5.089317
9.69 5.0853861
9.7 5.08146
9.71 5.0775535
9.72 5.073681
9.73 5.0698565
9.74 5.066092
9.75 5.0623991
9.76 5.058789
9.77 5.055272
9.78 5.051856
9.79 5.0485482
9.8 5.045355
9.81 5.0422822
9.82 5.039334
9.83 5.036514
9.84 5.033824
9.85 5.0312652
9.86 5.028838
9.87 5.0265422
9.88 5.024377
9.89 5.0223408
9.9 5.020431
9.91 5.0186443
9.92 5.016977
9.93 5.0154251
9.94 5.013985
9.95 5.0126529
9.96 5.011423
9.97 5.0102894
9.98 5.009248
9.99 5.0082947
10 5.007424
10.01 5.0066302
10.02 5.005908
10.03 5.0052527
10.04 5.00466
10.05 5.0041258
10.06 5.003645
10.07 5.0032126
10.08 5.002825
10.09 5.0024789
10.1 5.002171
10.11 5.0018976
10.12 5.001655
10.13 5.0014395
10.14 5.001249
10.15 5.0010817
10.16 5.000935
10.17 5.0008064
10.18 5.000694
10.19 5.0005962
10.2 5.000511
10.21 5.0004366
10.22 5.000372
10.23 5.0003165
10.24 5.000269
10.25 5.0002282
10.26 5.000193
10.27 5.0001627
10.28 5.000137
10.29 5.0001154
10.3 5.000097
10.31 5.0000808
10.32 5.000067
10.33 5.0000556
10.34 5.000046
10.35 5.0000377
10.36 5.000031
10.37 5.000026
10.38 5.000022
10.39 5.0000184
10.4 5.000015
10.41 5.0000117
10.42 5.000009
10.43 5.0000072
10.44 5.000006
10.45 5.0000049
10.46 5.000004
10.47 5.0000036
10.48 5.000003
10.49 5.0000019
10.5 5.000001
10.51 5.0000009
10.52 5.000001
10.53 5.0000005
10.54 5
10.55 4.9999999
10.56 5
10.57 5
10.58 5
10.59 5
10.6 5
10.61 5
10.62 5
10.63 5
10.64 5
10.65 5
10.66 5
10.67 5
10.68 5
10.69 5
10.7 5
10.71 5
10.72 5
10.73 5
10.74 5
10.75 5
10.76 5
10.77 5
10.78 5
10.79 5
10.8 5
10.81 5
10.82 5
10.83 5
10.84 5
10.85 5
10.86 5
10.87 5
10.88 5
10.89 5
10.9 5
10.91 5
10.92 5
10.93 5
10.94 5
10.95 5
10.96 5
10.97 5
10.98 5
10.99 5
11 5
11.01 5
11.02 5
11.03 5
11.04 5
11.05 5
11.06 5
11.07 5
11.08 5
11.09 5
11.1 5
11.11 5
11.12 5
11.13 5
11.14 5
11.15 5
11.16 5
11.17 5
11.18 5
11.19 5
11.2 5
11.21 5
11.22 5
11.23 5
11.24 5
11.25 5
11.26 5
11.27 5
11.28 5
11.29 5
11.3 5
11.31 5
11.32 5
11.33 5
11.34 5
11.35 5
11.36 5
11.37 5
11.38 5
11.39 5
11.4 5
11.41 5
11.42 5
11.43 5
11.44 5
11.45 5
11.46 5
11.47 5
11.48 5
11.49 5
11.5 5
11.51 5
11.52 5
11.53 5
11.54 5
11.55 5
11.56 5
11.57 5
11.58 5
11.59 5
11.6 5
11.61 5
11.62 5
11.63 5
11.64 5
11.65 5
11.66 5
11.67 5
11.68 5
11.69 5
11.7 5
11.71 5
11.72 5
11.73 5
11.74 5
11.75 5
11.76 5
11.77 5
11.78 5
11.79 5
11.8 5
11.81 5
11.82 5
11.83 5
11.84 5
11.85 5
11.86 5
11.87 5
11.88 5
11.89 5
11.9 5
11.91 5
11.92 5
11.93 5
11.94 5
11.95 5
11.96 5
11.97 5
11.98 5
11.99 5
12 5
12.01 5
12.02 5
12.03 5
12.04 5
12.05 5
12.06 5
12.07 5
12.08 5
12.09 5
12.1 5
12.11 5
12.12 5
12.13 5
12.14 5
12.15 5
12.16 5
12.17 5
12.18 5
12.19 5
12.2 5
12.21 5
12.22 5
12.23 5
12.24 5
12.25 5
12.26 5
12.27 5
12.28 5
12.29 5
12.3 5
12.31 5
12.32 5
12.33 5
12.34 5
12.35 5
12.36 5
12.37 5
12.38 5
12.39 5
12.4 5
12.41 5
12.42 5
12.43 5
12.44 5
12.45 5
12.46 5
12.47 5
12.48 5
12.49 5
12.5 5
12.51 5
12.52 5
12.53 5
12.54 5
12.55 5
12.56 5
12.57 5
12.58 5
12.59 5
12.6 5
12.61 5
12.62 5
12.63 5
12.64 5
12.65 5
12.66 5
12.67 5
12.68 5
12.69 5
12.7 5
12.71 5
12.72 5
12.73 5
12.74 5
12.75 5
12.76 5
12.77 5
12.78 5
12.79 5
12.8 5
12.81 5
12.82 5
12.83 5
12.84 5
12.85 5
12.86 5
12.87 5
12.88 5
12.89 5
12.9 5
12.91 5
12.92 5
12.93 5
12.94 5
12.95 5
12.96 5
12.97 5
12.98 5
12.99 5
13 5
13.01 5
13.02 5
13.03 5
13.04 5
13.05 5
13.06 5
13.07 5
13.08 5
13.09 5
13.1 5
13.11 5
13.12 5
13.13 5
13.14 5
13.15 5
13.16 5
13.17 5
13.18 5
13.19 5
13.2 5
13.21 5
13.22 5
13.23 5
13.24 5
13.25 5
13.26 5
13.27 5
13.28 5
13.29 5
13.3 5
13.31 5
13.32 5
13.33 5
13.34 5
13.35 5
13.36 5
13.37 5
13.38 5
13.39 5
13.4 5
13.41 5
13.42 5
13.43 5
13.44 5
13.45 5
13.46 5
13.47 5
13.48 5
13.49 5
13.5 5
13.51 5
13.52 5
13.53 5
13.54 5
13.55 5
13.56 5
13.57 5
13.58 5
13.59 5
13.6 5
13.61 5
13.62 5
13.63 5
13.64 5
13.65 5
13.66 5
13.67 5
13.68 5
13.69 5
13.7 5
13.71 5
13.72 5
13.73 5
13.74 5
13.75 5
13.76 5
13.77 5
13.78 5
13.79 5
13.8 5
13.81 5
13.82 5
13.83 5
13.84 5
13.85 5
13.86 5
13.87 5
13.88 5
13.89 5
13.9 5
13.91 5
13.92 5
13.93 5
13.94 5
13.95 5
13.96 5
13.97 5
13.98 5
13.99 5
14 5
14.01 5
14.02 5
14.03 5
14.04 5
14.05 5
14.06 5
14.07 5
14.08 5
14.09 5
14.1 5
14.11 5
14.12 5
14.13 5
14.14 5
14.15 5
14.16 5
14.17 5
14.18 5
14.19 5
14.2 5
14.21 5
14.22 5
14.23 5
14.24 5
14.25 5
14.26 5
14.27 5
14.28 5
14.29 5
14.3 5
14.31 5
14.32 5
14.33 5
14.34 5
14.35 5
14.36 5
14.37 5
14.38 5
14.39 5
14.4 5
14.41 5
14.42 5
14.43 5
14.44 5
14.45 5
14.46 5
14.47 5
14.48 5
14.49 5
14.5 5
14.51 5
14.52 5
14.53 5
14.54 5
14.55 5
14.56 5
14.57 5
14.58 5
14.59 5
14.6 5
14.61 5
14.62 5
14.63 5
14.64 5
14.65 5
14.66 5
14.67 5
14.68 5
14.69 5
14.7 5
14.71 5
14.72 5
14.73 5
14.74 5
14.75 5
14.76 5
14.77 5
14.78 5
14.79 5
14.8 5
14.81 5
14.82 5
14.83 5
14.84 5
14.85 5
14.86 5
14.87 5
14.88 5
14.89 5
14.9 5
14.91 5
14.92 5
14.93 5
14.94 5
14.95 5
14.96 5
14.97 5
14.98 5
14.99 5
15 5
15.01 5
15.02 5
15.03 5
15.04 5
15.05 5
15.06 5
15.07 5
15.08 5
15.09 5
15.1 5
15.11 5
15.12 5
15.13 5
15.14 5
15.15 5
15.16 5
15.17 5
15.18 5
15.19 5
15.2 5
15.21 5
15.22 5
15.23 5
15.24 5
15.25 5
15.26 5
15.27 5
15.28 5
15.29 5
15.3 5
15.31 5
15.32 5
15.33 5
15.34 5
15.35 5
15.36 5
15.37 5
15.38 5
15.39 5
15.4 5
15.41 5
15.42 5
15.43 5
15.44 5
15.45 5
15.46 5
15.47 5
15.48 5
15.49 5
15.5 5
15.51 5
15.52 5
15.53 5
15.54 5
15.55 5
15.56 5
15.57 5
15.58 5
15.59 5
15.6 5
15.61 5
15.62 5
15.63 5
15.64 5
15.65 5
15.66 5
15.67 5
15.68 5
15.69 5
15.7 5
15.71 5
15.72 5
15.73 5
15.74 5
15.75 5
15.76 5
15.77 5
15.78 5
15.79 5
15.8 5
15.81 5
15.82 5
15.83 5
15.84 5
15.85 5
15.86 5
15.87 5
15.88 5
15.89 5
15.9 5
15.91 5
15.92 5
15.93 5
15.94 5
15.95 5
15.96 5
15.97 5
15.98 5
15.99 5
16 5
16.01 5
16.02 5
16.03 5
16.04 5
16.05 5
16.06 5
16.07 5
16.08 5
16.09 5
16.1 5
16.11 5
16.12 5
16.13 5
16.14 5
16.15 5
16.16 5
16.17 5
16.18 5
16.19 5
16.2 5
16.21 5
16.22 5
16.23 5
16.24 5
16.25 5
16.26 5
16.27 5
16.28 5
16.29 5
16.3 5
16.31 5
16.32 5
16.33 5
16.34 5
16.35 5
16.36 5
16.37 5
16.38 5
16.39 5
16.4 5
16.41 5
16.42 5
16.43 5
16.44 5
16.45 5
16.46 5
16.47 5
16.48 5
16.49 5
16.5 5
16.51 5
16.52 5
16.53 5
16.54 5
16.55 5
16.56 5
16.57 5
16.58 5
16.59 5
16.6 5
16.61 5
16.62 5
16.63 5
16.64 5
16.65 5
16.66 5
16.67 5
16.68 5
16.69 5
16.7 5
16.71 5
16.72 5
16.73 5
16.74 5
16.75 5
16.76 5
16.77 5
16.78 5
16.79 5
16.8 5
16.81 5
16.82 5
16.83 5
16.84 5
16.85 5
16.86 5
16.87 5
16.88 5
16.89 5
16.9 5
16.91 5
16.92 5
16.93 5
16.94 5
16.95 5
16.96 5
16.97 5
16.98 5
16.99 5
17 5
17.01 5
17.02 5
17.03 5
17.04 5
17.05 5
17.06 5
17.07 5
17.08 5
17.09 5
17.1 5
17.11 5
17.12 5
17.13 5.0000001
17.14 5
17.15 4.9999998
17.16 5
17.17 5.000001
17.18 5.000002
17.19 5.0000021
17.2 5.000002
17.21 5.0000024
17.22 5.000003
17.23 5.0000034
17.24 5.000004
17.25 5.000005
17.26 5.000006
17.27 5.0000064
17.28 5.000007
17.29 5.0000084
17.3 5.00001
17.31 5.000011
17.32 5.000012
17.33 5.0000137
17.34 5.000016
17.35 5.0000185
17.36 5.000021
17.37 5.0000235
17.38 5.000026
17.39 5.0000287
17.4 5.000032
17.41 5.0000363
17.42 5.000041
17.43 5.0000454
17.44 5.00005
17.45 5.0000553
17.46 5.000061
17.47 5.0000668
17.48 5.000073
17.49 5.0000801
17.5 5.000088
17.51 5.0000963
17.52 5.000105
17.53 5.0001142
17.54 5.000124
17.55 5.0001343
17.56 5.000145
17.57 5.0001563
17.58 5.000168
17.59 5.0001802
17.6 5.000193
17.61 5.0002063
17.62 5.00022
17.63 5.0002338
17.64 5.000248
17.65 5.0002628
17.66 5.000278
17.67 5.0002934
17.68 5.000309
17.69 5.0003246
17.7 5.00034
17.71 5.000355
17.72 5.00037
17.73 5.0003854
17.74 5.000401
17.75 5.0004163
17.76 5.000431
17.77 5.0004447
17.78 5.000458
17.79 5.0004714
17.8 5.000484
17.81 5.0004951
17.82 5.000505
17.83 5.0005144
17.84 5.000523
17.85 5.0005306
17.86 5.000537
17.87 5.0005423
17.88 5.000547
17.89 5.0005512
17.9 5.000554
17.91 5.0005546
17.92 5.000554
17.93 5.0005531
17.94 5.000551
17.95 5.0005467
17.96 5.000541
17.97 5.0005348
17.98 5.000528
17.99 5.0005202
18 5.000511
18.01 5.0005003
18.02 5.000489
18.03 5.0004778
18.04 5.000466
18.05 5.0004529
18.06 5.000439
18.07 5.0004251
18.08 5.000411
18.09 5.0003962
18.1 5.000381
18.11 5.0003655
18.12 5.00035
18.13 5.0003345
18.14 5.000319
18.15 5.0003035
18.16 5.000288
18.17 5.0002728
18.18 5.000258
18.19 5.0002436
18.2 5.000229
18.21 5.0002141
18.22 5.0002
18.23 5.0001877
18.24 5.000176
18.25 5.0001634
18.26 5.000151
18.27 5.0001399
18.28 5.00013
18.29 5.0001208
18.3 5.000112
18.31 5.0001036
18.32 5.000095
18.33 5.0000861
18.34 5.000078
18.35 5.0000716
18.36 5.000066
18.37 5.0000601
18.38 5.000054
18.39 5.000048
18.4 5.000043
18.41 5.0000394
18.42 5.000036
18.43 5.0000319
18.44 5.000028
18.45 5.0000252
18.46 5.000023
18.47 5.0000207
18.48 5.000018
18.49 5.0000151
18.5 5.000013
18.51 5.0000126
18.52 5.000012
18.53 5.0000096
18.54 5.000007
18.55 5.000006
18.56 5.000006
18.57 5.000006
18.58 5.000006
18.59 5.0000059
18.6 5.000005
18.61 5.0000029
18.62 5.000001
18.63 5.0000006
18.64 5.000001
18.65 5.0000011
18.66 5.000001
18.67 5.0000011
18.68 5.000001
18.69 5.0000005
18.7 5
18.71 4.9999999
18.72 5
18.73 5
18.74 5
18.75 5
18.76 5
18.77 5
18.78 5
18.79 5
18.8 5
18.81 5
18.82 5
18.83 5
18.84 5
18.85 5
18.86 5
18.87 5
18.88 5
18.89 5
18.9 5
18.91 5
18.92 5
18.93 5
18.94 5
18.95 5
18.96 5
18.97 5
18.98 5
18.99 5
19 5
19.01 5
19.02 5
19.03 5
19.04 5
19.05 5
19.06 5
19.07 5
19.08 5
19.09 5
19.1 5
19.11 5
19.12 5
19.13 5
19.14 5
19.15 5
19.16 5
19.17 5
19.18 5
19.19 5
19.2 5
19.21 5
19.22 5
19.23 5
19.24 5
19.25 5
19.26 5
19.27 5
19.28 5
19.29 5
19.3 5
19.31 5
19.32 5
19.33 5
19.34 5
19.35 5
19.36 5
19.37 5
19.38 5
19.39 5
19.4 5
19.41 5
19.42 5
19.43 5
19.44 5
19.45 5
19.46 5
19.47 5
19.48 5
19.49 5
19.5 5
19.51 5
19.52 5
19.53 5
19.54 5
19.55 5
19.56 5
19.57 5
19.58 5
19.59 5
19.6 5
19.61 5
19.62 5
19.63 5
19.64 5
19.65 5
19.66 5
19.67 5
19.68 5
19.69 5
19.7 5
19.71 5
19.72 5
19.73 5
19.74 5
19.75 5
19.76 5
19.77 5
19.78 5
19.79 5
19.8 5
19.81 5
19.82 5
19.83 5
19.84 5
19.85 5
19.86 5
19.87 5
19.88 5
19.89 5
19.9 5
19.91 5
19.92 5
19.93 5
19.94 5
19.95 5
19.96 5
19.97 5
19.98 5
19.99 5
20 5
20.01 5
20.02 5
20.03 5
20.04 5
20.05 5
20.06 5
20.07 5
20.08 5
20.09 5
20.1 5
20.11 5
20.12 5
20.13 5
20.14 5
20.15 5
20.16 5
20.17 5
20.18 5
20.19 5
20.2 5
20.21 5
20.22 5
20.23 5
20.24 5
20.25 5
20.26 5
20.27 5
20.28 5
20.29 5
20.3 5
20.31 5
20.32 5
20.33 5
20.34 5
20.35 5
20.36 5
20.37 5
20.38 5
20.39 5
20.4 5
20.41 5
20.42 5
20.43 5
20.44 5
20.45 5
20.46 5
20.47 5
20.48 5
20.49 5
20.5 5
20.51 5
20.52 5
20.53 5
20.54 5
20.55 5
20.56 5
20.57 5
20.58 5
20.59 5
20.6 5
20.61 5
20.62 5
20.63 5
20.64 5
20.65 5
20.66 5
20.67 5
20.68 5
20.69 5
20.7 5
20.71 5
20.72 5
20.73 5
20.74 5
20.75 5
20.76 5
20.77 5
20.78 5
20.79 5
20.8 5
20.81 5
20.82 5
20.83 5
20.84 5
20.85 5
20.86 5
20.87 5
20.88 5
20.89 5
20.9 5
20.91 5
20.92 5
20.93 5
20.94 5
20.95 5
20.96 5
20.97 5
20.98 5
20.99 5
21 5
21.01 5
21.02 5
21.03 5
21.04 5
21.05 5
21.06 5
21.07 5
21.08 5
21.09 5
21.1 5
21.11 5
21.12 5
21.13 5
21.14 5
21.15 5
21.16 5
21.17 5
21.18 5
21.19 5
21.2 5
21.21 5
21.22 5
21.23 5
21.24 5
21.25 5
21.26 5
21.27 5
21.28 5
21.29 5
21.3 5
21.31 5
21.32 5
21.33 5
21.34 5
21.35 5
21.36 5
21.37 5
21.38 5
21.39 5
21.4 5
21.41 5
21.42 5
21.43 5
21.44 5
21.45 5
21.46 5
21.47 5
21.48 5
21.49 5
21.5 5
21.51 5
21.52 5
21.53 5
21.54 5
21.55 5
21.56 5
21.57 5
21.58 5
21.59 5
21.6 5
21.61 5
21.62 5
21.63 5
21.64 5
21.65 5
21.66 5
21.67 5
21.68 5
21.69 5
21.7 5
21.71 5
21.72 5
21.73 5
21.74 5
21.75 5
21.76 5
21.77 5
21.78 5
21.79 5
21.8 5
21.81 5
21.82 5
21.83 5
21.84 5
21.85 5
21.86 5
21.87 5
21.88 5
21.89 5
21.9 5
21.91 5
21.92 5
21.93 5
21.94 5
21.95 5
21.96 5
21.97 5
21.98 5
21.99 5
22 5
22.01 5
22.02 5
22.03 5
22.04 5
22.05 5
22.06 5
22.07 5
22.08 5
22.09 5
22.1 5
22.11 5
22.12 5
22.13 5
22.14 5
22.15 5
22.16 5
22.17 5
22.18 5
22.19 5
22.2 5
22.21 5
22.22 5
22.23 5
22.24 5
22.25 5
22.26 5
22.27 5
22.28 5
22.29 5
22.3 5
22.31 5
22.32 5
22.33 5
22.34 5
22.35 5
22.36 5
22.37 5
22.38 5
22.39 5
22.4 5
22.41 5
22.42 5
22.43 5
22.44 5
22.45 5
22.46 5
22.47 5
22.48 5
22.49 5
22.5 5
22.51 5
22.52 5
22.53 5
22.54 5
22.55 5
22.56 5
22.57 5
22.58 5
22.59 5
22.6 5
22.61 5
22.62 5
22.63 5
22.64 5
22.65 5
22.66 5
22.67 5
22.68 5
22.69 5
22.7 5
22.71 5
22.72 5
22.73 5
22.74 5
22.75 5
22.76 5
22.77 5
22.78 5
22.79 5
22.8 5
22.81 5
22.82 5
22.83 5
22.84 5
22.85 5
22.86 5
22.87 5
22.88 5
22.89 5
22.9 5
22.91 5
22.92 5
22.93 4.9999999
22.94 5
22.95 5.0000005
22.96 5.000001
22.97 5.0000011
22.98 5.000001
22.99 5.0000008
23 5.000001
23.01 5.0000018
23.02 5.000003
23.03 5.0000042
23.04 5.000005
23.05 5.0000054
23.06 5.000006
23.07 5.0000075
23.08 5.000009
23.09 5.0000099
23.1 5.000011
23.11 5.0000132
23.12 5.000016
23.13 5.0000189
23.14 5.000022
23.15 5.0000254
23.16 5.000029
23.17 5.0000327
23.18 5.000037
23.19 5.0000425
23.2 5.000049
23.21 5.0000561
23.22 5.000064
23.23 5.000073
23.24 5.000083
23.25 5.000094
23.26 5.000106
23.27 5.0001191
23.28 5.000134
23.29 5.0001512
23.3 5.00017
23.31 5.0001897
23.32 5.000211
23.33 5.0002347
23.34 5.000261
23.35 5.0002896
23.36 5.00032
23.37 5.0003521
23.38 5.000387
23.39 5.0004259
23.4 5.000468
23.41 5.0005123
23.42 5.000559
23.43 5.0006088
23.44 5.000662
23.45 5.0007186
23.46 5.000778
23.47 5.0008399
23.48 5.000905
23.49 5.000974
23.5 5.001046
23.51 5.0011202
23.52 5.001197
23.53 5.0012767
23.54 5.001359
23.55 5.0014435
23.56 5.00153
23.57 5.0016182
23.58 5.001708
23.59 5.0017992
23.6 5.001891
23.61 5.0019825
23.62 5.002074
23.63 5.0021656
23.64 5.002257
23.65 5.0023474
23.66 5.002436
23.67 5.0025218
23.68 5.002605
23.69 5.0026856
23.7 5.002763
23.71 5.0028366
23.72 5.002906
23.73 5.002971
23.74 5.003031
23.75 5.0030855
23.76 5.003134
23.77 5.0031761
23.78 5.003212
23.79 5.0032417
23.8 5.003265
23.81 5.0032816
23.82 5.003291
23.83 5.0032929
23.84 5.003288
23.85 5.0032771
23.86 5.003259
23.87 5.0032329
23.88 5.0032
23.89 5.0031618
23.9 5.003118
23.91 5.003068
23.92 5.003012
23.93 5.0029505
23.94 5.002884
23.95 5.0028131
23.96 5.002738
23.97 5.0026591
23.98 5.002577
23.99 5.0024922
24 5.002405
24.01 5.0023158
24.02 5.002225
24.03 5.0021332
24.04 5.002041
24.05 5.001949
24.06 5.001857
24.07 5.0017651
24.08 5.001674
24.09 5.0015845
24.1 5.001497
24.11 5.0014115
24.12 5.001328
24.13 5.0012463
24.14 5.001167
24.15 5.0010906
24.16 5.001017
24.17 5.0009459
24.18 5.000878
24.19 5.0008139
24.2 5.000753
24.21 5.0006945
24.22 5.000639
24.23 5.0005869
24.24 5.000538
24.25 5.000492
24.26 5.000449
24.27 5.000409
24.28 5.000372
24.29 5.0003378
24.3 5.000306
24.31 5.0002765
24.32 5.000249
24.33 5.0002235
24.34 5.0002
24.35 5.0001784
24.36 5.000159
24.37 5.0001421
24.38 5.000127
24.39 5.0001131
24.4 5.0001
24.41 5.0000877
24.42 5.000077
24.43 5.0000685
24.44 5.000061
24.45 5.0000534
24.46 5.000046
24.47 5.0000394
24.48 5.000034
24.49 5.0000297
24.5 5.000026
24.51 5.0000222
24.52 5.000019
24.53 5.0000168
24.54 5.000015
24.55 5.000013
24.56 5.000011
24.57 5.0000094
24.58 5.000008
24.59 5.0000064
24.6 5.000005
24.61 5.0000043
24.62 5.000004
24.63 5.0000035
24.64 5.000003
24.65 5.0000025
24.66 5.000002
24.67 5.0000015
24.68 5.000001
24.69 5.0000004
24.7 5
24.71 4.9999999
24.72 5
24.73 5
24.74 5
24.75 5
24.76 5
24.77 5
24.78 5
24.79 5
24.8 5
24.81 5
24.82 5
24.83 5
24.84 5
24.85 5
24.86 5
24.87 5
24.88 5
24.89 5
24.9 5
24.91 5
24.92 5
24.93 5
24.94 5
24.95 5
24.96 5
24.97 5
24.98 5
24.99 5
25 5
25.01 5
25.02 5
25.03 5
25.04 5
25.05 5
25.06 5
25.07 5
25.08 5
25.09 5
25.1 5
25.11 5
25.12 5
25.13 5
25.14 5
25.15 5
25.16 5
25.17 5
25.18 5
25.19 5
25.2 5
25.21 5
25.22 5
25.23 5
25.24 5
25.25 5
25.26 5
25.27 5
25.28 5
25.29 5
25.3 5
25.31 5
25.32 5
25.33 5
25.34 5
25.35 5
25.36 5
25.37 5
25.38 5
25.39 5
25.4 5
25.41 5
25.42 5
25.43 5
25.44 5
25.45 5
25.46 5
25.47 5
25.48 5
25.49 5
25.5 5
25.51 5
25.52 5
25.53 5
25.54 5
25.55 5
25.56 5
25.57 5
25.58 5
25.59 5
25.6 5
25.61 5
25.62 5
25.63 5
25.64 5
25.65 5
25.66 5
25.67 5
25.68 5
25.69 5
25.7 5
25.71 5
25.72 5
25.73 5
25.74 5
25.75 5
25.76 5
25.77 5
25.78 5
25.79 5
25.8 5
25.81 5
25.82 5
25.83 5
25.84 5
25.85 5
25.86 5
25.87 5
25.88 5
25.89 5
25.9 5
25.91 5
25.92 5
25.93 5
25.94 5
25.95 5
25.96 5
25.97 5
25.98 5
25.99 5
26 5
26.01 5
26.02 5
26.03 5
26.04 5
26.05 5
26.06 5
26.07 5
26.08 5
26.09 5
26.1 5
26.11 5
26.12 5
26.13 5
26.14 5
26.15 5
26.16 5
26.17 5
26.18 5
26.19 5
26.2 5
26.21 5
26.22 5
26.23 5
26.24 5
26.25 5
26.26 5
26.27 5
26.28 5
26.29 5
26.3 5
26.31 5
26.32 5
26.33 5
26.34 5
26.35 5
26.36 5
26.37 5
26.38 5
26.39 5
26.4 5
26.41 5
26.42 5
26.43 5
26.44 5
26.45 5
26.46 5
26.47 5
26.48 5
26.49 5
26.5 5
26.51 5
26.52 5
26.53 5
26.54 5
26.55 5
26.56 5
26.57 5
26.58 5
26.59 5
26.6 5
26.61 5
26.62 5
26.63 5
26.64 5
26.65 5
26.66 5
26.67 5
26.68 5
26.69 5
26.7 5
26.71 5
26.72 5
26.73 4.9999999
26.74 5
26.75 5.0000004
26.76 5.000001
26.77 5.0000014
26.78 5.000002
26.79 5.000003
26.8 5.000004
26.81 5.0000045
26.82 5.000005
26.83 5.000006
26.84 5.000007
26.85 5.0000078
26.86 5.000009
26.87 5.0000113
26.88 5.000014
26.89 5.0000164
26.9 5.000019
26.91 5.0000226
26.92 5.000027
26.93 5.0000318
26.94 5.000037
26.95 5.0000425
26.96 5.000049
26.97 5.0000569
26.98 5.000066
26.99 5.0000759
27 5.000087
27.01 5.0000996
27.02 5.000114
27.03 5.0001305
27.04 5.000149
27.05 5.0001692
27.06 5.000192
27.07 5.000218
27.08 5.000247
27.09 5.0002788
27.1 5.000314
27.11 5.000353
27.12 5.000396
27.13 5.0004428
27.14 5.000494
27.15 5.0005499
27.16 5.000611
27.17 5.0006775
27.18 5.00075
27.19 5.0008287
27.2 5.000913
27.21 5.0010027
27.22 5.001099
27.23 5.0012031
27.24 5.001314
27.25 5.0014309
27.26 5.001555
27.27 5.0016875
27.28 5.001827
27.29 5.0019722
27.3 5.002124
27.31 5.0022834
27.32 5.00245
27.33 5.0026228
27.34 5.002801
27.35 5.0029839
27.36 5.003172
27.37 5.0033655
27.38 5.003563
27.39 5.0037628
27.4 5.003965
27.41 5.0041695
27.42 5.004375
27.43 5.0045801
27.44 5.004784
27.45 5.0049859
27.46 5.005185
27.47 5.0053804
27.48 5.005571
27.49 5.0057557
27.5 5.005933
27.51 5.0061017
27.52 5.006261
27.53 5.0064104
27.54 5.006549
27.55 5.0066761
27.56 5.006791
27.57 5.0068931
27.58 5.006981
27.59 5.0070535
27.6 5.007111
27.61 5.0071537
27.62 5.007181
27.63 5.007192
27.64 5.007187
27.65 5.0071663
27.66 5.00713
27.67 5.0070781
27.68 5.007011
27.69 5.0069291
27.7 5.006833
27.71 5.0067235
27.72 5.006601
27.73 5.0064662
27.74 5.00632
27.75 5.0061636
27.76 5.005998
27.77 5.0058242
27.78 5.005643
27.79 5.0054553
27.8 5.005262
27.81 5.0050643
27.82 5.004863
27.83 5.0046591
27.84 5.004454
27.85 5.0042492
27.86 5.004045
27.87 5.0038415
27.88 5.00364
27.89 5.0034416
27.9 5.003247
27.91 5.0030565
27.92 5.002871
27.93 5.0026912
27.94 5.002517
27.95 5.0023484
27.96 5.002186
27.97 5.0020306
27.98 5.001882
27.99 5.0017403
28 5.001606
28.01 5.0014796
28.02 5.00136
28.03 5.0012463
28.04 5.001139
28.05 5.0010389
28.06 5.000946
28.07 5.00086
28.08 5.00078
28.09 5.0007052
28.1 5.000636
28.11 5.0005729
28.12 5.000515
28.13 5.0004617
28.14 5.000413
28.15 5.0003692
28.16 5.000329
28.17 5.0002916
28.18 5.000258
28.19 5.000229
28.2 5.000203
28.21 5.0001783
28.22 5.000156
28.23 5.0001374
28.24 5.000121
28.25 5.0001053
28.26 5.000091
28.27 5.0000792
28.28 5.000069
28.29 5.0000595
28.3 5.000051
28.31 5.0000439
28.32 5.000038
28.33 5.0000329
28.34 5.000028
28.35 5.0000232
28.36 5.000019
28.37 5.0000161
28.38 5.000014
28.39 5.000012
28.4 5.00001
28.41 5.0000082
28.42 5.000007
28.43 5.0000065
28.44 5.000006
28.45 5.000005
28.46 5.000004
28.47 5.0000034
28.48 5.000003
28.49 5.0000027
28.5 5.000002
28.51 5.0000009
28.52 5
28.53 4.9999998
28.54 5
28.55 5
28.56 5
28.57 5
28.58 5
28.59 5
28.6 5
28.61 5
28.62 5
28.63 5
28.64 5
28.65 5
28.66 5
28.67 5
28.68 5
28.69 5
28.7 5
28.71 5
28.72 5
28.73 5
28.74 5
28.75 5
28.76 5
28.77 5
28.78 5
28.79 5
28.8 5
28.81 5
28.82 5
28.83 5
28.84 5
28.85 5
28.86 5
28.87 5
28.88 5
28.89 5
28.9 5
28.91 5
28.92 5
28.93 5
28.94 5
28.95 5
28.96 5
28.97 5
28.98 5
28.99 5
29 5
29.01 5
29.02 5
29.03 5
29.04 5
29.05 5
29.06 5
29.07 5
29.08 5
29.09 5
29.1 5
29.11 5
29.12 5
29.13 5
29.14 5
29.15 5
29.16 5
29.17 5
29.18 5
29.19 5
29.2 5
29.21 5
29.22 5
29.23 5
29.24 5
29.25 5
29.26 5
29.27 4.9999999
29.28 5
29.29 5.0000005
29.3 5.000001
29.31 5.0000011
29.32 5.000001
29.33 5.000001
29.34 5.000001
29.35 5.000001
29.36 5.000001
29.37 5.0000012
29.38 5.000002
29.39 5.0000034
29.4 5.000005
29.41 5.0000062
29.42 5.000007
29.43 5.0000075
29.44 5.000008
29.45 5.0000088
29.46 5.00001
29.47 5.0000118
29.48 5.000014
29.49 5.0000163
29.5 5.000019
29.51 5.0000225
29.52 5.000026
29.53 5.0000289
29.54 5.000032
29.55 5.0000364
29.56 5.000042
29.57 5.0000482
29.58 5.000055
29.59 5.0000622
29.6 5.00007
29.61 5.0000785
29.62 5.000088
29.63 5.0000989
29.64 5.000111
29.65 5.0001243
29.66 5.000139
29.67 5.0001553
29.68 5.000173
29.69 5.0001918
29.7 5.000212
29.71 5.000234
29.72 5.000258
29.73 5.0002843
29.74 5.000313
29.75 5.0003443
29.76 5.000378
29.77 5.000414
29.78 5.000452
29.79 5.0004921
29.8 5.000535
29.81 5.0005812
29.82 5.00063
29.83 5.0006806
29.84 5.000734
29.85 5.0007911
29.86 5.000851
29.87 5.0009129
29.88 5.000977
29.89 5.0010438
29.9 5.001113
29.91 5.0011844
29.92 5.001258
29.93 5.0013336
29.94 5.001411
29.95 5.0014899
29.96 5.00157
29.97 5.0016508
29.98 5.001732
29.99 5.0018133
30 5.001895
30.01 5.0019772
30.02 5.002059
30.03 5.0021395
30.04 5.002218
30.05 5.0022941
30.06 5.002368
30.07 5.00244
30.08 5.002509
30.09 5.0025739
30.1 5.002635
30.11 5.0026926
30.12 5.002746
30.13 5.0027942
30.14 5.002837
30.15 5.0028743
30.16 5.002906
30.17 5.0029319
30.18 5.002952
30.19 5.002966
30.2 5.002974
30.21 5.0029758
30.22 5.002971
30.23 5.0029594
30.24 5.002942
30.25 5.0029195
30.26 5.002891
30.27 5.0028555
30.28 5.002814
30.29 5.0027677
30.3 5.002717
30.31 5.0026618
30.32 5.002602
30.33 5.0025376
30.34 5.002469
30.35 5.0023968
30.36 5.002322
30.37 5.0022455
30.38 5.002167
30.39 5.0020864
30.4 5.002004
30.41 5.0019206
30.42 5.001837
30.43 5.0017539
30.44 5.001671
30.45 5.0015878
30.46 5.001505
30.47 5.0014236
30.48 5.001344
30.49 5.0012665
30.5 5.001191
30.51 5.0011173
30.52 5.001046
30.53 5.0009778
30.54 5.000912
30.55 5.0008482
30.56 5.000787
30.57 5.0007293
30.58 5.000675
30.59 5.0006236
30.6 5.000575
30.61 5.0005291
30.62 5.000486
30.63 5.0004459
30.64 5.000409
30.65 5.0003751
30.66 5.000344
30.67 5.0003152
30.68 5.000289
30.69 5.0002656
30.7 5.000245
30.71 5.000227
30.72 5.000211
30.73 5.0001968
30.74 5.000185
30.75 5.0001764
30.76 5.00017
30.77 5.000165
30.78 5.000162
30.79 5.0001619
30.8 5.000164
30.81 5.0001677
30.82 5.000173
30.83 5.0001802
30.84 5.00019
30.85 5.0002026
30.86 5.000217
30.87 5.0002325
30.88 5.00025
30.89 5.0002706
30.9 5.000294
30.91 5.0003194
30.92 5.000347
30.93 5.0003769
30.94 5.000409
30.95 5.0004433
30.96 5.00048
30.97 5.0005194
30.98 5.000561
30.99 5.0006045
31 5.00065
31.01 5.0006978
31.02 5.000748
31.03 5.0008007
31.04 5.000855
31.05 5.0009105
31.06 5.000968
31.07 5.0010283
31.08 5.00109
31.09 5.0011518
31.1 5.001214
31.11 5.0012773
31.12 5.001341
31.13 5.0014045
31.14 5.001468
31.15 5.0015317
31.16 5.001595
31.17 5.0016573
31.18 5.001718
31.19 5.0017765
31.2 5.001833
31.21 5.0018876
31.22 5.00194
31.23 5.0019896
31.24 5.002036
31.25 5.0020789
31.26 5.002118
31.27 5.0021532
31.28 5.002184
31.29 5.0022101
31.3 5.002232
31.31 5.0022503
31.32 5.002264
31.33 5.0022722
31.34 5.002275
31.35 5.0022728
31.36 5.002266
31.37 5.0022549
31.38 5.002239
31.39 5.0022179
31.4 5.002192
31.41 5.0021619
31.42 5.002128
31.43 5.0020904
31.44 5.002049
31.45 5.0020036
31.46 5.001955
31.47 5.0019038
31.48 5.00185
31.49 5.0017935
31.5 5.001735
31.51 5.0016753
31.52 5.001614
31.53 5.0015508
31.54 5.001487
31.55 5.0014236
31.56 5.00136
31.57 5.0012954
31.58 5.001231
31.59 5.0011679
31.6 5.001106
31.61 5.001045
31.62 5.000985
31.63 5.0009261
31.64 5.000869
31.65 5.0008144
31.66 5.000762
31.67 5.0007113
31.68 5.000662
31.69 5.000614
31.7 5.000568
31.71 5.0005246
31.72 5.000484
31.73 5.000446
31.74 5.00041
31.75 5.0003754
31.76 5.000343
31.77 5.0003135
31.78 5.000286
31.79 5.0002597
31.8 5.000235
31.81 5.0002126
31.82 5.000192
31.83 5.0001727
31.84 5.000155
31.85 5.0001393
31.86 5.000125
31.87 5.0001113
31.88 5.000099
31.89 5.0000885
31.9 5.000079
31.91 5.0000696
31.92 5.000061
31.93 5.0000541
31.94 5.000048
31.95 5.0000419
31.96 5.000036
31.97 5.0000309
31.98 5.000027
31.99 5.0000244
32 5.000022
32.01 5.000019
32.02 5.000016
32.03 5.0000137
32.04 5.000012
32.05 5.0000105
32.06 5.000009
32.07 5.0000073
32.08 5.000006
32.09 5.0000054
32.1 5.000005
32.11 5.000004
32.12 5.000003
32.13 5.0000024
32.14 5.000002
32.15 5.0000014
32.16 5.000001
32.17 5.000001
32.18 5.000001
32.19 5.0000005
32.2 5
32.21 4.9999999
32.22 5
32.23 5
32.24 5
32.25 5
32.26 5
32.27 5
32.28 5
32.29 5
32.3 5
32.31 5
32.32 5
32.33 5
32.34 5
32.35 5
32.36 5
32.37 5
32.38 5
32.39 5
32.4 5
32.41 5
32.42 5
32.43 5
32.44 5
32.45 5
32.46 5
32.47 5
32.48 5
32.49 5
32.5 5
32.51 5
32.52 5
32.53 5
32.54 5
32.55 5
32.56 5
32.57 5
32.58 5
32.59 5
32.6 5
32.61 5
32.62 5
32.63 5
32.64 5
32.65 5
32.66 5
32.67 5
32.68 5
32.69 5
32.7 5
32.71 5
32.72 5
32.73 5
32.74 5
32.75 5
32.76 5
32.77 5
32.78 5
32.79 5
32.8 5
32.81 5
32.82 5
32.83 5
32.84 5
32.85 5
32.86 5
32.87 5
32.88 5
32.89 5
32.9 5
32.91 5
32.92 5
32.93 5
32.94 5
32.95 5
32.96 5
32.97 5
32.98 5
32.99 5
33 5
33.01 5
33.02 5
33.03 5
33.04 5
33.05 5
33.06 5
33.07 5
33.08 5
33.09 5
33.1 5
33.11 5
33.12 5
33.13 5
33.14 5
33.15 5
33.16 5
33.17 5
33.18 5
33.19 5
33.2 5
33.21 5
33.22 5
33.23 5
33.24 5
33.25 5
33.26 5
33.27 5
33.28 5
33.29 5
33.3 5
33.31 5
33.32 5
33.33 5
33.34 5
33.35 5
33.36 5
33.37 5
33.38 5
33.39 5
33.4 5
33.41 5
33.42 5
33.43 5
33.44 5
33.45 5
33.46 5
33.47 5
33.48 5
33.49 5
33.5 5
33.51 5
33.52 5
33.53 5
33.54 5
33.55 5
33.56 5
33.57 5
33.58 5
33.59 5
33.6 5
33.61 5
33.62 5
33.63 5
33.64 5
33.65 5
33.66 5
33.67 5
33.68 5
33.69 5
33.7 5
33.71 5
33.72 5
33.73 5
33.74 5
33.75 5
33.76 5
33.77 5
33.78 5
33.79 5
33.8 5
33.81 5
33.82 5
33.83 5
33.84 5
33.85 5
33.86 5
33.87 5
33.88 5
33.89 5
33.9 5
33.91 5
33.92 5
33.93 5
33.94 5
33.95 5
33.96 5
33.97 5
33.98 5
33.99 5
34 5
34.01 5
34.02 5
34.03 5
34.04 5
34.05 5
34.06 5
34.07 5
34.08 5
34.09 5
34.1 5
34.11 5
34.12 5
34.13 5
34.14 5
34.15 5
34.16 5
34.17 5
34.18 5
34.19 5
34.2 5
34.21 5
34.22 5
34.23 5
34.24 5
34.25 5
34.26 5
34.27 5
34.28 5
34.29 5
34.3 5
34.31 5
34.32 5
34.33 5
34.34 5
34.35 5
34.36 5
34.37 5
34.38 5
34.39 5
34.4 5
&
@target G0.S2
@type xy
0 10
0.01 10
0.02 10
0.03 10
0.04 10
0.05 10
0.06 10
0.07 10
0.08 10
0.09 10
0.1 10
0.11 10
0.12 10
0.13 10
0.14 10
0.15 10
0.16 10
0.17 10
0.18 10
0.19 10
0.2 10
0.21 10
0.22 10
0.23 10
0.24 10
0.25 10
0.26 10
0.27 10
0.28 10
0.29 10
0.3 10
0.31 10
0.32 10
0.33 10
0.34 10
0.35 10
0.36 10
0.37 10
0.38 10
0.39 10
0.4 10
0.41 10
0.42 10
0.43 10
0.44 10
0.45 10
0.46 10
0.47 10
0.48 10
0.49 10
0.5 10
0.51 10
0.52 10
0.53 10
0.54 10
0.55 10
0.56 10
0.57 10
0.58 10
0.59 10
0.6 10
0.61 10
0.62 10
0.63 10
0.64 10
0.65 10
0.66 10
0.67 10
0.68 10
0.69 10
0.7 10
0.71 10
0.72 10
0.73 10
0.74 10
0.75 10
0.76 10
0.77 10
0.78 10
0.79 10
0.8 10
0.81 10
0.82 10
0.83 10
0.84 10
0.85 10
0.86 10
0.87 10
0.88 10
0.89 10
0.9 10
0.91 10
0.92 10
0.93 10
0.94 10
0.95 10
0.96 10
0.97 10
0.98 10
0.99 10
1 10
1.01 10
1.02 10
1.03 10
1.04 10
1.05 10
1.06 10
1.07 10
1.08 10
1.09 10
1.1 10
1.11 10
1.12 10
1.13 10
1.14 10
1.15 10
1.16 10
1.17 10
1.18 10
1.19 10
1.2 10
1.21 10
1.22 10
1.23 10
1.24 10
1.25 10
1.26 10
1.27 10
1.28 10
1.29 10
1.3 10
1.31 10
1.32 10
1.33 10
1.34 10
1.35 10
1.36 10
1.37 10
1.38 10
1.39 10
1.4 10
1.41 10
1.42 10
1.43 10
1.44 10
1.45 10
1.46 10
1.47 10
1.48 10
1.49 10
1.5 10
1.51 10
1.52 10
1.53 10
1.54 10
1.55 10
1.56 10
1.57 10
1.58 10
1.59 10
1.6 10
1.61 10
1.62 10
1.63 10
1.64 10
1.65 10
1.66 10
1.67 10
1.68 10
1.69 10
1.7 10
1.71 10
1.72 10
1.73 10
1.74 10
1.75 10
1.76 10
1.77 10
1.78 10
1.79 10
1.8 10
1.81 10
1.82 10
1.83 10
1.84 10
1.85 10
1.86 10
1.87 10
1.88 10
1.89 10
1.9 10
1.91 10
1.92 10
1.93 10
1.94 10
1.95 10
1.96 10
1.97 10
1.98 10
1.99 10
2 10
2.01 10
2.02 10
2.03 10
2.04 10
2.05 10
2.06 10
2.07 10
2.08 10
2.09 10
2.1 10
2.11 10
2.12 10
2.13 10
2.14 10
2.15 10
2.16 10
2.17 10
2.18 10
2.19 10
2.2 10
2.21 10
2.22 10
2.23 10
2.24 10
2.25 10
2.26 10
2.27 9.9999997
2.28 10
2.29 10.000002
2.3 10.000003
2.31 10.000003
2.32 10.000003
2.33 10.000004
2.34 10.000006
2.35 10.000008
2.36 10.000009
2.37 10.000011
2.38 10.000013
2.39 10.000016
2.4 10.00002
2.41 10.000025
2.42 10.000032
2.43 10.00004
2.44 10.00005
2.45 10.000063
2.46 10.000078
2.47 10.000097
2.48 10.000119
2.49 10.000146
2.5 10.000179
2.51 10.00022
2.52 10.000269
2.53 10.000327
2.54 10.000398
2.55 10.000484
2.56 10.000587
2.57 10.00071
2.58 10.000856
2.59 10.00103
2.6 10.001238
2.61 10.001484
2.62 10.001775
2.63 10.002118
2.64 10.002522
2.65 10.002997
2.66 10.003554
2.67 10.004203
2.68 10.004961
2.69 10.005844
2.7 10.006868
2.71 10.008053
2.72 10.009421
2.73 10.010999
2.74 10.012813
2.75 10.014894
2.76 10.017275
2.77 10.019992
2.78 10.023086
2.79 10.0266
2.8 10.030582
2.81 10.035084
2.82 10.040161
2.83 10.045872
2.84 10.052281
2.85 10.059456
2.86 10.06747
2.87 10.076397
2.88 10.086316
2.89 10.097311
2.9 10.109469
2.91 10.122879
2.92 10.137633
2.93 10.153824
2.94 10.171548
2.95 10.190901
2.96 10.211979
2.97 10.234875
2.98 10.259683
2.99 10.286492
3 10.315388
3.01 10.346452
3.02 10.379758
3.03 10.415373
3.04 10.453353
3.05 10.493747
3.06 10.536588
3.07 10.581903
3.08 10.629695
3.09 10.679959
3.1 10.732671
3.11 10.787794
3.12 10.845262
3.13 10.904999
3.14 10.966902
3.15 11.030857
3.16 11.096719
3.17 11.164328
3.18 11.2335
3.19 11.304035
3.2 11.375707
3.21 11.448277
3.22 11.521482
3.23 11.595048
3.24 11.668682
3.25 11.742081
3.26 11.814927
3.27 11.886896
3.28 11.957656
3.29 12.026871
3.3 12.094202
3.31 12.159314
3.32 12.221874
3.33 12.281557
3.34 12.338048
3.35 12.391042
3.36 12.440254
3.37 12.485409
3.38 12.526263
3.39 12.562585
3.4 12.594178
3.41 12.620861
3.42 12.642493
3.43 12.658951
3.44 12.670153
3.45 12.676038
3.46 12.676589
3.47 12.671809
3.48 12.661745
3.49 12.646462
3.5 12.626068
3.51 12.600687
3.52 12.570484
3.53 12.53564
3.54 12.496367
3.55 12.452894
3.56 12.405475
3.57 12.354377
3.58 12.299886
3.59 12.242298
3.6 12.181919
3.61 12.119061
3.62 12.054044
3.63 11.987188
3.64 11.918811
3.65 11.84923
3.66 11.778757
3.67 11.707697
3.68 11.636341
3.69 11.564973
3.7 11.493863
3.71 11.423272
3.72 11.353436
3.73 11.284582
3.74 11.216913
3.75 11.150623
3.76 11.08588
3.77 11.022838
3.78 10.96163
3.79 10.902374
3.8 10.845165
3.81 10.790085
3.82 10.737195
3.83 10.686543
3.84 10.638159
3.85 10.592063
3.86 10.548255
3.87 10.506726
3.88 10.467452
3.89 10.430404
3.9 10.395539
3.91 10.362806
3.92 10.332147
3.93 10.3035
3.94 10.276794
3.95 10.251955
3.96 10.228906
3.97 10.207567
3.98 10.187855
3.99 10.169688
4 10.152983
4.01 10.137656
4.02 10.123625
4.03 10.11081
4.04 10.09913
4.05 10.088508
4.06 10.07887
4.07 10.070145
4.08 10.062263
4.09 10.055158
4.1 10.048767
4.11 10.043032
4.12 10.037897
4.13 10.033309
4.14 10.029218
4.15 10.025579
4.16 10.022348
4.17 10.019485
4.18 10.016956
4.19 10.014726
4.2 10.012764
4.21 10.01104
4.22 10.009529
4.23 10.008209
4.24 10.007058
4.25 10.006056
4.26 10.005185
4.27 10.00443
4.28 10.003777
4.29 10.003214
4.3 10.00273
4.31 10.002314
4.32 10.001957
4.33 10.001651
4.34 10.00139
4.35 10.001169
4.36 10.000981
4.37 10.000822
4.38 10.000687
4.39 10.000573
4.4 10.000478
4.41 10.000398
4.42 10.000332
4.43 10.000276
4.44 10.00023
4.45 10.000192
4.46 10.000161
4.47 10.000137
4.48 10.000119
4.49 10.000105
4.5 10.000095
4.51 10.000089
4.52 10.000088
4.53 10.00009
4.54 10.000097
4.55 10.000109
4.56 10.000126
4.57 10.000148
4.58 10.000176
4.59 10.000212
4.6 10.000257
4.61 10.000313
4.62 10.000381
4.63 10.000465
4.64 10.000566
4.65 10.000689
4.66 10.000837
4.67 10.001016
4.68 10.00123
4.69 10.001485
4.7 10.001789
4.71 10.002153
4.72 10.002585
4.73 10.003096
4.74 10.003701
4.75 10.004414
4.76 10.005253
4.77 10.006237
4.78 10.007389
4.79 10.008735
4.8 10.010304
4.81 10.012127
4.82 10.014241
4.83 10.016686
4.84 10.019509
4.85 10.022758
4.86 10.026489
4.87 10.030764
4.88 10.03565
4.89 10.04122
4.9 10.047556
4.91 10.054745
4.92 10.062882
4.93 10.072068
4.94 10.082413
4.95 10.094035
4.96 10.107059
4.97 10.121617
4.98 10.137849
4.99 10.155903
5 10.175932
5.01 10.198095
5.02 10.222557
5.03 10.249488
5.04 10.279059
5.05 10.311445
5.06 10.346821
5.07 10.385362
5.08 10.42724
5.09 10.472623
5.1 10.52167
5.11 10.574535
5.12 10.631357
5.13 10.692267
5.14 10.757375
5.15 10.826778
5.16 10.900543
5.17 10.978723
5.18 11.061337
5.19 11.148383
5.2 11.23982
5.21 11.335582
5.22 11.435558
5.23 11.53961
5.24 11.647551
5.25 11.759167
5.26 11.874189
5.27 11.992322
5.28 12.113216
5.29 12.236496
5.3 12.361733
5.31 12.488473
5.32 12.616217
5.33 12.744442
5.34 12.872586
5.35 13.000068
5.36 13.126281
5.37 13.250605
5.38 13.372401
5.39 13.491027
5.4 13.605838
5.41 13.716192
5.42 13.821459
5.43 13.92102
5.44 14.014284
5.45 14.100679
5.46 14.179677
5.47 14.250777
5.48 14.313535
5.49 14.367539
5.5 14.412448
5.51 14.44796
5.52 14.473852
5.53 14.489942
5.54 14.496134
5.55 14.492376
5.56 14.478704
5.57 14.455199
5.58 14.422026
5.59 14.379391
5.6 14.327584
5.61 14.266932
5.62 14.197835
5.63 14.120723
5.64 14.036088
5.65 13.944449
5.66 13.846372
5.67 13.74244
5.68 13.633267
5.69 13.519481
5.7 13.401721
5.71 13.280633
5.72 13.15686
5.73 13.031042
5.74 12.903804
5.75 12.775758
5.76 12.64749
5.77 12.519569
5.78 12.392526
5.79 12.266868
5.8 12.143058
5.81 12.021534
5.82 11.902682
5.83 11.786861
5.84 11.674377
5.85 11.565509
5.86 11.46048
5.87 11.359488
5.88 11.262679
5.89 11.170173
5.9 11.082044
5.91 10.998343
5.92 10.919077
5.93 10.844235
5.94 10.773772
5.95 10.707624
5.96 10.645699
5.97 10.587891
5.98 10.534073
5.99 10.48411
6 10.437851
6.01 10.395137
6.02 10.355801
6.03 10.319672
6.04 10.286577
6.05 10.25634
6.06 10.228787
6.07 10.203743
6.08 10.18104
6.09 10.160511
6.1 10.141995
6.11 10.125337
6.12 10.110389
6.13 10.097008
6.14 10.085062
6.15 10.074421
6.16 10.064968
6.17 10.056589
6.18 10.049182
6.19 10.04265
6.2 10.036905
6.21 10.031862
6.22 10.027448
6.23 10.023592
6.24 10.020234
6.25 10.017315
6.26 10.014785
6.27 10.012596
6.28 10.010708
6.29 10.009082
6.3 10.007687
6.31 10.006492
6.32 10.00547
6.33 10.004598
6.34 10.003857
6.35 10.003229
6.36 10.002697
6.37 10.002247
6.38 10.001868
6.39 10.00155
6.4 10.001283
6.41 10.00106
6.42 10.000874
6.43 10.000718
6.44 10.000589
6.45 10.000482
6.46 10.000394
6.47 10.000321
6.48 10.000261
6.49 10.000211
6.5 10.000171
6.51 10.000139
6.52 10.000113
6.53 10.000091
6.54 10.000072
6.55 10.000058
6.56 10.000047
6.57 10.000038
6.58 10.00003
6.59 10.000023
6.6 10.000018
6.61 10.000014
6.62 10.000011
6.63 10.000009
6.64 10.000007
6.65 10.000005
6.66 10.000004
6.67 10.000004
6.68 10.000003
6.69 10.000001
6.7 10
6.71 9.9999997
6.72 10
6.73 10
6.74 10
6.75 10
6.76 10
6.77 10
6.78 10
6.79 10
6.8 10
6.81 10
6.82 10
6.83 10
6.84 10
6.85 10
6.86 10
6.87 10
6.88 10
6.89 10
6.9 10
6.91 10
6.92 10
6.93 10
6.94 10
6.95 10
6.96 10
6.97 10
6.98 10
6.99 10
7 10
7.01 10
7.02 10
7.03 10
7.04 10
7.05 10
7.06 10
7.07 10
7.08 10
7.09 10
7.1 10
7.11 10
7.12 10
7.13 10
7.14 10
7.15 10
7.16 10
7.17 10
7.18 10
7.19 10
7.2 10
7.21 10
7.22 10
7.23 10
7.24 10
7.25 10
7.26 10
7.27 10
7.28 10
7.29 10
7.3 10
7.31 10
7.32 10
7.33 10
7.34 10
7.35 10
7.36 10
7.37 10
7.38 10
7.39 10
7.4 10
7.41 10
7.42 10
7.43 10
7.44 10
7.45 10
7.46 10
7.47 10
7.48 10
7.49 10
7.5 10
7.51 10
7.52 10
7.53 10
7.54 10
7.55 10
7.56 10
7.57 10
7.58 10
7.59 10
7.6 10
7.61 10
7.62 10
7.63 10
7.64 10
7.65 10
7.66 10
7.67 10
7.68 10
7.69 10
7.7 10
7.71 10
7.72 10
7.73 10
7.74 10
7.75 10
7.76 10
7.77 10
7.78 10
7.79 10
7.8 10
7.81 10
7.82 10
7.83 10
7.84 10
7.85 10
7.86 10
7.87 10
7.88 10
7.89 10
7.9 10
7.91 10
7.92 10
7.93 10
7.94 10
7.95 10
7.96 10
7.97 10
7.98 10
7.99 10
8 10
8.01 10
8.02 10
8.03 10
8.04 10
8.05 10
8.06 10
8.07 10
8.08 10
8.09 10
8.1 10
8.11 10
8.12 10
8.13 10
8.14 10
8.15 10
8.16 10
8.17 10
8.18 10
8.19 10
8.2 10
8.21 10
8.22 10
8.23 10
8.24 10
8.25 10
8.26 10
8.27 10
8.28 10
8.29 9.9999999
8.3 10
8.31 10
8.32 10.000001
8.33 10.000001
8.34 10.000001
8.35 10.000001
8.36 10.000001
8.37 10.000001
8.38 10.000002
8.39 10.000003
8.4 10.000005
8.41 10.000006
8.42 10.000007
8.43 10.000008
8.44 10.00001
8.45 10.000013
8.46 10.000016
8.47 10.000019
8.48 10.000023
8.49 10.000028
8.5 10.000034
8.51 10.000041
8.52 10.000049
8.53 10.00006
8.54 10.000072
8.55 10.000086
8.56 10.000102
8.57 10.000121
8.58 10.000144
8.59 10.000171
8.6 10.000202
8.61 10.00024
8.62 10.000283
8.63 10.000332
8.64 10.000389
8.65 10.000456
8.66 10.000533
8.67 10.000622
8.68 10.000724
8.69 10.000841
8.7 10.000975
8.71 10.001128
8.72 10.001301
8.73 10.001498
8.74 10.001721
8.75 10.001973
8.76 10.002259
8.77 10.002581
8.78 10.002943
8.79 10.003347
8.8 10.003799
8.81 10.004303
8.82 10.004864
8.83 10.005486
8.84 10.006175
8.85 10.006937
8.86 10.007777
8.87 10.008701
8.88 10.009714
8.89 10.010822
8.9 10.012032
8.91 10.01335
8.92 10.014781
8.93 10.016332
8.94 10.018009
8.95 10.019817
8.96 10.021761
8.97 10.023846
8.98 10.026076
8.99 10.028455
9 10.030988
9.01 10.033677
9.02 10.036524
9.03 10.039529
9.04 10.042692
9.05 10.046014
9.06 10.049491
9.07 10.053121
9.08 10.056898
9.09 10.060818
9.1 10.064873
9.11 10.069055
9.12 10.073353
9.13 10.077758
9.14 10.082256
9.15 10.086834
9.16 10.091477
9.17 10.096167
9.18 10.100887
9.19 10.105619
9.2 10.110342
9.21 10.115037
9.22 10.119682
9.23 10.124255
9.24 10.128734
9.25 10.133096
9.26 10.137319
9.27 10.141382
9.28 10.14526
9.29 10.148932
9.3 10.152377
9.31 10.155577
9.32 10.158513
9.33 10.161164
9.34 10.163517
9.35 10.165557
9.36 10.167272
9.37 10.16865
9.38 10.169682
9.39 10.170361
9.4 10.170684
9.41 10.170648
9.42 10.170254
9.43 10.169504
9.44 10.168402
9.45 10.166954
9.46 10.16517
9.47 10.163061
9.48 10.160639
9.49 10.157919
9.5 10.154917
9.51 10.15165
9.52 10.148139
9.53 10.144404
9.54 10.140465
9.55 10.136343
9.56 10.132062
9.57 10.127645
9.58 10.123114
9.59 10.118492
9.6 10.113801
9.61 10.109064
9.62 10.104303
9.63 10.099537
9.64 10.094786
9.65 10.09007
9.66 10.085407
9.67 10.080813
9.68 10.076303
9.69 10.07189
9.7 10.067588
9.71 10.063408
9.72 10.05936
9.73 10.055452
9.74 10.05169
9.75 10.04808
9.76 10.044627
9.77 10.041333
9.78 10.038201
9.79 10.03523
9.8 10.032421
9.81 10.029772
9.82 10.02728
9.83 10.024943
9.84 10.022758
9.85 10.02072
9.86 10.018823
9.87 10.017063
9.88 10.015434
9.89 10.013932
9.9 10.012549
9.91 10.011278
9.92 10.010113
9.93 10.00905
9.94 10.008082
9.95 10.007202
9.96 10.006403
9.97 10.00568
9.98 10.005028
9.99 10.004442
10 10.003916
10.01 10.003444
10.02 10.003022
10.03 10.002647
10.04 10.002314
10.05 10.002017
10.06 10.001754
10.07 10.001523
10.08 10.00132
10.09 10.001141
10.1 10.000984
10.11 10.000847
10.12 10.000727
10.13 10.000623
10.14 10.000533
10.15 10.000455
10.16 10.000387
10.17 10.000329
10.18 10.000279
10.19 10.000236
10.2 10.000199
10.21 10.000167
10.22 10.00014
10.23 10.000118
10.24 10.000099
10.25 10.000083
10.26 10.000069
10.27 10.000057
10.28 10.000047
10.29 10.000039
10.3 10.000033
10.31 10.000027
10.32 10.000022
10.33 10.000018
10.34 10.000015
10.35 10.000012
10.36 10.000009
10.37 10.000008
10.38 10.000007
10.39 10.000005
10.4 10.000004
10.41 10.000004
10.42 10.000004
10.43 10.000003
10.44 10.000001
10.45 10.000001
10.46 10.000001
10.47 10.000001
10.48 10
10.49 9.9999999
10.5 10
10.51 10
10.52 10
10.53 10
10.54 10
10.55 10
10.56 10
10.57 10
10.58 10
10.59 10
10.6 10
10.61 10
10.62 10
10.63 10
10.64 10
10.65 10
10.66 10
10.67 10
10.68 10
10.69 10
10.7 10
10.71 10
10.72 10
10.73 10
10.74 10
10.75 10
10.76 10
10.77 10
10.78 10
10.79 10
10.8 10
10.81 10
10.82 10
10.83 10
10.84 10
10.85 10
10.86 10
10.87 10
10.88 10
10.89 10
10.9 10
10.91 10
10.92 10
10.93 10
10.94 10
10.95 10
10.96 10
10.97 10
10.98 10
10.99 10
11 10
11.01 10
11.02 10
11.03 10
11.04 10
11.05 10
11.06 10
11.07 10
11.08 10
11.09 10
11.1 10
11.11 10
11.12 10
11.13 10
11.14 10
11.15 10
11.16 10
11.17 10
11.18 10
11.19 10
11.2 10
11.21 10
11.22 10
11.23 10
11.24 10
11.25 10
11.26 10
11.27 10
11.28 10
11.29 10
11.3 10
11.31 10
11.32 10
11.33 10
11.34 10
11.35 10
11.36 10
11.37 10
11.38 10
11.39 10
11.4 10
11.41 10
11.42 10
11.43 10
11.44 10
11.45 10
11.46 10
11.47 10
11.48 10
11.49 10
11.5 10
11.51 10
11.52 10
11.53 10
11.54 10
11.55 10
11.56 10
11.57 10
11.58 10
11.59 10
11.6 10
11.61 10
11.62 10
11.63 10
11.64 10
11.65 10
11.66 10
11.67 10
11.68 10
11.69 10
11.7 10
11.71 10
11.72 10
11.73 10
11.74 10
11.75 10
11.76 10
11.77 10
11.78 10
11.79 10
11.8 10
11.81 10
11.82 10
11.83 10
11.84 10
11.85 10
11.86 10
11.87 10
11.88 10
11.89 10
11.9 10
11.91 10
11.92 10
11.93 10
11.94 10
11.95 10
11.96 10
11.97 10
11.98 10
11.99 10
12 10
12.01 10
12.02 10
12.03 10
12.04 10
12.05 10
12.06 10
12.07 10
12.08 10
12.09 10
12.1 10
12.11 10
12.12 10
12.13 10
12.14 10
12.15 10
12.16 10
12.17 10
12.18 10
12.19 10
12.2 10
12.21 10
12.22 10
12.23 10
12.24 10
12.25 10
12.26 10
12.27 10
12.28 10
12.29 10
12.3 10
12.31 10
12.32 10
12.33 10
12.34 10
12.35 10
12.36 10
12.37 10
12.38 10
12.39 10
12.4 10
12.41 10
12.42 10
12.43 10
12.44 10
12.45 10
12.46 10
12.47 10
12.48 10
12.49 10
12.5 10
12.51 10
12.52 10
12.53 10
12.54 10
12.55 10
12.56 10
12.57 10
12.58 10
12.59 10
12.6 10
12.61 10
12.62 10
12.63 10
12.64 10
12.65 10
12.66 10
12.67 10
12.68 10
12.69 10
12.7 10
12.71 10
12.72 10
12.73 10
12.74 10
12.75 10
12.76 10
12.77 10
12.78 10
12.79 10
12.8 10
12.81 10
12.82 10
12.83 10
12.84 10
12.85 10
12.86 10
12.87 10
12.88 10
12.89 10
12.9 10
12.91 10
12.92 10
12.93 10
12.94 10
12.95 10
12.96 10
12.97 10
12.98 10
12.99 10
13 10
13.01 10
13.02 10
13.03 10
13.04 10
13.05 10
13.06 10
13.07 10
13.08 10
13.09 10
13.1 10
13.11 10
13.12 10
13.13 10
13.14 10
13.15 10
13.16 10
13.17 10
13.18 10
13.19 10
13.2 10
13.21 10
13.22 10
13.23 10
13.24 10
13.25 10
13.26 10
13.27 10
13.28 10
13.29 10
13.3 10
13.31 10
13.32 10
13.33 10
13.34 10
13.35 10
13.36 10
13.37 10
13.38 10
13.39 10
13.4 10
13.41 10
13.42 10
13.43 10
13.44 10
13.45 10
13.46 10
13.47 10
13.48 10
13.49 10
13.5 10
13.51 10
13.52 10
13.53 10
13.54 10
13.55 10
13.56 10
13.57 10
13.58 10
13.59 10
13.6 10
13.61 10
13.62 10
13.63 10
13.64 10
13.65 10
13.66 10
13.67 10
13.68 10
13.69 10
13.7 10
13.71 10
13.72 10
13.73 10
13.74 10
13.75 10
13.76 10
13.77 10
13.78 10
13.79 10
13.8 10
13.81 10
13.82 10
13.83 10
13.84 10
13.85 10
13.86 10
13.87 10
13.88 10
13.89 10
13.9 10
13.91 10
13.92 10
13.93 10
13.94 10
13.95 10
13.96 10
13.97 10
13.98 10
13.99 10
14 10
14.01 10
14.02 10
14.03 10
14.04 10
14.05 10
14.06 10
14.07 10
14.08 10
14.09 10
14.1 10
14.11 10
14.12 10
14.13 10
14.14 10
14.15 10
14.16 10
14.17 10
14.18 10
14.19 10
14.2 10
14.21 10
14.22 10
14.23 10
14.24 10
14.25 10
14.26 10
14.27 10
14.28 10
14.29 10
14.3 10
14.31 10
14.32 10
14.33 10
14.34 10
14.35 10
14.36 10
14.37 10
14.38 10
14.39 10
14.4 10
14.41 10
14.42 10
14.43 10
14.44 10
14.45 10
14.46 10
14.47 10
14.48 10
14.49 10
14.5 10
14.51 10
14.52 10
14.53 10
14.54 10
14.55 10
14.56 10
14.57 10
14.58 10
14.59 10
14.6 10
14.61 10
14.62 10
14.63 10
14.64 10
14.65 10
14.66 10
14.67 10
14.68 10
14.69 10
14.7 10
14.71 10
14.72 10
14.73 10
14.74 10
14.75 10
14.76 10
14.77 10
14.78 10
14.79 10
14.8 10
14.81 10
14.82 10
14.83 10
14.84 10
14.85 10
14.86 10
14.87 10
14.88 10
14.89 10
14.9 10
14.91 10
14.92 10
14.93 10
14.94 10
14.95 10
14.96 10
14.97 10
14.98 10
14.99 10
15 10
15.01 10
15.02 10
15.03 10
15.04 10
15.05 10
15.06 10
15.07 10
15.08 10
15.09 10
15.1 10
15.11 10
15.12 10
15.13 10
15.14 10
15.15 10
15.16 10
15.17 10
15.18 10
15.19 10
15.2 10
15.21 10
15.22 10
15.23 10
15.24 10
15.25 10
15.26 10
15.27 10
15.28 10
15.29 10
15.3 10
15.31 10
15.32 10
15.33 10
15.34 10
15.35 10
15.36 10
15.37 10
15.38 10
15.39 10
15.4 10
15.41 10
15.42 10
15.43 10
15.44 10
15.45 10
15.46 10
15.47 10
15.48 10
15.49 10
15.5 10
15.51 10
15.52 10
15.53 10
15.54 10
15.55 10
15.56 10
15.57 10
15.58 10
15.59 10
15.6 10
15.61 10
15.62 10
15.63 10
15.64 10
15.65 10
15.66 10
15.67 10
15.68 10
15.69 10
15.7 10
15.71 10
15.72 10
15.73 10
15.74 10
15.75 10
15.76 10
15.77 10
15.78 10
15.79 10
15.8 10
15.81 10
15.82 10
15.83 10
15.84 10
15.85 10
15.86 10
15.87 10
15.88 10
15.89 10
15.9 10
15.91 10
15.92 10
15.93 10
15.94 10
15.95 10
15.96 10
15.97 10
15.98 10
15.99 10
16 10
16.01 10
16.02 10
16.03 10
16.04 10
16.05 10
16.06 10
16.07 10
16.08 10
16.09 10
16.1 10
16.11 10
16.12 10
16.13 10
16.14 10
16.15 10
16.16 10
16.17 10
16.18 10
16.19 10
16.2 10
16.21 10
16.22 10
16.23 10
16.24 10
16.25 10
16.26 10
16.27 10
16.28 10
16.29 10
16.3 10
16.31 10
16.32 10
16.33 10
16.34 10
16.35 10
16.36 10
16.37 10
16.38 10
16.39 10
16.4 10
16.41 10
16.42 10
16.43 10
16.44 10
16.45 10
16.46 10
16.47 10
16.48 10
16.49 10
16.5 10
16.51 10
16.52 10
16.53 10
16.54 10
16.55 10
16.56 10
16.57 10
16.58 10
16.59 10
16.6 10
16.61 10
16.62 10
16.63 10
16.64 10
16.65 10
16.66 10
16.67 10
16.68 10
16.69 10
16.7 10
16.71 10
16.72 10
16.73 10
16.74 10
16.75 10
16.76 10
16.77 10
16.78 10
16.79 10
16.8 10
16.81 10
16.82 10
16.83 10
16.84 10
16.85 10
16.86 10
16.87 10
16.88 10
16.89 10
16.9 10
16.91 10
16.92 10
16.93 10
16.94 10
16.95 10
16.96 10
16.97 10
16.98 10
16.99 10
17 10
17.01 10
17.02 10
17.03 10
17.04 10
17.05 10
17.06 10
17.07 10
17.08 10
17.09 10
17.1 10
17.11 10
17.12 10
17.13 9.9999999
17.14 10
17.15 10
17.16 10.000001
17.17 10.000001
17.18 10.000001
17.19 10.000001
17.2 10.000001
17.21 10.000003
17.22 10.000004
17.23 10.000004
17.24 10.000004
17.25 10.000004
17.26 10.000005
17.27 10.000006
17.28 10.000008
17.29 10.000009
17.3 10.00001
17.31 10.000011
17.32 10.000012
17.33 10.000014
17.34 10.000017
17.35 10.000019
17.36 10.000021
17.37 10.000024
17.38 10.000027
17.39 10.00003
17.4 10.000034
17.41 10.000038
17.42 10.000042
17.43 10.000046
17.44 10.000051
17.45 10.000057
17.46 10.000063
17.47 10.00007
17.48 10.000077
17.49 10.000085
17.5 10.000093
17.51 10.000101
17.52 10.00011
17.53 10.000121
17.54 10.000132
17.55 10.000143
17.56 10.000154
17.57 10.000167
17.58 10.00018
17.59 10.000194
17.6 10.000208
17.61 10.000224
17.62 10.00024
17.63 10.000256
17.64 10.000272
17.65 10.000289
17.66 10.000307
17.67 10.000326
17.68 10.000345
17.69 10.000364
17.7 10.000383
17.71 10.000401
17.72 10.000419
17.73 10.000438
17.74 10.000458
17.75 10.000477
17.76 10.000495
17.77 10.000514
17.78 10.000532
17.79 10.000549
17.8 10.000565
17.81 10.000581
17.82 10.000597
17.83 10.000611
17.84 10.000623
17.85 10.000635
17.86 10.000646
17.87 10.000655
17.88 10.000663
17.89 10.00067
17.9 10.000677
17.91 10.000682
17.92 10.000685
17.93 10.000686
17.94 10.000686
17.95 10.000685
17.96 10.000682
17.97 10.000677
17.98 10.000671
17.99 10.000664
18 10.000656
18.01 10.000646
18.02 10.000635
18.03 10.000623
18.04 10.00061
18.05 10.000596
18.06 10.000581
18.07 10.000565
18.08 10.000549
18.09 10.000532
18.1 10.000514
18.11 10.000496
18.12 10.000478
18.13 10.000459
18.14 10.00044
18.15 10.000421
18.16 10.000401
18.17 10.000382
18.18 10.000363
18.19 10.000345
18.2 10.000327
18.21 10.000308
18.22 10.00029
18.23 10.000273
18.24 10.000256
18.25 10.00024
18.26 10.000224
18.27 10.000209
18.28 10.000195
18.29 10.000181
18.3 10.000167
18.31 10.000155
18.32 10.000143
18.33 10.000132
18.34 10.000121
18.35 10.000111
18.36 10.000101
18.37 10.000092
18.38 10.000084
18.39 10.000077
18.4 10.00007
18.41 10.000063
18.42 10.000057
18.43 10.000051
18.44 10.000046
18.45 10.000041
18.46 10.000037
18.47 10.000033
18.48 10.00003
18.49 10.000026
18.5 10.000023
18.51 10.000021
18.52 10.000019
18.53 10.000016
18.54 10.000014
18.55 10.000013
18.56 10.000012
18.57 10.00001
18.58 10.000008
18.59 10.000007
18.6 10.000007
18.61 10.000006
18.62 10.000005
18.63 10.000004
18.64 10.000004
18.65 10.000003
18.66 10.000002
18.67 10.000001
18.68 10.000001
18.69 10.000001
18.7 10.000001
18.71 10.000001
18.72 10.000001
18.73 10
18.74 10
18.75 9.9999999
18.76 10
18.77 10
18.78 10
18.79 10
18.8 10
18.81 10
18.82 10
18.83 10
18.84 10
18.85 10
18.86 10
18.87 10
18.88 10
18.89 10
18.9 10
18.91 10
18.92 10
18.93 10
18.94 10
18.95 10
18.96 10
18.97 10
18.98 10
18.99 10
19 10
19.01 10
19.02 10
19.03 10
19.04 10
19.05 10
19.06 10
19.07 10
19.08 10
19.09 10
19.1 10
19.11 10
19.12 10
19.13 10
19.14 10
19.15 10
19.16 10
19.17 10
19.18 10
19.19 10
19.2 10
19.21 10
19.22 10
19.23 10
19.24 10
19.25 10
19.26 10
19.27 10
19.28 10
19.29 10
19.3 10
19.31 10
19.32 10
19.33 10
19.34 10
19.35 10
19.36 10
19.37 10
19.38 10
19.39 10
19.4 10
19.41 10
19.42 10
19.43 10
19.44 10
19.45 10
19.46 10
19.47 10
19.48 10
19.49 10
19.5 10
19.51 10
19.52 10
19.53 10
19.54 10
19.55 10
19.56 10
19.57 10
19.58 10
19.59 10
19.6 10
19.61 10
19.62 10
19.63 10
19.64 10
19.65 10
19.66 10
19.67 10
19.68 10
19.69 10
19.7 10
19.71 10
19.72 10
19.73 10
19.74 10
19.75 10
19.76 10
19.77 10
19.78 10
19.79 10
19.8 10
19.81 10
19.82 10
19.83 10
19.84 10
19.85 10
19.86 10
19.87 10
19.88 10
19.89 10
19.9 10
19.91 10
19.92 10
19.93 10
19.94 10
19.95 10
19.96 10
19.97 10
19.98 10
19.99 10
20 10
20.01 10
20.02 10
20.03 10
20.04 10
20.05 10
20.06 10
20.07 10
20.08 10
20.09 10
20.1 10
20.11 10
20.12 10
20.13 10
20.14 10
20.15 10
20.16 10
20.17 10
20.18 10
20.19 10
20.2 10
20.21 10
20.22 10
20.23 10
20.24 10
20.25 10
20.26 10
20.27 10
20.28 10
20.29 10
20.3 10
20.31 10
20.32 10
20.33 10
20.34 10
20.35 10
20.36 10
20.37 10
20.38 10
20.39 10
20.4 10
20.41 10
20.42 10
20.43 10
20.44 10
20.45 10
20.46 10
20.47 10
20.48 10
20.49 10
20.5 10
20.51 10
20.52 10
20.53 10
20.54 10
20.55 10
20.56 10
20.57 10
20.58 10
20.59 10
20.6 10
20.61 10
20.62 10
20.63 10
20.64 10
20.65 10
20.66 10
20.67 10
20.68 10
20.69 10
20.7 10
20.71 10
20.72 10
20.73 10
20.74 10
20.75 10
20.76 10
20.77 10
20.78 10
20.79 10
20.8 10
20.81 10
20.82 10
20.83 10
20.84 10
20.85 10
20.86 10
20.87 10
20.88 10
20.89 10
20.9 10
20.91 10
20.92 10
20.93 10
20.94 10
20.95 10
20.96 10
20.97 10
20.98 10
20.99 10
21 10
21.01 10
21.02 10
21.03 10
21.04 10
21.05 10
21.06 10
21.07 10
21.08 10
21.09 10
21.1 10
21.11 10
21.12 10
21.13 10
21.14 10
21.15 10
21.16 10
21.17 10
21.18 10
21.19 10
21.2 10
21.21 10
21.22 10
21.23 10
21.24 10
21.25 10
21.26 10
21.27 10
21.28 10
21.29 10
21.3 10
21.31 10
21.32 10
21.33 10
21.34 10
21.35 10
21.36 10
21.37 10
21.38 10
21.39 10
21.4 10
21.41 10
21.42 10
21.43 10
21.44 10
21.45 10
21.46 10
21.47 10
21.48 10
21.49 10
21.5 10
21.51 10
21.52 10
21.53 10
21.54 10
21.55 10
21.56 10
21.57 10
21.58 10
21.59 10
21.6 10
21.61 10
21.62 10
21.63 10
21.64 10
21.65 10
21.66 10
21.67 10
21.68 10
21.69 10
21.7 10
21.71 10
21.72 10
21.73 10
21.74 10
21.75 10
21.76 10
21.77 10
21.78 10
21.79 10
21.8 10
21.81 10
21.82 10
21.83 10
21.84 10
21.85 10
21.86 10
21.87 10
21.88 10
21.89 10
21.9 10
21.91 10
21.92 10
21.93 10
21.94 10
21.95 10
21.96 10
21.97 10
21.98 10
21.99 10
22 10
22.01 10
22.02 10
22.03 10
22.04 10
22.05 10
22.06 10
22.07 10
22.08 10
22.09 10
22.1 10
22.11 10
22.12 10
22.13 10
22.14 10
22.15 10
22.16 10
22.17 10
22.18 10
22.19 10
22.2 10
22.21 9.9999999
22.22 10
22.23 10.000001
22.24 10.000001
22.25 10.000001
22.26 10.000001
22.27 10.000001
22.28 10.000001
22.29 10.000001
22.3 10.000001
22.31 10.000001
22.32 10.000002
22.33 10.000002
22.34 10.000003
22.35 10.000005
22.36 10.000006
22.37 10.000007
22.38 10.000007
22.39 10.000008
22.4 10.00001
22.41 10.000012
22.42 10.000014
22.43 10.000016
22.44 10.000018
22.45 10.000021
22.46 10.000025
22.47 10.000029
22.48 10.000034
22.49 10.000039
22.5 10.000044
22.51 10.00005
22.52 10.000056
22.53 10.000064
22.54 10.000073
22.55 10.000083
22.56 10.000093
22.57 10.000105
22.58 10.000118
22.59 10.000133
22.6 10.000149
22.61 10.000167
22.62 10.000187
22.63 10.000208
22.64 10.000231
22.65 10.000256
22.66 10.000283
22.67 10.000312
22.68 10.000344
22.69 10.000379
22.7 10.000417
22.71 10.000457
22.72 10.0005
22.73 10.000546
22.74 10.000595
22.75 10.000647
22.76 10.000701
22.77 10.000759
22.78 10.00082
22.79 10.000885
22.8 10.000952
22.81 10.001022
22.82 10.001095
22.83 10.001171
22.84 10.001251
22.85 10.001333
22.86 10.001417
22.87 10.001503
22.88 10.001591
22.89 10.001681
22.9 10.001772
22.91 10.001864
22.92 10.001957
22.93 10.002051
22.94 10.002145
22.95 10.002238
22.96 10.002331
22.97 10.002423
22.98 10.002514
22.99 10.002602
23 10.002688
23.01 10.002771
23.02 10.00285
23.03 10.002926
23.04 10.002997
23.05 10.003064
23.06 10.003126
23.07 10.003182
23.08 10.003233
23.09 10.003279
23.1 10.003318
23.11 10.00335
23.12 10.003375
23.13 10.003394
23.14 10.003407
23.15 10.003412
23.16 10.003409
23.17 10.0034
23.18 10.003384
23.19 10.00336
23.2 10.00333
23.21 10.003294
23.22 10.003251
23.23 10.003201
23.24 10.003146
23.25 10.003086
23.26 10.003021
23.27 10.00295
23.28 10.002875
23.29 10.002796
23.3 10.002714
23.31 10.002628
23.32 10.00254
23.33 10.002449
23.34 10.002357
23.35 10.002263
23.36 10.002169
23.37 10.002074
23.38 10.001979
23.39 10.001885
23.4 10.001792
23.41 10.0017
23.42 10.001608
23.43 10.001518
23.44 10.00143
23.45 10.001344
23.46 10.001261
23.47 10.00118
23.48 10.001103
23.49 10.001029
23.5 10.000957
23.51 10.000888
23.52 10.000822
23.53 10.00076
23.54 10.000702
23.55 10.000646
23.56 10.000593
23.57 10.000543
23.58 10.000497
23.59 10.000453
23.6 10.000412
23.61 10.000375
23.62 10.00034
23.63 10.000308
23.64 10.000278
23.65 10.00025
23.66 10.000225
23.67 10.000201
23.68 10.00018
23.69 10.000161
23.7 10.000144
23.71 10.000128
23.72 10.000114
23.73 10.000101
23.74 10.000089
23.75 10.000079
23.76 10.00007
23.77 10.000062
23.78 10.000054
23.79 10.000047
23.8 10.000041
23.81 10.000035
23.82 10.00003
23.83 10.000025
23.84 10.000022
23.85 10.00002
23.86 10.000018
23.87 10.000015
23.88 10.000012
23.89 10.00001
23.9 10.000008
23.91 10.000007
23.92 10.000006
23.93 10.000005
23.94 10.000004
23.95 10.000004
23.96 10.000004
23.97 10.000004
23.98 10.000003
23.99 10.000002
24 10.000001
24.01 10.000001
24.02 10.000001
24.03 10.000001
24.04 10
24.05 9.9999999
24.06 10
24.07 10
24.08 10
24.09 10
24.1 10
24.11 10
24.12 10
24.13 10
24.14 10
24.15 10
24.16 10
24.17 10
24.18 10
24.19 10
24.2 10
24.21 10
24.22 10
24.23 10
24.24 10
24.25 10
24.26 10
24.27 10
24.28 10
24.29 10
24.3 10
24.31 10
24.32 10
24.33 10
24.34 10
24.35 10
24.36 10
24.37 10
24.38 10
24.39 10
24.4 10
24.41 10
24.42 10
24.43 10
24.44 10
24.45 10
24.46 10
24.47 10
24.48 10
24.49 10
24.5 10
24.51 10
24.52 10
24.53 10
24.54 10
24.55 10
24.56 10
24.57 10
24.58 10
24.59 10
24.6 10
24.61 10
24.62 10
24.63 10
24.64 10
24.65 10
24.66 10
24.67 10
24.68 10
24.69 10
24.7 10
24.71 10
24.72 10
24.73 10
24.74 10
24.75 10
24.76 10
24.77 10
24.78 10
24.79 10
24.8 10
24.81 10
24.82 10
24.83 10
24.84 10
24.85 10
24.86 10
24.87 10
24.88 10
24.89 10
24.9 10
24.91 10
24.92 10
24.93 10
24.94 10
24.95 10
24.96 10
24.97 10
24.98 10
24.99 10
25 10
25.01 10
25.02 10
25.03 10
25.04 10
25.05 10
25.06 10
25.07 10
25.08 10
25.09 10
25.1 10
25.11 10
25.12 10
25.13 10
25.14 10
25.15 10
25.16 10
25.17 10
25.18 10
25.19 10
25.2 10
25.21 10
25.22 10
25.23 10
25.24 10
25.25 10
25.26 10
25.27 10
25.28 10
25.29 10
25.3 10
25.31 10
25.32 10
25.33 10
25.34 10
25.35 10
25.36 10
25.37 10
25.38 10
25.39 10
25.4 10
25.41 10
25.42 10
25.43 10
25.44 10
25.45 10
25.46 10
25.47 10
25.48 10
25.49 10
25.5 10
25.51 10
25.52 10
25.53 10
25.54 10
25.55 10
25.56 10
25.57 10
25.58 10
25.59 10
25.6 10
25.61 10
25.62 10
25.63 10
25.64 10
25.65 10
25.66 10
25.67 10
25.68 10
25.69 10
25.7 10
25.71 10
25.72 10
25.73 10
25.74 10
25.75 10
25.76 10
25.77 10
25.78 10
25.79 10
25.8 10
25.81 10
25.82 10
25.83 10
25.84 10
25.85 10
25.86 10
25.87 10
25.88 10
25.89 10
25.9 10
25.91 10
25.92 10
25.93 10
25.94 10
25.95 10
25.96 10
25.97 10
25.98 10
25.99 10
26 10
26.01 10
26.02 10
26.03 10
26.04 10
26.05 9.9999996
26.06 10
26.07 10.000002
26.08 10.000004
26.09 10.000004
26.1 10.000004
26.11 10.000004
26.12 10.000005
26.13 10.000006
26.14 10.000008
26.15 10.00001
26.16 10.000012
26.17 10.000014
26.18 10.000016
26.19 10.000018
26.2 10.000021
26.21 10.000025
26.22 10.000029
26.23 10.000034
26.24 10.00004
26.25 10.000047
26.26 10.000055
26.27 10.000063
26.28 10.000072
26.29 10.000083
26.3 10.000096
26.31 10.00011
26.32 10.000126
26.33 10.000144
26.34 10.000164
26.35 10.000187
26.36 10.000212
26.37 10.000239
26.38 10.00027
26.39 10.000305
26.4 10.000343
26.41 10.000384
26.42 10.00043
26.43 10.000481
26.44 10.000536
26.45 10.000595
26.46 10.00066
26.47 10.000731
26.48 10.000808
26.49 10.00089
26.5 10.000979
26.51 10.001075
26.52 10.001177
26.53 10.001286
26.54 10.001401
26.55 10.001524
26.56 10.001653
26.57 10.001789
26.58 10.001933
26.59 10.002085
26.6 10.002243
26.61 10.002407
26.62 10.002577
26.63 10.002752
26.64 10.002934
26.65 10.003122
26.66 10.003314
26.67 10.00351
26.68 10.003708
26.69 10.003909
26.7 10.004113
26.71 10.004318
26.72 10.004522
26.73 10.004725
26.74 10.004927
26.75 10.005126
26.76 10.005322
26.77 10.005512
26.78 10.005697
26.79 10.005875
26.8 10.006045
26.81 10.006206
26.82 10.006358
26.83 10.006499
26.84 10.006628
26.85 10.006745
26.86 10.006848
26.87 10.006937
26.88 10.007012
26.89 10.007072
26.9 10.007118
26.91 10.007148
26.92 10.007162
26.93 10.00716
26.94 10.007142
26.95 10.007108
26.96 10.007059
26.97 10.006995
26.98 10.006916
26.99 10.006822
27 10.006714
27.01 10.006594
27.02 10.006463
27.03 10.006321
27.04 10.006167
27.05 10.006003
27.06 10.00583
27.07 10.00565
27.08 10.005464
27.09 10.005272
27.1 10.005075
27.11 10.004876
27.12 10.004674
27.13 10.00447
27.14 10.004265
27.15 10.004061
27.16 10.003859
27.17 10.003658
27.18 10.003459
27.19 10.003265
27.2 10.003075
27.21 10.002888
27.22 10.002707
27.23 10.002533
27.24 10.002365
27.25 10.002202
27.26 10.002046
27.27 10.001897
27.28 10.001755
27.29 10.00162
27.3 10.001492
27.31 10.001371
27.32 10.001257
27.33 10.001151
27.34 10.001051
27.35 10.000957
27.36 10.000869
27.37 10.000788
27.38 10.000713
27.39 10.000644
27.4 10.00058
27.41 10.000522
27.42 10.000468
27.43 10.000419
27.44 10.000374
27.45 10.000333
27.46 10.000296
27.47 10.000262
27.48 10.000232
27.49 10.000205
27.5 10.00018
27.51 10.000158
27.52 10.000139
27.53 10.000121
27.54 10.000106
27.55 10.000093
27.56 10.000081
27.57 10.00007
27.58 10.000061
27.59 10.000053
27.6 10.000045
27.61 10.000038
27.62 10.000032
27.63 10.000028
27.64 10.000025
27.65 10.000021
27.66 10.000018
27.67 10.000015
27.68 10.000013
27.69 10.000011
27.7 10.000009
27.71 10.000008
27.72 10.000007
27.73 10.000006
27.74 10.000004
27.75 10.000003
27.76 10.000003
27.77 10.000003
27.78 10.000003
27.79 10.000002
27.8 10
27.81 9.9999997
27.82 10
27.83 10
27.84 10
27.85 10
27.86 10
27.87 10
27.88 10
27.89 10
27.9 10
27.91 10
27.92 10
27.93 10
27.94 10
27.95 10
27.96 10
27.97 10
27.98 10
27.99 10
28 10
28.01 10
28.02 10
28.03 10
28.04 10
28.05 10
28.06 10
28.07 10
28.08 10
28.09 10
28.1 10
28.11 10
28.12 10
28.13 10
28.14 10
28.15 10
28.16 10
28.17 10
28.18 10
28.19 10
28.2 10
28.21 10
28.22 10
28.23 10
28.24 10
28.25 10
28.26 10
28.27 10
28.28 10
28.29 10
28.3 10
28.31 10
28.32 10
28.33 10
28.34 10
28.35 10
28.36 10
28.37 10
28.38 10
28.39 10
28.4 10
28.41 10
28.42 10
28.43 10
28.44 10
28.45 10
28.46 10
28.47 10
28.48 10
28.49 10
28.5 10
28.51 10
28.52 10
28.53 10
28.54 10
28.55 10
28.56 10
28.57 9.9999999
28.58 10
28.59 10
28.6 10.000001
28.61 10.000001
28.62 10.000001
28.63 10.000001
28.64 10.000001
28.65 10.000001
28.66 10.000002
28.67 10.000003
28.68 10.000005
28.69 10.000006
28.7 10.000006
28.71 10.000006
28.72 10.000007
28.73 10.000009
28.74 10.000012
28.75 10.000013
28.76 10.000014
28.77 10.000016
28.78 10.000019
28.79 10.000023
28.8 10.000027
28.81 10.00003
28.82 10.000034
28.83 10.000039
28.84 10.000044
28.85 10.00005
28.86 10.000057
28.87 10.000065
28.88 10.000074
28.89 10.000083
28.9 10.000093
28.91 10.000105
28.92 10.000118
28.93 10.000133
28.94 10.000148
28.95 10.000164
28.96 10.000181
28.97 10.000202
28.98 10.000225
28.99 10.00025
29 10.000276
29.01 10.000304
29.02 10.000334
29.03 10.000367
29.04 10.000402
29.05 10.000439
29.06 10.000479
29.07 10.000523
29.08 10.000569
29.09 10.000617
29.1 10.000668
29.11 10.000722
29.12 10.000779
29.13 10.000839
29.14 10.000901
29.15 10.000966
29.16 10.001033
29.17 10.001103
29.18 10.001175
29.19 10.001249
29.2 10.001325
29.21 10.001403
29.22 10.001483
29.23 10.001565
29.24 10.001647
29.25 10.00173
29.26 10.001813
29.27 10.001897
29.28 10.00198
29.29 10.002062
29.3 10.002143
29.31 10.002223
29.32 10.002301
29.33 10.002377
29.34 10.00245
29.35 10.002521
29.36 10.002588
29.37 10.002651
29.38 10.002709
29.39 10.002763
29.4 10.002812
29.41 10.002856
29.42 10.002895
29.43 10.002928
29.44 10.002955
29.45 10.002977
29.46 10.002992
29.47 10.003
29.48 10.003002
29.49 10.002998
29.5 10.002987
29.51 10.002969
29.52 10.002945
29.53 10.002916
29.54 10.002882
29.55 10.002841
29.56 10.002795
29.57 10.002743
29.58 10.002687
29.59 10.002626
29.6 10.002561
29.61 10.002492
29.62 10.00242
29.63 10.002345
29.64 10.002267
29.65 10.002187
29.66 10.002106
29.67 10.002023
29.68 10.001939
29.69 10.001855
29.7 10.001771
29.71 10.001686
29.72 10.001602
29.73 10.001519
29.74 10.001437
29.75 10.001357
29.76 10.001279
29.77 10.001203
29.78 10.001128
29.79 10.001056
29.8 10.000986
29.81 10.00092
29.82 10.000856
29.83 10.000794
29.84 10.000735
29.85 10.000681
29.86 10.00063
29.87 10.000581
29.88 10.000534
29.89 10.000491
29.9 10.000451
29.91 10.000414
29.92 10.000379
29.93 10.000348
29.94 10.00032
29.95 10.000294
29.96 10.000271
29.97 10.00025
29.98 10.000232
29.99 10.000217
30 10.000204
30.01 10.000193
30.02 10.000185
30.03 10.000178
30.04 10.000174
30.05 10.000172
30.06 10.000172
30.07 10.000174
30.08 10.000179
30.09 10.000186
30.1 10.000196
30.11 10.000207
30.12 10.00022
30.13 10.000234
30.14 10.000251
30.15 10.000271
30.16 10.000293
30.17 10.000317
30.18 10.000344
30.19 10.000373
30.2 10.000404
30.21 10.000436
30.22 10.000471
30.23 10.000509
30.24 10.000549
30.25 10.000592
30.26 10.000636
30.27 10.000682
30.28 10.00073
30.29 10.00078
30.3 10.000833
30.31 10.000887
30.32 10.000943
30.33 10.001
30.34 10.001058
30.35 10.001117
30.36 10.001177
30.37 10.001238
30.38 10.001299
30.39 10.00136
30.4 10.001421
30.41 10.001481
30.42 10.001541
30.43 10.001601
30.44 10.001659
30.45 10.001715
30.46 10.001768
30.47 10.00182
30.48 10.001869
30.49 10.001915
30.5 10.001959
30.51 10.002
30.52 10.002037
30.53 10.00207
30.54 10.002098
30.55 10.002123
30.56 10.002143
30.57 10.002159
30.58 10.002171
30.59 10.002178
30.6 10.002181
30.61 10.002178
30.62 10.002171
30.63 10.002159
30.64 10.002143
30.65 10.002122
30.66 10.002097
30.67 10.002068
30.68 10.002035
30.69 10.001997
30.7 10.001956
30.71 10.001912
30.72 10.001866
30.73 10.001817
30.74 10.001765
30.75 10.001711
30.76 10.001655
30.77 10.001597
30.78 10.001537
30.79 10.001477
30.8 10.001416
30.81 10.001355
30.82 10.001294
30.83 10.001232
30.84 10.001171
30.85 10.001111
30.86 10.001052
30.87 10.000993
30.88 10.000936
30.89 10.000881
30.9 10.000827
30.91 10.000774
30.92 10.000723
30.93 10.000674
30.94 10.000627
30.95 10.000582
30.96 10.000539
30.97 10.000498
30.98 10.00046
30.99 10.000424
31 10.000389
31.01 10.000356
31.02 10.000325
31.03 10.000296
31.04 10.00027
31.05 10.000245
31.06 10.000222
31.07 10.000201
31.08 10.000181
31.09 10.000163
31.1 10.000146
31.11 10.000131
31.12 10.000117
31.13 10.000105
31.14 10.000094
31.15 10.000084
31.16 10.000074
31.17 10.000065
31.18 10.000057
31.19 10.00005
31.2 10.000045
31.21 10.00004
31.22 10.000035
31.23 10.00003
31.24 10.000025
31.25 10.000022
31.26 10.00002
31.27 10.000018
31.28 10.000015
31.29 10.000013
31.3 10.000011
31.31 10.000009
31.32 10.000008
31.33 10.000007
31.34 10.000006
31.35 10.000005
31.36 10.000004
31.37 10.000003
31.38 10.000003
31.39 10.000003
31.4 10.000003
31.41 10.000002
31.42 10.000001
31.43 10
31.44 10
31.45 10
31.46 10
31.47 10
31.48 10
31.49 10
31.5 10
31.51 10
31.52 10
31.53 10
31.54 10
31.55 10
31.56 10
31.57 10
31.58 10
31.59 10
31.6 10
31.61 10
31.62 10
31.63 10
31.64 10
31.65 10
31.66 10
31.67 10
31.68 10
31.69 10
31.7 10
31.71 10
31.72 10
31.73 10
31.74 10
31.75 10
31.76 10
31.77 10
31.78 10
31.79 10
31.8 10
31.81 10
31.82 10
31.83 10
31.84 10
31.85 10
31.86 10
31.87 10
31.88 10
31.89 10
31.9 10
31.91 10
31.92 10
31.93 10
31.94 10
31.95 10
31.96 10
31.97 10
31.98 10
31.99 10
32 10
32.01 10
32.02 10
32.03 10
32.04 10
32.05 10
32.06 10
32.07 10
32.08 10
32.09 10
32.1 10
32.11 10
32.12 10
32.13 10
32.14 10
32.15 10
32.16 10
32.17 10
32.18 10
32.19 10
32.2 10
32.21 10
32.22 10
32.23 10
32.24 10
32.25 10
32.26 10
32.27 10
32.28 10
32.29 10
32.3 10
32.31 10
32.32 10
32.33 10
32.34 10
32.35 10
32.36 10
32.37 10
32.38 10
32.39 10
32.4 10
32.41 10
32.42 10
32.43 10
32.44 10
32.45 10
32.46 10
32.47 10
32.48 10
32.49 10
32.5 10
32.51 10
32.52 10
32.53 10
32.54 10
32.55 10
32.56 10
32.57 10
32.58 10
32.59 10
32.6 10
32.61 10
32.62 10
32.63 10
32.64 10
32.65 10
32.66 10
32.67 10
32.68 10
32.69 10
32.7 10
32.71 10
32.72 10
32.73 10
32.74 10
32.75 10
32.76 10
32.77 10
32.78 10
32.79 10
32.8 10
32.81 10
32.82 10
32.83 10
32.84 10
32.85 10
32.86 10
32.87 10
32.88 10
32.89 10
32.9 10
32.91 10
32.92 10
32.93 10
32.94 10
32.95 10
32.96 10
32.97 10
32.98 10
32.99 10
33 10
33.01 10
33.02 10
33.03 10
33.04 10
33.05 10
33.06 10
33.07 10
33.08 10
33.09 10
33.1 10
33.11 10
33.12 10
33.13 10
33.14 10
33.15 10
33.16 10
33.17 10
33.18 10
33.19 10
33.2 10
33.21 10
33.22 10
33.23 10
33.24 10
33.25 10
33.26 10
33.27 10
33.28 10
33.29 10
33.3 10
33.31 10
33.32 10
33.33 10
33.34 10
33.35 10
33.36 10
33.37 10
33.38 10
33.39 10
33.4 10
33.41 10
33.42 10
33.43 10
33.44 10
33.45 10
33.46 10
33.47 10
33.48 10
33.49 10
33.5 10
33.51 10
33.52 10
33.53 10
33.54 10
33.55 10
33.56 10
33.57 10
33.58 10
33.59 10
33.6 10
33.61 10
33.62 10
33.63 10
33.64 10
&
@target G0.S3
@type xy
0 15
0.01 15
0.02 15
0.03 15
0.04 15
0.05 15
0.06 15
0.07 15
0.08 15
0.09 15
0.1 15
0.11 15
0.12 15
0.13 15
0.14 15
0.15 15
0.16 15
0.17 15
0.18 15
0.19 15
0.2 15
0.21 15
0.22 15
0.23 15
0.24 15
0.25 15
0.26 15
0.27 15
0.28 15
0.29 15
0.3 15
0.31 15
0.32 15
0.33 15
0.34 15
0.35 15
0.36 15
0.37 15
0.38 15
0.39 15
0.4 15
0.41 15
0.42 15
0.43 15
0.44 15
0.45 15
0.46 15
0.47 15
0.48 15
0.49 15
0.5 15
0.51 15
0.52 15
0.53 15
0.54 15
0.55 15
0.56 15
0.57 15
0.58 15
0.59 15
0.6 15
0.61 15
0.62 15
0.63 15
0.64 15
0.65 15
0.66 15
0.67 15
0.68 15
0.69 15
0.7 15
0.71 15
0.72 15
0.73 15
0.74 15
0.75 15
0.76 15
0.77 15
0.78 15
0.79 15
0.8 15
0.81 15
0.82 15
0.83 15
0.84 15
0.85 15
0.86 15
0.87 15
0.88 15
0.89 15
0.9 15
0.91 15
0.92 15
0.93 15
0.94 15
0.95 15
0.96 15
0.97 15
0.98 15
0.99 15
1 15
1.01 15
1.02 15
1.03 15
1.04 15
1.05 15
1.06 15
1.07 15
1.08 15
1.09 15
1.1 15
1.11 15
1.12 15
1.13 15
1.14 15
1.15 15
1.16 15
1.17 15
1.18 15
1.19 15
1.2 15
1.21 15
1.22 15
1.23 15
1.24 15
1.25 15
1.26 15
1.27 15
1.28 15
1.29 15
1.3 15
1.31 15
1.32 15
1.33 15
1.34 15
1.35 15
1.36 15
1.37 15
1.38 15
1.39 15
1.4 15
1.41 15
1.42 15
1.43 15
1.44 15
1.45 15
1.46 15
1.47 15
1.48 15
1.49 15
1.5 15
1.51 15
1.52 15
1.53 15
1.54 15
1.55 15
1.56 15
1.57 15
1.58 15
1.59 15
1.6 15
1.61 15
1.62 15
1.63 15
1.64 15
1.65 15
1.66 15
1.67 15
1.68 15
1.69 15
1.7 15
1.71 15
1.72 15
1.73 15
1.74 15
1.75 15
1.76 15
1.77 15
1.78 15
1.79 15
1.8 15
1.81 15
1.82 15
1.83 15
1.84 15
1.85 15
1.86 15
1.87 15
1.88 15
1.89 15
1.9 15
1.91 15
1.92 15
1.93 15
1.94 15
1.95 15
1.96 15
1.97 15
1.98 15
1.99 15
2 15
2.01 15
2.02 15
2.03 15
2.04 15
2.05 15
2.06 15
2.07 15
2.08 15
2.09 15
2.1 15
2.11 15
2.12 15
2.13 15
2.14 15
2.15 15
2.16 15
2.17 15
2.18 15
2.19 15
2.2 15
2.21 15
2.22 15
2.23 15
2.24 15
2.25 15
2.26 15
2.27 15
2.28 15
2.29 15
2.3 15
2.31 15
2.32 15
2.33 15
2.34 15
2.35 15
2.36 15
2.37 15
2.38 15
2.39 15
2.4 15
2.41 15
2.42 15
2.43 15
2.44 15
2.45 15
2.46 15
2.47 15
2.48 15
2.49 15
2.5 15
2.51 15
2.52 15
2.53 15
2.54 15.000001
2.55 15.000002
2.56 15.000003
2.57 15.000003
2.58 15.000004
2.59 15.000005
2.6 15.000007
2.61 15.000009
2.62 15.000011
2.63 15.000014
2.64 15.000017
2.65 15.000021
2.66 15.000027
2.67 15.000034
2.68 15.000042
2.69 15.000051
2.7 15.000063
2.71 15.000078
2.72 15.000097
2.73 15.000119
2.74 15.000145
2.75 15.000178
2.76 15.000217
2.77 15.000264
2.78 15.000321
2.79 15.00039
2.8 15.000472
2.81 15.00057
2.82 15.000687
2.83 15.000826
2.84 15.000991
2.85 15.001186
2.86 15.001416
2.87 15.001688
2.88 15.002009
2.89 15.002384
2.9 15.002822
2.91 15.003333
2.92 15.003928
2.93 15.00462
2.94 15.005422
2.95 15.006348
2.96 15.007417
2.97 15.008647
2.98 15.010059
2.99 15.011676
3 15.013522
3.01 15.015625
3.02 15.018016
3.03 15.020727
3.04 15.023794
3.05 15.027254
3.06 15.031148
3.07 15.035521
3.08 15.040418
3.09 15.045889
3.1 15.051986
3.11 15.058764
3.12 15.066279
3.13 15.07459
3.14 15.08376
3.15 15.093852
3.16 15.104928
3.17 15.117053
3.18 15.130293
3.19 15.144713
3.2 15.160378
3.21 15.177349
3.22 15.195686
3.23 15.215448
3.24 15.236686
3.25 15.25945
3.26 15.283784
3.27 15.309726
3.28 15.337304
3.29 15.366539
3.3 15.397442
3.31 15.430017
3.32 15.464255
3.33 15.500137
3.34 15.537629
3.35 15.576689
3.36 15.617256
3.37 15.65926
3.38 15.702615
3.39 15.747226
3.4 15.792976
3.41 15.839742
3.42 15.887382
3.43 15.935749
3.44 15.984678
3.45 16.033996
3.46 16.083519
3.47 16.133057
3.48 16.182412
3.49 16.23138
3.5 16.279754
3.51 16.327324
3.52 16.373881
3.53 16.419216
3.54 16.463127
3.55 16.505414
3.56 16.545887
3.57 16.584361
3.58 16.620667
3.59 16.654645
3.6 16.686151
3.61 16.715053
3.62 16.741241
3.63 16.764616
3.64 16.785104
3.65 16.802641
3.66 16.81719
3.67 16.828727
3.68 16.837252
3.69 16.842779
3.7 16.845345
3.71 16.844996
3.72 16.841802
3.73 16.835842
3.74 16.827212
3.75 16.816018
3.76 16.802379
3.77 16.78642
3.78 16.768274
3.79 16.74808
3.8 16.725983
3.81 16.702128
3.82 16.676659
3.83 16.649721
3.84 16.621457
3.85 16.592008
3.86 16.561509
3.87 16.53009
3.88 16.497873
3.89 16.464977
3.9 16.43151
3.91 16.397574
3.92 16.363264
3.93 16.328668
3.94 16.293863
3.95 16.258923
3.96 16.223912
3.97 16.188888
3.98 16.153902
3.99 16.119004
4 16.084234
4.01 16.049631
4.02 16.015229
4.03 15.98106
4.04 15.947155
4.05 15.913542
4.06 15.880246
4.07 15.847293
4.08 15.814708
4.09 15.782518
4.1 15.750748
4.11 15.719423
4.12 15.68857
4.13 15.658218
4.14 15.628392
4.15 15.59912
4.16 15.570429
4.17 15.542347
4.18 15.514902
4.19 15.48812
4.2 15.462027
4.21 15.436648
4.22 15.412005
4.23 15.388121
4.24 15.365015
4.25 15.342704
4.26 15.321204
4.27 15.300526
4.28 15.28068
4.29 15.261672
4.3 15.243504
4.31 15.226178
4.32 15.209691
4.33 15.194037
4.34 15.179208
4.35 15.165192
4.36 15.151974
4.37 15.139539
4.38 15.127866
4.39 15.116936
4.4 15.106724
4.41 15.097206
4.42 15.088356
4.43 15.080147
4.44 15.072551
4.45 15.065538
4.46 15.059079
4.47 15.053146
4.48 15.047708
4.49 15.042737
4.5 15.038202
4.51 15.034076
4.52 15.03033
4.53 15.026939
4.54 15.023876
4.55 15.021116
4.56 15.018635
4.57 15.016411
4.58 15.014421
4.59 15.012644
4.6 15.011062
4.61 15.009657
4.62 15.008414
4.63 15.007316
4.64 15.006349
4.65 15.005498
4.66 15.004751
4.67 15.004098
4.68 15.00353
4.69 15.003036
4.7 15.002609
4.71 15.002241
4.72 15.001927
4.73 15.00166
4.74 15.001434
4.75 15.001245
4.76 15.00109
4.77 15.000967
4.78 15.000874
4.79 15.000808
4.8 15.000769
4.81 15.000755
4.82 15.000767
4.83 15.000807
4.84 15.000876
4.85 15.000975
4.86 15.00111
4.87 15.001285
4.88 15.001504
4.89 15.001773
4.9 15.0021
4.91 15.002495
4.92 15.002969
4.93 15.003534
4.94 15.004204
4.95 15.004994
4.96 15.005925
4.97 15.007018
4.98 15.008297
4.99 15.00979
5 15.011528
5.01 15.013546
5.02 15.015885
5.03 15.018588
5.04 15.021704
5.05 15.025287
5.06 15.029398
5.07 15.034103
5.08 15.039474
5.09 15.04559
5.1 15.052541
5.11 15.060419
5.12 15.069328
5.13 15.079374
5.14 15.090678
5.15 15.103365
5.16 15.117571
5.17 15.133436
5.18 15.151112
5.19 15.170754
5.2 15.19253
5.21 15.21661
5.22 15.243169
5.23 15.272387
5.24 15.30445
5.25 15.339546
5.26 15.377861
5.27 15.419582
5.28 15.464894
5.29 15.513979
5.3 15.567007
5.31 15.624144
5.32 15.685541
5.33 15.751338
5.34 15.821656
5.35 15.896601
5.36 15.97625
5.37 16.060664
5.38 16.149867
5.39 16.243865
5.4 16.342618
5.41 16.446063
5.42 16.554089
5.43 16.666559
5.44 16.783283
5.45 16.904041
5.46 17.028557
5.47 17.156529
5.48 17.287594
5.49 17.421362
5.5 17.557388
5.51 17.695201
5.52 17.834277
5.53 17.974069
5.54 18.11399
5.55 18.253432
5.56 18.391752
5.57 18.528295
5.58 18.662386
5.59 18.793345
5.6 18.920483
5.61 19.043112
5.62 19.160558
5.63 19.272156
5.64 19.377264
5.65 19.475259
5.66 19.565563
5.67 19.647622
5.68 19.720941
5.69 19.785055
5.7 19.839574
5.71 19.884143
5.72 19.918491
5.73 19.942388
5.74 19.955694
5.75 19.958315
5.76 19.950248
5.77 19.931537
5.78 19.902315
5.79 19.862761
5.8 19.813141
5.81 19.753765
5.82 19.685018
5.83 19.607324
5.84 19.521171
5.85 19.427081
5.86 19.325627
5.87 19.217408
5.88 19.103058
5.89 18.983227
5.9 18.858586
5.91 18.729816
5.92 18.597598
5.93 18.462615
5.94 18.325539
5.95 18.187035
5.96 18.047742
5.97 17.908286
5.98 17.769255
5.99 17.631216
6 17.494694
6.01 17.360187
6.02 17.228142
6.03 17.098979
6.04 16.973062
6.05 16.850729
6.06 16.73226
6.07 16.617904
6.08 16.507858
6.09 16.40229
6.1 16.301319
6.11 16.205036
6.12 16.113487
6.13 16.026693
6.14 15.944637
6.15 15.867282
6.16 15.794556
6.17 15.726373
6.18 15.66262
6.19 15.603171
6.2 15.54788
6.21 15.496594
6.22 15.449147
6.23 15.405366
6.24 15.36507
6.25 15.328076
6.26 15.294201
6.27 15.26326
6.28 15.235071
6.29 15.209451
6.3 15.186225
6.31 15.16522
6.32 15.146272
6.33 15.12922
6.34 15.113912
6.35 15.100203
6.36 15.087957
6.37 15.077041
6.38 15.067336
6.39 15.058728
6.4 15.051111
6.41 15.044386
6.42 15.038464
6.43 15.033261
6.44 15.028701
6.45 15.024713
6.46 15.021234
6.47 15.018205
6.48 15.015575
6.49 15.013297
6.5 15.011328
6.51 15.009629
6.52 15.008168
6.53 15.006913
6.54 15.005839
6.55 15.004921
6.56 15.004139
6.57 15.003474
6.58 15.002909
6.59 15.00243
6.6 15.002026
6.61 15.001686
6.62 15.0014
6.63 15.00116
6.64 15.000959
6.65 15.000791
6.66 15.000651
6.67 15.000535
6.68 15.000439
6.69 15.000359
6.7 15.000293
6.71 15.000239
6.72 15.000194
6.73 15.000157
6.74 15.000127
6.75 15.000102
6.76 15.000082
6.77 15.000066
6.78 15.000054
6.79 15.000043
6.8 15.000034
6.81 15.000027
6.82 15.000021
6.83 15.000016
6.84 15.000013
6.85 15.000011
6.86 15.000009
6.87 15.000007
6.88 15.000005
6.89 15.000003
6.9 15.000002
6.91 15.000001
6.92 15.000001
6.93 15.000001
6.94 15.000001
6.95 15.000001
6.96 15.000001
6.97 15
6.98 15
6.99 15
7 15
7.01 15
7.02 15
7.03 15
7.04 15
7.05 15
7.06 15
7.07 15
7.08 15
7.09 15
7.1 15
7.11 15
7.12 15
7.13 15
7.14 15
7.15 15
7.16 15
7.17 15
7.18 15
7.19 15
7.2 15
7.21 15
7.22 15
7.23 15
7.24 15
7.25 15
7.26 15
7.27 15
7.28 15
7.29 15
7.3 15
7.31 15
7.32 15
7.33 15
7.34 15
7.35 15
7.36 15
7.37 15
7.38 15
7.39 15
7.4 15
7.41 15
7.42 15
7.43 15
7.44 15
7.45 15
7.46 15
7.47 15
7.48 15
7.49 15
7.5 15
7.51 15
7.52 15
7.53 15
7.54 15
7.55 15
7.56 15
7.57 15
7.58 15
7.59 15
7.6 15
7.61 15
7.62 15
7.63 15
7.64 15
7.65 15
7.66 15
7.67 15
7.68 15
7.69 15
7.7 15
7.71 15
7.72 15
7.73 15
7.74 15
7.75 15
7.76 15
7.77 15
7.78 15
7.79 15
7.8 15
7.81 15
7.82 15
7.83 15
7.84 15
7.85 15
7.86 15
7.87 15
7.88 15
7.89 15
7.9 15
7.91 15
7.92 15
7.93 15
7.94 15
7.95 15
7.96 15
7.97 15
7.98 15
7.99 15
8 15
8.01 15
8.02 15
8.03 15
8.04 15
8.05 15
8.06 15
8.07 15
8.08 15
8.09 15
8.1 15
8.11 15
8.12 15
8.13 15
8.14 15
8.15 15
8.16 15
8.17 15
8.18 15
8.19 15
8.2 15
8.21 15
8.22 15
8.23 15
8.24 15
8.25 15
8.26 15
8.27 15
8.28 15
8.29 15
8.3 15.000001
8.31 15.000001
8.32 15.000002
8.33 15.000003
8.34 15.000004
8.35 15.000004
8.36 15.000004
8.37 15.000006
8.38 15.000008
8.39 15.00001
8.4 15.000012
8.41 15.000015
8.42 15.000018
8.43 15.000022
8.44 15.000027
8.45 15.000032
8.46 15.000039
8.47 15.000048
8.48 15.000058
8.49 15.00007
8.5 15.000084
8.51 15.000101
8.52 15.000121
8.53 15.000145
8.54 15.000174
8.55 15.000207
8.56 15.000246
8.57 15.000291
8.58 15.000344
8.59 15.000407
8.6 15.00048
8.61 15.000564
8.62 15.000661
8.63 15.000773
8.64 15.000903
8.65 15.001052
8.66 15.001222
8.67 15.001418
8.68 15.001641
8.69 15.001895
8.7 15.002183
8.71 15.00251
8.72 15.002881
8.73 15.003299
8.74 15.003768
8.75 15.004294
8.76 15.004882
8.77 15.00554
8.78 15.006273
8.79 15.007088
8.8 15.00799
8.81 15.008987
8.82 15.010086
8.83 15.011295
8.84 15.012622
8.85 15.014074
8.86 15.015658
8.87 15.017383
8.88 15.019256
8.89 15.021284
8.9 15.023473
8.91 15.025831
8.92 15.028364
8.93 15.031077
8.94 15.033975
8.95 15.037061
8.96 15.04034
8.97 15.043813
8.98 15.047481
8.99 15.051343
9 15.055397
9.01 15.059642
9.02 15.064072
9.03 15.068679
9.04 15.073456
9.05 15.078394
9.06 15.083482
9.07 15.088705
9.08 15.094048
9.09 15.099494
9.1 15.105026
9.11 15.110624
9.12 15.116265
9.13 15.121927
9.14 15.127584
9.15 15.133212
9.16 15.138783
9.17 15.14427
9.18 15.149647
9.19 15.154885
9.2 15.159956
9.21 15.164831
9.22 15.169483
9.23 15.173885
9.24 15.178012
9.25 15.181838
9.26 15.18534
9.27 15.188495
9.28 15.191285
9.29 15.193692
9.3 15.195701
9.31 15.197298
9.32 15.198473
9.33 15.199219
9.34 15.19953
9.35 15.199403
9.36 15.198841
9.37 15.197847
9.38 15.196428
9.39 15.194592
9.4 15.192352
9.41 15.189721
9.42 15.186717
9.43 15.183359
9.44 15.179667
9.45 15.175665
9.46 15.171376
9.47 15.166826
9.48 15.162042
9.49 15.15705
9.5 15.15188
9.51 15.146559
9.52 15.141115
9.53 15.135576
9.54 15.129969
9.55 15.124321
9.56 15.118659
9.57 15.113007
9.58 15.107389
9.59 15.101827
9.6 15.096342
9.61 15.090953
9.62 15.085677
9.63 15.080531
9.64 15.075528
9.65 15.070681
9.66 15.066001
9.67 15.061495
9.68 15.057172
9.69 15.053037
9.7 15.049093
9.71 15.045343
9.72 15.041787
9.73 15.038426
9.74 15.035258
9.75 15.032281
9.76 15.029491
9.77 15.026882
9.78 15.02445
9.79 15.02219
9.8 15.020096
9.81 15.018159
9.82 15.016372
9.83 15.014729
9.84 15.013222
9.85 15.011843
9.86 15.010585
9.87 15.00944
9.88 15.0084
9.89 15.007459
9.9 15.006608
9.91 15.005841
9.92 15.005152
9.93 15.004535
9.94 15.003983
9.95 15.003491
9.96 15.003052
9.97 15.002663
9.98 15.002318
9.99 15.002014
10 15.001746
10.01 15.001509
10.02 15.001302
10.03 15.001122
10.04 15.000965
10.05 15.000827
10.06 15.000707
10.07 15.000603
10.08 15.000513
10.09 15.000437
10.1 15.000371
10.11 15.000314
10.12 15.000264
10.13 15.000222
10.14 15.000187
10.15 15.000157
10.16 15.000131
10.17 15.00011
10.18 15.000092
10.19 15.000076
10.2 15.000063
10.21 15.000053
10.22 15.000044
10.23 15.000036
10.24 15.000029
10.25 15.000024
10.26 15.00002
10.27 15.000017
10.28 15.000014
10.29 15.000011
10.3 15.000009
10.31 15.000007
10.32 15.000006
10.33 15.000004
10.34 15.000003
10.35 15.000002
10.36 15.000002
10.37 15.000002
10.38 15.000001
10.39 15
10.4 15
10.41 15
10.42 15
10.43 15
10.44 15
10.45 15
10.46 15
10.47 15
10.48 15
10.49 15
10.5 15
10.51 15
10.52 15
10.53 15
10.54 15
10.55 15
10.56 15
10.57 15
10.58 15
10.59 15
10.6 15
10.61 15
10.62 15
10.63 15
10.64 15
10.65 15
10.66 15
10.67 15
10.68 15
10.69 15
10.7 15
10.71 15
10.72 15
10.73 15
10.74 15
10.75 15
10.76 15
10.77 15
10.78 15
10.79 15
10.8 15
10.81 15
10.82 15
10.83 15
10.84 15
10.85 15
10.86 15
10.87 15
10.88 15
10.89 15
10.9 15
10.91 15
10.92 15
10.93 15
10.94 15
10.95 15
10.96 15
10.97 15
10.98 15
10.99 15
11 15
11.01 15
11.02 15
11.03 15
11.04 15
11.05 15
11.06 15
11.07 15
11.08 15
11.09 15
11.1 15
11.11 15
11.12 15
11.13 15
11.14 15
11.15 15
11.16 15
11.17 15
11.18 15
11.19 15
11.2 15
11.21 15
11.22 15
11.23 15
11.24 15
11.25 15
11.26 15
11.27 15
11.28 15
11.29 15
11.3 15
11.31 15
11.32 15
11.33 15
11.34 15
11.35 15
11.36 15
11.37 15
11.38 15
11.39 15
11.4 15
11.41 15
11.42 15
11.43 15
11.44 15
11.45 15
11.46 15
11.47 15
11.48 15
11.49 15
11.5 15
11.51 15
11.52 15
11.53 15
11.54 15
11.55 15
11.56 15
11.57 15
11.58 15
11.59 15
11.6 15
11.61 15
11.62 15
11.63 15
11.64 15
11.65 15
11.66 15
11.67 15
11.68 15
11.69 15
11.7 15
11.71 15
11.72 15
11.73 15
11.74 15
11.75 15
11.76 15
11.77 15
11.78 15
11.79 15
11.8 15
11.81 15
11.82 15
11.83 15
11.84 15
11.85 15
11.86 15
11.87 15
11.88 15
11.89 15
11.9 15
11.91 15
11.92 15
11.93 15
11.94 15
11.95 15
11.96 15
11.97 15
11.98 15
11.99 15
12 15
12.01 15
12.02 15
12.03 15
12.04 15
12.05 15
12.06 15
12.07 15
12.08 15
12.09 15
12.1 15
12.11 15
12.12 15
12.13 15
12.14 15
12.15 15
12.16 15
12.17 15
12.18 15
12.19 15
12.2 15
12.21 15
12.22 15
12.23 15
12.24 15
12.25 15
12.26 15
12.27 15
12.28 15
12.29 15
12.3 15
12.31 15
12.32 15
12.33 15
12.34 15
12.35 15
12.36 15
12.37 15
12.38 15
12.39 15
12.4 15
12.41 15
12.42 15
12.43 15
12.44 15
12.45 15
12.46 15
12.47 15
12.48 15
12.49 15
12.5 15
12.51 15
12.52 15
12.53 15
12.54 15
12.55 15
12.56 15
12.57 15
12.58 15
12.59 15
12.6 15
12.61 15
12.62 15
12.63 15
12.64 15
12.65 15
12.66 15
12.67 15
12.68 15
12.69 15
12.7 15
12.71 15
12.72 15
12.73 15
12.74 15
12.75 15
12.76 15
12.77 15
12.78 15
12.79 15
12.8 15
12.81 15
12.82 15
12.83 15
12.84 15
12.85 15
12.86 15
12.87 15
12.88 15
12.89 15
12.9 15
12.91 15
12.92 15
12.93 15
12.94 15
12.95 15
12.96 15
12.97 15
12.98 15
12.99 15
13 15
13.01 15
13.02 15
13.03 15
13.04 15
13.05 15
13.06 15
13.07 15
13.08 15
13.09 15
13.1 15
13.11 15
13.12 15
13.13 15
13.14 15
13.15 15
13.16 15
13.17 15
13.18 15
13.19 15
13.2 15
13.21 15
13.22 15
13.23 15
13.24 15
13.25 15
13.26 15
13.27 15
13.28 15
13.29 15
13.3 15
13.31 15
13.32 15
13.33 15
13.34 15
13.35 15
13.36 15
13.37 15
13.38 15
13.39 15
13.4 15
13.41 15
13.42 15
13.43 15
13.44 15
13.45 15
13.46 15
13.47 15
13.48 15
13.49 15
13.5 15
13.51 15
13.52 15
13.53 15
13.54 15
13.55 15
13.56 15
13.57 15
13.58 15
13.59 15
13.6 15
13.61 15
13.62 15
13.63 15
13.64 15
13.65 15
13.66 15
13.67 15
13.68 15
13.69 15
13.7 15
13.71 15
13.72 15
13.73 15
13.74 15
13.75 15
13.76 15
13.77 15
13.78 15
13.79 15
13.8 15
13.81 15
13.82 15
13.83 15
13.84 15
13.85 15
13.86 15
13.87 15
13.88 15
13.89 15
13.9 15
13.91 15
13.92 15
13.93 15
13.94 15
13.95 15
13.96 15
13.97 15
13.98 15
13.99 15
14 15
14.01 15
14.02 15
14.03 15
14.04 15
14.05 15
14.06 15
14.07 15
14.08 15
14.09 15
14.1 15
14.11 15
14.12 15
14.13 15
14.14 15
14.15 15
14.16 15
14.17 15
14.18 15
14.19 15
14.2 15
14.21 15
14.22 15
14.23 15
14.24 15
14.25 15
14.26 15
14.27 15
14.28 15
14.29 15
14.3 15
14.31 15
14.32 15
14.33 15
14.34 15
14.35 15
14.36 15
14.37 15
14.38 15
14.39 15
14.4 15
14.41 15
14.42 15
14.43 15
14.44 15
14.45 15
14.46 15
14.47 15
14.48 15
14.49 15
14.5 15
14.51 15
14.52 15
14.53 15
14.54 15
14.55 15
14.56 15
14.57 15
14.58 15
14.59 15
14.6 15
14.61 15
14.62 15
14.63 15
14.64 15
14.65 15
14.66 15
14.67 15
14.68 15
14.69 15
14.7 15
14.71 15
14.72 15
14.73 15
14.74 15
14.75 15
14.76 15
14.77 15
14.78 15
14.79 15
14.8 15
14.81 15
14.82 15
14.83 15
14.84 15
14.85 15
14.86 15
14.87 15
14.88 15
14.89 15
14.9 15
14.91 15
14.92 15
14.93 15
14.94 15
14.95 15
14.96 15
14.97 15
14.98 15
14.99 15
15 15
15.01 15
15.02 15
15.03 15
15.04 15
15.05 15
15.06 15
15.07 15
15.08 15
15.09 15
15.1 15
15.11 15
15.12 15
15.13 15
15.14 15
15.15 15
15.16 15
15.17 15
15.18 15
15.19 15
15.2 15
15.21 15
15.22 15
15.23 15
15.24 15
15.25 15
15.26 15
15.27 15
15.28 15
15.29 15
15.3 15
15.31 15
15.32 15
15.33 15
15.34 15
15.35 15
15.36 15
15.37 15
15.38 15
15.39 15
15.4 15
15.41 15
15.42 15
15.43 15
15.44 15
15.45 15
15.46 15
15.47 15
15.48 15
15.49 15
15.5 15
15.51 15
15.52 15
15.53 15
15.54 15
15.55 15
15.56 15
15.57 15
15.58 15
15.59 15
15.6 15
15.61 15
15.62 15
15.63 15
15.64 15
15.65 15
15.66 15
15.67 15
15.68 15
15.69 15
15.7 15
15.71 15
15.72 15
15.73 15
15.74 15
15.75 15
15.76 15
15.77 15
15.78 15
15.79 15
15.8 15
15.81 15
15.82 15
15.83 15
15.84 15
15.85 15
15.86 15
15.87 15
15.88 15
15.89 15
15.9 15
15.91 15
15.92 15
15.93 15
15.94 15
15.95 15
15.96 15
15.97 15
15.98 15
15.99 15
16 15
16.01 15
16.02 15
16.03 15
16.04 15
16.05 15
16.06 15
16.07 15
16.08 15
16.09 15
16.1 15
16.11 15
16.12 15
16.13 15
16.14 15
16.15 15
16.16 15
16.17 15
16.18 15
16.19 15
16.2 15
16.21 15
16.22 15
16.23 15
16.24 15
16.25 15
16.26 15
16.27 15
16.28 15
16.29 15
16.3 15
16.31 15
16.32 15
16.33 15
16.34 15
16.35 15
16.36 15
16.37 15
16.38 15
16.39 15
16.4 15
16.41 15
16.42 15
16.43 15
16.44 15
16.45 15
16.46 15
16.47 15
16.48 15
16.49 15
16.5 15
16.51 15
16.52 15
16.53 15
16.54 15
16.55 15
16.56 15
16.57 15
16.58 15
16.59 15
16.6 15
16.61 15
16.62 15
16.63 15
16.64 15
16.65 15
16.66 15
16.67 15
16.68 15
16.69 15
16.7 15
16.71 15
16.72 15
16.73 15
16.74 15
16.75 15
16.76 15
16.77 15
16.78 15
16.79 15
16.8 15
16.81 15
16.82 15
16.83 15
16.84 15
16.85 15
16.86 15
16.87 15
16.88 15
16.89 15
16.9 15
16.91 15.000001
16.92 15.000001
16.93 15.000001
16.94 15.000001
16.95 15.000001
16.96 15.000001
16.97 15.000001
16.98 15.000001
16.99 15.000001
17 15.000002
17.01 15.000003
17.02 15.000003
17.03 15.000004
17.04 15.000004
17.05 15.000004
17.06 15.000005
17.07 15.000006
17.08 15.000007
17.09 15.000007
17.1 15.000008
17.11 15.000009
17.12 15.000011
17.13 15.000013
17.14 15.000015
17.15 15.000016
17.16 15.000018
17.17 15.00002
17.18 15.000023
17.19 15.000026
17.2 15.00003
17.21 15.000033
17.22 15.000037
17.23 15.000041
17.24 15.000046
17.25 15.00005
17.26 15.000055
17.27 15.00006
17.28 15.000066
17.29 15.000073
17.3 15.000081
17.31 15.000088
17.32 15.000096
17.33 15.000105
17.34 15.000114
17.35 15.000123
17.36 15.000133
17.37 15.000144
17.38 15.000156
17.39 15.000168
17.4 15.00018
17.41 15.000193
17.42 15.000207
17.43 15.000221
17.44 15.000235
17.45 15.00025
17.46 15.000266
17.47 15.000282
17.48 15.000299
17.49 15.000316
17.5 15.000334
17.51 15.000352
17.52 15.00037
17.53 15.000389
17.54 15.000408
17.55 15.000427
17.56 15.000446
17.57 15.000465
17.58 15.000484
17.59 15.000504
17.6 15.000523
17.61 15.000541
17.62 15.000559
17.63 15.000576
17.64 15.000594
17.65 15.000612
17.66 15.00063
17.67 15.000647
17.68 15.000663
17.69 15.000678
17.7 15.000692
17.71 15.000706
17.72 15.00072
17.73 15.000732
17.74 15.000743
17.75 15.000752
17.76 15.000761
17.77 15.000769
17.78 15.000777
17.79 15.000783
17.8 15.000788
17.81 15.00079
17.82 15.000791
17.83 15.000792
17.84 15.000792
17.85 15.000791
17.86 15.000788
17.87 15.000784
17.88 15.000779
17.89 15.000773
17.9 15.000765
17.91 15.000757
17.92 15.000747
17.93 15.000736
17.94 15.000724
17.95 15.00071
17.96 15.000696
17.97 15.000682
17.98 15.000667
17.99 15.000651
18 15.000634
18.01 15.000616
18.02 15.000597
18.03 15.000579
18.04 15.00056
18.05 15.000541
18.06 15.000521
18.07 15.000502
18.08 15.000482
18.09 15.000461
18.1 15.000441
18.11 15.000422
18.12 15.000403
18.13 15.000384
18.14 15.000364
18.15 15.000345
18.16 15.000327
18.17 15.000309
18.18 15.000291
18.19 15.000274
18.2 15.000257
18.21 15.000241
18.22 15.000225
18.23 15.00021
18.24 15.000196
18.25 15.000183
18.26 15.000171
18.27 15.000158
18.28 15.000146
18.29 15.000135
18.3 15.000124
18.31 15.000114
18.32 15.000104
18.33 15.000095
18.34 15.000087
18.35 15.000079
18.36 15.000072
18.37 15.000066
18.38 15.00006
18.39 15.000054
18.4 15.000049
18.41 15.000044
18.42 15.000039
18.43 15.000035
18.44 15.000031
18.45 15.000027
18.46 15.000024
18.47 15.000021
18.48 15.000019
18.49 15.000017
18.5 15.000015
18.51 15.000013
18.52 15.000012
18.53 15.000011
18.54 15.000009
18.55 15.000007
18.56 15.000006
18.57 15.000005
18.58 15.000005
18.59 15.000005
18.6 15.000004
18.61 15.000003
18.62 15.000002
18.63 15.000002
18.64 15.000002
18.65 15.000002
18.66 15.000002
18.67 15.000002
18.68 15.000002
18.69 15.000001
18.7 15
18.71 15
18.72 15
18.73 15
18.74 15
18.75 15
18.76 15
18.77 15
18.78 15
18.79 15
18.8 15
18.81 15
18.82 15
18.83 15
18.84 15
18.85 15
18.86 15
18.87 15
18.88 15
18.89 15
18.9 15
18.91 15
18.92 15
18.93 15
18.94 15
18.95 15
18.96 15
18.97 15
18.98 15
18.99 15
19 15
19.01 15
19.02 15
19.03 15
19.04 15
19.05 15
19.06 15
19.07 15
19.08 15
19.09 15
19.1 15
19.11 15
19.12 15
19.13 15
19.14 15
19.15 15
19.16 15
19.17 15
19.18 15
19.19 15
19.2 15
19.21 15
19.22 15
19.23 15
19.24 15
19.25 15
19.26 15
19.27 15
19.28 15
19.29 15
19.3 15
19.31 15
19.32 15
19.33 15
19.34 15
19.35 15
19.36 15
19.37 15
19.38 15
19.39 15
19.4 15
19.41 15
19.42 15
19.43 15
19.44 15
19.45 15
19.46 15
19.47 15
19.48 15
19.49 15
19.5 15
19.51 15
19.52 15
19.53 15
19.54 15
19.55 15
19.56 15
19.57 15
19.58 15
19.59 15
19.6 15
19.61 15
19.62 15
19.63 15
19.64 15
19.65 15
19.66 15
19.67 15
19.68 15
19.69 15
19.7 15
19.71 15
19.72 15
19.73 15
19.74 15
19.75 15
19.76 15
19.77 15
19.78 15
19.79 15
19.8 15
19.81 15
19.82 15
19.83 15
19.84 15
19.85 15
19.86 15
19.87 15
19.88 15
19.89 15
19.9 15
19.91 15
19.92 15
19.93 15
19.94 15
19.95 15
19.96 15
19.97 15
19.98 15
19.99 15
20 15
20.01 15
20.02 15
20.03 15
20.04 15
20.05 15
20.06 15
20.07 15
20.08 15
20.09 15
20.1 15
20.11 15
20.12 15
20.13 15
20.14 15
20.15 15
20.16 15
20.17 15
20.18 15
20.19 15
20.2 15
20.21 15
20.22 15
20.23 15
20.24 15
20.25 15
20.26 15
20.27 15
20.28 15
20.29 15
20.3 15
20.31 15
20.32 15
20.33 15
20.34 15
20.35 15
20.36 15
20.37 15
20.38 15
20.39 15
20.4 15
20.41 15
20.42 15
20.43 15
20.44 15
20.45 15
20.46 15
20.47 15
20.48 15
20.49 15
20.5 15
20.51 15
20.52 15
20.53 15
20.54 15
20.55 15
20.56 15
20.57 15
20.58 15
20.59 15
20.6 15
20.61 15
20.62 15
20.63 15
20.64 15
20.65 15
20.66 15
20.67 15
20.68 15
20.69 15
20.7 15
20.71 15
20.72 15
20.73 15
20.74 15
20.75 15
20.76 15
20.77 15
20.78 15
20.79 15
20.8 15
20.81 15
20.82 15
20.83 15
20.84 15
20.85 15
20.86 15
20.87 15
20.88 15
20.89 15
20.9 15
20.91 15
20.92 15
20.93 15
20.94 15
20.95 15
20.96 15
20.97 15
20.98 15
20.99 15
21 15
21.01 15
21.02 15
21.03 15
21.04 15
21.05 15
21.06 15
21.07 15
21.08 15
21.09 15
21.1 15
21.11 15
21.12 15
21.13 15
21.14 15
21.15 15
21.16 15
21.17 15
21.18 15
21.19 15
21.2 15
21.21 15
21.22 15
21.23 15
21.24 15
21.25 15
21.26 15
21.27 15
21.28 15
21.29 15
21.3 15
21.31 15
21.32 15
21.33 15
21.34 15
21.35 15
21.36 15
21.37 15
21.38 15
21.39 15
21.4 15
21.41 15
21.42 15
21.43 15
21.44 15
21.45 15
21.46 15
21.47 15
21.48 15
21.49 15
21.5 15
21.51 15
21.52 15
21.53 15
21.54 15
21.55 15
21.56 15
21.57 15
21.58 15.000001
21.59 15.000001
21.6 15.000001
21.61 15.000001
21.62 15.000001
21.63 15.000002
21.64 15.000002
21.65 15.000002
21.66 15.000002
21.67 15.000002
21.68 15.000003
21.69 15.000003
21.7 15.000004
21.71 15.000005
21.72 15.000007
21.73 15.000009
21.74 15.000011
21.75 15.000012
21.76 15.000013
21.77 15.000015
21.78 15.000018
21.79 15.000021
21.8 15.000025
21.81 15.000028
21.82 15.000032
21.83 15.000037
21.84 15.000042
21.85 15.000048
21.86 15.000054
21.87 15.000062
21.88 15.00007
21.89 15.000079
21.9 15.000089
21.91 15.0001
21.92 15.000112
21.93 15.000125
21.94 15.00014
21.95 15.000157
21.96 15.000176
21.97 15.000196
21.98 15.000217
21.99 15.000241
22 15.000266
22.01 15.000293
22.02 15.000323
22.03 15.000356
22.04 15.000392
22.05 15.000429
22.06 15.000469
22.07 15.000513
22.08 15.00056
22.09 15.000609
22.1 15.00066
22.11 15.000714
22.12 15.000772
22.13 15.000833
22.14 15.000898
22.15 15.000966
22.16 15.001036
22.17 15.001109
22.18 15.001185
22.19 15.001264
22.2 15.001345
22.21 15.001428
22.22 15.001514
22.23 15.001603
22.24 15.001693
22.25 15.001784
22.26 15.001877
22.27 15.001972
22.28 15.002067
22.29 15.002162
22.3 15.002256
22.31 15.002351
22.32 15.002444
22.33 15.002535
22.34 15.002625
22.35 15.002714
22.36 15.0028
22.37 15.002882
22.38 15.002961
22.39 15.003036
22.4 15.003108
22.41 15.003175
22.42 15.003236
22.43 15.003292
22.44 15.003342
22.45 15.003385
22.46 15.003422
22.47 15.003454
22.48 15.00348
22.49 15.003497
22.5 15.003507
22.51 15.00351
22.52 15.003507
22.53 15.003497
22.54 15.003479
22.55 15.003454
22.56 15.003423
22.57 15.003385
22.58 15.00334
22.59 15.003289
22.6 15.003233
22.61 15.003171
22.62 15.003104
22.63 15.003031
22.64 15.002954
22.65 15.002874
22.66 15.00279
22.67 15.002703
22.68 15.002612
22.69 15.002519
22.7 15.002425
22.71 15.00233
22.72 15.002234
22.73 15.002137
22.74 15.00204
22.75 15.001944
22.76 15.001848
22.77 15.001753
22.78 15.001659
22.79 15.001567
22.8 15.001477
22.81 15.00139
22.82 15.001305
22.83 15.001222
22.84 15.001142
22.85 15.001064
22.86 15.00099
22.87 15.000919
22.88 15.000852
22.89 15.000788
22.9 15.000727
22.91 15.000669
22.92 15.000615
22.93 15.000564
22.94 15.000516
22.95 15.000471
22.96 15.00043
22.97 15.000391
22.98 15.000355
22.99 15.000321
23 15.00029
23.01 15.000261
23.02 15.000235
23.03 15.000211
23.04 15.000189
23.05 15.000169
23.06 15.000151
23.07 15.000134
23.08 15.000118
23.09 15.000105
23.1 15.000093
23.11 15.000082
23.12 15.000072
23.13 15.000064
23.14 15.000056
23.15 15.000049
23.16 15.000042
23.17 15.000036
23.18 15.000031
23.19 15.000027
23.2 15.000024
23.21 15.000021
23.22 15.000018
23.23 15.000015
23.24 15.000012
23.25 15.00001
23.26 15.000009
23.27 15.000008
23.28 15.000007
23.29 15.000006
23.3 15.000005
23.31 15.000004
23.32 15.000003
23.33 15.000003
23.34 15.000003
23.35 15.000003
23.36 15.000002
23.37 15.000001
23.38 15
23.39 15
23.4 15
23.41 15
23.42 15
23.43 15
23.44 15
23.45 15
23.46 15
23.47 15
23.48 15
23.49 15
23.5 15
23.51 15
23.52 15
23.53 15
23.54 15
23.55 15
23.56 15
23.57 15
23.58 15
23.59 15
23.6 15
23.61 15
23.62 15
23.63 15
23.64 15
23.65 15
23.66 15
23.67 15
23.68 15
23.69 15
23.7 15
23.71 15
23.72 15
23.73 15
23.74 15
23.75 15
23.76 15
23.77 15
23.78 15
23.79 15
23.8 15
23.81 15
23.82 15
23.83 15
23.84 15
23.85 15
23.86 15
23.87 15
23.88 15
23.89 15
23.9 15
23.91 15
23.92 15
23.93 15
23.94 15
23.95 15
23.96 15
23.97 15
23.98 15
23.99 15
24 15
24.01 15
24.02 15
24.03 15
24.04 15
24.05 15
24.06 15
24.07 15
24.08 15
24.09 15
24.1 15
24.11 15
24.12 15
24.13 15
24.14 15
24.15 15
24.16 15
24.17 15
24.18 15
24.19 15
24.2 15
24.21 15
24.22 15
24.23 15
24.24 15
24.25 15
24.26 15
24.27 15
24.28 15
24.29 15
24.3 15
24.31 15
24.32 15
24.33 15
24.34 15
24.35 15
24.36 15
24.37 15
24.38 15
24.39 15
24.4 15
24.41 15
24.42 15
24.43 15
24.44 15
24.45 15
24.46 15
24.47 15
24.48 15
24.49 15
24.5 15
24.51 15
24.52 15
24.53 15
24.54 15
24.55 15
24.56 15
24.57 15
24.58 15
24.59 15
24.6 15
24.61 15
24.62 15
24.63 15
24.64 15
24.65 15
24.66 15
24.67 15
24.68 15
24.69 15
24.7 15
24.71 15
24.72 15
24.73 15
24.74 15
24.75 15
24.76 15
24.77 15
24.78 15
24.79 15
24.8 15
24.81 15
24.82 15
24.83 15
24.84 15
24.85 15
24.86 15
24.87 15
24.88 15
24.89 15
24.9 15
24.91 15
24.92 15
24.93 15
24.94 15
24.95 15
24.96 15
24.97 15
24.98 15
24.99 15
25 15
25.01 15
25.02 15
25.03 15
25.04 15
25.05 15
25.06 15
25.07 15
25.08 15
25.09 15
25.1 15
25.11 15
25.12 15
25.13 15
25.14 15
25.15 15
25.16 15
25.17 15
25.18 15
25.19 15
25.2 15
25.21 15
25.22 15
25.23 15
25.24 15
25.25 15
25.26 15
25.27 15
25.28 15
25.29 15
25.3 15
25.31 15
25.32 15
25.33 15
25.34 15
25.35 15
25.36 15
25.37 15.000001
25.38 15.000002
25.39 15.000003
25.4 15.000003
25.41 15.000003
25.42 15.000004
25.43 15.000005
25.44 15.000006
25.45 15.000007
25.46 15.000008
25.47 15.00001
25.48 15.000012
25.49 15.000014
25.5 15.000016
25.51 15.000019
25.52 15.000022
25.53 15.000026
25.54 15.00003
25.55 15.000035
25.56 15.000041
25.57 15.000048
25.58 15.000056
25.59 15.000064
25.6 15.000074
25.61 15.000086
25.62 15.000099
25.63 15.000114
25.64 15.00013
25.65 15.000148
25.66 15.000168
25.67 15.000191
25.68 15.000216
25.69 15.000244
25.7 15.000276
25.71 15.000311
25.72 15.00035
25.73 15.000392
25.74 15.000439
25.75 15.00049
25.76 15.000546
25.77 15.000607
25.78 15.000673
25.79 15.000744
25.8 15.000821
25.81 15.000905
25.82 15.000995
25.83 15.001091
25.84 15.001194
25.85 15.001304
25.86 15.001421
25.87 15.001545
25.88 15.001675
25.89 15.001813
25.9 15.001957
25.91 15.002108
25.92 15.002266
25.93 15.002431
25.94 15.002603
25.95 15.00278
25.96 15.002962
25.97 15.00315
25.98 15.003342
25.99 15.003538
26 15.003736
26.01 15.003937
26.02 15.00414
26.03 15.004344
26.04 15.004548
26.05 15.004751
26.06 15.004952
26.07 15.00515
26.08 15.005344
26.09 15.005533
26.1 15.005716
26.11 15.005893
26.12 15.006061
26.13 15.00622
26.14 15.006368
26.15 15.006506
26.16 15.006633
26.17 15.006747
26.18 15.006848
26.19 15.006935
26.2 15.007007
26.21 15.007065
26.22 15.007108
26.23 15.007136
26.24 15.007147
26.25 15.007141
26.26 15.00712
26.27 15.007084
26.28 15.007032
26.29 15.006965
26.3 15.006884
26.31 15.006789
26.32 15.00668
26.33 15.006559
26.34 15.006425
26.35 15.00628
26.36 15.006124
26.37 15.00596
26.38 15.005788
26.39 15.005608
26.4 15.005421
26.41 15.005228
26.42 15.005031
26.43 15.004832
26.44 15.004631
26.45 15.004427
26.46 15.004222
26.47 15.004019
26.48 15.003817
26.49 15.003617
26.5 15.003419
26.51 15.003226
26.52 15.003037
26.53 15.002853
26.54 15.002674
26.55 15.002501
26.56 15.002334
26.57 15.002173
26.58 15.002018
26.59 15.00187
26.6 15.001729
26.61 15.001596
26.62 15.00147
26.63 15.00135
26.64 15.001237
26.65 15.001132
26.66 15.001034
26.67 15.000941
26.68 15.000854
26.69 15.000774
26.7 15.0007
26.71 15.000632
26.72 15.00057
26.73 15.000512
26.74 15.000458
26.75 15.00041
26.76 15.000366
26.77 15.000326
26.78 15.00029
26.79 15.000257
26.8 15.000228
26.81 15.000201
26.82 15.000177
26.83 15.000156
26.84 15.000137
26.85 15.000119
26.86 15.000104
26.87 15.000091
26.88 15.00008
26.89 15.00007
26.9 15.00006
26.91 15.000051
26.92 15.000044
26.93 15.000038
26.94 15.000033
26.95 15.000028
26.96 15.000023
26.97 15.00002
26.98 15.000017
26.99 15.000015
27 15.000013
27.01 15.000011
27.02 15.000009
27.03 15.000007
27.04 15.000006
27.05 15.000005
27.06 15.000004
27.07 15.000004
27.08 15.000004
27.09 15.000003
27.1 15.000002
27.11 15.000001
27.12 15
27.13 15
27.14 15
27.15 15
27.16 15
27.17 15
27.18 15
27.19 15
27.2 15
27.21 15
27.22 15
27.23 15
27.24 15
27.25 15
27.26 15
27.27 15
27.28 15
27.29 15
27.3 15
27.31 15
27.32 15
27.33 15
27.34 15
27.35 15
27.36 15
27.37 15
27.38 15
27.39 15
27.4 15
27.41 15
27.42 15
27.43 15
27.44 15
27.45 15
27.46 15
27.47 15
27.48 15
27.49 15
27.5 15
27.51 15
27.52 15
27.53 15
27.54 15
27.55 15
27.56 15
27.57 15
27.58 15
27.59 15
27.6 15
27.61 15
27.62 15
27.63 15
27.64 15
27.65 15
27.66 15
27.67 15
27.68 15
27.69 15
27.7 15
27.71 15
27.72 15
27.73 15
27.74 15
27.75 15
27.76 15
27.77 15
27.78 15
27.79 15
27.8 15
27.81 15
27.82 15
27.83 15
27.84 15
27.85 15
27.86 15
27.87 15
27.88 15
27.89 15
27.9 15
27.91 15
27.92 15
27.93 15
27.94 15.000001
27.95 15.000003
27.96 15.000004
27.97 15.000004
27.98 15.000004
27.99 15.000004
28 15.000004
28.01 15.000005
28.02 15.000007
28.03 15.000008
28.04 15.000009
28.05 15.000011
28.06 15.000013
28.07 15.000015
28.08 15.000017
28.09 15.00002
28.1 15.000024
28.11 15.000027
28.12 15.000031
28.13 15.000035
28.14 15.000041
28.15 15.000048
28.16 15.000055
28.17 15.000063
28.18 15.000071
28.19 15.00008
28.2 15.000091
28.21 15.000103
28.22 15.000117
28.23 15.000131
28.24 15.000147
28.25 15.000164
28.26 15.000184
28.27 15.000206
28.28 15.00023
28.29 15.000256
28.3 15.000283
28.31 15.000313
28.32 15.000345
28.33 15.000381
28.34 15.000419
28.35 15.000459
28.36 15.000501
28.37 15.000547
28.38 15.000596
28.39 15.000648
28.4 15.000703
28.41 15.000762
28.42 15.000823
28.43 15.000887
28.44 15.000953
28.45 15.001022
28.46 15.001094
28.47 15.001169
28.48 15.001247
28.49 15.001327
28.5 15.001409
28.51 15.001492
28.52 15.001576
28.53 15.001662
28.54 15.001749
28.55 15.001836
28.56 15.001923
28.57 15.00201
28.58 15.002097
28.59 15.002182
28.6 15.002266
28.61 15.002348
28.62 15.002428
28.63 15.002505
28.64 15.002579
28.65 15.002649
28.66 15.002715
28.67 15.002777
28.68 15.002834
28.69 15.002886
28.7 15.002932
28.71 15.002973
28.72 15.003007
28.73 15.003035
28.74 15.003057
28.75 15.003072
28.76 15.003081
28.77 15.003083
28.78 15.003078
28.79 15.003066
28.8 15.003048
28.81 15.003023
28.82 15.002992
28.83 15.002956
28.84 15.002913
28.85 15.002863
28.86 15.002808
28.87 15.002749
28.88 15.002686
28.89 15.002618
28.9 15.002546
28.91 15.00247
28.92 15.002391
28.93 15.002311
28.94 15.002228
28.95 15.002143
28.96 15.002056
28.97 15.001969
28.98 15.001882
28.99 15.001794
29 15.001707
29.01 15.001621
29.02 15.001536
29.03 15.001451
29.04 15.001368
29.05 15.001288
29.06 15.00121
29.07 15.001134
29.08 15.00106
29.09 15.000989
29.1 15.000921
29.11 15.000856
29.12 15.000794
29.13 15.000736
29.14 15.00068
29.15 15.000627
29.16 15.000577
29.17 15.00053
29.18 15.000487
29.19 15.000447
29.2 15.00041
29.21 15.000376
29.22 15.000344
29.23 15.000316
29.24 15.00029
29.25 15.000267
29.26 15.000246
29.27 15.000228
29.28 15.000213
29.29 15.000199
29.3 15.000188
29.31 15.00018
29.32 15.000174
29.33 15.000169
29.34 15.000167
29.35 15.000168
29.36 15.000171
29.37 15.000175
29.38 15.00018
29.39 15.000189
29.4 15.0002
29.41 15.000213
29.42 15.000227
29.43 15.000244
29.44 15.000264
29.45 15.000286
29.46 15.00031
29.47 15.000334
29.48 15.000361
29.49 15.000392
29.5 15.000425
29.51 15.000459
29.52 15.000495
29.53 15.000534
29.54 15.000575
29.55 15.000619
29.56 15.000665
29.57 15.000712
29.58 15.000761
29.59 15.000811
29.6 15.000863
29.61 15.000918
29.62 15.000974
29.63 15.00103
29.64 15.001087
29.65 15.001145
29.66 15.001204
29.67 15.001264
29.68 15.001323
29.69 15.001381
29.7 15.001439
29.71 15.001497
29.72 15.001555
29.73 15.00161
29.74 15.001664
29.75 15.001716
29.76 15.001766
29.77 15.001814
29.78 15.001859
29.79 15.001901
29.8 15.001939
29.81 15.001973
29.82 15.002004
29.83 15.002031
29.84 15.002055
29.85 15.002074
29.86 15.002089
29.87 15.0021
29.88 15.002106
29.89 15.002108
29.9 15.002104
29.91 15.002095
29.92 15.002082
29.93 15.002066
29.94 15.002046
29.95 15.002021
29.96 15.001992
29.97 15.001959
29.98 15.001923
29.99 15.001883
30 15.00184
30.01 15.001794
30.02 15.001746
30.03 15.001695
30.04 15.001642
30.05 15.001588
30.06 15.001532
30.07 15.001474
30.08 15.001415
30.09 15.001356
30.1 15.001297
30.11 15.001238
30.12 15.001179
30.13 15.00112
30.14 15.001062
30.15 15.001004
30.16 15.000948
30.17 15.000893
30.18 15.00084
30.19 15.000788
30.2 15.000738
30.21 15.000689
30.22 15.000642
30.23 15.000597
30.24 15.000554
30.25 15.000512
30.26 15.000473
30.27 15.000436
30.28 15.000402
30.29 15.000369
30.3 15.000338
30.31 15.000309
30.32 15.000282
30.33 15.000257
30.34 15.000233
30.35 15.000211
30.36 15.00019
30.37 15.000171
30.38 15.000154
30.39 15.000138
30.4 15.000124
30.41 15.000111
30.42 15.000099
30.43 15.000088
30.44 15.000078
30.45 15.00007
30.46 15.000062
30.47 15.000054
30.48 15.000047
30.49 15.000041
30.5 15.000036
30.51 15.000032
30.52 15.000028
30.53 15.000025
30.54 15.000022
30.55 15.00002
30.56 15.000017
30.57 15.000014
30.58 15.000012
30.59 15.000011
30.6 15.00001
30.61 15.000009
30.62 15.000007
30.63 15.000006
30.64 15.000005
30.65 15.000004
30.66 15.000003
30.67 15.000002
30.68 15.000002
30.69 15.000001
30.7 15.000001
30.71 15.000001
30.72 15.000001
30.73 15.000001
30.74 15
30.75 15
30.76 15
30.77 15
30.78 15
30.79 15
30.8 15
30.81 15
30.82 15
30.83 15
30.84 15
30.85 15
30.86 15
30.87 15
30.88 15
30.89 15
30.9 15
30.91 15
30.92 15
30.93 15
30.94 15
30.95 15
30.96 15
30.97 15
30.98 15
30.99 15
31 15
31.01 15
31.02 15
31.03 15
31.04 15
31.05 15
31.06 15
31.07 15
31.08 15
31.09 15
31.1 15
31.11 15
31.12 15
31.13 15
31.14 15
31.15 15
31.16 15
31.17 15
31.18 15
31.19 15
31.2 15
31.21 15
31.22 15
31.23 15
31.24 15
31.25 15
31.26 15
31.27 15
31.28 15
31.29 15
31.3 15
31.31 15
31.32 15
31.33 15
31.34 15
31.35 15
31.36 15
31.37 15
31.38 15
31.39 15
31.4 15
31.41 15
31.42 15
31.43 15
31.44 15
31.45 15
31.46 15
31.47 15
31.48 15
31.49 15
31.5 15
31.51 15
31.52 15
31.53 15
31.54 15
31.55 15
31.56 15
31.57 15
31.58 15
31.59 15
31.6 15
31.61 15
31.62 15
31.63 15
31.64 15
31.65 15
31.66 15
31.67 15
31.68 15
31.69 15
31.7 15
31.71 15
31.72 15
31.73 15
31.74 15
31.75 15
31.76 15
31.77 15
31.78 15
31.79 15
31.8 15
31.81 15
31.82 15
31.83 15
31.84 15
31.85 15
31.86 15
31.87 15
31.88 15
31.89 15
31.9 15
31.91 15
31.92 15
31.93 15
31.94 15
31.95 15
31.96 15
31.97 15
31.98 15
31.99 15
32 15
32.01 15
32.02 15
32.03 15
32.04 15
32.05 15
32.06 15
32.07 15
32.08 15
32.09 15
32.1 15
32.11 15
32.12 15
32.13 15
32.14 15
32.15 15
32.16 15
32.17 15
32.18 15
32.19 15
32.2 15
32.21 15
32.22 15
32.23 15
32.24 15
32.25 15
32.26 15
32.27 15
32.28 15
32.29 15
32.3 15
32.31 15
32.32 15
32.33 15
32.34 15
32.35 15
32.36 15
32.37 15
32.38 15
32.39 15
32.4 15
32.41 15
32.42 15
32.43 15
32.44 15
32.45 15
32.46 15
32.47 15
32.48 15
32.49 15
32.5 15
32.51 15
32.52 15
32.53 15
32.54 15
32.55 15
32.56 15
32.57 15
32.58 15
32.59 15
32.6 15
32.61 15
32.62 15
32.63 15
32.64 15
32.65 15
32.66 15
32.67 15
32.68 15
32.69 15
32.7 15
32.71 15
32.72 15
32.73 15
32.74 15
32.75 15
32.76 15
32.77 15
32.78 15
32.79 15
32.8 15
32.81 15
32.82 15
32.83 15
32.84 15
32.85 15
32.86 15
32.87 15
32.88 15
32.89 15
32.9 15
32.91 15
32.92 15
32.93 15
32.94 15
&
@target G0.S4
@type xy
0 20
0.01 20
0.02 20
0.03 20
0.04 20
0.05 20
0.06 20
0.07 20
0.08 20
0.09 20
0.1 20
0.11 20
0.12 20
0.13 20
0.14 20
0.15 20
0.16 20
0.17 20
0.18 20
0.19 20
0.2 20
0.21 20
0.22 20
0.23 20
0.24 20
0.25 20
0.26 20
0.27 20
0.28 20
0.29 20
0.3 20
0.31 20
0.32 20
0.33 20
0.34 20
0.35 20
0.36 20
0.37 20
0.38 20
0.39 20
0.4 20
0.41 20
0.42 20
0.43 20
0.44 20
0.45 20
0.46 20
0.47 20
0.48 20
0.49 20
0.5 20
0.51 20
0.52 20
0.53 20
0.54 20
0.55 20
0.56 20
0.57 20
0.58 20
0.59 20
0.6 20
0.61 20
0.62 20
0.63 20
0.64 20
0.65 20
0.66 20
0.67 20
0.68 20
0.69 20
0.7 20
0.71 20
0.72 20
0.73 20
0.74 20
0.75 20
0.76 20
0.77 20
0.78 20
0.79 20
0.8 20
0.81 20
0.82 20
0.83 20
0.84 20
0.85 20
0.86 20
0.87 20
0.88 20
0.89 20
0.9 20
0.91 20
0.92 20
0.93 20
0.94 20
0.95 20
0.96 20
0.97 20
0.98 20
0.99 20
1 20
1.01 20
1.02 20
1.03 20
1.04 20
1.05 20
1.06 20
1.07 20
1.08 20
1.09 20
1.1 20
1.11 20
1.12 20
1.13 20
1.14 20
1.15 20
1.16 20
1.17 20
1.18 20
1.19 20
1.2 20
1.21 20
1.22 20
1.23 20
1.24 20
1.25 20
1.26 20
1.27 20
1.28 20
1.29 20
1.3 20
1.31 20
1.32 20
1.33 20
1.34 20
1.35 20
1.36 20
1.37 20
1.38 20
1.39 20
1.4 20
1.41 20
1.42 20
1.43 20
1.44 20
1.45 20
1.46 20
1.47 20
1.48 20
1.49 20
1.5 20
1.51 20
1.52 20
1.53 20
1.54 20
1.55 20
1.56 20
1.57 20
1.58 20
1.59 20
1.6 20
1.61 20
1.62 20
1.63 20
1.64 20
1.65 20
1.66 20
1.67 20
1.68 20
1.69 20
1.7 20
1.71 20
1.72 20
1.73 20
1.74 20
1.75 20
1.76 20
1.77 20
1.78 20
1.79 20
1.8 20
1.81 20
1.82 20
1.83 20
1.84 20
1.85 20
1.86 20
1.87 20
1.88 20
1.89 20
1.9 20
1.91 20
1.92 20
1.93 20
1.94 20
1.95 20
1.96 20
1.97 20
1.98 20
1.99 20
2 20
2.01 20
2.02 20
2.03 20
2.04 20
2.05 20
2.06 20
2.07 20
2.08 20
2.09 20
2.1 20
2.11 20
2.12 20
2.13 20
2.14 20
2.15 20
2.16 20
2.17 20
2.18 20
2.19 20
2.2 20
2.21 20
2.22 20
2.23 20
2.24 20
2.25 20
2.26 20
2.27 20
2.28 20
2.29 20
2.3 20
2.31 20
2.32 20
2.33 20
2.34 20
2.35 20
2.36 20
2.37 20
2.38 20
2.39 20
2.4 20
2.41 20
2.42 20
2.43 20
2.44 20
2.45 20
2.46 20
2.47 20
2.48 20
2.49 20
2.5 20
2.51 20
2.52 20
2.53 20
2.54 20
2.55 20
2.56 20
2.57 20
2.58 20
2.59 20
2.6 20
2.61 20
2.62 20
2.63 20
2.64 20
2.65 20
2.66 20
2.67 20
2.68 20.000001
2.69 20.000001
2.7 20.000002
2.71 20.000003
2.72 20.000004
2.73 20.000004
2.74 20.000005
2.75 20.000007
2.76 20.000009
2.77 20.000011
2.78 20.000013
2.79 20.000016
2.8 20.00002
2.81 20.000025
2.82 20.000032
2.83 20.00004
2.84 20.00005
2.85 20.000062
2.86 20.000076
2.87 20.000093
2.88 20.000113
2.89 20.000137
2.9 20.000167
2.91 20.000204
2.92 20.000248
2.93 20.0003
2.94 20.000363
2.95 20.000438
2.96 20.000527
2.97 20.000633
2.98 20.000759
2.99 20.000908
3 20.001084
3.01 20.001291
3.02 20.001534
3.03 20.001819
3.04 20.002153
3.05 20.002541
3.06 20.002993
3.07 20.003517
3.08 20.004124
3.09 20.004825
3.1 20.005632
3.11 20.00656
3.12 20.007625
3.13 20.008843
3.14 20.010233
3.15 20.011815
3.16 20.013613
3.17 20.01565
3.18 20.017951
3.19 20.020545
3.2 20.023462
3.21 20.026735
3.22 20.030398
3.23 20.034485
3.24 20.039035
3.25 20.044091
3.26 20.049692
3.27 20.055881
3.28 20.062702
3.29 20.070201
3.3 20.078424
3.31 20.087418
3.32 20.097229
3.33 20.107904
3.34 20.119488
3.35 20.132023
3.36 20.145554
3.37 20.160121
3.38 20.175759
3.39 20.1925
3.4 20.210372
3.41 20.2294
3.42 20.2496
3.43 20.270983
3.44 20.293553
3.45 20.317308
3.46 20.342234
3.47 20.368311
3.48 20.395507
3.49 20.423783
3.5 20.453089
3.51 20.483366
3.52 20.514542
3.53 20.546537
3.54 20.579257
3.55 20.612604
3.56 20.646465
3.57 20.680721
3.58 20.715243
3.59 20.749895
3.6 20.784533
3.61 20.819009
3.62 20.853168
3.63 20.886855
3.64 20.919911
3.65 20.952176
3.66 20.983492
3.67 21.013702
3.68 21.042656
3.69 21.070206
3.7 21.096214
3.71 21.12055
3.72 21.143095
3.73 21.163737
3.74 21.182384
3.75 21.198953
3.76 21.213378
3.77 21.225605
3.78 21.235601
3.79 21.243347
3.8 21.248845
3.81 21.252106
3.82 21.253167
3.83 21.252074
3.84 21.248895
3.85 21.243706
3.86 21.236605
3.87 21.227698
3.88 21.217104
3.89 21.20495
3.9 21.191375
3.91 21.176523
3.92 21.160543
3.93 21.143587
3.94 21.125809
3.95 21.107364
3.96 21.088402
3.97 21.069072
3.98 21.049516
3.99 21.029869
4 21.010258
4.01 20.990802
4.02 20.971604
4.03 20.952762
4.04 20.934356
4.05 20.916458
4.06 20.899123
4.07 20.882395
4.08 20.866302
4.09 20.850862
4.1 20.836076
4.11 20.821939
4.12 20.808429
4.13 20.795518
4.14 20.783163
4.15 20.771317
4.16 20.759925
4.17 20.748926
4.18 20.738253
4.19 20.727838
4.2 20.71761
4.21 20.707496
4.22 20.697424
4.23 20.687325
4.24 20.677131
4.25 20.666779
4.26 20.656212
4.27 20.645376
4.28 20.634225
4.29 20.622719
4.3 20.610825
4.31 20.598518
4.32 20.585782
4.33 20.572607
4.34 20.558991
4.35 20.544939
4.36 20.530465
4.37 20.515589
4.38 20.500337
4.39 20.484739
4.4 20.468835
4.41 20.452665
4.42 20.436276
4.43 20.419714
4.44 20.403032
4.45 20.386282
4.46 20.369518
4.47 20.352794
4.48 20.336162
4.49 20.319674
4.5 20.303382
4.51 20.287336
4.52 20.27158
4.53 20.256157
4.54 20.241106
4.55 20.226465
4.56 20.212265
4.57 20.198534
4.58 20.185296
4.59 20.172571
4.6 20.160376
4.61 20.148723
4.62 20.137619
4.63 20.127069
4.64 20.117073
4.65 20.107629
4.66 20.098731
4.67 20.090372
4.68 20.08254
4.69 20.075222
4.7 20.068403
4.71 20.062066
4.72 20.056192
4.73 20.050763
4.74 20.045757
4.75 20.041154
4.76 20.036932
4.77 20.033072
4.78 20.02955
4.79 20.026344
4.8 20.023434
4.81 20.020801
4.82 20.018425
4.83 20.016284
4.84 20.014361
4.85 20.012639
4.86 20.011101
4.87 20.00973
4.88 20.008513
4.89 20.007435
4.9 20.006484
4.91 20.005647
4.92 20.004915
4.93 20.004277
4.94 20.003725
4.95 20.00325
4.96 20.002845
4.97 20.002506
4.98 20.002226
4.99 20.002001
5 20.001828
5.01 20.001706
5.02 20.001634
5.03 20.00161
5.04 20.001635
5.05 20.001712
5.06 20.001845
5.07 20.002036
5.08 20.002293
5.09 20.002622
5.1 20.003034
5.11 20.003539
5.12 20.00415
5.13 20.004879
5.14 20.005746
5.15 20.006772
5.16 20.00798
5.17 20.009395
5.18 20.011047
5.19 20.012969
5.2 20.0152
5.21 20.017782
5.22 20.020763
5.23 20.024194
5.24 20.028136
5.25 20.032651
5.26 20.037812
5.27 20.043694
5.28 20.050385
5.29 20.057976
5.3 20.06657
5.31 20.076274
5.32 20.087205
5.33 20.099488
5.34 20.113258
5.35 20.128658
5.36 20.14584
5.37 20.16496
5.38 20.186187
5.39 20.209695
5.4 20.235666
5.41 20.264285
5.42 20.295745
5.43 20.330241
5.44 20.367972
5.45 20.409135
5.46 20.45393
5.47 20.502552
5.48 20.555191
5.49 20.612032
5.5 20.673249
5.51 20.739007
5.52 20.809452
5.53 20.88472
5.54 20.964918
5.55 21.05014
5.56 21.140446
5.57 21.235877
5.58 21.336431
5.59 21.442085
5.6 21.552768
5.61 21.668382
5.62 21.788777
5.63 21.913776
5.64 22.043139
5.65 22.176599
5.66 22.31383
5.67 22.454478
5.68 22.598125
5.69 22.744323
5.7 22.89257
5.71 23.042337
5.72 23.193042
5.73 23.344082
5.74 23.494809
5.75 23.644559
5.76 23.792638
5.77 23.93834
5.78 24.080939
5.79 24.219707
5.8 24.353916
5.81 24.482841
5.82 24.605774
5.83 24.722017
5.84 24.830907
5.85 24.931802
5.86 25.02411
5.87 25.107267
5.88 25.180775
5.89 25.244174
5.9 25.29708
5.91 25.33915
5.92 25.370132
5.93 25.389818
5.94 25.398096
5.95 25.394904
5.96 25.380274
5.97 25.354286
5.98 25.317119
5.99 25.268997
6 25.210235
6.01 25.141188
6.02 25.062294
6.03 24.974028
6.04 24.876934
6.05 24.771584
6.06 24.658606
6.07 24.538649
6.08 24.412399
6.09 24.280558
6.1 24.143845
6.11 24.002985
6.12 23.858708
6.13 23.711739
6.14 23.562789
6.15 23.41256
6.16 23.261726
6.17 23.110945
6.18 22.960835
6.19 22.811989
6.2 22.664954
6.21 22.52025
6.22 22.37834
6.23 22.239659
6.24 22.104582
6.25 21.973456
6.26 21.846566
6.27 21.72417
6.28 21.606465
6.29 21.493618
6.3 21.385745
6.31 21.282934
6.32 21.185224
6.33 21.092632
6.34 21.00513
6.35 20.922672
6.36 20.845177
6.37 20.772546
6.38 20.704653
6.39 20.641361
6.4 20.582511
6.41 20.527936
6.42 20.477456
6.43 20.430884
6.44 20.388027
6.45 20.34869
6.46 20.312673
6.47 20.279779
6.48 20.249812
6.49 20.22258
6.5 20.197894
6.51 20.17557
6.52 20.155433
6.53 20.137312
6.54 20.121045
6.55 20.106477
6.56 20.093463
6.57 20.081865
6.58 20.071554
6.59 20.062408
6.6 20.054314
6.61 20.047168
6.62 20.040875
6.63 20.035346
6.64 20.030501
6.65 20.026263
6.66 20.022565
6.67 20.019346
6.68 20.016552
6.69 20.014131
6.7 20.012038
6.71 20.010232
6.72 20.008679
6.73 20.007346
6.74 20.006206
6.75 20.005231
6.76 20.004399
6.77 20.003691
6.78 20.00309
6.79 20.002582
6.8 20.002153
6.81 20.001792
6.82 20.001488
6.83 20.001233
6.84 20.001019
6.85 20.000841
6.86 20.000692
6.87 20.000568
6.88 20.000465
6.89 20.00038
6.9 20.00031
6.91 20.000252
6.92 20.000205
6.93 20.000166
6.94 20.000135
6.95 20.000109
6.96 20.000088
6.97 20.00007
6.98 20.000056
6.99 20.000044
7 20.000035
7.01 20.000028
7.02 20.000022
7.03 20.000018
7.04 20.000014
7.05 20.000011
7.06 20.000009
7.07 20.000007
7.08 20.000006
7.09 20.000005
7.1 20.000003
7.11 20.000002
7.12 20.000001
7.13 20.000001
7.14 20.000001
7.15 20.000001
7.16 20
7.17 20
7.18 20
7.19 20
7.2 20
7.21 20
7.22 20
7.23 20
7.24 20
7.25 20
7.26 20
7.27 20
7.28 20
7.29 20
7.3 20
7.31 20
7.32 20
7.33 20
7.34 20
7.35 20
7.36 20
7.37 20
7.38 20
7.39 20
7.4 20
7.41 20
7.42 20
7.43 20
7.44 20
7.45 20
7.46 20
7.47 20
7.48 20
7.49 20
7.5 20
7.51 20
7.52 20
7.53 20
7.54 20
7.55 20
7.56 20
7.57 20
7.58 20
7.59 20
7.6 20
7.61 20
7.62 20
7.63 20
7.64 20
7.65 20
7.66 20
7.67 20
7.68 20
7.69 20
7.7 20
7.71 20
7.72 20
7.73 20
7.74 20
7.75 20
7.76 20
7.77 20
7.78 20
7.79 20
7.8 20
7.81 20
7.82 20
7.83 20
7.84 20
7.85 20
7.86 20
7.87 20
7.88 20
7.89 20
7.9 20
7.91 20
7.92 20
7.93 20
7.94 20
7.95 20
7.96 20
7.97 20
7.98 20
7.99 20
8 20
8.01 20
8.02 20
8.03 20
8.04 20
8.05 20
8.06 20
8.07 20
8.08 20
8.09 20
8.1 20
8.11 20
8.12 20
8.13 20
8.14 20
8.15 20
8.16 20
8.17 20
8.18 20
8.19 20
8.2 20.000001
8.21 20.000002
8.22 20.000003
8.23 20.000004
8.24 20.000004
8.25 20.000004
8.26 20.000005
8.27 20.000006
8.28 20.000008
8.29 20.00001
8.3 20.000012
8.31 20.000015
8.32 20.000019
8.33 20.000023
8.34 20.000027
8.35 20.000033
8.36 20.000041
8.37 20.00005
8.38 20.00006
8.39 20.000073
8.4 20.000088
8.41 20.000106
8.42 20.000127
8.43 20.000152
8.44 20.000181
8.45 20.000216
8.46 20.000257
8.47 20.000305
8.48 20.000361
8.49 20.000426
8.5 20.000502
8.51 20.00059
8.52 20.000692
8.53 20.000811
8.54 20.000949
8.55 20.001106
8.56 20.001286
8.57 20.001492
8.58 20.001728
8.59 20.001997
8.6 20.002303
8.61 20.00265
8.62 20.003042
8.63 20.003485
8.64 20.003983
8.65 20.004543
8.66 20.005171
8.67 20.005872
8.68 20.006654
8.69 20.007523
8.7 20.008488
8.71 20.009555
8.72 20.010734
8.73 20.012032
8.74 20.013457
8.75 20.015018
8.76 20.016724
8.77 20.018584
8.78 20.020605
8.79 20.022796
8.8 20.025166
8.81 20.027722
8.82 20.030471
8.83 20.03342
8.84 20.036575
8.85 20.039942
8.86 20.043525
8.87 20.047326
8.88 20.051348
8.89 20.055591
8.9 20.060055
8.91 20.064737
8.92 20.069633
8.93 20.074738
8.94 20.080045
8.95 20.085544
8.96 20.091223
8.97 20.09707
8.98 20.10307
8.99 20.109205
9 20.115456
9.01 20.121803
9.02 20.128223
9.03 20.134692
9.04 20.141183
9.05 20.14767
9.06 20.154124
9.07 20.160515
9.08 20.166814
9.09 20.172989
9.1 20.179009
9.11 20.184843
9.12 20.190459
9.13 20.195828
9.14 20.200918
9.15 20.2057
9.16 20.210148
9.17 20.214235
9.18 20.217937
9.19 20.221232
9.2 20.224099
9.21 20.226521
9.22 20.228483
9.23 20.229974
9.24 20.230985
9.25 20.231507
9.26 20.23154
9.27 20.231084
9.28 20.230142
9.29 20.228719
9.3 20.226824
9.31 20.224471
9.32 20.221674
9.33 20.218451
9.34 20.214822
9.35 20.210809
9.36 20.206436
9.37 20.20173
9.38 20.196717
9.39 20.191426
9.4 20.185887
9.41 20.18013
9.42 20.174187
9.43 20.168087
9.44 20.161862
9.45 20.155542
9.46 20.149157
9.47 20.142735
9.48 20.136305
9.49 20.129895
9.5 20.123528
9.51 20.117228
9.52 20.111018
9.53 20.104918
9.54 20.098948
9.55 20.093125
9.56 20.087463
9.57 20.081974
9.58 20.07667
9.59 20.071561
9.6 20.066655
9.61 20.061957
9.62 20.05747
9.63 20.053198
9.64 20.049142
9.65 20.045302
9.66 20.041676
9.67 20.038261
9.68 20.035053
9.69 20.032049
9.7 20.029242
9.71 20.026626
9.72 20.024193
9.73 20.021937
9.74 20.019851
9.75 20.017926
9.76 20.016155
9.77 20.014529
9.78 20.01304
9.79 20.011679
9.8 20.010439
9.81 20.009311
9.82 20.008287
9.83 20.007361
9.84 20.006526
9.85 20.005774
9.86 20.005098
9.87 20.004492
9.88 20.003949
9.89 20.003464
9.9 20.003033
9.91 20.002651
9.92 20.002312
9.93 20.002012
9.94 20.001747
9.95 20.001514
9.96 20.00131
9.97 20.00113
9.98 20.000973
9.99 20.000837
10 20.000719
10.01 20.000615
10.02 20.000525
10.03 20.000448
10.04 20.000381
10.05 20.000324
10.06 20.000274
10.07 20.000231
10.08 20.000195
10.09 20.000165
10.1 20.000139
10.11 20.000116
10.12 20.000097
10.13 20.000081
10.14 20.000068
10.15 20.000056
10.16 20.000046
10.17 20.000038
10.18 20.000031
10.19 20.000026
10.2 20.000022
10.21 20.000018
10.22 20.000015
10.23 20.000012
10.24 20.00001
10.25 20.000009
10.26 20.000007
10.27 20.000005
10.28 20.000003
10.29 20.000002
10.3 20.000002
10.31 20.000001
10.32 20.000001
10.33 20.000001
10.34 20.000001
10.35 20.000001
10.36 20.000001
10.37 20
10.38 20
10.39 20
10.4 20
10.41 20
10.42 20
10.43 20
10.44 20
10.45 20
10.46 20
10.47 20
10.48 20
10.49 20
10.5 20
10.51 20
10.52 20
10.53 20
10.54 20
10.55 20
10.56 20
10.57 20
10.58 20
10.59 20
10.6 20
10.61 20
10.62 20
10.63 20
10.64 20
10.65 20
10.66 20
10.67 20
10.68 20
10.69 20
10.7 20
10.71 20
10.72 20
10.73 20
10.74 20
10.75 20
10.76 20
10.77 20
10.78 20
10.79 20
10.8 20
10.81 20
10.82 20
10.83 20
10.84 20
10.85 20
10.86 20
10.87 20
10.88 20
10.89 20
10.9 20
10.91 20
10.92 20
10.93 20
10.94 20
10.95 20
10.96 20
10.97 20
10.98 20
10.99 20
11 20
11.01 20
11.02 20
11.03 20
11.04 20
11.05 20
11.06 20
11.07 20
11.08 20
11.09 20
11.1 20
11.11 20
11.12 20
11.13 20
11.14 20
11.15 20
11.16 20
11.17 20
11.18 20
11.19 20
11.2 20
11.21 20
11.22 20
11.23 20
11.24 20
11.25 20
11.26 20
11.27 20
11.28 20
11.29 20
11.3 20
11.31 20
11.32 20
11.33 20
11.34 20
11.35 20
11.36 20
11.37 20
11.38 20
11.39 20
11.4 20
11.41 20
11.42 20
11.43 20
11.44 20
11.45 20
11.46 20
11.47 20
11.48 20
11.49 20
11.5 20
11.51 20
11.52 20
11.53 20
11.54 20
11.55 20
11.56 20
11.57 20
11.58 20
11.59 20
11.6 20
11.61 20
11.62 20
11.63 20
11.64 20
11.65 20
11.66 20
11.67 20
11.68 20
11.69 20
11.7 20
11.71 20
11.72 20
11.73 20
11.74 20
11.75 20
11.76 20
11.77 20
11.78 20
11.79 20
11.8 20
11.81 20
11.82 20
11.83 20
11.84 20
11.85 20
11.86 20
11.87 20
11.88 20
11.89 20
11.9 20
11.91 20
11.92 20
11.93 20
11.94 20
11.95 20
11.96 20
11.97 20
11.98 20
11.99 20
12 20
12.01 20
12.02 20
12.03 20
12.04 20
12.05 20
12.06 20
12.07 20
12.08 20
12.09 20
12.1 20
12.11 20
12.12 20
12.13 20
12.14 20
12.15 20
12.16 20
12.17 20
12.18 20
12.19 20
12.2 20
12.21 20
12.22 20
12.23 20
12.24 20
12.25 20
12.26 20
12.27 20
12.28 20
12.29 20
12.3 20
12.31 20
12.32 20
12.33 20
12.34 20
12.35 20
12.36 20
12.37 20
12.38 20
12.39 20
12.4 20
12.41 20
12.42 20
12.43 20
12.44 20
12.45 20
12.46 20
12.47 20
12.48 20
12.49 20
12.5 20
12.51 20
12.52 20
12.53 20
12.54 20
12.55 20
12.56 20
12.57 20
12.58 20
12.59 20
12.6 20
12.61 20
12.62 20
12.63 20
12.64 20
12.65 20
12.66 20
12.67 20
12.68 20
12.69 20
12.7 20
12.71 20
12.72 20
12.73 20
12.74 20
12.75 20
12.76 20
12.77 20
12.78 20
12.79 20
12.8 20
12.81 20
12.82 20
12.83 20
12.84 20
12.85 20
12.86 20
12.87 20
12.88 20
12.89 20
12.9 20
12.91 20
12.92 20
12.93 20
12.94 20
12.95 20
12.96 20
12.97 20
12.98 20
12.99 20
13 20
13.01 20
13.02 20
13.03 20
13.04 20
13.05 20
13.06 20
13.07 20
13.08 20
13.09 20
13.1 20
13.11 20
13.12 20
13.13 20
13.14 20
13.15 20
13.16 20
13.17 20
13.18 20
13.19 20
13.2 20
13.21 20
13.22 20
13.23 20
13.24 20
13.25 20
13.26 20
13.27 20
13.28 20
13.29 20
13.3 20
13.31 20
13.32 20
13.33 20
13.34 20
13.35 20
13.36 20
13.37 20
13.38 20
13.39 20
13.4 20
13.41 20
13.42 20
13.43 20
13.44 20
13.45 20
13.46 20
13.47 20
13.48 20
13.49 20
13.5 20
13.51 20
13.52 20
13.53 20
13.54 20
13.55 20
13.56 20
13.57 20
13.58 20
13.59 20
13.6 20
13.61 20
13.62 20
13.63 20
13.64 20
13.65 20
13.66 20
13.67 20
13.68 20
13.69 20
13.7 20
13.71 20
13.72 20
13.73 20
13.74 20
13.75 20
13.76 20
13.77 20
13.78 20
13.79 20
13.8 20
13.81 20
13.82 20
13.83 20
13.84 20
13.85 20
13.86 20
13.87 20
13.88 20
13.89 20
13.9 20
13.91 20
13.92 20
13.93 20
13.94 20
13.95 20
13.96 20
13.97 20
13.98 20
13.99 20
14 20
14.01 20
14.02 20
14.03 20
14.04 20
14.05 20
14.06 20
14.07 20
14.08 20
14.09 20
14.1 20
14.11 20
14.12 20
14.13 20
14.14 20
14.15 20
14.16 20
14.17 20
14.18 20
14.19 20
14.2 20
14.21 20
14.22 20
14.23 20
14.24 20
14.25 20
14.26 20
14.27 20
14.28 20
14.29 20
14.3 20
14.31 20
14.32 20
14.33 20
14.34 20
14.35 20
14.36 20
14.37 20
14.38 20
14.39 20
14.4 20
14.41 20
14.42 20
14.43 20
14.44 20
14.45 20
14.46 20
14.47 20
14.48 20
14.49 20
14.5 20
14.51 20
14.52 20
14.53 20
14.54 20
14.55 20
14.56 20
14.57 20
14.58 20
14.59 20
14.6 20
14.61 20
14.62 20
14.63 20
14.64 20
14.65 20
14.66 20
14.67 20
14.68 20
14.69 20
14.7 20
14.71 20
14.72 20
14.73 20
14.74 20
14.75 20
14.76 20
14.77 20
14.78 20
14.79 20
14.8 20
14.81 20
14.82 20
14.83 20
14.84 20
14.85 20
14.86 20
14.87 20
14.88 20
14.89 20
14.9 20
14.91 20
14.92 20
14.93 20
14.94 20
14.95 20
14.96 20
14.97 20
14.98 20
14.99 20
15 20
15.01 20
15.02 20
15.03 20
15.04 20
15.05 20
15.06 20
15.07 20
15.08 20
15.09 20
15.1 20
15.11 20
15.12 20
15.13 20
15.14 20
15.15 20
15.16 20
15.17 20
15.18 20
15.19 20
15.2 20
15.21 20
15.22 20
15.23 20
15.24 20
15.25 20
15.26 20
15.27 20
15.28 20
15.29 20
15.3 20
15.31 20
15.32 20
15.33 20
15.34 20
15.35 20
15.36 20
15.37 20
15.38 20
15.39 20
15.4 20
15.41 20
15.42 20
15.43 20
15.44 20
15.45 20
15.46 20
15.47 20
15.48 20
15.49 20
15.5 20
15.51 20
15.52 20
15.53 20
15.54 20
15.55 20
15.56 20
15.57 20
15.58 20
15.59 20
15.6 20
15.61 20
15.62 20
15.63 20
15.64 20
15.65 20
15.66 20
15.67 20
15.68 20
15.69 20
15.7 20
15.71 20
15.72 20
15.73 20
15.74 20
15.75 20
15.76 20
15.77 20
15.78 20
15.79 20
15.8 20
15.81 20
15.82 20
15.83 20
15.84 20
15.85 20
15.86 20
15.87 20
15.88 20
15.89 20
15.9 20
15.91 20
15.92 20
15.93 20
15.94 20
15.95 20
15.96 20
15.97 20
15.98 20
15.99 20
16 20
16.01 20
16.02 20
16.03 20
16.04 20
16.05 20
16.06 20
16.07 20
16.08 20
16.09 20
16.1 20
16.11 20
16.12 20
16.13 20
16.14 20
16.15 20
16.16 20
16.17 20
16.18 20
16.19 20
16.2 20
16.21 20
16.22 20
16.23 20
16.24 20
16.25 20
16.26 20
16.27 20
16.28 20
16.29 20
16.3 20
16.31 20
16.32 20
16.33 20
16.34 20
16.35 20
16.36 20
16.37 20
16.38 20
16.39 20
16.4 20
16.41 20
16.42 20
16.43 20
16.44 20
16.45 20
16.46 20
16.47 20
16.48 20
16.49 20
16.5 20
16.51 20
16.52 20
16.53 20
16.54 20
16.55 20
16.56 20
16.57 20
16.58 20
16.59 20
16.6 20
16.61 20
16.62 20
16.63 20
16.64 20
16.65 20
16.66 20
16.67 20
16.68 20
16.69 20
16.7 20
16.71 20
16.72 20
16.73 20
16.74 20.000001
16.75 20.000001
16.76 20.000001
16.77 20.000001
16.78 20.000001
16.79 20.000002
16.8 20.000003
16.81 20.000004
16.82 20.000004
16.83 20.000005
16.84 20.000005
16.85 20.000005
16.86 20.000006
16.87 20.000008
16.88 20.000009
16.89 20.000009
16.9 20.00001
16.91 20.000012
16.92 20.000014
16.93 20.000017
16.94 20.000019
16.95 20.000021
16.96 20.000024
16.97 20.000027
16.98 20.00003
16.99 20.000034
17 20.000039
17.01 20.000044
17.02 20.000049
17.03 20.000056
17.04 20.000063
17.05 20.00007
17.06 20.000078
17.07 20.000086
17.08 20.000095
17.09 20.000104
17.1 20.000115
17.11 20.000127
17.12 20.00014
17.13 20.000154
17.14 20.000168
17.15 20.000183
17.16 20.000199
17.17 20.000216
17.18 20.000235
17.19 20.000255
17.2 20.000275
17.21 20.000296
17.22 20.000319
17.23 20.000343
17.24 20.000367
17.25 20.000392
17.26 20.000417
17.27 20.000444
17.28 20.000471
17.29 20.000498
17.3 20.000527
17.31 20.000557
17.32 20.000588
17.33 20.000618
17.34 20.000647
17.35 20.000677
17.36 20.000707
17.37 20.000738
17.38 20.000768
17.39 20.000798
17.4 20.000827
17.41 20.000855
17.42 20.000883
17.43 20.000909
17.44 20.000935
17.45 20.00096
17.46 20.000984
17.47 20.001005
17.48 20.001025
17.49 20.001044
17.5 20.001062
17.51 20.001078
17.52 20.001091
17.53 20.001103
17.54 20.001113
17.55 20.001121
17.56 20.001127
17.57 20.001131
17.58 20.001132
17.59 20.001131
17.6 20.001128
17.61 20.001124
17.62 20.001118
17.63 20.001109
17.64 20.001099
17.65 20.001088
17.66 20.001075
17.67 20.001059
17.68 20.001042
17.69 20.001024
17.7 20.001005
17.71 20.000984
17.72 20.000962
17.73 20.000939
17.74 20.000916
17.75 20.000892
17.76 20.000866
17.77 20.000839
17.78 20.000812
17.79 20.000786
17.8 20.000759
17.81 20.000732
17.82 20.000704
17.83 20.000676
17.84 20.000649
17.85 20.000622
17.86 20.000595
17.87 20.000569
17.88 20.000543
17.89 20.000517
17.9 20.000492
17.91 20.000467
17.92 20.000443
17.93 20.000419
17.94 20.000396
17.95 20.000374
17.96 20.000353
17.97 20.000332
17.98 20.000311
17.99 20.000292
18 20.000274
18.01 20.000257
18.02 20.00024
18.03 20.000224
18.04 20.000208
18.05 20.000193
18.06 20.000179
18.07 20.000165
18.08 20.000153
18.09 20.000142
18.1 20.000132
18.11 20.000122
18.12 20.000111
18.13 20.000101
18.14 20.000092
18.15 20.000084
18.16 20.000077
18.17 20.000071
18.18 20.000065
18.19 20.000059
18.2 20.000053
18.21 20.000048
18.22 20.000044
18.23 20.00004
18.24 20.000036
18.25 20.000032
18.26 20.000029
18.27 20.000025
18.28 20.000022
18.29 20.00002
18.3 20.000018
18.31 20.000017
18.32 20.000015
18.33 20.000013
18.34 20.000011
18.35 20.000009
18.36 20.000008
18.37 20.000007
18.38 20.000006
18.39 20.000005
18.4 20.000005
18.41 20.000005
18.42 20.000004
18.43 20.000003
18.44 20.000003
18.45 20.000003
18.46 20.000002
18.47 20.000001
18.48 20.000001
18.49 20.000001
18.5 20.000001
18.51 20.000001
18.52 20.000001
18.53 20.000001
18.54 20.000001
18.55 20.000001
18.56 20
18.57 20
18.58 20
18.59 20
18.6 20
18.61 20
18.62 20
18.63 20
18.64 20
18.65 20
18.66 20
18.67 20
18.68 20
18.69 20
18.7 20
18.71 20
18.72 20
18.73 20
18.74 20
18.75 20
18.76 20
18.77 20
18.78 20
18.79 20
18.8 20
18.81 20
18.82 20
18.83 20
18.84 20
18.85 20
18.86 20
18.87 20
18.88 20
18.89 20
18.9 20
18.91 20
18.92 20
18.93 20
18.94 20
18.95 20
18.96 20
18.97 20
18.98 20
18.99 20
19 20
19.01 20
19.02 20
19.03 20
19.04 20
19.05 20
19.06 20
19.07 20
19.08 20
19.09 20
19.1 20
19.11 20
19.12 20
19.13 20
19.14 20
19.15 20
19.16 20
19.17 20
19.18 20
19.19 20
19.2 20
19.21 20
19.22 20
19.23 20
19.24 20
19.25 20
19.26 20
19.27 20
19.28 20
19.29 20
19.3 20
19.31 20
19.32 20
19.33 20
19.34 20
19.35 20
19.36 20
19.37 20
19.38 20
19.39 20
19.4 20
19.41 20
19.42 20
19.43 20
19.44 20
19.45 20
19.46 20
19.47 20
19.48 20
19.49 20
19.5 20
19.51 20
19.52 20
19.53 20
19.54 20
19.55 20
19.56 20
19.57 20
19.58 20
19.59 20
19.6 20
19.61 20
19.62 20
19.63 20
19.64 20
19.65 20
19.66 20
19.67 20
19.68 20
19.69 20
19.7 20
19.71 20
19.72 20
19.73 20
19.74 20
19.75 20
19.76 20
19.77 20
19.78 20
19.79 20
19.8 20
19.81 20
19.82 20
19.83 20
19.84 20
19.85 20
19.86 20
19.87 20
19.88 20
19.89 20
19.9 20
19.91 20
19.92 20
19.93 20
19.94 20
19.95 20
19.96 20
19.97 20
19.98 20
19.99 20
20 20
20.01 20
20.02 20
20.03 20
20.04 20
20.05 20
20.06 20
20.07 20
20.08 20
20.09 20
20.1 20
20.11 20
20.12 20
20.13 20
20.14 20
20.15 20
20.16 20
20.17 20
20.18 20
20.19 20
20.2 20
20.21 20
20.22 20
20.23 20
20.24 20
20.25 20
20.26 20
20.27 20
20.28 20
20.29 20
20.3 20
20.31 20
20.32 20
20.33 20
20.34 20
20.35 20
20.36 20
20.37 20
20.38 20
20.39 20
20.4 20
20.41 20
20.42 20
20.43 20
20.44 20
20.45 20
20.46 20
20.47 20
20.48 20
20.49 20
20.5 20
20.51 20
20.52 20
20.53 20
20.54 20
20.55 20
20.56 20
20.57 20
20.58 20
20.59 20
20.6 20
20.61 20
20.62 20
20.63 20
20.64 20
20.65 20
20.66 20
20.67 20
20.68 20
20.69 20
20.7 20
20.71 20
20.72 20
20.73 20
20.74 20
20.75 20
20.76 20
20.77 20
20.78 20
20.79 20
20.8 20
20.81 20
20.82 20
20.83 20
20.84 20
20.85 20
20.86 20
20.87 20
20.88 20
20.89 20
20.9 20
20.91 20
20.92 20
20.93 20
20.94 20.000001
20.95 20.000001
20.96 20.000001
20.97 20.000001
20.98 20.000001
20.99 20.000002
21 20.000002
21.01 20.000002
21.02 20.000002
21.03 20.000002
21.04 20.000003
21.05 20.000003
21.06 20.000004
21.07 20.000005
21.08 20.000007
21.09 20.000009
21.1 20.000011
21.11 20.000012
21.12 20.000013
21.13 20.000015
21.14 20.000017
21.15 20.00002
21.16 20.000023
21.17 20.000026
21.18 20.00003
21.19 20.000035
21.2 20.00004
21.21 20.000045
21.22 20.000051
21.23 20.000058
21.24 20.000066
21.25 20.000076
21.26 20.000086
21.27 20.000096
21.28 20.000107
21.29 20.00012
21.3 20.000135
21.31 20.000151
21.32 20.000169
21.33 20.000188
21.34 20.000208
21.35 20.000231
21.36 20.000256
21.37 20.000283
21.38 20.000312
21.39 20.000343
21.4 20.000377
21.41 20.000414
21.42 20.000454
21.43 20.000496
21.44 20.00054
21.45 20.000587
21.46 20.000638
21.47 20.000692
21.48 20.000749
21.49 20.000809
21.5 20.000872
21.51 20.000938
21.52 20.001008
21.53 20.00108
21.54 20.001156
21.55 20.001236
21.56 20.001318
21.57 20.001402
21.58 20.001488
21.59 20.001577
21.6 20.001668
21.61 20.001761
21.62 20.001856
21.63 20.001952
21.64 20.00205
21.65 20.002149
21.66 20.002248
21.67 20.002347
21.68 20.002445
21.69 20.002543
21.7 20.002639
21.71 20.002734
21.72 20.002826
21.73 20.002916
21.74 20.003003
21.75 20.003087
21.76 20.003168
21.77 20.003244
21.78 20.003315
21.79 20.003382
21.8 20.003443
21.81 20.003498
21.82 20.003547
21.83 20.003589
21.84 20.003625
21.85 20.003655
21.86 20.003677
21.87 20.003692
21.88 20.003699
21.89 20.003699
21.9 20.003692
21.91 20.003677
21.92 20.003655
21.93 20.003626
21.94 20.00359
21.95 20.003547
21.96 20.003498
21.97 20.003442
21.98 20.00338
21.99 20.003312
22 20.003239
22.01 20.003162
22.02 20.00308
22.03 20.002994
22.04 20.002904
22.05 20.002811
22.06 20.002716
22.07 20.002618
22.08 20.002518
22.09 20.002417
22.1 20.002315
22.11 20.002213
22.12 20.002112
22.13 20.002011
22.14 20.00191
22.15 20.00181
22.16 20.001712
22.17 20.001618
22.18 20.001525
22.19 20.001433
22.2 20.001343
22.21 20.001257
22.22 20.001175
22.23 20.001096
22.24 20.001019
22.25 20.000946
22.26 20.000876
22.27 20.000809
22.28 20.000746
22.29 20.000687
22.3 20.000631
22.31 20.000578
22.32 20.000528
22.33 20.000481
22.34 20.000438
22.35 20.000398
22.36 20.000361
22.37 20.000326
22.38 20.000294
22.39 20.000265
22.4 20.000239
22.41 20.000215
22.42 20.000192
22.43 20.000171
22.44 20.000152
22.45 20.000136
22.46 20.000121
22.47 20.000107
22.48 20.000094
22.49 20.000083
22.5 20.000073
22.51 20.000063
22.52 20.000055
22.53 20.000049
22.54 20.000043
22.55 20.000037
22.56 20.000032
22.57 20.000028
22.58 20.000024
22.59 20.00002
22.6 20.000017
22.61 20.000015
22.62 20.000014
22.63 20.000012
22.64 20.000009
22.65 20.000008
22.66 20.000007
22.67 20.000006
22.68 20.000005
22.69 20.000004
22.7 20.000003
22.71 20.000003
22.72 20.000003
22.73 20.000003
22.74 20.000002
22.75 20.000001
22.76 20
22.77 20
22.78 20
22.79 20
22.8 20
22.81 20
22.82 20
22.83 20
22.84 20
22.85 20
22.86 20
22.87 20
22.88 20
22.89 20
22.9 20
22.91 20
22.92 20
22.93 20
22.94 20
22.95 20
22.96 20
22.97 20
22.98 20
22.99 20
23 20
23.01 20
23.02 20
23.03 20
23.04 20
23.05 20
23.06 20
23.07 20
23.08 20
23.09 20
23.1 20
23.11 20
23.12 20
23.13 20
23.14 20
23.15 20
23.16 20
23.17 20
23.18 20
23.19 20
23.2 20
23.21 20
23.22 20
23.23 20
23.24 20
23.25 20
23.26 20
23.27 20
23.28 20
23.29 20
23.3 20
23.31 20
23.32 20
23.33 20
23.34 20
23.35 20
23.36 20
23.37 20
23.38 20
23.39 20
23.4 20
23.41 20
23.42 20
23.43 20
23.44 20
23.45 20
23.46 20
23.47 20
23.48 20
23.49 20
23.5 20
23.51 20
23.52 20
23.53 20
23.54 20
23.55 20
23.56 20
23.57 20
23.58 20
23.59 20
23.6 20
23.61 20
23.62 20
23.63 20
23.64 20
23.65 20
23.66 20
23.67 20
23.68 20
23.69 20
23.7 20
23.71 20
23.72 20
23.73 20
23.74 20
23.75 20
23.76 20
23.77 20
23.78 20
23.79 20
23.8 20
23.81 20
23.82 20
23.83 20
23.84 20
23.85 20
23.86 20
23.87 20
23.88 20
23.89 20
23.9 20
23.91 20
23.92 20
23.93 20
23.94 20
23.95 20
23.96 20
23.97 20
23.98 20
23.99 20
24 20
24.01 20
24.02 20
24.03 20
24.04 20
24.05 20
24.06 20
24.07 20
24.08 20
24.09 20
24.1 20
24.11 20
24.12 20
24.13 20
24.14 20
24.15 20
24.16 20
24.17 20
24.18 20
24.19 20
24.2 20
24.21 20
24.22 20
24.23 20
24.24 20
24.25 20
24.26 20
24.27 20
24.28 20
24.29 20
24.3 20
24.31 20
24.32 20
24.33 20
24.34 20
24.35 20
24.36 20
24.37 20
24.38 20
24.39 20
24.4 20
24.41 20
24.42 20
24.43 20
24.44 20
24.45 20
24.46 20
24.47 20
24.48 20
24.49 20
24.5 20
24.51 20
24.52 20
24.53 20
24.54 20
24.55 20
24.56 20
24.57 20
24.58 20
24.59 20
24.6 20
24.61 20
24.62 20
24.63 20
24.64 20
24.65 20
24.66 20
24.67 20
24.68 20
24.69 20
24.7 20.000001
24.71 20.000002
24.72 20.000003
24.73 20.000004
24.74 20.000004
24.75 20.000004
24.76 20.000005
24.77 20.000006
24.78 20.000008
24.79 20.00001
24.8 20.000012
24.81 20.000014
24.82 20.000016
24.83 20.000019
24.84 20.000022
24.85 20.000025
24.86 20.000029
24.87 20.000035
24.88 20.000041
24.89 20.000047
24.9 20.000054
24.91 20.000063
24.92 20.000073
24.93 20.000084
24.94 20.000096
24.95 20.00011
24.96 20.000126
24.97 20.000144
24.98 20.000164
24.99 20.000186
25 20.000211
25.01 20.000238
25.02 20.000269
25.03 20.000304
25.04 20.000343
25.05 20.000384
25.06 20.000429
25.07 20.000479
25.08 20.000534
25.09 20.000593
25.1 20.000658
25.11 20.000729
25.12 20.000805
25.13 20.000887
25.14 20.000975
25.15 20.00107
25.16 20.001171
25.17 20.001279
25.18 20.001393
25.19 20.001515
25.2 20.001644
25.21 20.001779
25.22 20.001921
25.23 20.00207
25.24 20.002227
25.25 20.002391
25.26 20.00256
25.27 20.002735
25.28 20.002914
25.29 20.003099
25.3 20.003288
25.31 20.003482
25.32 20.003679
25.33 20.003878
25.34 20.004079
25.35 20.00428
25.36 20.004482
25.37 20.004683
25.38 20.004883
25.39 20.00508
25.4 20.005273
25.41 20.005461
25.42 20.005642
25.43 20.005817
25.44 20.005984
25.45 20.006142
25.46 20.006291
25.47 20.006429
25.48 20.006556
25.49 20.006671
25.5 20.006773
25.51 20.006861
25.52 20.006934
25.53 20.006993
25.54 20.007036
25.55 20.007063
25.56 20.007075
25.57 20.007072
25.58 20.007054
25.59 20.00702
25.6 20.00697
25.61 20.006906
25.62 20.006827
25.63 20.006734
25.64 20.006627
25.65 20.006507
25.66 20.006376
25.67 20.006234
25.68 20.006081
25.69 20.005919
25.7 20.005749
25.71 20.005571
25.72 20.005386
25.73 20.005196
25.74 20.005001
25.75 20.004803
25.76 20.004603
25.77 20.004402
25.78 20.0042
25.79 20.003999
25.8 20.003799
25.81 20.003601
25.82 20.003405
25.83 20.003214
25.84 20.003026
25.85 20.002842
25.86 20.002663
25.87 20.002491
25.88 20.002325
25.89 20.002165
25.9 20.002011
25.91 20.001865
25.92 20.001725
25.93 20.001591
25.94 20.001465
25.95 20.001346
25.96 20.001235
25.97 20.00113
25.98 20.001031
25.99 20.000939
26 20.000853
26.01 20.000774
26.02 20.0007
26.03 20.000632
26.04 20.000569
26.05 20.000512
26.06 20.000459
26.07 20.00041
26.08 20.000366
26.09 20.000327
26.1 20.000291
26.11 20.000258
26.12 20.000228
26.13 20.000201
26.14 20.000177
26.15 20.000156
26.16 20.000137
26.17 20.00012
26.18 20.000104
26.19 20.000091
26.2 20.000079
26.21 20.000068
26.22 20.000059
26.23 20.000051
26.24 20.000044
26.25 20.000038
26.26 20.000033
26.27 20.000028
26.28 20.000023
26.29 20.00002
26.3 20.000018
26.31 20.000016
26.32 20.000013
26.33 20.000011
26.34 20.000009
26.35 20.000007
26.36 20.000006
26.37 20.000005
26.38 20.000004
26.39 20.000004
26.4 20.000004
26.41 20.000003
26.42 20.000002
26.43 20.000001
26.44 20
26.45 20
26.46 20
26.47 20
26.48 20
26.49 20
26.5 20
26.51 20
26.52 20
26.53 20
26.54 20
26.55 20
26.56 20
26.57 20
26.58 20
26.59 20
26.6 20
26.61 20
26.62 20
26.63 20
26.64 20
26.65 20
26.66 20
26.67 20
26.68 20
26.69 20
26.7 20
26.71 20
26.72 20
26.73 20
26.74 20
26.75 20
26.76 20
26.77 20
26.78 20
26.79 20
26.8 20
26.81 20
26.82 20
26.83 20
26.84 20
26.85 20
26.86 20
26.87 20
26.88 20
26.89 20
26.9 20
26.91 20
26.92 20
26.93 20
26.94 20
26.95 20
26.96 20
26.97 20
26.98 20
26.99 20
27 20
27.01 20
27.02 20
27.03 20
27.04 20
27.05 20
27.06 20
27.07 20
27.08 20
27.09 20
27.1 20
27.11 20
27.12 20
27.13 20
27.14 20
27.15 20
27.16 20
27.17 20
27.18 20
27.19 20
27.2 20
27.21 20
27.22 20
27.23 20.000002
27.24 20.000004
27.25 20.000004
27.26 20.000004
27.27 20.000004
27.28 20.000004
27.29 20.000005
27.3 20.000006
27.31 20.000008
27.32 20.000009
27.33 20.00001
27.34 20.000011
27.35 20.000013
27.36 20.000016
27.37 20.000018
27.38 20.000021
27.39 20.000025
27.4 20.00003
27.41 20.000034
27.42 20.000038
27.43 20.000044
27.44 20.000052
27.45 20.000059
27.46 20.000067
27.47 20.000075
27.48 20.000085
27.49 20.000097
27.5 20.00011
27.51 20.000123
27.52 20.000138
27.53 20.000155
27.54 20.000175
27.55 20.000196
27.56 20.000218
27.57 20.000243
27.58 20.00027
27.59 20.000299
27.6 20.000331
27.61 20.000365
27.62 20.000402
27.63 20.000442
27.64 20.000484
27.65 20.00053
27.66 20.000578
27.67 20.000629
27.68 20.000683
27.69 20.00074
27.7 20.0008
27.71 20.000864
27.72 20.000931
27.73 20.001001
27.74 20.001073
27.75 20.001148
27.76 20.001226
27.77 20.001306
27.78 20.001387
27.79 20.001471
27.8 20.001556
27.81 20.001643
27.82 20.001731
27.83 20.00182
27.84 20.001909
27.85 20.001998
27.86 20.002086
27.87 20.002174
27.88 20.002261
27.89 20.002346
27.9 20.002428
27.91 20.002508
27.92 20.002585
27.93 20.002658
27.94 20.002727
27.95 20.002791
27.96 20.002851
27.97 20.002906
27.98 20.002956
27.99 20.003
28 20.003038
28.01 20.00307
28.02 20.003095
28.03 20.003114
28.04 20.003126
28.05 20.00313
28.06 20.003127
28.07 20.003118
28.08 20.003102
28.09 20.00308
28.1 20.003051
28.11 20.003016
28.12 20.002974
28.13 20.002927
28.14 20.002874
28.15 20.002815
28.16 20.002752
28.17 20.002684
28.18 20.002613
28.19 20.002538
28.2 20.002459
28.21 20.002376
28.22 20.002292
28.23 20.002207
28.24 20.002121
28.25 20.002032
28.26 20.001942
28.27 20.001853
28.28 20.001765
28.29 20.001677
28.3 20.001589
28.31 20.001502
28.32 20.001417
28.33 20.001335
28.34 20.001256
28.35 20.001178
28.36 20.001102
28.37 20.001029
28.38 20.000959
28.39 20.000892
28.4 20.000827
28.41 20.000765
28.42 20.000707
28.43 20.000653
28.44 20.000603
28.45 20.000555
28.46 20.000509
28.47 20.000467
28.48 20.000429
28.49 20.000394
28.5 20.000361
28.51 20.000331
28.52 20.000304
28.53 20.000281
28.54 20.000261
28.55 20.000241
28.56 20.000224
28.57 20.000211
28.58 20.000201
28.59 20.000193
28.6 20.000186
28.61 20.000181
28.62 20.000179
28.63 20.00018
28.64 20.000184
28.65 20.00019
28.66 20.000197
28.67 20.000206
28.68 20.000218
28.69 20.000232
28.7 20.000248
28.71 20.000266
28.72 20.000286
28.73 20.000309
28.74 20.000335
28.75 20.000363
28.76 20.000393
28.77 20.000425
28.78 20.00046
28.79 20.000497
28.8 20.000536
28.81 20.000577
28.82 20.000621
28.83 20.000667
28.84 20.000715
28.85 20.000765
28.86 20.000816
28.87 20.00087
28.88 20.000925
28.89 20.000981
28.9 20.001039
28.91 20.001099
28.92 20.001159
28.93 20.00122
28.94 20.00128
28.95 20.00134
28.96 20.001401
28.97 20.001462
28.98 20.001522
28.99 20.001581
29 20.001639
29.01 20.001694
29.02 20.001748
29.03 20.0018
29.04 20.001849
29.05 20.001895
29.06 20.001939
29.07 20.00198
29.08 20.002017
29.09 20.00205
29.1 20.002079
29.11 20.002103
29.12 20.002123
29.13 20.002139
29.14 20.00215
29.15 20.002157
29.16 20.00216
29.17 20.002157
29.18 20.002149
29.19 20.002137
29.2 20.002121
29.21 20.0021
29.22 20.002074
29.23 20.002044
29.24 20.002011
29.25 20.001974
29.26 20.001934
29.27 20.001891
29.28 20.001844
29.29 20.001794
29.3 20.001741
29.31 20.001686
29.32 20.00163
29.33 20.001573
29.34 20.001514
29.35 20.001454
29.36 20.001393
29.37 20.001332
29.38 20.001271
29.39 20.001209
29.4 20.001148
29.41 20.001088
29.42 20.00103
29.43 20.000973
29.44 20.000916
29.45 20.00086
29.46 20.000806
29.47 20.000754
29.48 20.000705
29.49 20.000657
29.5 20.000611
29.51 20.000567
29.52 20.000524
29.53 20.000483
29.54 20.000445
29.55 20.000409
29.56 20.000375
29.57 20.000343
29.58 20.000314
29.59 20.000287
29.6 20.000261
29.61 20.000236
29.62 20.000213
29.63 20.000193
29.64 20.000175
29.65 20.000157
29.66 20.00014
29.67 20.000126
29.68 20.000113
29.69 20.000101
29.7 20.00009
29.71 20.000079
29.72 20.00007
29.73 20.000062
29.74 20.000055
29.75 20.000048
29.76 20.000042
29.77 20.000037
29.78 20.000033
29.79 20.000028
29.8 20.000024
29.81 20.000021
29.82 20.000018
29.83 20.000016
29.84 20.000014
29.85 20.000012
29.86 20.000011
29.87 20.000009
29.88 20.000008
29.89 20.000007
29.9 20.000006
29.91 20.000005
29.92 20.000004
29.93 20.000003
29.94 20.000003
29.95 20.000003
29.96 20.000002
29.97 20.000002
29.98 20.000001
29.99 20
30 20
30.01 20
30.02 20
30.03 20
30.04 20
30.05 20
30.06 20
30.07 20
30.08 20
30.09 20
30.1 20
30.11 20
30.12 20
30.13 20
30.14 20
30.15 20
30.16 20
30.17 20
30.18 20
30.19 20
30.2 20
30.21 20
30.22 20
30.23 20
30.24 20
30.25 20
30.26 20
30.27 20
30.28 20
30.29 20
30.3 20
30.31 20
30.32 20
30.33 20
30.34 20
30.35 20
30.36 20
30.37 20
30.38 20
30.39 20
30.4 20
30.41 20
30.42 20
30.43 20
30.44 20
30.45 20
30.46 20
30.47 20
30.48 20
30.49 20
30.5 20
30.51 20
30.52 20
30.53 20
30.54 20
30.55 20
30.56 20
30.57 20
30.58 20
30.59 20
30.6 20
30.61 20
30.62 20
30.63 20
30.64 20
30.65 20
30.66 20
30.67 20
30.68 20
30.69 20
30.7 20
30.71 20
30.72 20
30.73 20
30.74 20
30.75 20
30.76 20
30.77 20
30.78 20
30.79 20
30.8 20
30.81 20
30.82 20
30.83 20
30.84 20
30.85 20
30.86 20
30.87 20
30.88 20
30.89 20
30.9 20
30.91 20
30.92 20
30.93 20
30.94 20
30.95 20
30.96 20
30.97 20
30.98 20
30.99 20
31 20
31.01 20
31.02 20
31.03 20
31.04 20
31.05 20
31.06 20
31.07 20
31.08 20
31.09 20
31.1 20
31.11 20
31.12 20
31.13 20
31.14 20
31.15 20
31.16 20
31.17 20
31.18 20
31.19 20
31.2 20
31.21 20
31.22 20
31.23 20
31.24 20
31.25 20
31.26 20
31.27 20
31.28 20
31.29 20
31.3 20
31.31 20
31.32 20
31.33 20
31.34 20
31.35 20
31.36 20
31.37 20
31.38 20
31.39 20
31.4 20
31.41 20
31.42 20
31.43 20
31.44 20
31.45 20
31.46 20
31.47 20
31.48 20
31.49 20
31.5 20
31.51 20
31.52 20
31.53 20
31.54 20
31.55 20
31.56 20
31.57 20
31.58 20
31.59 20
31.6 20
31.61 20
31.62 20
31.63 20
31.64 20
31.65 20
31.66 20
31.67 20
31.68 20
31.69 20
31.7 20
31.71 20
31.72 20
31.73 20
31.74 20
31.75 20
31.76 20
31.77 20
31.78 20
31.79 20
31.8 20
31.81 20
31.82 20
31.83 20
31.84 20
31.85 20
31.86 20
31.87 20
31.88 20
31.89 20
31.9 20
31.91 20
31.92 20
31.93 20
31.94 20
31.95 20
31.96 20
31.97 20
31.98 20
31.99 20
32 20
32.01 20
32.02 20
32.03 20
32.04 20
32.05 20
32.06 20
32.07 20
32.08 20
32.09 20
32.1 20
32.11 20
32.12 20
32.13 20
32.14 20
32.15 20
32.16 20
32.17 20
32.18 20
32.19 20
32.2 20
&
@target G1.S0
@type xy
-2.08956 -3.251351e-59
-2.07956 -9.9889784e-60
-2.06956 -3.7383703e-60
-2.05956 -1.1595637e-59
-2.04956 9.5463564e-61
-2.03956 4.4165838e-59
-2.02956 -1.1060997e-60
-2.01956 -1.6506771e-58
-2.00956 3.4697632e-60
-1.99956 6.1610502e-58
-1.98956 -1.2772953e-59
-1.97956 -2.2993524e-57
-1.96956 4.7622047e-59
-1.95956 8.5813045e-57
-1.94956 -1.7771523e-58
-1.93956 -3.2025865e-56
-1.92956 6.6323888e-58
-1.91956 1.1952216e-55
-1.90956 -2.4752403e-57
-1.89956 -4.4606276e-55
-1.88956 9.2377223e-57
-1.87956 1.6647289e-54
-1.86956 -3.4475649e-56
-1.85956 -6.2128528e-54
-1.84956 1.2866488e-55
-1.83956 2.3186682e-53
-1.82956 -4.8018386e-55
-1.81956 -8.6533877e-53
-1.80956 1.7920705e-54
-1.79956 3.2294883e-52
-1.78956 -6.6880983e-54
-1.77956 -1.2052614e-51
-1.76956 2.4960323e-53
-1.75956 4.4980969e-51
-1.74956 -9.3153192e-53
-1.73956 -1.6787126e-50
-1.72956 3.4765245e-52
-1.71956 6.2650407e-50
-1.70956 -1.2974566e-51
-1.69956 -2.338145e-49
-1.68956 4.8421739e-51
-1.67956 8.7260761e-49
-1.66956 -1.8071239e-50
-1.65956 -3.2566159e-48
-1.64956 6.7442783e-50
-1.63956 1.2153856e-47
-1.62956 -2.5169989e-49
-1.61956 -4.5358808e-47
-1.60956 9.3935678e-49
-1.59956 1.6928138e-46
-1.58956 -3.5057272e-48
-1.57956 -6.317667e-46
-1.56956 1.3083552e-47
-1.55956 2.3577854e-45
-1.54956 -4.8828481e-47
-1.53956 -8.799375e-45
-1.52956 1.8223037e-46
-1.51956 3.2839715e-44
-1.50956 -6.8009301e-46
-1.49956 -1.2255948e-43
-1.48956 2.5381417e-45
-1.47956 4.5739822e-43
-1.46956 -9.4724737e-45
-1.45956 -1.7070334e-42
-1.44956 3.5351753e-44
-1.43956 6.3707354e-42
-1.42956 -1.3193454e-43
-1.41956 -2.3775908e-41
-1.40956 4.923864e-43
-1.39956 8.8732897e-41
-1.38956 -1.8376111e-42
-1.37956 -3.3115568e-40
-1.36956 6.8580579e-42
-1.35956 1.2358898e-39
-1.34956 -2.559462e-41
-1.33956 -4.6124036e-39
-1.32956 9.5520424e-41
-1.31956 1.7213725e-38
-1.30956 -3.5648707e-40
-1.29956 -6.4242495e-38
-1.28956 1.3304279e-39
-1.27956 2.3975625e-37
-1.26956 -4.9652244e-39
-1.25956 -8.9478252e-37
-1.24956 1.853047e-38
-1.23956 3.3393738e-36
-1.22956 -6.9156655e-38
-1.21956 -1.2462713e-35
-1.20956 2.5809615e-37
-1.19956 4.6511477e-35
-1.18956 -9.6322794e-37
-1.17956 -1.735832e-34
-1.16956 3.5948156e-36
-1.15956 6.4782131e-34
-1.14956 -1.3416035e-35
-1.13956 -2.417702e-33
-1.12956 5.0069323e-35
-1.11956 9.0229869e-33
-1.10956 -1.8686126e-34
-1.09956 -3.3674245e-32
-1.08956 6.973757e-34
-1.07956 1.25674e-31
-1.06956 -2.6026415e-33
-1.05956 -4.6902173e-31
-1.04956 9.7131905e-33
-1.03956 1.7504129e-30
-1.02956 -3.625012e-32
-1.01956 -6.53263e-30
-1.00956 1.3528729e-31
-0.99956 2.4380107e-29
-0.98956 -5.0489904e-31
-0.97956 -9.0987799e-29
-0.96956 1.8843089e-30
-0.95956 3.3957109e-28
-0.94956 -7.0323365e-30
-0.93956 -1.2672966e-27
-0.92956 2.6245037e-29
-0.91956 4.7296151e-27
-0.90956 -9.7947812e-29
-0.89956 -1.7651164e-26
-0.88956 3.6554621e-28
-0.87956 6.5875041e-26
-0.86956 -1.364237e-27
-0.85956 -2.45849e-25
-0.84956 5.0914019e-27
-0.83956 9.1752095e-25
-0.82956 -1.9001371e-26
-0.81956 -3.4242348e-24
-0.80956 7.0914081e-26
-0.79956 1.2779418e-23
-0.78956 -2.6465495e-25
-0.77956 -4.7693438e-23
-0.76956 9.8770573e-25
-0.75956 1.7799434e-22
-0.74956 -3.686168e-24
-0.73956 -6.642839e-22
-0.72956 1.3756966e-23
-0.71956 2.4791413e-21
-0.70956 -5.1341696e-23
-0.69956 -9.2522812e-21
-0.68956 1.9160982e-22
-0.67956 3.4529984e-20
-0.66956 -7.1509758e-22
-0.65956 -1.2886765e-19
-0.64956 2.6687805e-21
-0.63956 4.8094063e-19
-0.62956 -9.9600245e-21
-0.61956 -1.7948949e-18
-0.60956 3.7171317e-20
-0.59956 6.6986388e-18
-0.58956 -1.3872524e-19
-0.57956 -2.499966e-17
-0.56956 5.1772966e-19
-0.55956 9.3300003e-17
-0.54956 -1.9321934e-18
-0.53956 -3.4820035e-16
-0.52956 7.2110439e-18
-0.51956 1.2995014e-15
-0.50956 -2.6911982e-17
-0.49956 -4.8498052e-15
-0.48956 1.0043689e-16
-0.47956 1.809972e-14
-0.46956 -3.7483556e-16
-0.45956 -6.7549073e-14
-0.44956 1.3989054e-15
-0.43956 2.5209657e-13
-0.42956 -5.2207859e-15
-0.41956 -9.4083722e-13
-0.40956 1.9484238e-14
-0.39956 3.5112523e-12
-0.38956 -7.2716166e-14
-0.37956 -1.3104172e-11
-0.36956 2.7138043e-13
-0.35956 4.8905436e-11
-0.34956 -1.0128055e-12
-0.33956 -1.8251757e-10
-0.32956 3.7798417e-12
-0.31956 6.8116485e-10
-0.30956 -1.4106561e-11
-0.29956 -2.5421418e-09
-0.28956 5.2646404e-11
-0.27956 9.4874024e-09
-0.26956 -1.9647905e-10
-0.25956 -3.5407468e-08
-0.24956 7.3326982e-10
-0.23956 1.7380914e-07
-0.22956 3.3059673e-07
-0.21956 3.4017093e-07
-0.20956 3.4354646e-07
-0.19956 4.6550716e-07
-0.18956 6.2855074e-07
-0.17956 8.3991379e-07
-0.16956 1.218004e-06
-0.15956 1.6713494e-06
-0.14956 1.9972483e-06
-0.13956 2.2820105e-06
-0.12956 2.849021e-06
-0.11956 3.7809005e-06
-0.10956 4.8469025e-06
-0.09956 5.9820009e-06
-0.08956 7.3929557e-06
-0.07956 9.1752209e-06
-0.06956 1.1375343e-05
-0.05956 1.4175675e-05
-0.04956 1.7698178e-05
-0.03956 2.2016668e-05
-0.02956 2.7314007e-05
-0.01956 3.3756869e-05
-0.00956 4.1542425e-05
0.00044 5.0992464e-05
0.01044 6.2492598e-05
0.02044 7.638286e-05
0.03044 9.3090299e-05
0.04044 0.00011326767
0.05044 0.00013771106
0.06044 0.00016711768
0.07044 0.00020226892
0.08044 0.00024413949
0.09044 0.00029398037
0.10044 0.00035336836
0.11044 0.00042408005
0.12044 0.00050774933
0.13044 0.00060637721
0.14044 0.00072257066
0.15044 0.00085928261
0.16044 0.001019526
0.17044 0.0012069373
0.18044 0.0014258502
0.19044 0.0016810219
0.20044 0.0019772559
0.21044 0.0023202619
0.22044 0.0027170281
0.23044 0.0031754229
0.24044 0.0037033691
0.25044 0.0043094956
0.26044 0.0050036748
0.27044 0.0057972551
0.28044 0.0067022483
0.29044 0.0077315826
0.30044 0.0088996552
0.31044 0.010222547
0.32044 0.011717027
0.33044 0.013400844
0.34044 0.01529349
0.35044 0.017416371
0.36044 0.019791863
0.37044 0.02244313
0.38044 0.025394755
0.39044 0.028673269
0.40044 0.032306695
0.41044 0.03632341
0.42044 0.040752541
0.43044 0.045624549
0.44044 0.050971509
0.45044 0.056825617
0.46044 0.06321919
0.47044 0.070184334
0.48044 0.077754013
0.49044 0.085960592
0.50044 0.094835953
0.51044 0.1044105
0.52044 0.11471469
0.53044 0.12577684
0.54044 0.13762372
0.55044 0.15027945
0.56044 0.16376678
0.57044 0.17810447
0.58044 0.19330888
0.59044 0.2093927
0.60044 0.22636641
0.61044 0.24423547
0.62044 0.26300131
0.63044 0.28266063
0.64044 0.3032072
0.65044 0.32462958
0.66044 0.34691238
0.67044 0.37003584
0.68044 0.39397626
0.69044 0.41870491
0.70044 0.44418965
0.71044 0.47039549
0.72044 0.49728435
0.73044 0.52481493
0.74044 0.5529431
0.75044 0.58162385
0.76044 0.61081041
0.77044 0.64045596
0.78044 0.67051297
0.79044 0.70093555
0.80044 0.73167745
0.81044 0.76269562
0.82044 0.79394821
0.83044 0.82539755
0.84044 0.8570077
0.85044 0.88874863
0.86044 0.92059248
0.87044 0.95251773
0.88044 0.9845064
0.89044 1.016547
0.90044 1.0486307
0.91044 1.080756
0.92044 1.1129246
0.93044 1.145144
0.94044 1.1774241
0.95044 1.2097805
0.96044 1.242231
0.97044 1.2747969
0.98044 1.3075002
0.99044 1.3403653
1.00044 1.3734163
1.01044 1.406678
1.02044 1.440174
1.03044 1.4739261
1.04044 1.5079536
1.05044 1.5422713
1.06044 1.5768913
1.07044 1.6118209
1.08044 1.6470633
1.09044 1.6826142
1.10044 1.7184648
1.11044 1.7545987
1.12044 1.7909951
1.13044 1.8276248
1.14044 1.8644543
1.15044 1.9014421
1.16044 1.9385421
1.17044 1.9757011
1.18044 2.0128621
1.19044 2.049962
1.20044 2.0869357
1.21044 2.1237122
1.22044 2.1602187
1.23044 2.1963788
1.24044 2.2321164
1.25044 2.2673529
1.26044 2.3020093
1.27044 2.3360063
1.28044 2.3692655
1.29044 2.4017092
1.30044 2.4332611
1.31044 2.4638466
1.32044 2.4933923
1.33044 2.5218275
1.34044 2.5490829
1.35044 2.5750921
1.36044 2.5997897
1.37044 2.6231148
1.38044 2.6450055
1.39044 2.6654031
1.40044 2.6842491
1.41044 2.7014896
1.42044 2.7170692
1.43044 2.7309358
1.44044 2.7430363
1.45044 2.7533211
1.46044 2.7617395
1.47044 2.7682443
1.48044 2.7727881
1.49044 2.7753261
1.50044 2.7758133
1.51044 2.7742086
1.52044 2.7704726
1.53044 2.7645693
1.54044 2.756466
1.55044 2.7461337
1.56044 2.7335487
1.57044 2.718691
1.58044 2.7015471
1.59044 2.6821087
1.60044 2.6603763
1.61044 2.6363555
1.62044 2.6100614
1.63044 2.5815147
1.64044 2.5507475
1.65044 2.5177975
1.66044 2.4827145
1.67044 2.445554
1.68044 2.4063835
1.69044 2.3652761
1.70044 2.3223162
1.71044 2.2775937
1.72044 2.231209
1.73044 2.1832667
1.74044 2.133881
1.75044 2.08317
1.76044 2.0312583
1.77044 1.9782735
1.78044 1.9243486
1.79044 1.8696182
1.80044 1.8142189
1.81044 1.7582884
1.82044 1.7019651
1.83044 1.6453864
1.84044 1.588687
1.85044 1.5320008
1.86044 1.4754579
1.87044 1.4191858
1.88044 1.3633054
1.89044 1.3079342
1.90044 1.2531833
1.91044 1.1991593
1.92044 1.1459606
1.93044 1.0936805
1.94044 1.0424036
1.95044 0.99221001
1.96044 0.94316991
1.97044 0.89534802
1.98044 0.8488003
1.99044 0.8035779
2.00044 0.75972284
2.01044 0.71727134
2.02044 0.67625137
2.03044 0.63668604
2.04044 0.59859076
2.05044 0.56197581
2.06044 0.52684496
2.07044 0.49319762
2.08044 0.46102708
2.09044 0.43032208
2.10044 0.40106646
2.11044 0.3732405
2.12044 0.34682063
2.13044 0.32177984
2.14044 0.29808778
2.15044 0.2757111
2.16044 0.25461409
2.17044 0.23475852
2.18044 0.21610481
2.19044 0.19861183
2.20044 0.18223726
2.21044 0.16693697
2.22044 0.15266686
2.23044 0.1393821
2.24044 0.12703771
2.25044 0.11558815
2.26044 0.1049889
2.27044 0.095195468
2.28044 0.086163969
2.29044 0.07785065
2.30044 0.070213683
2.31044 0.063212154
2.32044 0.056805873
2.33044 0.050955032
2.34044 0.045622063
2.35044 0.040771236
2.36044 0.036368357
2.37044 0.032379875
2.38044 0.028773958
2.39044 0.025520638
2.40044 0.022591796
2.41044 0.019960442
2.42044 0.017601123
2.43044 0.015490046
2.44044 0.013605326
2.45044 0.011926484
2.46044 0.010434248
2.47044 0.0091105002
2.48044 0.0079386
2.49044 0.0069033796
2.50044 0.0059910852
2.51044 0.0051890353
2.52044 0.0044853432
2.53044 0.003868969
2.54044 0.0033301717
2.55044 0.0028604765
2.56044 0.0024519878
2.57044 0.0020973604
2.58044 0.001790405
2.59044 0.0015255637
2.60044 0.0012971914
2.61044 0.0011003352
2.62044 0.00093124446
2.63044 0.00078660934
2.64044 0.00066313511
2.65044 0.00055781553
2.66044 0.00046807334
2.67044 0.00039188553
2.68044 0.00032762963
2.69044 0.00027355246
2.70044 0.00022778276
2.71044 0.00018898697
2.72044 0.00015642576
2.73044 0.00012938207
2.74044 0.00010697195
2.75044 8.8305521e-05
2.76044 7.2602532e-05
2.77044 5.936722e-05
2.78044 4.8332476e-05
2.79044 3.9267223e-05
2.80044 3.1980239e-05
2.81044 2.6143021e-05
2.82044 2.1206825e-05
2.83044 1.6928176e-05
2.84044 1.349678e-05
2.85044 1.0898718e-05
2.86044 8.7924748e-06
2.87044 6.9900932e-06
2.88044 5.5170948e-06
2.89044 4.380505e-06
2.90044 3.5382136e-06
2.91044 2.900076e-06
2.92044 2.350653e-06
2.93044 1.8525365e-06
2.94044 1.429281e-06
2.95044 1.1025848e-06
2.96044 8.8772952e-07
2.97044 7.3533111e-07
2.98044 5.5234864e-07
2.99044 3.7366026e-07
3.00044 3.2583476e-07
3.01044 3.5066501e-07
3.02044 2.5390124e-07
3.03044 6.0611995e-08
3.04044 -3.6428623e-08
3.05044 -1.5445272e-08
3.06044 9.7610199e-09
3.07044 4.1385479e-09
3.08044 -2.6154561e-09
3.09044 -1.1089195e-09
3.10044 7.008047e-10
3.11044 2.9712998e-10
3.12044 -1.8776264e-10
3.13044 -7.9600432e-11
3.14044 5.0245869e-11
3.15044 2.1271752e-11
3.16044 -1.3220833e-11
3.17044 -5.4865764e-12
3.18044 2.6374641e-12
3.19044 6.7455358e-13
3.20044 2.6709769e-12
3.21044 2.7883621e-12
3.22044 -1.3321372e-11
3.23044 -1.1828002e-11
3.24044 5.061451e-11
3.25044 4.4523646e-11
3.26044 -1.8913667e-10
3.27044 -1.6626658e-10
3.28044 7.0593216e-10
3.29044 6.2054268e-10
3.30044 -2.634592e-09
3.31044 -2.3159041e-09
3.32044 9.8324357e-09
3.33044 8.6430739e-09
3.34044 -3.6695151e-08
3.35044 -3.2256391e-08
3.36044 1.7906153e-07
3.37044 5.2946922e-07
3.38044 7.9409475e-07
3.39044 9.754063e-07
3.40044 1.2361542e-06
3.41044 1.4795577e-06
3.42044 1.5834864e-06
3.43044 1.9573286e-06
3.44044 2.9623143e-06
3.45044 4.1991046e-06
3.46044 5.2896756e-06
3.47044 6.5667556e-06
3.48044 8.4149006e-06
3.49044 1.0734039e-05
3.50044 1.3368439e-05
3.51044 1.6574549e-05
3.52044 2.0734541e-05
3.53044 2.5962445e-05
3.54044 3.229951e-05
3.55044 3.9995181e-05
3.56044 4.9580706e-05
3.57044 6.1564061e-05
3.58044 7.5969046e-05
3.59044 9.3093006e-05
3.60044 0.00011412956
3.61044 0.00013999953
3.62044 0.00017106966
3.63044 0.00020839323
3.64044 0.00025348239
3.65044 0.00030760378
3.66044 0.00037255
3.67044 0.00045069565
3.68044 0.00054387898
3.69044 0.000654116
3.70044 0.00078499632
3.71044 0.00094083671
3.72044 0.0011255056
3.73044 0.0013431366
3.74044 0.0015988863
3.75044 0.0018989383
3.76044 0.0022507638
3.77044 0.0026629198
3.78044 0.0031440895
3.79044 0.0037034469
3.80044 0.0043521957
3.81044 0.0051037723
3.82044 0.0059728566
3.83044 0.0069749669
3.84044 0.0081274421
3.85044 0.0094501531
3.86044 0.010964923
3.87044 0.01269506
3.88044 0.014666396
3.89044 0.016907605
3.90044 0.01944985
3.91044 0.022326502
3.92044 0.025573765
3.93044 0.029230747
3.94044 0.033339583
3.95044 0.037944915
3.96044 0.043094518
3.97044 0.048838896
3.98044 0.055231314
3.99044 0.062327743
4.00044 0.07018727
4.01044 0.078870351
4.02044 0.088439389
4.03044 0.098959173
4.04044 0.11049672
4.05044 0.12311892
4.06044 0.1368931
4.07044 0.15188667
4.08044 0.16816742
4.09044 0.18580205
4.10044 0.20485539
4.11044 0.22538849
4.12044 0.24745931
4.13044 0.27112213
4.14044 0.2964266
4.15044 0.32341598
4.16044 0.35212716
4.17044 0.3825894
4.18044 0.41482282
4.19044 0.44883803
4.20044 0.48463606
4.21044 0.52220748
4.22044 0.5615303
4.23044 0.60257001
4.24044 0.64527915
4.25044 0.68959802
4.26044 0.73545226
4.27044 0.78275395
4.28044 0.83140046
4.29044 0.88127636
4.30044 0.93225139
4.31044 0.98418309
4.32044 1.0369149
4.33044 1.0902798
4.34044 1.1440984
4.35044 1.1981823
4.36044 1.2523317
4.37044 1.3063406
4.38044 1.3599968
4.39044 1.4130847
4.40044 1.4653834
4.41044 1.5166721
4.42044 1.5667295
4.43044 1.6153385
4.44044 1.6622851
4.45044 1.7073623
4.46044 1.75037
4.47044 1.7911191
4.48044 1.8294311
4.49044 1.8651412
4.50044 1.8980989
4.51044 1.9281702
4.52044 1.9552383
4.53044 1.9792035
4.54044 1.9999855
4.55044 2.0175227
4.56044 2.0317746
4.57044 2.0427192
4.58044 2.0503556
4.59044 2.054701
4.60044 2.0557929
4.61044 2.0536856
4.62044 2.0484523
4.63044 2.0401799
4.64044 2.0289729
4.65044 2.0149475
4.66044 1.9982341
4.67044 1.9789702
4.68044 1.9573049
4.69044 1.9333927
4.70044 1.9073952
4.71044 1.8794755
4.72044 1.8498005
4.73044 1.8185361
4.74044 1.7858486
4.75044 1.7519006
4.76044 1.7168514
4.77044 1.6808542
4.78044 1.6440568
4.79044 1.6065996
4.80044 1.5686163
4.81044 1.5302314
4.82044 1.4915602
4.83044 1.4527097
4.84044 1.4137775
4.85044 1.3748532
4.86044 1.3360157
4.87044 1.2973362
4.88044 1.2588761
4.89044 1.2206909
4.90044 1.1828279
4.91044 1.1453289
4.92044 1.1082282
4.93044 1.0715559
4.94044 1.0353359
4.95044 0.99959023
4.96044 0.96433595
4.97044 0.92958894
4.98044 0.89536153
4.99044 0.86166606
5.00044 0.82851279
5.01044 0.79591268
5.02044 0.76387488
5.03044 0.7324097
5.04044 0.70152775
5.05044 0.67124117
5.06044 0.64156115
5.07044 0.61249999
5.08044 0.58407045
5.09044 0.55628632
5.10044 0.52916153
5.11044 0.50271071
5.12044 0.47694816
5.13044 0.45188778
5.14044 0.42754335
5.15044 0.40392852
5.16044 0.38105602
5.17044 0.35893663
5.18044 0.33757993
5.19044 0.31699432
5.20044 0.29718687
5.21044 0.27816209
5.22044 0.25992274
5.23044 0.24246937
5.24044 0.2258006
5.25044 0.20991219
5.26044 0.19479804
5.27044 0.18044987
5.28044 0.16685744
5.29044 0.15400745
5.30044 0.14188493
5.31044 0.13047325
5.32044 0.11975439
5.33044 0.10970816
5.34044 0.10031298
5.35044 0.091546063
5.36044 0.083383838
5.37044 0.075801355
5.38044 0.068773113
5.39044 0.062273485
5.40044 0.056276749
5.41044 0.050756422
5.42044 0.045686013
5.43044 0.041039501
5.44044 0.036791318
5.45044 0.032916172
5.46044 0.029389354
5.47044 0.026186798
5.48044 0.023285371
5.49044 0.020662963
5.50044 0.018298455
5.51044 0.016171459
5.52044 0.014262199
5.53044 0.012551949
5.54044 0.011023635
5.55044 0.0096614867
5.56044 0.008450238
5.57044 0.0073753317
5.58044 0.0064236573
5.59044 0.0055833175
5.60044 0.0048427853
5.61044 0.0041912496
5.62044 0.0036195629
5.63044 0.0031196466
5.64044 0.0026832679
5.65044 0.0023027076
5.66044 0.0019718311
5.67044 0.0016852732
5.68044 0.0014374438
5.69044 0.0012231745
5.70044 0.0010384027
5.71044 0.00087975251
5.72044 0.0007439844
5.73044 0.00062796328
5.74044 0.00052887176
5.75044 0.00044436628
5.76044 0.00037246949
5.77044 0.00031151524
5.78044 0.00026019437
5.79044 0.00021711448
5.80044 0.00018059042
5.81044 0.00014946823
5.82044 0.00012337209
5.83044 0.00010184383
5.84044 8.4089405e-05
5.85044 6.9338324e-05
5.86044 5.6976827e-05
5.87044 4.6617008e-05
5.88044 3.8033241e-05
5.89044 3.0988731e-05
5.90044 2.5228059e-05
5.91044 2.0491478e-05
5.92044 1.6525508e-05
5.93044 1.3218478e-05
5.94044 1.06118e-05
5.95044 8.6658905e-06
5.96044 7.1870378e-06
5.97044 5.9047541e-06
5.98044 4.5784785e-06
5.99044 3.3682364e-06
6.00044 2.7179636e-06
6.01044 2.4790493e-06
6.02044 2.0062315e-06
6.03044 1.2731426e-06
6.04044 8.1014799e-07
6.05044 6.9314995e-07
6.06044 5.7313655e-07
6.07044 3.8496267e-07
6.08044 3.2026465e-07
6.09044 3.4763654e-07
6.10044 2.5539374e-07
6.11044 6.1423471e-08
6.12044 -3.6828539e-08
6.13044 -1.5662707e-08
6.14044 9.8681773e-09
6.15044 4.1968096e-09
6.16044 -2.6441701e-09
6.17044 -1.1245317e-09
6.18044 7.0850325e-10
6.19044 3.0131737e-10
6.20044 -1.8984287e-10
6.21044 -8.0737747e-11
6.22044 5.0868245e-11
6.23044 2.1633614e-11
6.24044 -1.3630105e-11
6.25044 -5.7967094e-12
6.26044 3.6521757e-12
6.27044 1.5532236e-12
6.28044 -9.7859752e-13
6.29044 -4.1618501e-13
6.30044 2.6221441e-13
6.31044 1.1151644e-13
6.32044 -7.0260141e-14
6.33044 -2.9880739e-14
6.34044 1.8826148e-14
6.35044 8.00652e-15
6.36044 -5.0444511e-15
6.37044 -2.1453406e-15
6.38044 1.3516566e-15
6.39044 5.7484227e-16
6.40044 -3.621753e-16
6.41044 -1.5402852e-16
6.42044 9.7044578e-17
6.43044 4.1271818e-17
6.44044 -2.6003016e-17
6.45044 -1.105875e-17
6.46044 6.9674872e-18
6.47044 2.9631832e-18
6.48044 -1.8669326e-18
6.49044 -7.9398255e-19
6.50044 5.0024308e-19
6.51044 2.1274698e-19
6.52044 -1.3403973e-19
6.53044 -5.7005382e-20
6.54044 3.5915837e-20
6.55044 1.5274546e-20
6.56044 -9.6236195e-21
6.57044 -4.0928023e-21
6.58044 2.5786411e-21
6.59044 1.0966631e-21
6.60044 -6.9094479e-22
6.61044 -2.9384999e-22
6.62044 1.851381e-22
6.63044 7.8736866e-23
6.64044 -4.9607604e-23
6.65044 -2.109748e-23
6.66044 1.3292318e-23
6.67044 5.6530527e-24
6.68044 -3.5616657e-24
6.69044 -1.5147309e-24
6.70044 9.5434546e-25
6.71044 4.0587092e-25
6.72044 -2.5571609e-25
6.73044 -1.0875279e-25
6.74044 6.8518921e-26
6.75044 2.9140221e-26
6.76044 -1.835959e-26
6.77044 -7.8080987e-27
6.78044 4.9194372e-27
6.79044 2.0921737e-27
6.80044 -1.3181592e-27
6.81044 -5.6059626e-28
6.82044 3.531997e-28
6.83044 1.5021132e-28
6.84044 -9.4639574e-29
6.85044 -4.0249001e-29
6.86044 2.5358597e-29
6.87044 1.0784687e-29
6.88044 -6.7948157e-30
6.89044 -2.8897482e-30
6.90044 1.8206654e-30
6.91044 7.7430571e-31
6.92044 -4.8784582e-31
6.93044 -2.0747459e-31
6.94044 1.3071789e-31
6.95044 5.5592649e-32
6.96044 -3.5025754e-32
6.97044 -1.4896005e-32
6.98044 9.3851225e-33
6.99044 3.9913726e-33
7.00044 -2.514736e-33
7.01044 -1.0694851e-33
7.02044 6.7382148e-34
7.03044 2.8656766e-34
7.04044 -1.8054992e-34
7.05044 -7.6785573e-35
7.06044 4.8378206e-35
7.07044 2.0574632e-35
7.08044 -1.2962901e-35
7.09044 -5.5129561e-36
7.10044 3.4733989e-36
7.11044 1.4771922e-36
7.12044 -9.306944e-37
7.13044 -3.9581253e-37
7.14044 2.4937873e-37
7.15044 1.0605797e-37
7.16044 -6.6820518e-38
7.17044 -2.8419366e-38
7.18044 1.7903344e-38
7.19044 7.6194895e-39
7.20044 -4.7928562e-39
7.21044 -2.0585919e-39
7.22044 1.2680812e-39
7.23044 6.1487802e-40
7.24044 -2.7946876e-40
7.25044 -4.0092022e-40
7.26044 -1.5020621e-40
7.27044 9.8880287e-40
7.28044 8.8029361e-40
7.29044 -3.5542913e-39
7.30044 -3.3709682e-39
7.31044 1.3228362e-38
7.32044 1.2603579e-38
7.33044 -4.9359158e-38
7.34044 -4.7043349e-38
7.35044 1.8420827e-37
7.36044 1.7556982e-37
7.37044 -6.8747392e-37
7.38044 -6.5523592e-37
7.39044 2.5656874e-36
7.40044 2.4453739e-36
7.41044 -9.5752757e-36
7.42044 -9.1262595e-36
7.43044 3.5735415e-35
7.44044 3.4059664e-35
7.45044 -1.3336639e-34
7.46044 -1.271124e-34
7.47044 4.9773013e-34
7.48044 4.7438992e-34
7.49044 -1.8575541e-33
7.50044 -1.7704473e-33
7.51044 6.9324863e-33
7.52044 6.6073993e-33
7.53044 -2.5872391e-32
7.54044 -2.465915e-32
7.55044 9.6557079e-32
7.56044 9.20292e-32
7.57044 -3.6035592e-31
7.58044 -3.4345765e-31
7.59044 1.3448666e-30
7.60044 1.2818014e-30
7.61044 -5.0191105e-30
7.62044 -4.7837479e-30
7.63044 1.8731576e-29
7.64044 1.785319e-29
7.65044 -6.9907192e-29
7.66044 -6.6629014e-29
7.67044 2.6089719e-28
7.68044 2.4866286e-28
7.69044 -9.7368157e-28
7.70044 -9.2802244e-28
7.71044 3.6338291e-27
7.72044 3.4634269e-27
7.73044 -1.3561635e-26
7.74044 -1.2925685e-26
7.75044 5.061271e-26
7.76044 4.8239314e-26
7.77044 -1.8888921e-25
7.78044 -1.8003157e-25
7.79044 7.0494411e-25
7.80044 6.7188697e-25
7.81044 -2.6308872e-24
7.82044 -2.5075163e-24
7.83044 9.8186049e-24
7.84044 9.3581782e-24
7.85044 -3.6643532e-23
7.86044 -3.4925197e-23
7.87044 1.3675552e-22
7.88044 1.3034261e-22
7.89044 -5.1037856e-22
7.90044 -4.8644524e-22
7.91044 1.9047587e-21
7.92044 1.8154383e-21
7.93044 -7.1086564e-21
7.94044 -6.7753081e-21
7.95044 2.6529867e-20
7.96044 2.5285794e-20
7.97044 -9.9010811e-20
7.98044 -9.4367868e-20
7.99044 3.6951338e-19
8.00044 3.5218568e-19
8.01044 -1.3790427e-18
8.02044 -1.3143748e-18
8.03044 5.1466574e-18
8.04044 4.9053137e-18
8.05044 -1.9207587e-17
8.06044 -1.830688e-17
8.07044 7.168369e-17
8.08044 6.8322206e-17
8.09044 -2.6752717e-16
8.10044 -2.5498194e-16
8.11044 9.98425e-16
8.12044 9.5160557e-16
8.13044 -3.7261728e-15
8.14044 -3.5514403e-15
8.15044 1.3906266e-14
8.16044 1.3254156e-14
8.17044 -5.1898893e-14
8.18044 -4.9465183e-14
8.19044 1.936893e-13
8.20044 1.8460658e-13
8.21044 -7.2285832e-13
8.22044 -6.8896112e-13
8.23044 2.697744e-12
8.24044 2.5712379e-12
8.25044 -1.0068118e-11
8.26044 -9.5959905e-12
8.27044 3.7574727e-11
8.28044 3.5812724e-11
8.29044 -1.4023079e-10
8.30044 -1.3365491e-10
8.31044 5.2334843e-10
8.32044 4.988069e-10
8.33044 -1.9531629e-09
8.34044 -1.8615727e-09
8.35044 7.2893033e-09
8.36044 6.9474839e-09
8.37044 -2.720405e-08
8.38044 -2.5928363e-08
8.39044 1.1578796e-07
8.40044 3.0129373e-07
8.41044 3.4093848e-07
8.42044 3.1685632e-07
8.43044 4.4307187e-07
8.44044 6.3467811e-07
8.45044 6.6366032e-07
8.46044 6.4053409e-07
8.47044 8.3916166e-07
8.48044 1.2111104e-06
8.49044 1.5619877e-06
8.50044 1.9167323e-06
8.51044 2.3876409e-06
8.52044 2.9946063e-06
8.53044 3.709331e-06
8.54044 4.5048572e-06
8.55044 5.3642577e-06
8.56044 6.3679407e-06
8.57044 7.7052765e-06
8.58044 9.3748945e-06
8.59044 1.1164479e-05
8.60044 1.320698e-05
8.61044 1.595104e-05
8.62044 1.9364714e-05
8.63044 2.2983773e-05
8.64044 2.6907773e-05
8.65044 3.1798464e-05
8.66044 3.792957e-05
8.67044 4.5125002e-05
8.68044 5.3436195e-05
8.69044 6.30252e-05
8.70044 7.3811798e-05
8.71044 8.6052475e-05
8.72044 0.0001004913
8.73044 0.00011741716
8.74044 0.00013667971
8.75044 0.00015857001
8.76044 0.00018381022
8.77044 0.00021296357
8.78044 0.00024619662
8.79044 0.00028356704
8.80044 0.0003257059
8.81044 0.00037378623
8.82044 0.00042862465
8.83044 0.00049039148
8.84044 0.0005594043
8.85044 0.00063667124
8.86044 0.0007233841
8.87044 0.00082033372
8.88044 0.00092830571
8.89044 0.0010485492
8.90044 0.0011823134
8.91044 0.0013303955
8.92044 0.0014936432
8.93044 0.0016735546
8.94044 0.001871839
8.95044 0.0020897367
8.96044 0.0023281935
8.97044 0.0025885291
8.98044 0.0028725656
8.99044 0.0031819692
9.00044 0.0035178376
9.01044 0.0038814678
9.02044 0.004274672
9.03044 0.0046990108
9.04044 0.0051554658
9.05044 0.005645151
9.06044 0.0061695974
9.07044 0.0067303676
9.08044 0.007328581
9.09044 0.0079649487
9.10044 0.0086401207
9.11044 0.0093550244
9.12044 0.010110587
9.13044 0.010907328
9.14044 0.011745224
9.15044 0.012624
9.16044 0.013543371
9.17044 0.014503262
9.18044 0.015503638
9.19044 0.016543739
9.20044 0.017621685
9.21044 0.018735611
9.22044 0.019884351
9.23044 0.02106644
9.24044 0.02227964
9.25044 0.023521555
9.26044 0.024789581
9.27044 0.026080539
9.28044 0.027391129
9.29044 0.02871825
9.30044 0.030058607
9.31044 0.031408271
9.32044 0.032763139
9.33044 0.034119177
9.34044 0.035472179
9.35044 0.036817832
9.36044 0.038152092
9.37044 0.039470764
9.38044 0.040769402
9.39044 0.042043624
9.40044 0.043289251
9.41044 0.044502067
9.42044 0.045678229
9.43044 0.046814194
9.44044 0.047906165
9.45044 0.048950216
9.46044 0.049943331
9.47044 0.050883279
9.48044 0.05176786
9.49044 0.052594599
9.50044 0.053361233
9.51044 0.054066265
9.52044 0.054709152
9.53044 0.055289548
9.54044 0.055806948
9.55044 0.056261212
9.56044 0.056653087
9.57044 0.056983837
9.58044 0.057254862
9.59044 0.057467805
9.60044 0.057624765
9.61044 0.057728183
9.62044 0.057780821
9.63044 0.057785868
9.64044 0.057746849
9.65044 0.057667364
9.66044 0.05755089
9.67044 0.057401149
9.68044 0.057222232
9.69044 0.057018391
9.70044 0.056793772
9.71044 0.056552527
9.72044 0.056298573
9.73044 0.056035642
9.74044 0.055767344
9.75044 0.055497466
9.76044 0.055229533
9.77044 0.054966662
9.78044 0.054711408
9.79044 0.054466215
9.80044 0.054233367
9.81044 0.054014708
9.82044 0.053811199
9.83044 0.053623939
9.84044 0.053453919
9.85044 0.053300922
9.86044 0.0531637
9.87044 0.053041892
9.88044 0.052935218
9.89044 0.052841935
9.90044 0.052759539
9.91044 0.052686176
9.92044 0.052619592
9.93044 0.052556567
9.94044 0.052493737
9.95044 0.05242802
9.96044 0.052356004
9.97044 0.052273983
9.98044 0.052178282
9.99044 0.052065142
10.00044 0.051930958
10.01044 0.051772425
10.02044 0.05158613
10.03044 0.051368303
10.04044 0.051115807
10.05044 0.05082625
10.06044 0.050497511
10.07044 0.050127183
10.08044 0.049713056
10.09044 0.049253443
10.10044 0.048747642
10.11044 0.048195287
10.12044 0.047596279
10.13044 0.046950824
10.14044 0.046260011
10.15044 0.045525386
10.16044 0.044748962
10.17044 0.04393277
10.18044 0.043078981
10.19044 0.042190428
10.20044 0.041271388
10.21044 0.040326452
10.22044 0.039359619
10.23044 0.0383749
10.24044 0.03737741
10.25044 0.036372655
10.26044 0.035365977
10.27044 0.034362851
10.28044 0.033369195
10.29044 0.032390931
10.30044 0.031433587
10.31044 0.030502688
10.32044 0.029604242
10.33044 0.028744268
10.34044 0.027928221
10.35044 0.027161381
10.36044 0.026449141
10.37044 0.025796759
10.38044 0.025208521
10.39044 0.024688101
10.40044 0.024239563
10.41044 0.023867179
10.42044 0.023574141
10.43044 0.023362629
10.44044 0.023234456
10.45044 0.023191722
10.46044 0.023236211
10.47044 0.023368325
10.48044 0.02358718
10.49044 0.023892152
10.50044 0.024282776
10.51044 0.024757509
10.52044 0.025313635
10.53044 0.025948156
10.54044 0.026657767
10.55044 0.027438606
10.56044 0.028285947
10.57044 0.029194302
10.58044 0.030157984
10.59044 0.031171197
10.60044 0.032227338
10.61044 0.033319063
10.62044 0.034438887
10.63044 0.03557926
10.64044 0.036732368
10.65044 0.037890058
10.66044 0.039043858
10.67044 0.040185388
10.68044 0.041306338
10.69044 0.042398256
10.70044 0.043453022
10.71044 0.044462774
10.72044 0.045419484
10.73044 0.046315624
10.74044 0.047144273
10.75044 0.047898576
10.76044 0.04857227
10.77044 0.049160197
10.78044 0.04965753
10.79044 0.050059681
10.80044 0.050362977
10.81044 0.050564502
10.82044 0.050661991
10.83044 0.050654399
10.84044 0.050541497
10.85044 0.050323001
10.86044 0.049999055
10.87044 0.0495716
10.88044 0.049043819
10.89044 0.048418426
10.90044 0.047698274
10.91044 0.04688795
10.92044 0.045993079
10.93044 0.045018996
10.94044 0.043970744
10.95044 0.042854051
10.96044 0.041676079
10.97044 0.040444256
10.98044 0.039164982
10.99044 0.037844685
11.00044 0.03649086
11.01044 0.035111047
11.02044 0.033712158
11.03044 0.03230087
11.04044 0.03088401
11.05044 0.029468434
11.06044 0.028060745
11.07044 0.02666693
11.08044 0.025292412
11.09044 0.023942345
11.10044 0.022621886
11.11044 0.021335963
11.12044 0.020088906
11.13044 0.018884581
11.14044 0.017726833
11.15044 0.016618722
11.16044 0.015562307
11.17044 0.014559883
11.18044 0.013613963
11.19044 0.012726234
11.20044 0.011897908
11.21044 0.011130384
11.22044 0.010424919
11.23044 0.0097818699
11.24044 0.0092011129
11.25044 0.0086831125
11.26044 0.0082284322
11.27044 0.0078367386
11.28044 0.0075074662
11.29044 0.0072406468
11.30044 0.0070364321
11.31044 0.0068944655
11.32044 0.0068139479
11.33044 0.0067942141
11.34044 0.0068350221
11.35044 0.0069361212
11.36044 0.0070967244
11.37044 0.007315717
11.38044 0.0075922189
11.39044 0.0079257377
11.40044 0.0083156628
11.41044 0.0087610792
11.42044 0.0092609958
11.43044 0.0098143444
11.44044 0.010419773
11.45044 0.011075741
11.46044 0.011780693
11.47044 0.012533025
11.48044 0.013330692
11.49044 0.014171315
11.50044 0.015052743
11.51044 0.01597264
11.52044 0.016927875
11.53044 0.017915227
11.54044 0.01893169
11.55044 0.019973767
11.56044 0.021037642
11.57044 0.022119557
11.58044 0.02321527
11.59044 0.024320004
11.60044 0.025429319
11.61044 0.026539065
11.62044 0.027644663
11.63044 0.028740831
11.64044 0.029822253
11.65044 0.030884351
11.66044 0.031922747
11.67044 0.032932333
11.68044 0.03390814
11.69044 0.034846014
11.70044 0.035741921
11.71044 0.036591548
11.72044 0.037390659
11.73044 0.038135444
11.74044 0.038822827
11.75044 0.039450235
11.76044 0.040015249
11.77044 0.040515664
11.78044 0.040949485
11.79044 0.041315094
11.80044 0.041611667
11.81044 0.041839208
11.82044 0.041997998
11.83044 0.042088214
11.84044 0.042110148
11.85044 0.042064865
11.86044 0.041954096
11.87044 0.041779946
11.88044 0.041544747
11.89044 0.041250988
11.90044 0.040901096
11.91044 0.040497873
11.92044 0.0400447
11.93044 0.039545068
11.94044 0.039001989
11.95044 0.038418657
11.96044 0.037798844
11.97044 0.037146146
11.98044 0.036463611
11.99044 0.035754511
12.00044 0.03502233
12.01044 0.034270265
12.02044 0.033501211
12.03044 0.03271797
12.04044 0.03192338
12.05044 0.031120191
12.06044 0.030310657
12.07044 0.02949669
12.08044 0.028680364
12.09044 0.027863683
12.10044 0.027048319
12.11044 0.026235593
12.12044 0.025426822
12.13044 0.024623175
12.14044 0.023825587
12.15044 0.023034962
12.16044 0.022252298
12.17044 0.021478219
12.18044 0.020713228
12.19044 0.019957966
12.20044 0.019213034
12.21044 0.01847878
12.22044 0.017755748
12.23044 0.017044542
12.24044 0.01634546
12.25044 0.01565864
12.26044 0.014984344
12.27044 0.014322725
12.28044 0.013674242
12.29044 0.013039778
12.30044 0.012419794
12.31044 0.011814192
12.32044 0.011223303
12.33044 0.01064792
12.34044 0.010088399
12.35044 0.0095446526
12.36044 0.0090168409
12.37044 0.0085054559
12.38044 0.0080109439
12.39044 0.0075336646
12.40044 0.0070738011
12.41044 0.0066313588
12.42044 0.0062062633
12.43044 0.0057986019
12.44044 0.0054084384
12.45044 0.0050356739
12.46044 0.004680362
12.47044 0.0043427436
12.48044 0.0040224975
12.49044 0.0037189385
12.50044 0.0034316725
12.51044 0.0031606466
12.52044 0.0029057106
12.53044 0.0026664502
12.54044 0.0024422398
12.55044 0.0022324612
12.56044 0.0020365938
12.57044 0.0018542858
12.58044 0.0016850927
12.59044 0.0015282871
12.60044 0.0013831482
12.61044 0.0012492511
12.62044 0.0011262451
12.63044 0.0010135026
12.64044 0.00091004025
12.65044 0.00081511079
12.66044 0.00072867278
12.67044 0.0006505784
12.68044 0.00057974667
12.69044 0.00051504821
12.70044 0.00045638091
12.71044 0.00040393325
12.72044 0.00035713204
12.73044 0.00031498211
12.74044 0.00027682028
12.75044 0.00024244368
12.76044 0.00021189322
12.77044 0.00018506704
12.78044 0.00016154608
12.79044 0.00014081643
12.80044 0.00012240867
12.81044 0.00010585748
12.82044 9.1095429e-05
12.83044 7.842168e-05
12.84044 6.7645035e-05
12.85044 5.8147469e-05
12.86044 4.9762813e-05
12.87044 4.2600803e-05
12.88044 3.6462254e-05
12.89044 3.1049661e-05
12.90044 2.630261e-05
12.91044 2.2222545e-05
12.92044 1.8786639e-05
12.93044 1.5979902e-05
12.94044 1.3636235e-05
12.95044 1.1522315e-05
12.96044 9.5969704e-06
12.97044 7.9164822e-06
12.98044 6.5049291e-06
12.99044 5.370751e-06
13.00044 4.4715582e-06
13.01044 3.7092628e-06
13.02044 3.0822813e-06
13.03044 2.6755956e-06
13.04044 2.3544302e-06
13.05044 1.8873015e-06
13.06044 1.4043125e-06
13.07044 1.1518485e-06
13.08044 1.0571372e-06
13.09044 9.2015872e-07
13.10044 6.8025388e-07
13.11044 4.2466279e-07
13.12044 3.0142974e-07
13.13044 3.3790747e-07
13.14044 3.6479895e-07
13.15044 2.3281619e-07
13.16044 3.925541e-08
13.17044 -3.7122703e-08
13.18044 -1.0176758e-08
13.19044 9.9469983e-09
13.20044 2.7268542e-09
13.21044 -2.6652902e-09
13.22044 -7.3065837e-10
13.23044 7.1416235e-10
13.24044 1.9577932e-10
13.25044 -1.9135922e-10
13.26044 -5.2458911e-11
13.27044 5.127455e-11
13.28044 1.4056323e-11
13.29044 -1.3738974e-11
13.30044 -3.7663809e-12
13.31044 3.6813453e-12
13.32044 1.0092008e-12
13.33044 -9.8640737e-13
13.34044 -2.7042232e-13
13.35044 2.6428419e-13
13.36044 7.2488453e-14
13.37044 -7.0729406e-14
13.38044 -1.9531496e-14
13.39044 1.8633433e-14
13.40044 5.6375302e-15
13.41044 -3.8043254e-15
13.42044 -3.018625e-15
13.43044 -3.4161313e-15
13.44044 6.4369698e-15
13.45044 1.7468851e-14
13.46044 -2.2729254e-14
13.47044 -6.6459271e-14
13.48044 8.4480048e-14
13.49044 2.4836823e-13
13.50044 -3.1519094e-13
13.51044 -9.2701366e-13
13.52044 1.1762837e-12
13.53044 3.4596864e-12
13.54044 -4.3899438e-12
13.55044 -1.2911732e-11
13.56044 1.6383492e-11
13.57044 4.8187242e-11
13.58044 -6.1144023e-11
13.59044 -1.7983723e-10
13.60044 2.281926e-10
13.61044 6.7116169e-10
13.62044 -8.5162638e-10
13.63044 -2.5048095e-09
13.64044 3.1783129e-09
13.65044 9.3480765e-09
13.66044 -1.1861625e-08
13.67044 -3.4887496e-08
13.68044 4.6027225e-08
13.69044 2.3230802e-07
13.70044 3.6197879e-07
13.71044 3.6328735e-07
13.72044 3.182725e-07
13.73044 3.0300455e-07
13.74044 3.6669024e-07
13.75044 5.2680056e-07
13.76044 7.5095163e-07
13.77044 9.4953125e-07
13.78044 9.7594421e-07
13.79044 9.2116835e-07
13.80044 1.1693634e-06
13.81044 1.7245067e-06
13.82044 2.1118024e-06
13.83044 2.220507e-06
13.84044 2.4294122e-06
13.85044 2.9313699e-06
13.86044 3.5990778e-06
13.87044 4.2877267e-06
13.88044 4.9222243e-06
13.89044 5.5506928e-06
13.90044 6.3455429e-06
13.91044 7.3437143e-06
13.92044 8.3993332e-06
13.93044 9.5260321e-06
13.94044 1.0931386e-05
13.95044 1.2608545e-05
13.96044 1.4326798e-05
13.97044 1.612434e-05
13.98044 1.8277815e-05
13.99044 2.0772043e-05
14.00044 2.3397433e-05
14.01044 2.6179087e-05
14.02044 2.9247419e-05
14.03044 3.2711913e-05
14.04044 3.6750084e-05
14.05044 4.1266499e-05
14.06044 4.5859904e-05
14.07044 5.0590696e-05
14.08044 5.6000036e-05
14.09044 6.2187531e-05
14.10044 6.8769194e-05
14.11044 7.5695601e-05
14.12044 8.3308283e-05
14.13044 9.1652985e-05
14.14044 0.00010041692
14.15044 0.00010951888
14.16044 0.00011919537
14.17044 0.0001296589
14.18044 0.00014098237
14.19044 0.00015301166
14.20044 0.00016546444
14.21044 0.00017841663
14.22044 0.00019223427
14.23044 0.00020693047
14.24044 0.00022223017
14.25044 0.00023806397
14.26044 0.00025449007
14.27044 0.00027150259
14.28044 0.00028912252
14.29044 0.00030735596
14.30044 0.00032606256
14.31044 0.00034511681
14.32044 0.00036457016
14.33044 0.00038446709
14.34044 0.00040471462
14.35044 0.00042516765
14.36044 0.00044567623
14.37044 0.00046624789
14.38044 0.00048707792
14.39044 0.00050807181
14.40044 0.00052878442
14.41044 0.000549056
14.42044 0.00056907092
14.43044 0.00058887135
14.44044 0.00060833229
14.45044 0.00062731749
14.46044 0.0006456666
14.47044 0.00066329982
14.48044 0.0006802499
14.49044 0.00069641607
14.50044 0.00071154437
14.51044 0.00072562997
14.52044 0.00073894246
14.53044 0.00075142424
14.54044 0.00076267086
14.55044 0.00077257876
14.56044 0.00078134031
14.57044 0.00078893321
14.58044 0.00079516672
14.59044 0.00080001803
14.60044 0.00080359518
14.61044 0.00080596297
14.62044 0.00080711834
14.63044 0.00080696379
14.64044 0.00080539222
14.65044 0.00080249954
14.66044 0.00079848851
14.67044 0.0007933042
14.68044 0.00078670555
14.69044 0.00077875408
14.70044 0.00076977298
14.71044 0.00075984136
14.72044 0.00074883787
14.73044 0.00073686638
14.74044 0.00072414862
14.75044 0.00071055874
14.76044 0.00069578268
14.77044 0.00068005526
14.78044 0.00066399627
14.79044 0.00064758782
14.80044 0.00063029911
14.81044 0.00061224197
14.82044 0.00059405982
14.83044 0.00057579834
14.84044 0.0005570262
14.85044 0.00053782074
14.86044 0.00051863713
14.87044 0.00049955482
14.88044 0.00048035855
14.89044 0.00046102899
14.90044 0.0004417555
14.91044 0.00042266479
14.92044 0.00040371612
14.93044 0.00038494188
14.94044 0.0003665798
14.95044 0.00034870065
14.96044 0.00033109341
14.97044 0.00031369278
14.98044 0.00029666581
14.99044 0.00028013603
15.00044 0.0002641197
15.01044 0.00024860402
15.02044 0.00023359552
15.03044 0.00021908844
15.04044 0.00020504576
15.05044 0.00019154749
15.06044 0.00017876143
15.07044 0.00016663943
15.08044 0.00015499465
15.09044 0.00014384736
15.10044 0.00013332171
15.11044 0.00012336603
15.12044 0.00011388412
15.13044 0.00010491377
15.14044 9.648739e-05
15.15044 8.8557285e-05
15.16044 8.1095688e-05
15.17044 7.4123176e-05
15.18044 6.7687999e-05
15.19044 6.1757048e-05
15.20044 5.6174528e-05
15.21044 5.087132e-05
15.22044 4.5942914e-05
15.23044 4.1490892e-05
15.24044 3.7517547e-05
15.25044 3.3897172e-05
15.26044 3.0512901e-05
15.27044 2.738158e-05
15.28044 2.4499887e-05
15.29044 2.1868857e-05
15.30044 1.9615577e-05
15.31044 1.7655083e-05
15.32044 1.5670364e-05
15.33044 1.3677838e-05
15.34044 1.1928843e-05
15.35044 1.0472009e-05
15.36044 9.2923568e-06
15.37044 8.3168567e-06
15.38044 7.3340626e-06
15.39044 6.3253943e-06
15.40044 5.4741631e-06
15.41044 4.8383931e-06
15.42044 4.3477919e-06
15.43044 3.8659622e-06
15.44044 3.2375377e-06
15.45044 2.5449186e-06
15.46044 2.0308005e-06
15.47044 1.7351927e-06
15.48044 1.5433675e-06
15.49044 1.3848391e-06
15.50044 1.2325569e-06
15.51044 1.0642483e-06
15.52044 8.6360505e-07
15.53044 6.9536774e-07
15.54044 6.6235503e-07
15.55044 6.8304251e-07
15.56044 5.744699e-07
15.57044 3.8249801e-07
15.58044 2.894703e-07
15.59044 3.1412968e-07
15.60044 3.672761e-07
15.61044 3.6258082e-07
15.62044 2.2929318e-07
15.63044 4.398529e-08
15.64044 -3.4743898e-08
15.65044 -1.1357764e-08
15.66044 9.3095995e-09
15.67044 3.0433036e-09
15.68044 -2.4944997e-09
15.69044 -8.1545074e-10
15.70044 6.6839917e-10
15.71044 2.1849937e-10
15.72044 -1.7909702e-10
15.73044 -5.8546729e-11
15.74044 4.7988901e-11
15.75044 1.5687549e-11
15.76044 -1.2858587e-11
15.77044 -4.203466e-12
15.78044 3.4454481e-12
15.79044 1.1263153e-12
15.80044 -9.2320503e-13
15.81044 -3.0179528e-13
15.82044 2.4737204e-13
15.83044 8.0865802e-14
15.84044 -6.6283139e-14
15.85044 -2.1667926e-14
15.86044 1.7760514e-14
15.87044 5.8059034e-15
15.88044 -4.7589153e-15
15.89044 -1.5556871e-15
15.90044 1.2751475e-15
15.91044 4.1684511e-16
15.92044 -3.4167474e-16
15.93044 -1.1169331e-16
15.94044 9.1551472e-17
15.95044 2.9928132e-17
15.96044 -2.4531143e-17
15.97044 -8.0192189e-18
15.98044 6.5730999e-18
15.99044 2.1487432e-18
16.00044 -1.7612568e-18
16.01044 -5.7575401e-19
16.02044 4.7192734e-19
16.03044 1.5427282e-19
16.04044 -1.2645255e-19
16.05044 -4.1337278e-20
16.06044 3.3882859e-20
16.07044 1.107629e-20
16.08044 -9.0788846e-21
16.09044 -2.967883e-21
16.10044 2.4326798e-21
16.11044 7.9524186e-22
16.12044 -6.5183459e-22
16.13044 -2.1308441e-22
16.14044 1.7465855e-22
16.15044 5.7095797e-23
16.16044 -4.6799618e-23
16.17044 -1.5298773e-23
16.18044 1.253992e-23
16.19044 4.0992938e-24
16.20044 -3.3600614e-24
16.21044 -1.0984025e-24
16.22044 9.0032574e-25
16.23044 2.9431605e-25
16.24044 -2.4124155e-25
16.25044 -7.8861748e-26
16.26044 6.464048e-26
16.27044 2.1130942e-26
16.28044 -1.7320364e-26
16.29044 -5.6620188e-27
16.30044 4.6409776e-27
16.31044 1.5171334e-27
16.32044 -1.2435462e-27
16.33044 -4.0651466e-28
16.34044 3.332072e-28
16.35044 1.0892527e-28
16.36044 -8.9282601e-29
16.37044 -2.9186439e-29
16.38044 2.3923201e-29
16.39044 7.8204828e-30
16.40044 -6.4102023e-30
16.41044 -2.0954921e-30
16.42044 1.7176085e-30
16.43044 5.6148541e-31
16.44044 -4.6023182e-31
16.45044 -1.5044956e-31
16.46044 1.2331874e-31
16.47044 4.0312838e-32
16.48044 -3.3043158e-32
16.49044 -1.0801792e-32
16.50044 8.8538875e-33
16.51044 2.8943316e-33
16.52044 -2.372392e-33
16.53044 -7.7553381e-34
16.54044 6.3568052e-34
16.55044 2.0780366e-34
16.56044 -1.7033008e-34
16.57044 -5.5680822e-35
16.58044 4.5639808e-35
16.59044 1.4919631e-35
16.60044 -1.222915e-35
16.61044 -3.9977032e-36
16.62044 3.2767908e-36
16.63044 1.0711813e-36
16.64044 -8.7801345e-37
16.65044 -2.8702217e-37
16.66044 2.3526299e-37
16.67044 7.690736e-38
16.68044 -6.3038529e-38
16.69044 -2.0607265e-38
16.70044 1.6891123e-38
16.71044 5.5217e-39
16.72044 -4.5259628e-39
16.73044 -1.4795351e-39
16.74044 1.2127281e-39
16.75044 3.9644022e-40
16.76044 -3.2494951e-40
16.77044 -1.0622584e-40
16.78044 8.7069958e-41
16.79044 2.8463127e-41
16.80044 -2.3330325e-41
16.81044 -7.626672e-42
16.82044 6.2513417e-42
16.83044 2.0435606e-42
16.84044 -1.675042e-42
16.85044 -5.4757041e-43
16.86044 4.4882614e-43
16.87044 1.4672105e-43
16.88044 -1.202626e-43
16.89044 -3.9313787e-44
16.90044 3.2224267e-44
16.91044 1.0534097e-44
16.92044 -8.6344664e-45
16.93044 -2.8226029e-45
16.94044 2.3135983e-45
16.95044 7.5631417e-46
16.96044 -6.1992679e-46
16.97044 -2.0265377e-46
16.98044 1.6610888e-46
16.99044 5.4300914e-47
17.00044 -4.4508741e-47
17.01044 -1.4549886e-47
17.02044 1.1926081e-47
17.03044 3.8986302e-48
17.04044 -3.1955838e-48
17.05044 -1.0446348e-48
17.06044 8.5625411e-49
17.07044 2.7990906e-49
17.08044 -2.294326e-49
17.09044 -7.5001406e-50
17.10044 6.1476279e-50
17.11044 2.0096566e-50
17.12044 -1.6472519e-50
17.13044 -5.3848587e-51
17.14044 4.4137983e-51
17.15044 1.4428685e-51
17.16044 -1.1826737e-51
17.17044 -3.8661546e-52
17.18044 3.1689646e-52
17.19044 1.035933e-52
17.20044 -8.491215e-53
17.21044 -2.7757741e-53
17.22044 2.2752142e-53
17.23044 7.4376643e-54
17.24044 -6.0964181e-54
17.25044 -1.9929161e-54
17.26044 1.6335303e-54
17.27044 5.3400027e-55
17.28044 -4.3770312e-55
17.29044 -1.4308494e-55
17.30044 1.172822e-55
17.31044 3.8339494e-56
17.32044 -3.142567e-56
17.33044 -1.0273037e-56
17.34044 8.420483e-57
17.35044 2.7526518e-57
17.36044 -2.2562616e-57
17.37044 -7.3757084e-58
17.38044 6.0456348e-58
17.39044 1.9763151e-58
17.40044 -1.619923e-58
17.41044 -5.2955204e-59
17.42044 4.3405705e-59
17.43044 1.4189304e-59
17.44044 -1.1630524e-59
17.45044 -3.8020126e-60
17.46044 3.1163894e-60
17.47044 1.0187462e-60
17.48044 -8.3503402e-61
17.49044 -2.7297222e-61
17.50044 2.2374669e-61
17.51044 7.3142686e-62
17.52044 -5.9952745e-62
17.53044 -1.9598524e-62
17.54044 1.606429e-62
17.55044 5.2514086e-63
17.56044 -4.3044135e-63
17.57044 -1.4071107e-63
17.58044 1.1533641e-63
17.59044 3.7703417e-64
17.60044 -3.0904298e-64
17.61044 -1.01026e-64
17.62044 8.2807817e-65
17.63044 2.7069836e-65
17.64044 -2.2188288e-65
17.65044 -7.2533406e-66
17.66044 5.9453338e-66
17.67044 1.9435268e-66
17.68044 -1.5930474e-66
17.69044 -5.2076643e-67
17.70044 4.2685576e-67
17.71044 1.3953894e-67
17.72044 -1.1437566e-67
17.73044 -3.7389347e-68
17.74044 3.0646865e-68
17.75044 1.0018445e-68
17.76044 -8.2118027e-69
17.77044 -2.6844344e-69
17.78044 2.2003459e-69
17.79044 7.1929202e-70
17.80044 -5.8958091e-70
17.81044 -1.9273371e-70
17.82044 1.5797773e-70
17.83044 5.1642843e-71
17.84044 -4.2330005e-71
17.85044 -1.3837658e-71
17.86044 1.1342291e-71
17.87044 3.7077893e-72
17.88044 -3.0391576e-72
17.89044 -9.9349916e-73
17.90044 8.1433982e-73
17.91044 2.662073e-73
17.92044 -2.182017e-73
17.93044 -7.133003e-74
17.94044 5.8466969e-74
17.95044 1.9112824e-74
17.96044 -1.5666177e-74
17.97044 -5.1212658e-75
17.98044 4.1977395e-75
17.99044 1.372239e-75
18.00044 -1.1247809e-75
18.01044 -3.6769034e-76
18.02044 3.0138414e-76
18.03044 9.8522329e-77
18.04044 -8.0755636e-77
18.05044 -2.6398979e-77
18.06044 2.1638407e-77
18.07044 7.073585e-78
18.08044 -5.7979938e-78
18.09044 -1.8953614e-78
18.10044 1.5535677e-78
18.11044 5.0786055e-79
18.12044 -4.1627722e-79
18.13044 -1.3608082e-79
18.14044 1.1154115e-79
18.15044 3.6462747e-80
18.16044 -2.988736e-80
18.17044 -9.7701636e-81
18.18044 8.008294e-81
18.19044 2.6179075e-81
18.20044 -2.1458159e-81
18.21044 -7.0146619e-82
18.22044 5.7496964e-82
18.23044 1.879573e-82
18.24044 -1.5406265e-82
18.25044 -5.0363006e-83
18.26044 4.1280963e-83
18.27044 1.3494727e-83
18.28044 -1.1061201e-83
18.29044 -3.6159012e-84
18.30044 2.9638398e-84
18.31044 9.688778e-85
18.32044 -7.9415847e-85
18.33044 -2.5961002e-85
18.34044 2.1279412e-85
18.35044 6.9562296e-86
18.36044 -5.7018013e-86
18.37044 -1.8639161e-86
18.38044 1.5277931e-86
18.39044 4.9943482e-87
18.40044 -4.0937092e-87
18.41044 -1.3382316e-87
18.42044 1.0969061e-87
18.43044 3.5857807e-88
18.44044 -2.9391509e-88
18.45044 -9.6080703e-89
18.46044 7.8754312e-89
18.47044 2.5744747e-89
18.48044 -2.1102154e-89
18.49044 -6.8982841e-90
18.50044 5.6543052e-90
18.51044 1.8483897e-90
18.52044 -1.5150665e-90
18.53044 -4.9527452e-91
18.54044 4.0596085e-91
18.55044 1.3270841e-91
18.56044 -1.0877688e-91
18.57044 -3.555911e-92
18.58044 2.9146678e-92
18.59044 9.5280349e-93
18.60044 -7.8098287e-93
18.61044 -2.5530293e-93
18.62044 2.0926373e-93
18.63044 6.8408213e-94
18.64044 -5.6072047e-94
18.65044 -1.8329925e-94
18.66044 1.502446e-94
18.67044 4.9114887e-95
18.68044 -4.0257919e-95
18.69044 -1.3160294e-95
18.70044 1.0787077e-95
18.71044 3.5262902e-96
18.72044 -2.8903885e-96
18.73044 -9.4486662e-97
18.74044 7.7447727e-97
18.75044 2.5317625e-97
18.76044 -2.0752056e-97
18.77044 -6.7838371e-98
18.78044 5.5604966e-98
18.79044 1.8177237e-98
18.80044 -1.4899306e-98
18.81044 -4.8705759e-99
18.82044 3.992257e-99
18.83044 1.3050669e-99
18.84044 -1.069722e-99
18.85044 -3.4969162e-100
18.86044 2.8663115e-100
18.87044 9.3699586e-101
18.88044 -7.6802586e-101
18.89044 -2.5106728e-101
18.90044 2.0579191e-101
18.91044 6.7273276e-102
18.92044 -5.5141776e-102
18.93044 -1.802582e-102
18.94044 1.4775194e-102
18.95044 4.8300039e-103
18.96044 -3.9590014e-103
18.97044 -1.2941956e-103
18.98044 1.0608112e-103
18.99044 3.4677868e-104
19.00044 -2.8424351e-104
19.01044 -9.2919067e-105
19.02044 7.6162819e-105
19.03044 2.4897589e-105
19.04044 -2.0407766e-105
19.05044 -6.6712889e-106
19.06044 5.4682444e-106
19.07044 1.7875665e-106
19.08044 -1.4652117e-106
19.09044 -4.7897699e-107
19.10044 3.9260228e-107
19.11044 1.283415e-107
19.12044 -1.0519746e-107
19.13044 -3.4389001e-108
19.14044 2.8187576e-108
19.15044 9.214505e-109
19.16044 -7.5528381e-109
19.17044 -2.4690192e-109
19.18044 2.0237769e-109
19.19044 6.6157169e-110
19.20044 -5.4226938e-110
19.21044 -1.772676e-110
19.22044 1.4530064e-110
19.23044 4.7498713e-111
19.24044 -3.8933196e-111
19.25044 -1.2727251e-111
19.26044 1.0432138e-111
19.27044 3.4102897e-112
19.28044 -2.7953566e-112
19.29044 -9.1390812e-113
19.30044 7.4928847e-113
19.31044 2.4534279e-113
19.32044 -2.0179727e-113
19.33044 -6.7463056e-114
19.34044 5.7900596e-114
19.35044 2.4509431e-114
19.36044 -2.9805115e-114
19.37044 -3.0574666e-114
19.38044 6.1319864e-114
19.39044 9.7789233e-114
19.40044 -2.1547434e-113
19.41044 -3.6058227e-113
19.42044 8.0057751e-113
19.43044 1.3445398e-112
19.44044 -2.9868357e-112
19.45044 -5.0175771e-112
19.46044 1.1146765e-111
19.47044 1.8725768e-111
19.48044 -4.1600225e-111
19.49044 -6.9885496e-111
19.50044 1.5525414e-110
19.51044 2.6081622e-110
19.52044 -5.7941632e-110
19.53044 -9.7337937e-110
19.54044 2.1624111e-109
19.55044 3.6327013e-109
19.56044 -8.0702282e-109
19.57044 -1.3557426e-108
19.58044 3.0118502e-108
19.59044 5.0597002e-108
19.60044 -1.1240378e-107
19.61044 -1.8883058e-107
19.62044 4.1949661e-107
19.63044 7.0472532e-107
19.64044 -1.5655827e-106
19.65044 -2.6300707e-106
19.66044 5.8428341e-106
19.67044 9.8155575e-106
19.68044 -2.1805754e-105
19.69044 -3.6632159e-105
19.70044 8.138018e-105
19.71044 1.3671308e-104
19.72044 -3.0371497e-104
19.73044 -5.1022016e-104
19.74044 1.1334797e-103
19.75044 1.9041676e-103
19.76044 -4.2302038e-103
19.77044 -7.1064501e-103
19.78044 1.5787335e-102
19.79044 2.6521633e-102
19.80044 -5.8919138e-102
19.81044 -9.8980081e-102
19.82044 2.1988922e-101
19.83044 3.6939869e-101
19.84044 -8.2063773e-101
19.85044 -1.3786147e-100
19.86044 3.0626617e-100
19.87044 5.14506e-100
19.88044 -1.1430009e-99
19.89044 -1.9201625e-99
19.90044 4.2657375e-99
19.91044 7.1661442e-99
19.92044 -1.5919949e-98
19.93044 -2.6744414e-98
19.94044 5.9414058e-98
19.95044 9.9811513e-98
19.96044 -2.2173628e-97
19.97044 -3.7250164e-97
19.98044 8.2753108e-97
19.99044 1.390195e-96
20.00044 -3.088388e-96
20.01044 -5.1882785e-96
20.02044 1.1526021e-95
20.03044 1.9362919e-95
20.04044 -4.3015696e-95
20.05044 -7.2263397e-95
20.06044 1.6053676e-94
20.07044 2.6969067e-94
20.08044 -5.9913136e-94
20.09044 -1.0064993e-93
20.10044 2.2359887e-93
20.11044 3.7563065e-93
20.12044 -8.3448233e-93
20.13044 -1.4018727e-92
20.14044 3.1143305e-92
20.15044 5.23186e-92
20.16044 -1.162284e-91
20.17044 -1.9525567e-91
20.18044 4.3377028e-91
20.19044 7.2870409e-91
20.20044 -1.6188527e-90
20.21044 -2.7195607e-90
20.22044 6.0416406e-90
20.23044 1.0149539e-89
20.24044 -2.254771e-89
20.25044 -3.7878594e-89
20.26044 8.4149198e-89
20.27044 1.4136484e-88
20.28044 -3.1404908e-88
20.29044 -5.2758076e-88
20.30044 1.1720471e-87
20.31044 1.9689582e-87
20.32044 -4.3741394e-87
20.33044 -7.348252e-87
20.34044 1.6324511e-86
20.35044 2.742405e-86
20.36044 -6.0923903e-86
20.37044 -1.0234795e-85
20.38044 2.273711e-85
20.39044 3.8196774e-85
20.40044 -8.485605e-85
20.41044 -1.425523e-84
20.42044 3.1668709e-84
20.43044 5.3201243e-84
20.44044 -1.1818923e-83
20.45044 -1.9854974e-83
20.46044 4.4108822e-83
20.47044 7.4099772e-83
20.48044 -1.6461636e-82
20.49044 -2.7654411e-82
20.50044 6.1435663e-82
20.51044 1.0320767e-81
20.52044 -2.2928102e-81
20.53044 -3.8517626e-81
20.54044 8.556884e-81
20.55044 1.4374974e-80
20.56044 -3.1934726e-80
20.57044 -5.3648133e-80
20.58044 1.1918202e-79
20.59044 2.0021756e-79
20.60044 -4.4479335e-79
20.61044 -7.472221e-79
20.62044 1.6599914e-78
20.63044 2.7886708e-78
20.64044 -6.1951722e-78
20.65044 -1.0407461e-77
20.66044 2.3120697e-77
20.67044 3.8841174e-77
20.68044 -8.6287617e-77
20.69044 -1.4495723e-76
20.70044 3.2202977e-76
20.71044 5.4098777e-76
20.72044 -1.2018315e-75
20.73044 -2.0189938e-75
20.74044 4.4852961e-75
20.75044 7.5349875e-75
20.76044 -1.6739353e-74
20.77044 -2.8120956e-74
20.78044 6.2472116e-74
20.79044 1.0494884e-73
20.80044 -2.3314911e-73
20.81044 -3.9167439e-73
20.82044 8.7012433e-73
20.83044 1.4617487e-72
20.84044 -3.2473482e-72
20.85044 -5.4553206e-72
20.86044 1.2119268e-71
20.87044 2.0359534e-71
20.88044 -4.5229726e-71
20.89044 -7.5982814e-71
20.90044 1.6879963e-70
20.91044 2.8357172e-70
20.92044 -6.2996881e-70
20.93044 -1.0583041e-69
20.94044 2.3510756e-69
20.95044 3.9496446e-69
20.96044 -8.7743336e-69
20.97044 -1.4740274e-68
20.98044 3.2746259e-68
20.99044 5.5011452e-68
21.00044 -1.222107e-67
21.01044 -2.0530553e-67
21.02044 4.5609655e-67
21.03044 7.6621068e-67
21.04044 -1.7021755e-66
21.05044 -2.8595372e-66
21.06044 6.3526054e-66
21.07044 1.0671938e-65
21.08044 -2.3708246e-65
21.09044 -3.9828215e-65
21.10044 8.8480379e-65
21.11044 1.4864092e-64
21.12044 -3.3021327e-64
21.13044 -5.5473548e-64
21.14044 1.2323727e-63
21.15044 2.070301e-63
21.16044 -4.5992776e-63
21.17044 -7.7264685e-63
21.18044 1.7164737e-62
21.19044 2.8835573e-62
21.20044 -6.4059672e-62
21.21044 -1.0761582e-61
21.22044 2.3907395e-61
21.23044 4.0162772e-61
21.24044 -8.9223614e-61
21.25044 -1.4988951e-60
21.26044 3.3298706e-60
21.27044 5.5939525e-60
21.28044 -1.2427246e-59
21.29044 -2.0876915e-59
21.30044 4.6379114e-59
21.31044 7.7913707e-59
21.32044 -1.7308921e-58
21.33044 -2.9077791e-58
21.34044 6.4597773e-58
21.35044 1.0851979e-57
21.36044 -2.4108217e-57
21.37044 -4.0500139e-57
21.38044 8.9973091e-57
21.39044 1.5114858e-56
21.40044 -3.3578415e-56
21.41044 -5.6409416e-56
21.42044 1.2531635e-55
21.43044 2.1052281e-55
21.44044 -4.6768698e-55
21.45044 -7.8568182e-55
21.46044 1.7454316e-54
21.47044 2.9322045e-54
21.48044 -6.5140394e-54
21.49044 -1.0943136e-53
21.50044 2.4310726e-53
21.51044 4.084034e-53
21.52044 -9.0728864e-53
21.53044 -1.5241822e-52
21.54044 3.3860473e-52
21.55044 5.6883255e-52
21.56044 -1.2636901e-51
21.57044 -2.122912e-51
21.58044 4.7161555e-51
21.59044 7.9228154e-51
21.60044 -1.7600932e-50
21.61044 -2.9568349e-50
21.62044 6.5687572e-50
21.63044 1.1035058e-49
21.64044 -2.4514936e-49
21.65044 -4.1183398e-49
21.66044 9.1490986e-49
21.67044 1.5369853e-48
21.68044 -3.4144901e-48
21.69044 -5.7361074e-48
21.70044 1.274305e-47
21.71044 2.1407444e-47
21.72044 -4.7557712e-47
21.73044 -7.9893669e-47
21.74044 1.774878e-46
21.75044 2.9816723e-46
21.76044 -6.6239347e-46
21.77044 -1.1127753e-45
21.78044 2.4720861e-45
21.79044 4.1529338e-45
21.80044 -9.2259509e-45
21.81044 -1.549896e-44
21.82044 3.4431718e-44
21.83044 5.7842906e-44
21.84044 -1.2850092e-43
21.85044 -2.1587266e-43
21.86044 4.7957196e-43
21.87044 8.0564775e-43
21.88044 -1.7897869e-42
21.89044 -3.0067183e-42
21.90044 6.6795757e-42
21.91044 1.1221226e-41
21.92044 -2.4928516e-41
21.93044 -4.1878184e-41
21.94044 9.3034488e-41
21.95044 1.5629151e-40
21.96044 -3.4720944e-40
21.97044 -5.8328786e-40
21.98044 1.2958033e-39
21.99044 2.1768599e-39
22.00044 -4.8360036e-39
22.01044 -8.1241519e-39
22.02044 1.8048211e-38
22.03044 3.0319747e-38
22.04044 -6.7356841e-38
22.05044 -1.1315484e-37
22.06044 2.5137915e-37
22.07044 4.2229961e-37
22.08044 -9.3815977e-37
22.09044 -1.5760436e-36
22.10044 3.5012599e-36
22.11044 5.8818747e-36
22.12044 -1.306688e-35
22.13044 -2.1951455e-35
22.14044 4.876626e-35
22.15044 8.1923947e-35
22.16044 -1.8199816e-34
22.17044 -3.0574433e-34
22.18044 6.7922638e-34
22.19044 1.1410534e-33
22.20044 -2.5349073e-33
22.21044 -4.2584692e-33
22.22044 9.460403e-33
22.23044 1.5892823e-32
22.24044 -3.5306705e-32
22.25044 -5.9312824e-32
22.26044 1.3176642e-31
22.27044 2.2135847e-31
22.28044 -4.9175896e-31
22.29044 -8.2612107e-31
22.30044 1.8352694e-30
22.31044 3.0831258e-30
22.32044 -6.8493187e-30
22.33044 -1.1506382e-29
22.34044 2.5562005e-29
22.35044 4.2942403e-29
22.36044 -9.5398703e-29
22.37044 -1.6026323e-28
22.38044 3.5603281e-28
22.39044 5.9811051e-28
22.40044 -1.3287325e-27
22.41044 -2.2321788e-27
22.42044 4.9588973e-27
22.43044 8.3306048e-27
22.44044 -1.8506857e-26
22.45044 -3.109024e-26
22.46044 6.9068529e-26
22.47044 1.1603036e-25
22.48044 -2.5776726e-25
22.49044 -4.3303119e-25
22.50044 9.6200051e-25
22.51044 1.6160944e-24
22.52044 -3.5902348e-24
22.53044 -6.0313464e-24
22.54044 1.3398939e-23
22.55044 2.2509291e-23
22.56044 -5.000552e-23
22.57044 -8.4005818e-23
22.58044 1.8662314e-22
22.59044 3.1351398e-22
22.60044 -6.9648704e-22
22.61044 -1.1700501e-21
22.62044 2.599325e-21
22.63044 4.3666864e-21
22.64044 -9.7008131e-21
22.65044 -1.6296696e-20
22.66044 3.6203927e-20
22.67044 6.0820096e-20
22.68044 -1.351149e-19
22.69044 -2.2698369e-19
22.70044 5.0425566e-19
22.71044 8.4711466e-19
22.72044 -1.8819077e-18
22.73044 -3.1614749e-18
22.74044 7.0233753e-18
22.75044 1.1798785e-17
22.76044 -2.6211593e-17
22.77044 -4.4033666e-17
22.78044 9.7822998e-17
22.79044 1.6433588e-16
22.80044 -3.650804e-16
22.81044 -6.1330984e-16
22.82044 1.3624986e-15
22.83044 2.2889035e-15
22.84044 -5.084914e-15
22.85044 -8.5423041e-15
22.86044 1.8977157e-14
22.87044 3.1880313e-14
22.88044 -7.0823715e-14
22.89044 -1.1897895e-13
22.90044 2.643177e-13
22.91044 4.4403548e-13
22.92044 -9.864471e-13
22.93044 -1.657163e-12
22.94044 3.6814707e-12
22.95044 6.1846164e-12
22.96044 -1.3739436e-11
22.97044 -2.3081303e-11
22.98044 5.1276272e-11
22.99044 8.6140594e-11
23.00044 -1.9136565e-10
23.01044 -3.2148107e-10
23.02044 7.1418634e-10
23.03044 1.1997837e-09
23.04044 -2.6653797e-09
23.05044 -4.4776537e-09
23.06044 9.9473325e-09
23.07044 1.6710831e-08
23.08044 -3.712395e-08
23.09044 -6.2365671e-08
23.10044 1.5243961e-07
23.11044 5.2641972e-07
23.12044 7.1188664e-07
23.13044 6.8715452e-07
23.14044 7.2096038e-07
23.15044 8.7786382e-07
23.16044 1.1131519e-06
23.17044 1.5182419e-06
23.18044 2.1225501e-06
23.19044 2.758529e-06
23.20044 3.2689146e-06
23.21044 3.6980019e-06
23.22044 4.3042376e-06
23.23044 5.3696622e-06
23.24044 6.81727e-06
23.25044 8.1653397e-06
23.26044 9.1637165e-06
23.27044 1.0274602e-05
23.28044 1.2122474e-05
23.29044 1.4606717e-05
23.30044 1.7135794e-05
23.31044 1.9684911e-05
23.32044 2.2766923e-05
23.33044 2.6544767e-05
23.34044 3.0766125e-05
23.35044 3.5211003e-05
23.36044 3.996288e-05
23.37044 4.5475702e-05
23.38044 5.2215797e-05
23.39044 6.0196757e-05
23.40044 6.8993298e-05
23.41044 7.8275097e-05
23.42044 8.8283553e-05
23.43044 9.9648447e-05
23.44044 0.00011271265
23.45044 0.00012725026
23.46044 0.00014300243
23.47044 0.00016016236
23.48044 0.00017919209
23.49044 0.00020040928
23.50044 0.0002237848
23.51044 0.00024914469
23.52044 0.00027649703
23.53044 0.00030601899
23.54044 0.0003379002
23.55044 0.00037235724
23.56044 0.00040961109
23.57044 0.00044970624
23.58044 0.00049272329
23.59044 0.00053897669
23.60044 0.00058846355
23.61044 0.00064075521
23.62044 0.00069584177
23.63044 0.0007542508
23.64044 0.00081616764
23.65044 0.00088124582
23.66044 0.00094921955
23.67044 0.0010201581
23.68044 0.0010942966
23.69044 0.0011715446
23.70044 0.0012513806
23.71044 0.0013334942
23.72044 0.0014179671
23.73044 0.0015049328
23.74044 0.0015941936
23.75044 0.0016849812
23.76044 0.0017766702
23.77044 0.0018695018
23.78044 0.0019636974
23.79044 0.0020583579
23.80044 0.0021522091
23.81044 0.0022450847
23.82044 0.0023375882
23.83044 0.0024295117
23.84044 0.0025197596
23.85044 0.002607534
23.86044 0.0026925086
23.87044 0.0027743843
23.88044 0.002852866
23.89044 0.0029275808
23.90044 0.00299801
23.91044 0.003063697
23.92044 0.0031242039
23.93044 0.0031791143
23.94044 0.003228199
23.95044 0.0032713853
23.96044 0.0033085285
23.97044 0.0033390779
23.98044 0.003362436
23.99044 0.0033787993
24.00044 0.0033886476
24.01044 0.0033916339
24.02044 0.0033870809
24.03044 0.0033751177
24.04044 0.0033564248
24.05044 0.0033313978
24.06044 0.0033000342
24.07044 0.0032621393
24.08044 0.0032177091
24.09044 0.0031671088
24.10044 0.00311065
24.11044 0.0030487013
24.12044 0.0029821066
24.13044 0.0029113731
24.14044 0.0028362919
24.15044 0.0027570683
24.16044 0.0026745772
24.17044 0.0025894927
24.18044 0.0025021025
24.19044 0.0024125846
24.20044 0.002321126
24.21044 0.002228154
24.22044 0.0021346833
24.23044 0.0020416274
24.24044 0.0019487646
24.25044 0.0018557128
24.26044 0.0017632478
24.27044 0.0016723102
24.28044 0.0015829195
24.29044 0.0014948736
24.30044 0.0014085687
24.31044 0.0013247204
24.32044 0.0012436917
24.33044 0.0011653627
24.34044 0.001089529
24.35044 0.0010162813
24.36044 0.00094596028
24.37044 0.00087881514
24.38044 0.00081492839
24.39044 0.00075424852
24.40044 0.00069650641
24.41044 0.00064160429
24.42044 0.00058985551
24.43044 0.00054137539
24.44044 0.00049583763
24.45044 0.00045295458
24.46044 0.00041264948
24.47044 0.0003751004
24.48044 0.00034065841
24.49044 0.00030926327
24.50044 0.00028025477
24.51044 0.00025299271
24.52044 0.00022742231
24.53044 0.00020403841
24.54044 0.00018313238
24.55044 0.00016427422
24.56044 0.00014687412
24.57044 0.00013070978
24.58044 0.00011592031
24.59044 0.00010284501
24.60044 9.1437821e-05
24.61044 8.113624e-05
24.62044 7.1552576e-05
24.63044 6.2780133e-05
24.64044 5.5113802e-05
24.65044 4.8540478e-05
24.66044 4.2629494e-05
24.67044 3.7267246e-05
24.68044 3.2688824e-05
24.69044 2.8547042e-05
24.70044 2.4321373e-05
24.71044 2.0426183e-05
24.72044 1.7514068e-05
24.73044 1.5374082e-05
24.74044 1.3488112e-05
24.75044 1.1769469e-05
24.76044 1.0314091e-05
24.77044 9.002625e-06
24.78044 7.6070651e-06
24.79044 6.2483079e-06
24.80044 5.221427e-06
24.81044 4.4250046e-06
24.82044 3.6178484e-06
24.83044 2.791304e-06
24.84044 2.0857659e-06
24.85044 1.6960154e-06
24.86044 1.6150601e-06
24.87044 1.5886281e-06
24.88044 1.4467938e-06
24.89044 1.1442626e-06
24.90044 6.7364019e-07
24.91044 1.918636e-07
24.92044 -5.0240858e-08
24.93044 -4.005782e-08
24.94044 1.3461997e-08
24.95044 1.073346e-08
24.96044 -3.6071313e-09
24.97044 -2.8760221e-09
24.98044 9.6652793e-10
24.99044 7.7062779e-10
25.00044 -2.5898038e-10
25.01044 -2.0648909e-10
25.02044 6.9393583e-11
25.03044 5.5328586e-11
25.04044 -1.8593955e-11
25.05044 -1.482525e-11
25.06044 4.9822351e-12
25.07044 3.9724137e-12
25.08044 -1.3349859e-12
25.09044 -1.0644051e-12
25.10044 3.5770839e-13
25.11044 2.8520648e-13
25.12044 -9.5847673e-14
25.13044 -7.6420845e-14
25.14044 2.5682307e-14
25.15044 2.0476904e-14
25.16044 -6.8815533e-15
25.17044 -5.4867698e-15
25.18044 1.8439067e-15
25.19044 1.4701755e-15
25.20044 -4.940733e-16
25.21044 -3.9393235e-16
25.22044 1.3238654e-16
25.23044 1.0555385e-16
25.24044 -3.5472867e-17
25.25044 -2.828307e-17
25.26044 9.5049261e-18
25.27044 7.5784258e-18
25.28044 -2.5468373e-18
25.29044 -2.0306331e-18
25.30044 6.8242299e-19
25.31044 5.4410649e-19
25.32044 -1.8285469e-19
25.33044 -1.4579289e-19
25.34044 4.8995766e-20
25.35044 3.9065088e-20
25.36044 -1.3128376e-20
25.37044 -1.0467459e-20
25.38044 3.5177377e-21
25.39044 2.8047472e-21
25.40044 -9.4257499e-22
25.41044 -7.5152973e-22
25.42044 2.5256221e-22
25.43044 2.0137179e-22
25.44044 -6.7673839e-23
25.45044 -5.3957407e-23
25.46044 1.8133151e-23
25.47044 1.4457844e-23
25.48044 -4.858763e-24
25.49044 -3.8739675e-24
25.50044 1.3019016e-24
25.51044 1.0380265e-24
25.52044 -3.4884349e-25
25.53044 -2.7813836e-25
25.54044 9.3472332e-26
25.55044 7.4526948e-26
25.56044 -2.5045836e-26
25.57044 -1.9969435e-26
25.58044 6.7110115e-27
25.59044 5.3507941e-27
25.60044 -1.7982101e-27
25.61044 -1.433741e-27
25.62044 4.8182895e-28
25.63044 3.8416973e-28
25.64044 -1.2910568e-28
25.65044 -1.0293797e-28
25.66044 3.4593762e-29
25.67044 2.7582146e-29
25.68044 -9.2693706e-30
25.69044 -7.3906137e-30
25.70044 2.4837204e-30
25.71044 1.980309e-30
25.72044 -6.6551086e-31
25.73044 -5.3062219e-31
25.74044 1.783231e-31
25.75044 1.4217979e-31
25.76044 -4.778153e-32
25.77044 -3.8096959e-32
25.78044 1.2803022e-32
25.79044 1.0208049e-32
25.80044 -3.4305595e-33
25.81044 -2.7352386e-33
25.82044 9.1921565e-34
25.83044 7.3290498e-34
25.84044 -2.4630309e-34
25.85044 -1.963813e-34
25.86044 6.5996715e-35
25.87044 5.262021e-35
25.88044 -1.7683768e-35
25.89044 -1.4099543e-35
25.90044 4.7383574e-36
25.91044 3.7779627e-36
25.92044 -1.2696614e-36
25.93044 -1.0123076e-36
25.94044 3.4028829e-37
25.95044 2.7126773e-37
25.96044 -9.149174e-38
25.97044 -7.2763308e-38
25.98044 2.567867e-38
25.99044 1.9785503e-38
26.00044 -1.122294e-38
26.01044 -6.3787042e-39
26.02044 1.9213091e-38
26.03044 5.729314e-39
26.04044 -6.5629423e-38
26.05044 -1.6538552e-38
26.06044 2.433046e-37
26.07044 6.0424892e-38
26.08044 -9.0758899e-37
26.09044 -2.2516102e-37
26.10044 3.3870513e-36
26.11044 8.4021918e-37
26.12044 -1.2640616e-35
26.13044 -3.1357157e-36
26.14044 4.7175414e-35
26.15044 1.1702644e-35
26.16044 -1.7606104e-34
26.17044 -4.3674859e-35
26.18044 6.5706875e-34
26.19044 1.6299679e-34
26.20044 -2.4522139e-33
26.21044 -6.0831231e-34
26.22044 9.1517871e-33
26.23044 2.2702524e-33
26.24044 -3.4154934e-32
26.25044 -8.4726975e-33
26.26044 1.2746795e-31
26.27044 3.1620537e-32
26.28044 -4.7571687e-31
26.29044 -1.1800945e-31
26.30044 1.7753995e-30
26.31044 4.4041727e-31
26.32044 -6.6258812e-30
26.33044 -1.6436596e-30
26.34044 2.4728125e-29
26.35044 6.1342213e-30
26.36044 -9.228662e-29
26.37044 -2.2893225e-29
26.38044 3.4441835e-28
26.39044 8.543868e-29
26.40044 -1.2853868e-27
26.41044 -3.188615e-28
26.42044 4.7971288e-27
26.43044 1.1900073e-27
26.44044 -1.7903129e-26
26.45044 -4.4411677e-27
26.46044 6.6815385e-26
26.47044 1.6574664e-26
26.48044 -2.4935841e-25
26.49044 -6.1857487e-26
26.50044 9.3061826e-25
26.51044 2.3085528e-25
26.52044 -3.4731146e-24
26.53044 -8.6156364e-25
26.54044 1.296184e-23
26.55044 3.2153993e-24
26.56044 -4.8374247e-23
26.57044 -1.2000034e-23
26.58044 1.8053515e-22
26.59044 4.4784735e-23
26.60044 -6.7376634e-22
26.61044 -1.6713891e-22
26.62044 2.5145302e-21
26.63044 6.2377089e-22
26.64044 -9.3843545e-21
26.65044 -2.3279446e-21
26.66044 3.5022888e-20
26.67044 8.6880077e-21
26.68044 -1.307072e-19
26.69044 -3.2424086e-20
26.70044 4.878059e-19
26.71044 1.2100834e-19
26.72044 -1.8205164e-18
26.73044 -4.5160926e-19
26.74044 6.7942597e-18
26.75044 1.6854287e-18
26.76044 -2.5356522e-17
26.77044 -6.2901056e-18
26.78044 9.463183e-17
26.79044 2.3474994e-17
26.80044 -3.531708e-16
26.81044 -8.7609869e-17
26.82044 1.3180514e-15
26.83044 3.2696448e-16
26.84044 -4.9190346e-15
26.85044 -1.2202481e-15
26.86044 1.8358087e-14
26.87044 4.5540277e-15
26.88044 -6.8513314e-14
26.89044 -1.6995863e-14
26.90044 2.5569517e-13
26.91044 6.3429424e-14
26.92044 -9.5426736e-13
26.93044 -2.3672183e-13
26.94044 3.5613743e-12
26.95044 8.8345791e-13
26.96044 -1.329123e-11
26.97044 -3.2971098e-12
26.98044 4.9603545e-11
26.99044 1.2304981e-11
27.00044 -1.8512295e-10
27.01044 -4.5922815e-11
27.02044 6.9088825e-10
27.03044 1.7138628e-10
27.04044 -2.5784301e-09
27.05044 -6.396223e-10
27.06044 9.622832e-09
27.07044 2.3871029e-09
27.08044 -3.5912898e-08
27.09044 -8.0572902e-09
27.10044 2.2032536e-07
27.11044 5.9955695e-07
27.12044 9.9149646e-07
27.13044 1.3785694e-06
27.14044 1.663617e-06
27.15044 1.6844479e-06
27.16044 1.6118008e-06
27.17044 1.7907232e-06
27.18044 2.17502e-06
27.19044 2.4768029e-06
27.20044 2.8551678e-06
27.21044 3.625465e-06
27.22044 4.4841801e-06
27.23044 5.0468604e-06
27.24044 5.5542241e-06
27.25044 6.2683832e-06
27.26044 7.0787211e-06
27.27044 8.0699292e-06
27.28044 9.5148733e-06
27.29044 1.1223466e-05
27.30044 1.2730474e-05
27.31044 1.406126e-05
27.32044 1.5709562e-05
27.33044 1.7976851e-05
27.34044 2.0710266e-05
27.35044 2.3531714e-05
27.36044 2.6242512e-05
27.37044 2.9171179e-05
27.38044 3.2707796e-05
27.39044 3.6618476e-05
27.40044 4.062376e-05
27.41044 4.5008593e-05
27.42044 5.0004031e-05
27.43044 5.534152e-05
27.44044 6.0817494e-05
27.45044 6.689947e-05
27.46044 7.4088624e-05
27.47044 8.1888164e-05
27.48044 8.9574574e-05
27.49044 9.7397382e-05
27.50044 0.00010594151
27.51044 0.00011539296
27.52044 0.00012573939
27.53044 0.0001366666
27.54044 0.00014770009
27.55044 0.00015901823
27.56044 0.00017128746
27.57044 0.00018448278
27.58044 0.00019794485
27.59044 0.00021160778
27.60044 0.00022604849
27.61044 0.00024148741
27.62044 0.00025759581
27.63044 0.00027413295
27.64044 0.00029114693
27.65044 0.00030863084
27.66044 0.0003264631
27.67044 0.00034463723
27.68044 0.00036328209
27.69044 0.00038246555
27.70044 0.00040207994
27.71044 0.00042197945
27.72044 0.00044212151
27.73044 0.00046261692
27.74044 0.00048364587
27.75044 0.00050503555
27.76044 0.00052625401
27.77044 0.00054721814
27.78044 0.00056844687
27.79044 0.00059022375
27.80044 0.00061237573
27.81044 0.0006346848
27.82044 0.00065705162
27.83044 0.00067962842
27.84044 0.00070267822
27.85044 0.00072606736
27.86044 0.00074942232
27.87044 0.00077282217
27.88044 0.00079675578
27.89044 0.00082139731
27.90044 0.00084638153
27.91044 0.00087137021
27.92044 0.00089658963
27.93044 0.0009224655
27.94044 0.0009489666
27.95044 0.00097588471
27.96044 0.0010035388
27.97044 0.0010323743
27.98044 0.0010620135
27.99044 0.0010918113
28.00044 0.0011219701
28.01044 0.0011529772
28.02044 0.0011848346
28.03044 0.0012173545
28.04044 0.0012503126
28.05044 0.0012835009
28.06044 0.0013170119
28.07044 0.0013510397
28.08044 0.0013855039
28.09044 0.0014202713
28.10044 0.0014552726
28.11044 0.0014900541
28.12044 0.0015242211
28.13044 0.0015582067
28.14044 0.0015922591
28.15044 0.0016255489
28.16044 0.001657411
28.17044 0.0016881137
28.18044 0.0017177257
28.19044 0.0017456513
28.20044 0.0017715118
28.21044 0.0017954997
28.22044 0.0018177809
28.23044 0.0018380552
28.24044 0.0018559105
28.25044 0.0018711583
28.26044 0.0018836147
28.27044 0.0018930447
28.28044 0.0018992702
28.29044 0.0019022397
28.30044 0.0019020304
28.31044 0.0018986744
28.32044 0.0018920449
28.33044 0.0018819503
28.34044 0.0018684067
28.35044 0.0018515879
28.36044 0.0018313809
28.37044 0.001807722
28.38044 0.0017810697
28.39044 0.0017517551
28.40044 0.001719583
28.41044 0.0016844313
28.42044 0.0016465951
28.43044 0.0016064499
28.44044 0.0015641052
28.45044 0.0015196414
28.46044 0.001473399
28.47044 0.0014256462
28.48044 0.0013765262
28.49044 0.0013265091
28.50044 0.0012760092
28.51044 0.0012247145
28.52044 0.00117239
28.53044 0.0011198091
28.54044 0.0010679214
28.55044 0.0010167807
28.56044 0.00096578756
28.57044 0.00091466468
28.58044 0.0008641331
28.59044 0.00081511694
28.60044 0.00076752853
28.61044 0.00072090879
28.62044 0.00067546011
28.63044 0.00063161553
28.64044 0.0005895066
28.65044 0.00054907837
28.66044 0.00051027166
28.67044 0.00047301168
28.68044 0.00043731781
28.69044 0.00040349508
28.70044 0.00037171577
28.71044 0.00034173197
28.72044 0.00031336153
28.73044 0.00028665001
28.74044 0.00026162094
28.75044 0.00023832924
28.76044 0.00021685884
28.77044 0.00019700268
28.78044 0.00017829619
28.79044 0.00016065085
28.80044 0.00014450933
28.81044 0.0001300206
28.82044 0.0001167406
28.83044 0.0001044427
28.84044 9.3339595e-05
28.85044 8.3371571e-05
28.86044 7.4187103e-05
28.87044 6.5710484e-05
28.88044 5.8001146e-05
28.89044 5.1032307e-05
28.90044 4.4870822e-05
28.91044 3.9566414e-05
28.92044 3.5001062e-05
28.93044 3.0897862e-05
28.94044 2.6938127e-05
28.95044 2.3216251e-05
28.96044 2.0175049e-05
28.97044 1.7751757e-05
28.98044 1.538654e-05
28.99044 1.3004508e-05
29.00044 1.1036278e-05
29.01044 9.5899521e-06
29.02044 8.3924114e-06
29.03044 7.2333227e-06
29.04044 6.0724105e-06
29.05044 5.04243e-06
29.06044 4.3351818e-06
29.07044 3.8754002e-06
29.08044 3.3958224e-06
29.09044 2.8756741e-06
29.10044 2.4934875e-06
29.11044 2.1915405e-06
29.12044 1.7288164e-06
29.13044 1.1840961e-06
29.14044 8.9914915e-07
29.15044 9.3241083e-07
29.16044 1.0799471e-06
29.17044 1.1023657e-06
29.18044 7.5881254e-07
29.19044 1.9842147e-07
29.20044 -9.4707308e-08
29.21044 -4.8851544e-08
29.22044 2.5376747e-08
29.23044 1.3089732e-08
29.24044 -6.7996788e-09
29.25044 -3.507383e-09
29.26044 1.8219684e-09
29.27044 9.3980045e-10
29.28044 -4.8819497e-10
29.29044 -2.5181877e-10
29.30044 1.3081145e-10
29.31044 6.7474636e-11
29.32044 -3.5050822e-11
29.33044 -1.8079774e-11
29.34044 9.3918395e-12
29.35044 4.8444609e-12
29.36044 -2.5165358e-12
29.37044 -1.2980694e-12
29.38044 6.7430374e-13
29.39044 3.4781665e-13
29.40044 -1.8067914e-13
29.41044 -9.3197187e-14
29.42044 4.8412827e-14
29.43044 2.4972102e-14
29.44044 -1.2972166e-14
29.45044 -6.6912212e-15
29.46044 3.4758361e-15
29.47044 1.7927829e-15
29.48044 -9.3117874e-16
29.49044 -4.799102e-16
29.50044 2.4887884e-16
29.51044 1.2685796e-16
29.52044 -6.4336627e-17
29.53044 -2.7521635e-17
29.54044 8.4676688e-18
29.55044 -1.6771418e-17
29.56044 3.0465952e-17
29.57044 9.4607307e-17
29.58044 -1.3033148e-16
29.59044 -3.6165781e-16
29.60044 4.9085996e-16
29.61044 1.3520239e-15
29.62044 -1.8331084e-15
29.63044 -5.0464379e-15
29.64044 6.8415735e-15
29.65044 1.8833728e-14
29.66044 -2.5533185e-14
29.67044 -7.0288473e-14
29.68044 9.5291168e-14
29.69044 2.6232017e-13
29.70044 -3.5563149e-13
29.71044 -9.7899219e-13
29.72044 1.3272348e-12
29.73044 3.6536486e-12
29.74044 -4.9533076e-12
29.75044 -1.3635602e-11
29.76044 1.8485996e-11
29.77044 5.088876e-11
29.78044 -6.8990676e-11
29.79044 -1.8991944e-10
29.80044 2.5747671e-10
29.81044 7.0878899e-10
29.82044 -9.6091615e-10
29.83044 -2.6452365e-09
29.84044 3.5861879e-09
29.85044 9.8721571e-09
29.86044 -1.3383835e-08
29.87044 -3.6843392e-08
29.88044 5.1708191e-08
29.89044 2.3960752e-07
29.90044 3.4077714e-07
29.91044 3.3604524e-07
29.92044 4.05757e-07
29.93044 5.7071067e-07
29.94044 7.329428e-07
29.95044 9.0555049e-07
29.96044 1.0908822e-06
29.97044 1.2533116e-06
29.98044 1.4761562e-06
29.99044 1.8106441e-06
30.00044 2.1441988e-06
30.01044 2.4506217e-06
30.02044 2.8927808e-06
30.03044 3.5262917e-06
30.04044 4.1748597e-06
30.05044 4.7296397e-06
30.06044 5.2859732e-06
30.07044 5.9468044e-06
30.08044 6.734462e-06
30.09044 7.6974834e-06
30.10044 8.9823618e-06
30.11044 1.0629935e-05
30.12044 1.2421025e-05
30.13044 1.412612e-05
30.14044 1.5769202e-05
30.15044 1.7695425e-05
30.16044 2.0229204e-05
30.17044 2.319145e-05
30.18044 2.6242366e-05
30.19044 2.9426585e-05
30.20044 3.2992474e-05
30.21044 3.7029308e-05
30.22044 4.139102e-05
30.23044 4.603286e-05
30.24044 5.1248757e-05
30.25044 5.7133295e-05
30.26044 6.3306507e-05
30.27044 6.9658427e-05
30.28044 7.6689771e-05
30.29044 8.4743331e-05
30.30044 9.3450328e-05
30.31044 0.0001023467
30.32044 0.00011168107
30.33044 0.00012193618
30.34044 0.00013291897
30.35044 0.0001443312
30.36044 0.00015658779
30.37044 0.00016996956
30.38044 0.0001840312
30.39044 0.00019843627
30.40044 0.00021323226
30.41044 0.00022854446
30.42044 0.00024468406
30.43044 0.00026186163
30.44044 0.0002796835
30.45044 0.00029770777
30.46044 0.0003162
30.47044 0.00033548708
30.48044 0.00035523283
30.49044 0.00037509022
30.50044 0.00039513136
30.51044 0.00041530711
30.52044 0.0004355344
30.53044 0.00045621151
30.54044 0.000477544
30.55044 0.0004988484
30.56044 0.0005195583
30.57044 0.00054001679
30.58044 0.000560658
30.59044 0.00058132708
30.60044 0.00060147369
30.61044 0.00062067954
30.62044 0.00063912259
30.63044 0.00065725821
30.64044 0.00067505524
30.65044 0.00069206437
30.66044 0.00070811695
30.67044 0.00072334013
30.68044 0.00073766945
30.69044 0.00075110206
30.70044 0.00076399743
30.71044 0.00077639326
30.72044 0.00078773205
30.73044 0.00079765202
30.74044 0.00080641887
30.75044 0.00081445208
30.76044 0.00082174953
30.77044 0.00082801869
30.78044 0.00083317299
30.79044 0.00083740523
30.80044 0.00084085894
30.81044 0.00084352321
30.82044 0.00084544241
30.83044 0.00084666402
30.84044 0.00084714173
30.85044 0.00084694811
30.86044 0.00084624456
30.87044 0.00084502957
30.88044 0.00084317138
30.89044 0.00084056763
30.90044 0.00083721838
30.91044 0.00083334972
30.92044 0.00082917743
30.93044 0.00082453183
30.94044 0.00081935833
30.95044 0.00081401109
30.96044 0.00080852016
30.97044 0.00080256821
30.98044 0.0007961082
30.99044 0.00078918364
31.00044 0.00078171307
31.01044 0.00077376457
31.02044 0.00076549636
31.03044 0.00075690915
31.04044 0.0007480311
31.05044 0.00073893228
31.06044 0.00072939643
31.07044 0.00071916104
31.08044 0.00070825232
31.09044 0.00069683729
31.10044 0.00068520283
31.11044 0.00067354619
31.12044 0.00066160792
31.13044 0.00064896796
31.14044 0.0006356295
31.15044 0.00062203185
31.16044 0.00060832059
31.17044 0.00059402776
31.18044 0.00057910439
31.19044 0.00056416107
31.20044 0.00054914774
31.21044 0.00053353488
31.22044 0.00051765585
31.23044 0.00050209963
31.24044 0.00048655647
31.25044 0.0004705787
31.26044 0.00045443309
31.27044 0.00043851339
31.28044 0.00042290313
31.29044 0.0004076685
31.30044 0.00039279022
31.31044 0.0003779806
31.32044 0.00036327909
31.33044 0.00034920295
31.34044 0.00033585175
31.35044 0.00032302529
31.36044 0.00031091665
31.37044 0.0002995848
31.38044 0.00028878425
31.39044 0.00027867018
31.40044 0.00026950559
31.41044 0.00026116511
31.42044 0.00025363648
31.43044 0.0002471237
31.44044 0.00024158207
31.45044 0.00023695162
31.46044 0.00023351123
31.47044 0.00023135522
31.48044 0.00023000111
31.49044 0.00022917543
31.50044 0.00022929991
31.51044 0.00023067794
31.52044 0.00023304118
31.53044 0.00023613772
31.54044 0.00024012012
31.55044 0.00024519877
31.56044 0.00025127491
31.57044 0.00025814987
31.58044 0.00026578181
31.59044 0.00027413264
31.60044 0.00028309162
31.61044 0.00029259195
31.62044 0.00030258006
31.63044 0.00031301636
31.64044 0.00032400442
31.65044 0.00033560841
31.66044 0.00034753445
31.67044 0.0003594349
31.68044 0.00037133952
31.69044 0.00038335637
31.70044 0.00039539265
31.71044 0.0004074338
31.72044 0.00041950723
31.73044 0.00043137063
31.74044 0.00044278766
31.75044 0.00045382487
31.76044 0.0004645742
31.77044 0.00047497036
31.78044 0.00048479112
31.79044 0.00049378546
31.80044 0.00050209574
31.81044 0.00051001351
31.82044 0.00051734955
31.83044 0.0005238674
31.84044 0.00052965029
31.85044 0.00053459833
31.86044 0.0005385528
31.87044 0.00054166373
31.88044 0.00054407123
31.89044 0.00054583472
31.90044 0.00054698129
31.91044 0.00054723966
31.92044 0.00054637906
31.93044 0.0005446485
31.94044 0.0005423052
31.95044 0.00053927419
31.96044 0.00053550433
31.97044 0.00053102667
31.98044 0.00052577616
31.99044 0.00051975567
32.00044 0.00051305584
32.01044 0.00050573887
32.02044 0.00049798519
32.03044 0.00049001888
32.04044 0.00048179629
32.05044 0.00047301551
32.06044 0.00046351446
32.07044 0.00045352801
32.08044 0.00044324601
32.09044 0.00043255936
32.10044 0.00042160843
32.11044 0.00041066358
32.12044 0.00039955041
32.13044 0.00038805168
32.14044 0.00037633772
32.15044 0.00036477073
32.16044 0.00035354625
32.17044 0.00034231977
32.18044 0.0003307101
32.19044 0.00031899034
32.20044 0.00030735411
32.21044 0.00029553625
32.22044 0.00028368283
32.23044 0.00027227046
32.24044 0.00026140206
32.25044 0.0002507898
32.26044 0.00023997484
32.27044 0.00022886925
32.28044 0.00021798292
32.29044 0.00020768759
32.30044 0.0001978671
32.31044 0.00018827559
32.32044 0.00017870104
32.33044 0.00016907939
32.34044 0.00015963142
32.35044 0.00015062123
32.36044 0.00014206294
32.37044 0.0001337617
32.38044 0.00012553929
32.39044 0.00011751873
32.40044 0.00011011249
32.41044 0.00010336627
32.42044 9.6693158e-05
32.43044 8.9858199e-05
32.44044 8.3403985e-05
32.45044 7.7660411e-05
32.46044 7.2316915e-05
32.47044 6.7042527e-05
32.48044 6.1902566e-05
32.49044 5.7142543e-05
32.50044 5.277248e-05
32.51044 4.8608754e-05
32.52044 4.4609859e-05
32.53044 4.0838255e-05
32.54044 3.7332061e-05
32.55044 3.41136e-05
32.56044 3.1108579e-05
32.57044 2.8313373e-05
32.58044 2.5915224e-05
32.59044 2.3833187e-05
32.60044 2.1535036e-05
32.61044 1.8815744e-05
32.62044 1.6317763e-05
32.63044 1.4538765e-05
32.64044 1.3060006e-05
32.65044 1.1565599e-05
32.66044 1.0390325e-05
32.67044 9.5493931e-06
32.68044 8.5197448e-06
32.69044 7.2187725e-06
32.70044 6.22496e-06
32.71044 5.7502274e-06
32.72044 5.3038545e-06
32.73044 4.6762005e-06
32.74044 4.1360513e-06
32.75044 3.6594846e-06
32.76044 3.0911485e-06
32.77044 2.6271775e-06
32.78044 2.4069339e-06
32.79044 2.2005806e-06
32.80044 1.7564416e-06
32.81044 1.213273e-06
32.82044 9.6954043e-07
32.83044 1.0054896e-06
32.84044 8.7246854e-07
32.85044 5.1785041e-07
32.86044 3.1442512e-07
32.87044 2.9149992e-07
32.88044 1.807077e-07
32.89044 1.120923e-08
32.90044 -3.7255934e-08
32.91044 -3.0035042e-09
32.92044 9.9826973e-09
32.93044 8.0478651e-10
32.94044 -2.6748557e-09
32.95044 -2.156419e-10
32.96044 7.1672542e-10
32.97044 5.7781072e-11
32.98044 -1.92046e-10
32.99044 -1.5482392e-11
33.00044 5.145857e-11
33.01044 4.1484943e-12
33.02044 -1.3788282e-11
33.03044 -1.1115857e-12
33.04044 3.6945591e-12
33.05044 2.9784849e-13
33.06044 -9.8995413e-13
33.07044 -7.9808263e-14
33.08044 2.6525741e-13
33.09044 2.138456e-14
33.10044 -7.1075509e-14
33.11044 -5.7299755e-15
33.12044 1.9044625e-14
33.13044 1.5353423e-15
33.14044 -5.1029919e-15
33.15044 -4.1139373e-16
33.16044 1.3673426e-15
33.17044 1.1023262e-16
33.18044 -3.6637834e-16
33.19044 -2.9536741e-17
33.20044 9.8170779e-17
33.21044 7.9143458e-18
33.22044 -2.6304781e-17
33.23044 -2.1206426e-18
33.24044 7.0483448e-18
33.25044 5.6822447e-19
33.26044 -1.8885983e-18
33.27044 -1.5225529e-19
33.28044 5.0604839e-19
33.29044 4.0796681e-20
33.30044 -1.3559526e-19
33.31044 -1.0931438e-20
33.32044 3.633264e-20
33.33044 2.9290699e-21
33.34044 -9.7353015e-21
33.35044 -7.8484192e-22
33.36044 2.6085662e-21
33.37044 2.1029776e-22
33.38044 -6.989632e-22
33.39044 -5.6349115e-23
33.40044 1.8728663e-22
33.41044 1.50987e-23
33.42044 -5.01833e-23
33.43044 -4.0456844e-24
33.44044 1.3446575e-23
33.45044 1.0840379e-24
33.46044 -3.6029988e-24
33.47044 -2.9046707e-25
33.48044 9.6542063e-25
33.49044 7.7830417e-26
33.50044 -2.5868368e-25
33.51044 -2.0854597e-26
33.52044 6.9314082e-26
33.53044 5.5879725e-27
33.54044 -1.8572652e-26
33.55044 -1.4972927e-27
33.56044 4.9765272e-27
33.57044 4.0119838e-28
33.58044 -1.3334564e-27
33.59044 -1.0750078e-28
33.60044 3.5729858e-28
33.61044 2.8804748e-29
33.62044 -9.5737866e-29
33.63044 -7.7182088e-30
33.64044 2.5652884e-29
33.65044 2.0680878e-30
33.66044 -6.8736695e-30
33.67044 -5.5414246e-31
33.68044 1.8417942e-30
33.69044 1.4848203e-31
33.70044 -4.9350727e-31
33.71044 -3.9785639e-32
33.72044 1.3223487e-31
33.73044 1.066053e-32
33.74044 -3.5432227e-32
33.75044 -2.8564803e-33
33.76044 9.4940367e-33
33.77044 7.653916e-34
33.78044 -2.5439195e-33
33.79044 -2.0508606e-34
33.80044 6.8164117e-34
33.81044 5.4952645e-35
33.82044 -1.826452e-34
33.83044 -1.4724517e-35
33.84044 4.8939634e-35
33.85044 3.9454224e-36
33.86044 -1.3113335e-35
33.87044 -1.0571727e-36
33.88044 3.5137076e-36
33.89044 2.8326858e-37
33.90044 -9.4149512e-37
33.91044 -7.5901588e-38
33.92044 2.5227286e-37
33.93044 2.0337769e-38
33.94044 -6.7596309e-38
33.95044 -5.4494888e-39
33.96044 1.8112376e-38
33.97044 1.4601861e-39
33.98044 -4.8531966e-39
33.99044 -3.9125569e-40
34.00044 1.3004101e-39
34.01044 1.0483665e-40
34.02044 -3.4844384e-40
34.03044 -2.8090895e-41
34.04044 9.3365245e-41
34.05044 7.5269326e-42
34.06044 -2.5017142e-41
34.07044 -2.0168355e-42
34.08044 6.703323e-42
34.09044 5.4040945e-43
34.10044 -1.79615e-42
34.11044 -1.4480227e-43
34.12044 4.8127694e-43
34.13044 3.8799653e-44
34.14044 -1.2895777e-43
34.15044 -1.0396336e-44
34.16044 3.455413e-44
34.17044 2.7856897e-45
34.18044 -9.2587511e-45
34.19044 -7.4642331e-46
34.20044 2.4808749e-45
34.21044 2.0000352e-46
34.22044 -6.6474842e-46
34.23044 -5.3590783e-47
34.24044 1.781188e-46
34.25044 1.4359607e-47
34.26044 -4.7726789e-47
34.27044 -3.8476451e-48
34.28044 1.2788355e-47
34.29044 1.0309734e-48
34.30044 -3.4266293e-48
34.31044 -2.7624849e-49
34.32044 9.1816255e-49
34.33044 7.4020559e-50
34.34044 -2.4602091e-49
34.35044 -1.9833749e-50
34.36044 6.5921106e-50
34.37044 5.314437e-51
34.38044 -1.7663507e-50
34.39044 -1.4239991e-51
34.40044 4.7329224e-51
34.41044 3.8155941e-52
34.42044 -1.2681827e-51
34.43044 -1.0223854e-52
34.44044 3.3980854e-52
34.45044 2.7394733e-53
34.46044 -9.1051424e-53
34.47044 -7.3403967e-54
34.48044 2.4397156e-53
34.49044 1.9668534e-54
34.50044 -6.5371982e-54
34.51044 -5.2701677e-55
34.52044 1.751637e-54
34.53044 1.4121372e-55
34.54044 -4.6934971e-55
34.55044 -3.7838102e-56
34.56044 1.2576188e-55
34.57044 1.0138689e-56
34.58044 -3.3697793e-56
34.59044 -2.7166535e-57
34.60044 9.0292964e-57
34.61044 7.279251e-58
34.62044 -2.4193927e-57
34.63044 -1.9504694e-58
34.64044 6.4827432e-58
34.65044 5.2262671e-59
34.66044 -1.7370458e-58
34.67044 -1.4003741e-59
34.68044 4.6544002e-59
34.69044 3.752291e-60
34.70044 -1.2471428e-59
34.71044 -1.0054233e-60
34.72044 3.341709e-60
34.73044 2.6940237e-61
34.74044 -8.9540822e-61
34.75044 -7.2186147e-62
34.76044 2.3992391e-61
34.77044 1.934222e-62
34.78044 -6.4287418e-62
34.79044 -5.1827322e-63
34.80044 1.7225762e-62
34.81044 1.3887089e-63
34.82044 -4.615629e-63
34.83044 -3.7210343e-64
34.84044 1.236754e-63
34.85044 9.9704814e-65
34.86044 -3.3138725e-64
34.87044 -2.6715826e-65
34.88044 8.8794945e-65
34.89044 7.1584842e-66
34.90044 -2.3792534e-65
34.91044 -1.9181102e-66
34.92044 6.3751902e-66
34.93044 5.1395649e-67
34.94044 -1.7082269e-66
34.95044 -1.3771429e-67
34.96044 4.577179e-67
34.97044 3.6900422e-68
34.98044 -1.2264511e-67
34.99044 -9.88743e-69
35.00044 3.2862648e-68
35.01044 2.6493446e-69
35.02044 -8.8054775e-69
35.03044 -7.0987255e-70
35.04044 2.3594136e-69
35.05044 1.9020003e-70
35.06044 -6.3220458e-70
35.07044 -5.0962578e-71
35.08044 1.6940144e-70
35.09044 1.3661139e-71
35.10044 -4.5395564e-71
35.11044 -3.6833653e-72
35.12044 1.2178078e-71
35.13044 1.1120962e-72
35.14044 -3.0635224e-72
35.15044 -1.3151112e-73
35.16044 9.0650851e-73
35.17044 4.590632e-74
35.18044 -3.1999606e-73
35.19044 -2.1665411e-73
35.20044 -3.18316e-73
35.21044 -7.4998732e-73
&
@target G1.S1
@type xy
-0.76833 5
-0.75833 5
-0.74833 5
-0.73833 5
-0.72833 5
-0.71833 5
-0.70833 5
-0.69833 5
-0.68833 5
-0.67833 5
-0.66833 5
-0.65832 5
-0.64832 5
-0.63832 5
-0.62832 5
-0.61832 5
-0.60832 5
-0.59832 5
-0.58832 5
-0.57832 5
-0.56832 5
-0.55831 5
-0.54831 5
-0.53831 5
-0.52831 5
-0.51831 5
-0.50831 5
-0.49831 5
-0.48831 5
-0.47831 5
-0.46831 5
-0.4583 5
-0.4483 5
-0.4383 5
-0.4283 5
-0.4183 5
-0.4083 5
-0.3983 5
-0.3883 5
-0.3783 5
-0.3683 5
-0.35829 5
-0.34829 5
-0.33829 5
-0.32829 5
-0.31829 5
-0.30829 5
-0.29829 5
-0.28829 5
-0.27829 5
-0.26829 5
-0.25828 5
-0.24828 5
-0.23828 5
-0.22828 5
-0.21828 5
-0.20828 5
-0.19828 5
-0.18828 5
-0.17828 5
-0.16828 5
-0.15827 5
-0.14827 5
-0.13827 5
-0.12827 5
-0.11827 5
-0.10827 5
-0.09827 5
-0.08827 5
-0.07827 5
-0.06827 5
-0.05826 5
-0.04826 5
-0.03826 5
-0.02826 5
-0.01826 5
-0.00826 5
0.00174 5
0.01174 5
0.02174 5
0.03174 5
0.04175 5
0.05175 5
0.06175 5
0.07175 5
0.08175 5
0.09175 5
0.10175 5
0.11175 5
0.12175 5
0.13175 5
0.14176 5
0.15176 5
0.16176 5
0.17176 5
0.18176 5
0.19176 5
0.20176 5
0.21176 5
0.22176 5
0.23176 5
0.24177 5
0.25177 5
0.26177 5
0.27177 5
0.28177 5
0.29177 5
0.30177 5
0.31177 5
0.32177 5
0.33177 5
0.34178 5
0.35178 5
0.36178 5
0.37178 5
0.38178 5
0.39178 5
0.40178 5
0.41178 5
0.42178 5
0.43178 5
0.44179 5
0.45179 5
0.46179 5
0.47179 5
0.48179 5
0.49179 5
0.50179 5
0.51179 5
0.52179 5
0.53179 5
0.5418 5
0.5518 5
0.5618 5
0.5718 5
0.5818 5
0.5918 5
0.6018 5
0.6118 5
0.6218 5
0.6318 5
0.64181 5
0.65181 5
0.66181 5
0.67181 5
0.68181 5
0.69181 5
0.70181 5
0.71181 5
0.72181 5
0.73181 5
0.74182 5
0.75182 5
0.76182 5
0.77182 5
0.78182 5
0.79182 5
0.80182 5
0.81182 5
0.82182 5
0.83182 5
0.84183 5
0.85183 5
0.86183 5
0.87183 5
0.88183 5
0.89183 5
0.90183 5
0.91183 5
0.92183 5
0.93183 5
0.94184 5
0.95184 5
0.96184 5
0.97184 5
0.98184 5
0.99184 5
1.00184 5
1.01184 5
1.02184 5
1.03184 5
1.04185 5
1.05185 5
1.06185 5
1.07185 5
1.08185 5.0000002
1.09185 5.0000003
1.10185 5.0000003
1.11185 5.0000003
1.12185 5.0000005
1.13185 5.0000009
1.14186 5.0000012
1.15186 5.0000013
1.16186 5.0000015
1.17186 5.0000019
1.18186 5.0000025
1.19186 5.0000033
1.20186 5.000004
1.21186 5.0000049
1.22186 5.000006
1.23186 5.0000077
1.24187 5.00001
1.25187 5.0000126
1.26187 5.0000155
1.27187 5.0000191
1.28187 5.0000241
1.29187 5.0000301
1.30187 5.000037
1.31187 5.0000454
1.32187 5.0000557
1.33187 5.0000684
1.34188 5.0000837
1.35188 5.0001021
1.36188 5.0001242
1.37188 5.0001508
1.38188 5.0001831
1.39188 5.0002221
1.40188 5.0002686
1.41188 5.000324
1.42188 5.0003902
1.43188 5.0004691
1.44189 5.0005624
1.45189 5.0006728
1.46189 5.0008031
1.47189 5.0009568
1.48189 5.0011376
1.49189 5.0013497
1.50189 5.001598
1.51189 5.001888
1.52189 5.0022258
1.53189 5.0026185
1.5419 5.0030741
1.5519 5.0036017
1.5619 5.0042106
1.5719 5.004912
1.5819 5.0057184
1.5919 5.0066436
1.6019 5.0077027
1.6119 5.0089126
1.6219 5.0102914
1.6319 5.0118592
1.64191 5.0136379
1.65191 5.0156514
1.66191 5.0179256
1.67191 5.0204889
1.68191 5.0233716
1.69191 5.0266063
1.70191 5.030228
1.71191 5.0342746
1.72191 5.038785
1.73191 5.0438015
1.74192 5.0493686
1.75192 5.0555341
1.76192 5.0623473
1.77192 5.0698598
1.78192 5.078125
1.79192 5.0871986
1.80192 5.097138
1.81192 5.1080024
1.82192 5.1198525
1.83192 5.1327499
1.84193 5.146757
1.85193 5.161936
1.86193 5.1783502
1.87193 5.1960619
1.88193 5.2151333
1.89193 5.2356244
1.90193 5.257595
1.91193 5.2811016
1.92193 5.3061991
1.93193 5.3329381
1.94194 5.361367
1.95194 5.3915286
1.96194 5.4234624
1.97194 5.4572014
1.98194 5.4927747
1.99194 5.5302037
2.00194 5.5695056
2.01194 5.6106885
2.02194 5.6537552
2.03194 5.6986994
2.04195 5.7455093
2.05195 5.7941627
2.06195 5.8446314
2.07195 5.8968775
2.08195 5.9508572
2.09195 6.0065169
2.10195 6.0637969
2.11195 6.122627
2.12195 6.182931
2.13195 6.2446252
2.14196 6.3076203
2.15196 6.371818
2.16196 6.4371147
2.17196 6.503401
2.18196 6.5705623
2.19196 6.6384789
2.20196 6.7070266
2.21196 6.776078
2.22196 6.8455007
2.23196 6.9151605
2.24197 6.9849194
2.25197 7.0546398
2.26197 7.1241791
2.27197 7.1933959
2.28197 7.2621448
2.29197 7.3302836
2.30197 7.3976659
2.31197 7.4641484
2.32197 7.5295833
2.33197 7.5938275
2.34198 7.6567341
2.35198 7.718161
2.36198 7.7779613
2.37198 7.8359934
2.38198 7.892111
2.39198 7.9461735
2.40198 7.9980368
2.41198 8.0475622
2.42198 8.0946078
2.43198 8.1390361
2.44198 8.1807077
2.45199 8.219489
2.46199 8.2552462
2.47199 8.2878498
2.48199 8.3171721
2.49199 8.3430913
2.50199 8.3654893
2.51199 8.3842534
2.52199 8.3992776
2.53199 8.4104636
2.54199 8.4177226
2.552 8.4209729
2.562 8.4201448
2.572 8.4151775
2.582 8.4060268
2.592 8.392658
2.602 8.3750546
2.612 8.3532107
2.622 8.3271419
2.632 8.2968754
2.642 8.2624604
2.65201 8.2239591
2.66201 8.1814569
2.67201 8.1350524
2.68201 8.0848668
2.69201 8.0310348
2.70201 7.9737135
2.71201 7.9130721
2.72201 7.8493
2.73201 7.7825978
2.74201 7.7131839
2.75202 7.6412853
2.76202 7.5671431
2.77202 7.4910068
2.78202 7.4131356
2.79202 7.3337929
2.80202 7.2532467
2.81202 7.1717672
2.82202 7.0896251
2.83202 7.0070902
2.84202 6.9244291
2.85203 6.8419035
2.86203 6.7597662
2.87203 6.6782633
2.88203 6.5976292
2.89203 6.5180886
2.90203 6.4398509
2.91203 6.363114
2.92203 6.2880583
2.93203 6.2148511
2.94203 6.1436408
2.95204 6.0745611
2.96204 6.0077264
2.97204 5.9432362
2.98204 5.881171
2.99204 5.8215966
3.00204 5.7645601
3.01204 5.7100941
3.02204 5.6582146
3.03204 5.6089252
3.04204 5.5622146
3.05205 5.5180592
3.06205 5.4764224
3.07205 5.4372585
3.08205 5.400512
3.09205 5.3661188
3.10205 5.334006
3.11205 5.3040954
3.12205 5.2763041
3.13205 5.2505446
3.14205 5.2267258
3.15206 5.2047542
3.16206 5.1845354
3.17206 5.1659739
3.18206 5.1489742
3.19206 5.1334416
3.20206 5.1192835
3.21206 5.1064086
3.22206 5.0947283
3.23206 5.0841564
3.24206 5.0746099
3.25207 5.0660094
3.26207 5.0582797
3.27207 5.0513488
3.28207 5.0451486
3.29207 5.0396146
3.30207 5.0346868
3.31207 5.030309
3.32207 5.0264286
3.33207 5.0229969
3.34207 5.0199693
3.35208 5.0173041
3.36208 5.0149631
3.37208 5.0129114
3.38208 5.0111178
3.39208 5.0095536
3.40208 5.0081923
3.41208 5.0070102
3.42208 5.0059862
3.43208 5.0051009
3.44208 5.004337
3.45209 5.0036799
3.46209 5.0031162
3.47209 5.0026336
3.48209 5.0022208
3.49209 5.0018685
3.50209 5.0015689
3.51209 5.001315
3.52209 5.0010998
3.53209 5.0009175
3.54209 5.0007634
3.5521 5.000634
3.5621 5.0005259
3.5721 5.0004351
3.5821 5.0003589
3.5921 5.0002957
3.6021 5.0002434
3.6121 5.0001998
3.6221 5.0001633
3.6321 5.0001331
3.6421 5.0001085
3.65211 5.0000886
3.66211 5.0000724
3.67211 5.0000586
3.68211 5.0000473
3.69211 5.0000385
3.70211 5.0000314
3.71211 5.0000253
3.72211 5.0000209
3.73211 5.0000181
3.74211 5.0000159
3.75212 5.000014
3.76212 5.0000126
3.77212 5.0000122
3.78212 5.0000124
3.79212 5.0000133
3.80212 5.0000146
3.81212 5.0000165
3.82212 5.0000195
3.83212 5.0000237
3.84212 5.0000288
3.85213 5.0000348
3.86213 5.0000422
3.87213 5.0000517
3.88213 5.000064
3.89213 5.0000793
3.90213 5.0000976
3.91213 5.0001193
3.92213 5.0001456
3.93213 5.0001776
3.94213 5.0002165
3.95214 5.0002634
3.96214 5.0003195
3.97214 5.0003865
3.98214 5.000467
3.99214 5.0005631
4.00214 5.0006775
4.01214 5.0008134
4.02214 5.0009742
4.03214 5.0011642
4.04214 5.0013882
4.05215 5.0016521
4.06215 5.0019621
4.07215 5.0023251
4.08215 5.002749
4.09215 5.0032436
4.10215 5.0038194
4.11215 5.0044876
4.12215 5.0052607
4.13215 5.0061534
4.14215 5.0071824
4.15216 5.0083658
4.16216 5.0097233
4.17216 5.0112769
4.18216 5.0130511
4.19216 5.0150725
4.20216 5.0173692
4.21216 5.0199727
4.22216 5.0229178
4.23216 5.0262417
4.24216 5.0299837
4.25217 5.0341866
4.26217 5.0388961
4.27217 5.0441609
4.28217 5.0500317
4.29217 5.0565624
4.30217 5.0638101
4.31217 5.0718348
4.32217 5.0806982
4.33217 5.0904641
4.34217 5.101198
4.35218 5.1129676
4.36218 5.1258413
4.37218 5.1398882
4.38218 5.1551776
4.39218 5.171778
4.40218 5.1897572
4.41218 5.2091811
4.42218 5.230114
4.43218 5.2526154
4.44218 5.2767421
4.45219 5.3025453
4.46219 5.3300721
4.47219 5.3593605
4.48219 5.3904434
4.49219 5.4233437
4.50219 5.4580773
4.51219 5.494648
4.52219 5.5330515
4.53219 5.5732693
4.54219 5.6152729
4.5522 5.6590196
4.5622 5.7044566
4.5722 5.7515153
4.5822 5.8001155
4.5922 5.8501609
4.6022 5.9015444
4.6122 5.9541437
4.6222 6.0078249
4.6322 6.0624396
4.6422 6.1178291
4.65221 6.1738231
4.66221 6.2302422
4.67221 6.2868968
4.68221 6.3435896
4.69221 6.4001162
4.70221 6.4562677
4.71221 6.5118321
4.72221 6.5665943
4.73221 6.6203403
4.74221 6.6728563
4.75222 6.7239336
4.76222 6.7733647
4.77222 6.820952
4.78222 6.8665031
4.79222 6.9098387
4.80222 6.9507865
4.81222 6.9891912
4.82222 7.0249069
4.83222 7.0578067
4.84222 7.0877741
4.85223 7.1147144
4.86223 7.1385454
4.87223 7.1592072
4.88223 7.1766523
4.89223 7.1908548
4.90223 7.2018021
4.91223 7.2095039
4.92223 7.2139819
4.93223 7.2152771
4.94223 7.2134416
4.95224 7.2085448
4.96224 7.2006675
4.97224 7.1899035
4.98224 7.1763551
4.99224 7.1601356
5.00224 7.1413658
5.01224 7.1201728
5.02224 7.0966894
5.03224 7.0710513
5.04224 7.043398
5.05225 7.0138684
5.06225 6.9826042
5.07225 6.9497438
5.08225 6.9154262
5.09225 6.8797844
5.10225 6.842952
5.11225 6.8050548
5.12225 6.7662176
5.13225 6.7265557
5.14225 6.6861839
5.15226 6.6452072
5.16226 6.603729
5.17226 6.561843
5.18226 6.5196425
5.19226 6.4772105
5.20226 6.4346279
5.21226 6.391968
5.22226 6.3493035
5.23226 6.3066999
5.24226 6.2642212
5.25227 6.2219251
5.26227 6.1798686
5.27227 6.1381044
5.28227 6.0966844
5.29227 6.0556568
5.30227 6.0150688
5.31227 5.9749652
5.32227 5.9353901
5.33227 5.8963854
5.34227 5.8579915
5.35228 5.8202481
5.36228 5.7831939
5.37228 5.7468662
5.38228 5.7112994
5.39228 5.6765277
5.40228 5.6425829
5.41228 5.6094961
5.42228 5.5772946
5.43228 5.5460054
5.44228 5.5156517
5.45229 5.4862553
5.46229 5.4578339
5.47229 5.4304042
5.48229 5.4039781
5.49229 5.3785654
5.50229 5.3541721
5.51229 5.3308027
5.52229 5.3084567
5.53229 5.2871311
5.54229 5.266819
5.5523 5.2475117
5.5623 5.2291962
5.5723 5.2118577
5.5823 5.1954777
5.5923 5.1800362
5.6023 5.1655098
5.6123 5.1518735
5.6223 5.1391002
5.6323 5.1271612
5.6423 5.116026
5.6523 5.1056634
5.66231 5.0960412
5.67231 5.0871262
5.68231 5.0788846
5.69231 5.0712825
5.70231 5.0642862
5.71231 5.0578619
5.72231 5.051976
5.73231 5.046595
5.74231 5.041687
5.75231 5.0372207
5.76232 5.0331656
5.77232 5.0294923
5.78232 5.0261726
5.79232 5.0231792
5.80232 5.0204858
5.81232 5.0180681
5.82232 5.015903
5.83232 5.013968
5.84232 5.0122428
5.85232 5.0107084
5.86233 5.0093472
5.87233 5.0081422
5.88233 5.0070773
5.89233 5.0061384
5.90233 5.005313
5.91233 5.0045894
5.92233 5.0039559
5.93233 5.0034022
5.94233 5.0029197
5.95233 5.0025006
5.96234 5.0021374
5.97234 5.001823
5.98234 5.0015512
5.99234 5.0013168
6.00234 5.0011155
6.01234 5.0009434
6.02234 5.0007964
6.03234 5.0006707
6.04234 5.0005634
6.05234 5.0004724
6.06235 5.0003953
6.07235 5.0003298
6.08235 5.0002746
6.09235 5.0002281
6.10235 5.0001892
6.11235 5.0001564
6.12235 5.000129
6.13235 5.0001065
6.14235 5.0000879
6.15235 5.0000722
6.16236 5.0000589
6.17236 5.000048
6.18236 5.0000391
6.19236 5.0000317
6.20236 5.0000256
6.21236 5.0000207
6.22236 5.0000168
6.23236 5.0000134
6.24236 5.0000108
6.25236 5.0000088
6.26237 5.0000071
6.27237 5.0000055
6.28237 5.0000041
6.29237 5.0000034
6.30237 5.0000029
6.31237 5.0000024
6.32237 5.0000019
6.33237 5.0000017
6.34237 5.0000015
6.35237 5.000001
6.36238 5.0000005
6.37238 5.0000003
6.38238 5.0000003
6.39238 5.0000003
6.40238 5.0000001
6.41238 5
6.42238 5
6.43238 5
6.44238 5
6.45238 5
6.46239 5
6.47239 5
6.48239 5
6.49239 5
6.50239 5
6.51239 5
6.52239 5
6.53239 5
6.54239 5
6.55239 5
6.5624 5
6.5724 5
6.5824 5
6.5924 5
6.6024 5
6.6124 5
6.6224 5
6.6324 5
6.6424 5
6.6524 5
6.66241 5
6.67241 5
6.68241 5
6.69241 5
6.70241 5
6.71241 5
6.72241 5
6.73241 5
6.74241 5
6.75241 5
6.76242 5
6.77242 5
6.78242 5
6.79242 5
6.80242 5
6.81242 5
6.82242 5
6.83242 5
6.84242 5
6.85242 5
6.86243 5
6.87243 5
6.88243 5
6.89243 5
6.90243 5
6.91243 5
6.92243 5
6.93243 5
6.94243 5
6.95243 5
6.96244 5
6.97244 5
6.98244 5
6.99244 5
7.00244 5
7.01244 5
7.02244 5
7.03244 5
7.04244 5
7.05244 5
7.06245 5
7.07245 5
7.08245 5
7.09245 5
7.10245 5
7.11245 5
7.12245 5
7.13245 5
7.14245 5
7.15245 5
7.16246 5
7.17246 5
7.18246 5
7.19246 5
7.20246 5
7.21246 5
7.22246 5
7.23246 5
7.24246 5
7.25246 5
7.26247 5
7.27247 5
7.28247 5
7.29247 5
7.30247 5
7.31247 5
7.32247 5
7.33247 5
7.34247 5
7.35247 5
7.36248 5
7.37248 5
7.38248 5
7.39248 5
7.40248 5
7.41248 5
7.42248 5
7.43248 5
7.44248 5
7.45248 5
7.46249 5
7.47249 5
7.48249 5
7.49249 5
7.50249 5
7.51249 5
7.52249 5
7.53249 5
7.54249 5
7.55249 5
7.5625 5
7.5725 5
7.5825 5
7.5925 5
7.6025 5
7.6125 5
7.6225 5
7.6325 5
7.6425 5
7.6525 5
7.66251 5
7.67251 5
7.68251 5
7.69251 5
7.70251 5
7.71251 5
7.72251 5
7.73251 5
7.74251 5
7.75251 5
7.76252 5
7.77252 5
7.78252 5
7.79252 5
7.80252 5
7.81252 5
7.82252 5
7.83252 5
7.84252 5
7.85252 5
7.86253 5
7.87253 5
7.88253 5
7.89253 5
7.90253 5
7.91253 5
7.92253 5
7.93253 5
7.94253 5
7.95253 5
7.96254 5
7.97254 5
7.98254 5
7.99254 5
8.00254 5
8.01254 5
8.02254 5
8.03254 5
8.04254 5
8.05254 5
8.06255 5
8.07255 5
8.08255 5
8.09255 5
8.10255 5
8.11255 5
8.12255 5
8.13255 5
8.14255 5
8.15255 5
8.16256 5
8.17256 5
8.18256 5
8.19256 5
8.20256 5
8.21256 5
8.22256 5
8.23256 5
8.24256 5
8.25256 5
8.26257 5
8.27257 5
8.28257 5
8.29257 5
8.30257 5
8.31257 5
8.32257 5
8.33257 5
8.34257 5
8.35257 5
8.36258 5
8.37258 5
8.38258 5
8.39258 5
8.40258 5
8.41258 5
8.42258 5
8.43258 5
8.44258 5
8.45258 5
8.46259 5
8.47259 5
8.48259 5
8.49259 5
8.50259 5.0000001
8.51259 5.0000003
8.52259 5.0000003
8.53259 5.0000003
8.54259 5.0000005
8.55259 5.0000006
8.5626 5.0000007
8.5726 5.0000009
8.5826 5.0000013
8.5926 5.0000019
8.6026 5.0000023
8.6126 5.0000026
8.6226 5.000003
8.6326 5.0000035
8.6426 5.0000044
8.6526 5.0000054
8.66261 5.0000065
8.67261 5.000008
8.68261 5.0000101
8.69261 5.0000125
8.70261 5.0000149
8.71261 5.0000176
8.72261 5.0000209
8.73261 5.0000252
8.74261 5.0000305
8.75261 5.0000366
8.76262 5.0000434
8.77262 5.0000514
8.78262 5.0000611
8.79262 5.0000723
8.80262 5.0000851
8.81262 5.0001
8.82262 5.0001177
8.83262 5.0001384
8.84262 5.0001622
8.85262 5.0001894
8.86262 5.0002204
8.87263 5.0002561
8.88263 5.0002974
8.89263 5.0003446
8.90263 5.0003982
8.91263 5.0004591
8.92263 5.0005283
8.93263 5.0006067
8.94263 5.0006953
8.95263 5.0007952
8.96263 5.0009077
8.97264 5.001034
8.98264 5.0011753
8.99264 5.001333
9.00264 5.001509
9.01264 5.0017048
9.02264 5.001922
9.03264 5.0021623
9.04264 5.0024274
9.05264 5.0027196
9.06264 5.0030416
9.07265 5.003395
9.08265 5.0037814
9.09265 5.0042031
9.10265 5.0046623
9.11265 5.0051616
9.12265 5.0057031
9.13265 5.0062886
9.14265 5.0069201
9.15265 5.0076001
9.16265 5.0083307
9.17266 5.0091135
9.18266 5.0099498
9.19266 5.0108415
9.20266 5.0117905
9.21266 5.0127974
9.22266 5.0138628
9.23266 5.0149878
9.24266 5.016173
9.25266 5.0174182
9.26266 5.0187228
9.27267 5.0200867
9.28267 5.0215089
9.29267 5.022988
9.30267 5.0245224
9.31267 5.0261096
9.32267 5.027747
9.33267 5.0294317
9.34267 5.0311607
9.35267 5.0329299
9.36267 5.0347352
9.37268 5.0365722
9.38268 5.0384357
9.39268 5.0403204
9.40268 5.042221
9.41268 5.0441318
9.42268 5.0460463
9.43268 5.0479584
9.44268 5.0498617
9.45268 5.0517495
9.46268 5.0536151
9.47269 5.0554523
9.48269 5.0572544
9.49269 5.0590147
9.50269 5.0607266
9.51269 5.0623846
9.52269 5.0639826
9.53269 5.0655149
9.54269 5.0669765
9.55269 5.0683628
9.56269 5.0696694
9.5727 5.0708921
9.5827 5.072028
9.5927 5.0730742
9.6027 5.0740286
9.6127 5.0748898
9.6227 5.0756569
9.6327 5.0763297
9.6427 5.0769086
9.6527 5.0773945
9.6627 5.0777889
9.67271 5.0780941
9.68271 5.0783129
9.69271 5.0784485
9.70271 5.0785048
9.71271 5.0784858
9.72271 5.0783958
9.73271 5.0782397
9.74271 5.0780232
9.75271 5.0777517
9.76271 5.0774303
9.77272 5.0770645
9.78272 5.0766604
9.79272 5.0762235
9.80272 5.0757588
9.81272 5.0752713
9.82272 5.0747661
9.83272 5.0742484
9.84272 5.0737227
9.85272 5.0731923
9.86272 5.0726603
9.87273 5.07213
9.88273 5.0716043
9.89273 5.071085
9.90273 5.0705733
9.91273 5.0700703
9.92273 5.069577
9.93273 5.0690926
9.94273 5.0686163
9.95273 5.0681471
9.96273 5.0676841
9.97274 5.0672256
9.98274 5.0667696
9.99274 5.0663133
10.00274 5.0658538
10.01274 5.0653884
10.02274 5.0649149
10.03274 5.0644306
10.04274 5.0639325
10.05274 5.0634173
10.06274 5.0628828
10.07275 5.0623271
10.08275 5.0617486
10.09275 5.0611457
10.10275 5.0605168
10.11275 5.0598611
10.12275 5.0591788
10.13275 5.0584705
10.14275 5.0577368
10.15275 5.0569787
10.16275 5.0561984
10.17276 5.0553983
10.18276 5.0545811
10.19276 5.0537505
10.20276 5.0529107
10.21276 5.0520662
10.22276 5.0512213
10.23276 5.0503809
10.24276 5.0495506
10.25276 5.0487363
10.26276 5.0479438
10.27277 5.0471786
10.28277 5.0464466
10.29277 5.0457543
10.30277 5.0451069
10.31277 5.0445093
10.32277 5.0439664
10.33277 5.0434835
10.34277 5.0430652
10.35277 5.0427154
10.36277 5.0424371
10.37278 5.042233
10.38278 5.0421048
10.39278 5.042054
10.40278 5.0420813
10.41278 5.0421863
10.42278 5.0423674
10.43278 5.0426234
10.44278 5.0429522
10.45278 5.0433502
10.46278 5.0438127
10.47279 5.0443354
10.48279 5.0449128
10.49279 5.0455385
10.50279 5.046206
10.51279 5.0469078
10.52279 5.0476355
10.53279 5.0483812
10.54279 5.0491368
10.55279 5.0498938
10.56279 5.0506434
10.5728 5.051376
10.5828 5.0520826
10.5928 5.0527547
10.6028 5.0533841
10.6128 5.0539623
10.6228 5.0544814
10.6328 5.0549346
10.6428 5.055315
10.6528 5.0556157
10.6628 5.0558312
10.67281 5.055957
10.68281 5.0559895
10.69281 5.0559246
10.70281 5.0557598
10.71281 5.0554939
10.72281 5.0551264
10.73281 5.0546568
10.74281 5.0540859
10.75281 5.0534158
10.76281 5.0526493
10.77282 5.0517898
10.78282 5.0508412
10.79282 5.0498074
10.80282 5.0486931
10.81282 5.0475042
10.82282 5.0462476
10.83282 5.0449303
10.84282 5.0435583
10.85282 5.0421383
10.86282 5.0406779
10.87283 5.0391843
10.88283 5.0376642
10.89283 5.0361254
10.90283 5.0345756
10.91283 5.0330216
10.92283 5.0314692
10.93283 5.029925
10.94283 5.0283957
10.95283 5.026887
10.96283 5.0254039
10.97284 5.0239516
10.98284 5.0225348
10.99284 5.0211572
11.00284 5.019822
11.01284 5.018533
11.02284 5.0172931
11.03284 5.0161044
11.04284 5.0149684
11.05284 5.0138865
11.06284 5.0128598
11.07285 5.0118894
11.08285 5.0109757
11.09285 5.0101184
11.10285 5.009317
11.11285 5.0085714
11.12285 5.0078813
11.13285 5.0072458
11.14285 5.0066638
11.15285 5.0061344
11.16285 5.0056563
11.17286 5.0052283
11.18286 5.0048495
11.19286 5.004519
11.20286 5.004235
11.21286 5.0039965
11.22286 5.0038027
11.23286 5.0036527
11.24286 5.0035451
11.25286 5.0034793
11.26286 5.0034549
11.27287 5.0034711
11.28287 5.0035274
11.29287 5.0036234
11.30287 5.0037588
11.31287 5.0039336
11.32287 5.0041476
11.33287 5.0044004
11.34287 5.0046915
11.35287 5.0050211
11.36287 5.0053898
11.37288 5.0057972
11.38288 5.0062429
11.39288 5.0067263
11.40288 5.0072476
11.41288 5.0078066
11.42288 5.0084028
11.43288 5.0090354
11.44288 5.0097034
11.45288 5.0104056
11.46288 5.0111415
11.47289 5.0119097
11.48289 5.012708
11.49289 5.013534
11.50289 5.0143862
11.51289 5.0152626
11.52289 5.01616
11.53289 5.0170751
11.54289 5.0180055
11.55289 5.0189482
11.56289 5.0198991
11.5729 5.0208541
11.5829 5.0218095
11.5929 5.0227612
11.6029 5.0237051
11.6129 5.0246366
11.6229 5.0255515
11.6329 5.0264451
11.6429 5.0273135
11.6529 5.0281528
11.6629 5.0289582
11.67291 5.0297249
11.68291 5.0304494
11.69291 5.0311287
11.70291 5.0317589
11.71291 5.0323363
11.72291 5.0328582
11.73291 5.0333226
11.74291 5.0337275
11.75291 5.0340704
11.76291 5.0343504
11.77292 5.0345668
11.78292 5.0347194
11.79292 5.0348075
11.80292 5.0348313
11.81292 5.0347921
11.82292 5.0346916
11.83292 5.0345312
11.84292 5.0343129
11.85292 5.0340394
11.86292 5.0337135
11.87293 5.0333383
11.88293 5.0329166
11.89293 5.0324521
11.90293 5.0319487
11.91293 5.0314105
11.92293 5.0308416
11.93293 5.0302459
11.94293 5.029627
11.95293 5.028989
11.96293 5.0283362
11.97294 5.0276728
11.98294 5.0270019
11.99294 5.0263265
12.00294 5.0256503
12.01294 5.0249768
12.02294 5.0243089
12.03294 5.0236486
12.04294 5.022998
12.05294 5.0223592
12.06294 5.021734
12.07294 5.0211238
12.08295 5.0205297
12.09295 5.0199526
12.10295 5.0193927
12.11295 5.0188502
12.12295 5.0183253
12.13295 5.0178178
12.14295 5.0173272
12.15295 5.0168528
12.16295 5.0163941
12.17295 5.0159502
12.18296 5.01552
12.19296 5.0151027
12.20296 5.0146971
12.21296 5.0143023
12.22296 5.0139169
12.23296 5.0135396
12.24296 5.0131691
12.25296 5.0128047
12.26296 5.0124462
12.27296 5.0120926
12.28297 5.0117421
12.29297 5.0113942
12.30297 5.0110488
12.31297 5.0107055
12.32297 5.0103636
12.33297 5.0100228
12.34297 5.0096834
12.35297 5.0093451
12.36297 5.0090074
12.37297 5.008671
12.38298 5.0083366
12.39298 5.0080045
12.40298 5.0076746
12.41298 5.0073472
12.42298 5.0070229
12.43298 5.0067025
12.44298 5.0063864
12.45298 5.0060748
12.46298 5.0057685
12.47298 5.0054683
12.48299 5.0051747
12.49299 5.004888
12.50299 5.0046085
12.51299 5.0043372
12.52299 5.0040744
12.53299 5.0038202
12.54299 5.0035747
12.55299 5.0033387
12.56299 5.0031123
12.57299 5.0028956
12.583 5.0026886
12.593 5.0024915
12.603 5.0023041
12.613 5.0021265
12.623 5.0019588
12.633 5.0018009
12.643 5.0016521
12.653 5.0015121
12.663 5.0013811
12.673 5.001259
12.68301 5.0011453
12.69301 5.0010398
12.70301 5.0009425
12.71301 5.0008526
12.72301 5.0007691
12.73301 5.0006919
12.74301 5.0006213
12.75301 5.0005573
12.76301 5.0004989
12.77301 5.0004455
12.78302 5.0003968
12.79302 5.0003526
12.80302 5.0003127
12.81302 5.0002767
12.82302 5.0002444
12.83302 5.0002154
12.84302 5.0001896
12.85302 5.0001665
12.86302 5.0001458
12.87302 5.0001273
12.88303 5.000111
12.89303 5.0000968
12.90303 5.0000842
12.91303 5.0000729
12.92303 5.0000629
12.93303 5.0000542
12.94303 5.0000467
12.95303 5.0000401
12.96303 5.0000345
12.97303 5.0000296
12.98304 5.0000254
12.99304 5.0000216
13.00304 5.0000183
13.01304 5.0000157
13.02304 5.0000135
13.03304 5.0000113
13.04304 5.0000093
13.05304 5.0000078
13.06304 5.0000066
13.07304 5.0000055
13.08305 5.0000045
13.09305 5.000004
13.10305 5.0000036
13.11305 5.0000031
13.12305 5.0000024
13.13305 5.0000017
13.14305 5.0000012
13.15305 5.0000011
13.16305 5.0000009
13.17305 5.0000008
13.18306 5.0000007
13.19306 5.0000005
13.20306 5.0000004
13.21306 5.0000003
13.22306 5.0000003
13.23306 5.0000001
13.24306 5
13.25306 5
13.26306 5
13.27306 5
13.28307 5
13.29307 5
13.30307 5
13.31307 5
13.32307 5
13.33307 5
13.34307 5
13.35307 5
13.36307 5
13.37307 5
13.38308 5
13.39308 5
13.40308 5
13.41308 5
13.42308 5
13.43308 5
13.44308 5
13.45308 5
13.46308 5
13.47308 5
13.48309 5
13.49309 5
13.50309 5
13.51309 5
13.52309 5
13.53309 5
13.54309 5
13.55309 5
13.56309 5
13.57309 5
13.5831 5
13.5931 5
13.6031 5
13.6131 5
13.6231 5
13.6331 5
13.6431 5
13.6531 5
13.6631 5
13.6731 5
13.68311 5
13.69311 5
13.70311 5
13.71311 5
13.72311 5
13.73311 5
13.74311 5
13.75311 5
13.76311 5
13.77311 5
13.78312 5
13.79312 5
13.80312 5
13.81312 5
13.82312 5
13.83312 5
13.84312 5
13.85312 5
13.86312 5
13.87312 5
13.88313 5
13.89313 5
13.90313 5
13.91313 5
13.92313 5
13.93313 5
13.94313 5
13.95313 5
13.96313 5
13.97313 5
13.98314 5
13.99314 5
14.00314 5
14.01314 5
14.02314 5
14.03314 5
14.04314 5
14.05314 5
14.06314 5
14.07314 5.0000002
14.08315 5.0000003
14.09315 5.0000004
14.10315 5.0000003
14.11315 5.0000003
14.12315 5.0000003
14.13315 5.0000005
14.14315 5.0000007
14.15315 5.0000009
14.16315 5.000001
14.17315 5.0000012
14.18316 5.0000013
14.19316 5.0000015
14.20316 5.0000017
14.21316 5.0000018
14.22316 5.000002
14.23316 5.0000025
14.24316 5.000003
14.25316 5.0000034
14.26316 5.0000039
14.27316 5.0000047
14.28317 5.0000054
14.29317 5.000006
14.30317 5.0000067
14.31317 5.0000077
14.32317 5.000009
14.33317 5.0000102
14.34317 5.0000114
14.35317 5.0000127
14.36317 5.0000143
14.37317 5.0000163
14.38318 5.0000184
14.39318 5.0000205
14.40318 5.0000227
14.41318 5.0000251
14.42318 5.0000279
14.43318 5.000031
14.44318 5.0000345
14.45318 5.0000383
14.46318 5.0000422
14.47318 5.0000464
14.48319 5.0000509
14.49319 5.0000559
14.50319 5.0000613
14.51319 5.0000668
14.52319 5.0000726
14.53319 5.000079
14.54319 5.0000858
14.55319 5.0000928
14.56319 5.0001003
14.57319 5.0001082
14.5832 5.0001165
14.5932 5.000125
14.6032 5.0001339
14.6132 5.0001434
14.6232 5.0001533
14.6332 5.0001632
14.6432 5.0001734
14.6532 5.0001843
14.6632 5.0001957
14.6732 5.000207
14.68321 5.0002182
14.69321 5.0002296
14.70321 5.0002417
14.71321 5.000254
14.72321 5.0002664
14.73321 5.0002787
14.74321 5.000291
14.75321 5.0003034
14.76321 5.0003157
14.77321 5.000328
14.78322 5.0003403
14.79322 5.0003526
14.80322 5.0003645
14.81322 5.0003761
14.82322 5.0003875
14.83322 5.0003988
14.84322 5.0004097
14.85322 5.0004202
14.86322 5.0004303
14.87322 5.0004401
14.88323 5.0004493
14.89323 5.000458
14.90323 5.0004663
14.91323 5.000474
14.92323 5.000481
14.93323 5.0004872
14.94323 5.0004932
14.95323 5.0004987
14.96323 5.0005036
14.97323 5.0005078
14.98324 5.0005114
14.99324 5.0005144
15.00324 5.0005166
15.01324 5.0005182
15.02324 5.0005192
15.03324 5.0005199
15.04324 5.0005199
15.05324 5.0005193
15.06324 5.000518
15.07324 5.0005161
15.08325 5.0005137
15.09325 5.0005108
15.10325 5.0005074
15.11325 5.0005035
15.12325 5.0004992
15.13325 5.0004945
15.14325 5.0004894
15.15325 5.0004837
15.16325 5.0004774
15.17325 5.0004709
15.18326 5.0004642
15.19326 5.0004571
15.20326 5.0004496
15.21326 5.0004417
15.22326 5.0004334
15.23326 5.0004248
15.24326 5.0004162
15.25326 5.0004074
15.26326 5.0003984
15.27326 5.0003889
15.28326 5.0003791
15.29327 5.0003693
15.30327 5.0003595
15.31327 5.0003495
15.32327 5.0003393
15.33327 5.0003289
15.34327 5.0003185
15.35327 5.0003079
15.36327 5.0002973
15.37327 5.0002868
15.38327 5.0002763
15.39328 5.0002659
15.40328 5.0002555
15.41328 5.000245
15.42328 5.0002345
15.43328 5.0002241
15.44328 5.000214
15.45328 5.0002044
15.46328 5.0001948
15.47328 5.0001852
15.48328 5.0001758
15.49329 5.0001666
15.50329 5.0001576
15.51329 5.0001487
15.52329 5.00014
15.53329 5.0001316
15.54329 5.0001236
15.55329 5.0001163
15.56329 5.0001091
15.57329 5.0001018
15.58329 5.0000947
15.5933 5.0000881
15.6033 5.0000821
15.6133 5.0000763
15.6233 5.0000707
15.6333 5.0000651
15.6433 5.0000598
15.6533 5.0000552
15.6633 5.000051
15.6733 5.000047
15.6833 5.000043
15.69331 5.000039
15.70331 5.0000353
15.71331 5.0000321
15.72331 5.0000292
15.73331 5.0000264
15.74331 5.0000238
15.75331 5.0000215
15.76331 5.0000195
15.77331 5.0000176
15.78331 5.0000157
15.79332 5.0000141
15.80332 5.0000127
15.81332 5.0000114
15.82332 5.0000101
15.83332 5.0000089
15.84332 5.000008
15.85332 5.0000071
15.86332 5.0000064
15.87332 5.0000056
15.88332 5.0000048
15.89333 5.0000041
15.90333 5.0000036
15.91333 5.0000032
15.92333 5.0000027
15.93333 5.0000023
15.94333 5.000002
15.95333 5.0000018
15.96333 5.0000017
15.97333 5.0000013
15.98333 5.000001
15.99334 5.0000008
16.00334 5.0000007
16.01334 5.0000007
16.02334 5.0000007
16.03334 5.0000005
16.04334 5.0000003
16.05334 5.0000003
16.06334 5.0000003
16.07334 5.0000004
16.08334 5.0000003
16.09335 5.0000002
16.10335 5
16.11335 5
16.12335 5
16.13335 5
16.14335 5
16.15335 5
16.16335 5
16.17335 5
16.18335 5
16.19336 5
16.20336 5
16.21336 5
16.22336 5
16.23336 5
16.24336 5
16.25336 5
16.26336 5
16.27336 5
16.28336 5
16.29337 5
16.30337 5
16.31337 5
16.32337 5
16.33337 5
16.34337 5
16.35337 5
16.36337 5
16.37337 5
16.38337 5
16.39338 5
16.40338 5
16.41338 5
16.42338 5
16.43338 5
16.44338 5
16.45338 5
16.46338 5
16.47338 5
16.48338 5
16.49339 5
16.50339 5
16.51339 5
16.52339 5
16.53339 5
16.54339 5
16.55339 5
16.56339 5
16.57339 5
16.58339 5
16.5934 5
16.6034 5
16.6134 5
16.6234 5
16.6334 5
16.6434 5
16.6534 5
16.6634 5
16.6734 5
16.6834 5
16.69341 5
16.70341 5
16.71341 5
16.72341 5
16.73341 5
16.74341 5
16.75341 5
16.76341 5
16.77341 5
16.78341 5
16.79342 5
16.80342 5
16.81342 5
16.82342 5
16.83342 5
16.84342 5
16.85342 5
16.86342 5
16.87342 5
16.88342 5
16.89343 5
16.90343 5
16.91343 5
16.92343 5
16.93343 5
16.94343 5
16.95343 5
16.96343 5
16.97343 5
16.98343 5
16.99344 5
17.00344 5
17.01344 5
17.02344 5
17.03344 5
17.04344 5
17.05344 5
17.06344 5
17.07344 5
17.08344 5
17.09345 5
17.10345 5
17.11345 5
17.12345 5
17.13345 5
17.14345 5
17.15345 5
17.16345 5
17.17345 5
17.18345 5
17.19346 5
17.20346 5
17.21346 5
17.22346 5
17.23346 5
17.24346 5
17.25346 5
17.26346 5
17.27346 5
17.28346 5
17.29347 5
17.30347 5
17.31347 5
17.32347 5
17.33347 5
17.34347 5
17.35347 5
17.36347 5
17.37347 5
17.38347 5
17.39348 5
17.40348 5
17.41348 5
17.42348 5
17.43348 5
17.44348 5
17.45348 5
17.46348 5
17.47348 5
17.48348 5
17.49349 5
17.50349 5
17.51349 5
17.52349 5
17.53349 5
17.54349 5
17.55349 5
17.56349 5
17.57349 5
17.58349 5
17.5935 5
17.6035 5
17.6135 5
17.6235 5
17.6335 5
17.6435 5
17.6535 5
17.6635 5
17.6735 5
17.6835 5
17.69351 5
17.70351 5
17.71351 5
17.72351 5
17.73351 5
17.74351 5
17.75351 5
17.76351 5
17.77351 5
17.78351 5
17.79352 5
17.80352 5
17.81352 5
17.82352 5
17.83352 5
17.84352 5
17.85352 5
17.86352 5
17.87352 5
17.88352 5
17.89353 5
17.90353 5
17.91353 5
17.92353 5
17.93353 5
17.94353 5
17.95353 5
17.96353 5
17.97353 5
17.98353 5
17.99354 5
18.00354 5
18.01354 5
18.02354 5
18.03354 5
18.04354 5
18.05354 5
18.06354 5
18.07354 5
18.08354 5
18.09355 5
18.10355 5
18.11355 5
18.12355 5
18.13355 5
18.14355 5
18.15355 5
18.16355 5
18.17355 5
18.18355 5
18.19356 5
18.20356 5
18.21356 5
18.22356 5
18.23356 5
18.24356 5
18.25356 5
18.26356 5
18.27356 5
18.28356 5
18.29357 5
18.30357 5
18.31357 5
18.32357 5
18.33357 5
18.34357 5
18.35357 5
18.36357 5
18.37357 5
18.38357 5
18.39358 5
18.40358 5
18.41358 5
18.42358 5
18.43358 5
18.44358 5
18.45358 5
18.46358 5
18.47358 5
18.48358 5
18.49358 5
18.50359 5
18.51359 5
18.52359 5
18.53359 5
18.54359 5
18.55359 5
18.56359 5
18.57359 5
18.58359 5
18.59359 5
18.6036 5
18.6136 5
18.6236 5
18.6336 5
18.6436 5
18.6536 5
18.6636 5
18.6736 5
18.6836 5
18.6936 5
18.70361 5
18.71361 5
18.72361 5
18.73361 5
18.74361 5
18.75361 5
18.76361 5
18.77361 5
18.78361 5
18.79361 5
18.80362 5
18.81362 5
18.82362 5
18.83362 5
18.84362 5
18.85362 5
18.86362 5
18.87362 5
18.88362 5
18.89362 5
18.90363 5
18.91363 5
18.92363 5
18.93363 5
18.94363 5
18.95363 5
18.96363 5
18.97363 5
18.98363 5
18.99363 5
19.00364 5
19.01364 5
19.02364 5
19.03364 5
19.04364 5
19.05364 5
19.06364 5
19.07364 5
19.08364 5
19.09364 5
19.10365 5
19.11365 5
19.12365 5
19.13365 5
19.14365 5
19.15365 5
19.16365 5
19.17365 5
19.18365 5
19.19365 5
19.20366 5
19.21366 5
19.22366 5
19.23366 5
19.24366 5
19.25366 5
19.26366 5
19.27366 5
19.28366 5
19.29366 5
19.30367 5
19.31367 5
19.32367 5
19.33367 5
19.34367 5
19.35367 5
19.36367 5
19.37367 5
19.38367 5
19.39367 5
19.40368 5
19.41368 5
19.42368 5
19.43368 5
19.44368 5
19.45368 5
19.46368 5
19.47368 5
19.48368 5
19.49368 5
19.50369 5
19.51369 5
19.52369 5
19.53369 5
19.54369 5
19.55369 5
19.56369 5
19.57369 5
19.58369 5
19.59369 5
19.6037 5
19.6137 5
19.6237 5
19.6337 5
19.6437 5
19.6537 5
19.6637 5
19.6737 5
19.6837 5
19.6937 5
19.70371 5
19.71371 5
19.72371 5
19.73371 5
19.74371 5
19.75371 5
19.76371 5
19.77371 5
19.78371 5
19.79371 5
19.80372 5
19.81372 5
19.82372 5
19.83372 5
19.84372 5
19.85372 5
19.86372 5
19.87372 5
19.88372 5
19.89372 5
19.90373 5
19.91373 5
19.92373 5
19.93373 5
19.94373 5
19.95373 5
19.96373 5
19.97373 5
19.98373 5
19.99373 5
20.00374 5
20.01374 5
20.02374 5
20.03374 5
20.04374 5
20.05374 5
20.06374 5
20.07374 5
20.08374 5
20.09374 5
20.10375 5
20.11375 5
20.12375 5
20.13375 5
20.14375 5
20.15375 5
20.16375 5
20.17375 5
20.18375 5
20.19375 5
20.20376 5
20.21376 5
20.22376 5
20.23376 5
20.24376 5
20.25376 5
20.26376 5
20.27376 5
20.28376 5
20.29376 5
20.30377 5
20.31377 5
20.32377 5
20.33377 5
20.34377 5
20.35377 5
20.36377 5
20.37377 5
20.38377 5
20.39377 5
20.40378 5
20.41378 5
20.42378 5
20.43378 5
20.44378 5
20.45378 5
20.46378 5
20.47378 5
20.48378 5
20.49378 5
20.50379 5
20.51379 5
20.52379 5
20.53379 5
20.54379 5
20.55379 5
20.56379 5
20.57379 5
20.58379 5
20.59379 5
20.6038 5
20.6138 5
20.6238 5
20.6338 5
20.6438 5
20.6538 5
20.6638 5
20.6738 5
20.6838 5
20.6938 5
20.70381 5
20.71381 5
20.72381 5
20.73381 5
20.74381 5
20.75381 5
20.76381 5
20.77381 5
20.78381 5
20.79381 5
20.80382 5
20.81382 5
20.82382 5
20.83382 5
20.84382 5
20.85382 5
20.86382 5
20.87382 5
20.88382 5
20.89382 5
20.90383 5
20.91383 5
20.92383 5
20.93383 5
20.94383 5
20.95383 5
20.96383 5
20.97383 5
20.98383 5
20.99383 5
21.00384 5
21.01384 5
21.02384 5
21.03384 5
21.04384 5
21.05384 5
21.06384 5
21.07384 5
21.08384 5
21.09384 5
21.10385 5
21.11385 5
21.12385 5
21.13385 5
21.14385 5
21.15385 5
21.16385 5
21.17385 5
21.18385 5
21.19385 5
21.20386 5
21.21386 5
21.22386 5
21.23386 5
21.24386 5
21.25386 5
21.26386 5
21.27386 5
21.28386 5
21.29386 5
21.30387 5
21.31387 5
21.32387 5
21.33387 5
21.34387 5
21.35387 5
21.36387 5
21.37387 5
21.38387 5
21.39387 5
21.40388 5
21.41388 5
21.42388 5
21.43388 5
21.44388 5
21.45388 5
21.46388 5
21.47388 5
21.48388 5
21.49388 5
21.50389 5
21.51389 5
21.52389 5
21.53389 5
21.54389 5
21.55389 5
21.56389 5
21.57389 5
21.58389 5
21.59389 5
21.6039 5
21.6139 5
21.6239 5
21.6339 5
21.6439 5
21.6539 5
21.6639 5
21.6739 5
21.6839 5
21.6939 5
21.7039 5
21.71391 5
21.72391 5
21.73391 5
21.74391 5
21.75391 5
21.76391 5
21.77391 5
21.78391 5
21.79391 5
21.80391 5
21.81392 5
21.82392 5
21.83392 5
21.84392 5
21.85392 5
21.86392 5
21.87392 5
21.88392 5
21.89392 5
21.90392 5
21.91393 5
21.92393 5
21.93393 5
21.94393 5
21.95393 5
21.96393 5
21.97393 5
21.98393 5
21.99393 5
22.00393 5
22.01394 5
22.02394 5
22.03394 5
22.04394 5
22.05394 5
22.06394 5
22.07394 5
22.08394 5
22.09394 5
22.10394 5
22.11395 5
22.12395 5
22.13395 5
22.14395 5
22.15395 5
22.16395 5
22.17395 5
22.18395 5
22.19395 5
22.20395 5
22.21396 5
22.22396 5
22.23396 5
22.24396 5
22.25396 5
22.26396 5
22.27396 5
22.28396 5
22.29396 5.0000002
22.30396 5.0000004
22.31397 5.0000005
22.32397 5.0000006
22.33397 5.0000007
22.34397 5.0000008
22.35397 5.0000013
22.36397 5.0000019
22.37397 5.0000024
22.38397 5.0000028
22.39397 5.0000032
22.40397 5.0000038
22.41398 5.0000047
22.42398 5.000006
22.43398 5.0000073
22.44398 5.0000084
22.45398 5.0000093
22.46398 5.0000107
22.47398 5.0000127
22.48398 5.0000148
22.49398 5.0000174
22.50398 5.0000206
22.51399 5.0000242
22.52399 5.0000282
22.53399 5.0000327
22.54399 5.0000374
22.55399 5.0000424
22.56399 5.0000482
22.57399 5.0000551
22.58399 5.0000632
22.59399 5.0000724
22.60399 5.0000821
22.614 5.0000927
22.624 5.0001052
22.634 5.0001193
22.644 5.0001345
22.654 5.0001511
22.664 5.0001696
22.674 5.0001898
22.684 5.0002118
22.694 5.0002362
22.704 5.0002628
22.71401 5.0002916
22.72401 5.0003227
22.73401 5.0003566
22.74401 5.0003935
22.75401 5.0004332
22.76401 5.0004759
22.77401 5.0005216
22.78401 5.0005703
22.79401 5.0006219
22.80401 5.0006769
22.81402 5.0007352
22.82402 5.0007969
22.83402 5.000862
22.84402 5.0009306
22.85402 5.0010025
22.86402 5.0010778
22.87402 5.0011563
22.88402 5.0012378
22.89402 5.0013221
22.90402 5.0014088
22.91403 5.0014979
22.92403 5.0015895
22.93403 5.0016833
22.94403 5.0017788
22.95403 5.0018757
22.96403 5.0019739
22.97403 5.0020728
22.98403 5.0021716
22.99403 5.0022703
23.00403 5.0023691
23.01404 5.0024672
23.02404 5.0025634
23.03404 5.0026574
23.04404 5.0027492
23.05404 5.0028384
23.06404 5.0029244
23.07404 5.0030067
23.08404 5.0030851
23.09404 5.0031587
23.10404 5.0032269
23.11405 5.0032894
23.12405 5.0033465
23.13405 5.0033977
23.14405 5.0034426
23.15405 5.0034807
23.16405 5.0035116
23.17405 5.0035353
23.18405 5.0035515
23.19405 5.0035605
23.20405 5.0035627
23.21406 5.0035573
23.22406 5.0035438
23.23406 5.0035231
23.24406 5.003496
23.25406 5.0034619
23.26406 5.0034206
23.27406 5.0033729
23.28406 5.0033193
23.29406 5.0032595
23.30406 5.0031937
23.31407 5.003123
23.32407 5.0030478
23.33407 5.0029682
23.34407 5.0028848
23.35407 5.0027978
23.36407 5.0027078
23.37407 5.0026151
23.38407 5.0025205
23.39407 5.0024246
23.40407 5.0023278
23.41408 5.0022298
23.42408 5.0021313
23.43408 5.0020331
23.44408 5.0019357
23.45408 5.0018393
23.46408 5.0017441
23.47408 5.0016504
23.48408 5.0015583
23.49408 5.0014682
23.50408 5.0013806
23.51409 5.0012958
23.52409 5.0012139
23.53409 5.0011348
23.54409 5.0010585
23.55409 5.0009852
23.56409 5.000915
23.57409 5.000848
23.58409 5.0007846
23.59409 5.0007248
23.60409 5.0006682
23.6141 5.0006142
23.6241 5.0005632
23.6341 5.0005157
23.6441 5.0004713
23.6541 5.0004297
23.6641 5.0003908
23.6741 5.0003551
23.6841 5.0003224
23.6941 5.0002919
23.7041 5.0002631
23.71411 5.0002367
23.72411 5.000213
23.73411 5.0001915
23.74411 5.0001716
23.75411 5.0001532
23.76411 5.0001365
23.77411 5.0001214
23.78411 5.0001076
23.79411 5.000095
23.80411 5.0000839
23.81412 5.0000744
23.82412 5.000066
23.83412 5.0000578
23.84412 5.0000503
23.85412 5.0000441
23.86412 5.0000391
23.87412 5.0000344
23.88412 5.0000298
23.89412 5.0000256
23.90412 5.0000223
23.91413 5.0000196
23.92413 5.000017
23.93413 5.0000144
23.94413 5.0000122
23.95413 5.0000104
23.96413 5.0000087
23.97413 5.0000072
23.98413 5.0000062
23.99413 5.0000054
24.00413 5.0000045
24.01414 5.0000036
24.02414 5.000003
24.03414 5.0000025
24.04414 5.0000021
24.05414 5.0000017
24.06414 5.0000013
24.07414 5.000001
24.08414 5.000001
24.09414 5.0000009
24.10414 5.0000005
24.11415 5
24.12415 4.9999999
24.13415 5
24.14415 5
24.15415 5
24.16415 5
24.17415 5
24.18415 5
24.19415 5
24.20415 5
24.21416 5
24.22416 5
24.23416 5
24.24416 5
24.25416 5
24.26416 5
24.27416 5
24.28416 5
24.29416 5
24.30416 5
24.31417 5
24.32417 5
24.33417 5
24.34417 5
24.35417 5
24.36417 5
24.37417 5
24.38417 5
24.39417 5
24.40417 5
24.41418 5
24.42418 5
24.43418 5
24.44418 5
24.45418 5
24.46418 5
24.47418 5
24.48418 5
24.49418 5
24.50418 5
24.51419 5
24.52419 5
24.53419 5
24.54419 5
24.55419 5
24.56419 5
24.57419 5
24.58419 5
24.59419 5
24.60419 5
24.6142 5
24.6242 5
24.6342 5
24.6442 5
24.6542 5
24.6642 5
24.6742 5
24.6842 5
24.6942 5
24.7042 5
24.71421 5
24.72421 5
24.73421 5
24.74421 5
24.75421 5
24.76421 5
24.77421 5
24.78421 5
24.79421 5
24.80421 5
24.81422 5
24.82422 5
24.83422 5
24.84422 5
24.85422 5
24.86422 5
24.87422 5
24.88422 5
24.89422 5
24.90422 5
24.91422 5
24.92423 5
24.93423 5
24.94423 5
24.95423 5
24.96423 5
24.97423 5
24.98423 5
24.99423 5
25.00423 5
25.01423 5
25.02424 5
25.03424 5
25.04424 5
25.05424 5
25.06424 5
25.07424 5
25.08424 5
25.09424 5
25.10424 5
25.11424 5
25.12425 5
25.13425 5
25.14425 5
25.15425 5
25.16425 5
25.17425 5
25.18425 5
25.19425 5
25.20425 5
25.21425 5
25.22426 5
25.23426 5
25.24426 5
25.25426 5
25.26426 5
25.27426 5
25.28426 5
25.29426 5
25.30426 5
25.31426 5
25.32427 5
25.33427 5
25.34427 5
25.35427 5
25.36427 5
25.37427 5
25.38427 5
25.39427 5
25.40427 5
25.41427 5
25.42428 5
25.43428 5
25.44428 5
25.45428 5
25.46428 5
25.47428 5
25.48428 5
25.49428 5
25.50428 5
25.51428 5
25.52429 5
25.53429 5
25.54429 5
25.55429 5
25.56429 5
25.57429 5
25.58429 5
25.59429 5
25.60429 5
25.61429 5
25.6243 5
25.6343 5
25.6443 5
25.6543 5
25.6643 5
25.6743 5
25.6843 5
25.6943 5
25.7043 5
25.7143 5
25.72431 5
25.73431 5
25.74431 5
25.75431 5
25.76431 5
25.77431 5
25.78431 5
25.79431 5
25.80431 5
25.81431 5
25.82432 5
25.83432 5
25.84432 5
25.85432 5
25.86432 5
25.87432 5
25.88432 5
25.89432 5
25.90432 5
25.91432 5
25.92433 5
25.93433 5
25.94433 5
25.95433 5
25.96433 5
25.97433 5
25.98433 5
25.99433 5
26.00433 5
26.01433 5
26.02434 5
26.03434 5
26.04434 5
26.05434 5
26.06434 5
26.07434 5
26.08434 5
26.09434 5
26.10434 5
26.11434 5
26.12435 5
26.13435 5
26.14435 5
26.15435 5
26.16435 5
26.17435 5
26.18435 5
26.19435 5
26.20435 5
26.21435 5
26.22436 5
26.23436 5
26.24436 5
26.25436 5
26.26436 5
26.27436 5
26.28436 5
26.29436 5
26.30436 5
26.31436 5
26.32437 5.0000001
26.33437 5.0000002
26.34437 5.0000003
26.35437 5.0000005
26.36437 5.0000008
26.37437 5.0000011
26.38437 5.0000013
26.39437 5.0000013
26.40437 5.0000016
26.41437 5.0000021
26.42438 5.0000024
26.43438 5.0000023
26.44438 5.0000024
26.45438 5.0000031
26.46438 5.000004
26.47438 5.0000048
26.48438 5.0000054
26.49438 5.0000061
26.50438 5.0000069
26.51438 5.0000079
26.52439 5.0000092
26.53439 5.0000105
26.54439 5.0000119
26.55439 5.0000135
26.56439 5.0000155
26.57439 5.0000176
26.58439 5.0000199
26.59439 5.0000224
26.60439 5.0000252
26.61439 5.0000281
26.6244 5.0000314
26.6344 5.0000353
26.6444 5.0000394
26.6544 5.0000438
26.6644 5.0000483
26.6744 5.0000533
26.6844 5.0000591
26.6944 5.0000657
26.7044 5.0000726
26.7144 5.0000794
26.72441 5.0000868
26.73441 5.0000951
26.74441 5.000104
26.75441 5.0001131
26.76441 5.0001227
26.77441 5.0001328
26.78441 5.0001438
26.79441 5.0001557
26.80441 5.0001683
26.81441 5.000181
26.82442 5.0001939
26.83442 5.0002076
26.84442 5.0002222
26.85442 5.0002374
26.86442 5.0002531
26.87442 5.0002694
26.88442 5.0002864
26.89442 5.0003037
26.90442 5.0003211
26.91442 5.0003389
26.92443 5.0003573
26.93443 5.0003761
26.94443 5.0003953
26.95443 5.000415
26.96443 5.0004353
26.97443 5.0004557
26.98443 5.0004758
26.99443 5.0004959
27.00443 5.0005164
27.01443 5.0005371
27.02444 5.0005578
27.03444 5.0005786
27.04444 5.0005998
27.05444 5.0006211
27.06444 5.0006421
27.07444 5.0006629
27.08444 5.0006841
27.09444 5.0007058
27.10444 5.0007276
27.11444 5.0007493
27.12445 5.000771
27.13445 5.0007931
27.14445 5.0008156
27.15445 5.0008382
27.16445 5.0008609
27.17445 5.000884
27.18445 5.0009078
27.19445 5.0009319
27.20445 5.0009565
27.21445 5.0009817
27.22446 5.0010074
27.23446 5.0010336
27.24446 5.0010602
27.25446 5.0010876
27.26446 5.0011162
27.27446 5.0011458
27.28446 5.0011757
27.29446 5.0012061
27.30446 5.0012369
27.31446 5.0012682
27.32447 5.0013003
27.33447 5.001333
27.34447 5.0013662
27.35447 5.0013995
27.36447 5.0014327
27.37447 5.001466
27.38447 5.0014995
27.39447 5.0015329
27.40447 5.0015655
27.41447 5.0015972
27.42448 5.0016282
27.43448 5.0016588
27.44448 5.0016883
27.45448 5.001716
27.46448 5.0017417
27.47448 5.0017657
27.48448 5.0017882
27.49448 5.0018087
27.50448 5.0018265
27.51448 5.0018413
27.52449 5.0018535
27.53449 5.0018633
27.54449 5.0018703
27.55449 5.0018739
27.56449 5.0018742
27.57449 5.0018713
27.58449 5.0018652
27.59449 5.0018557
27.60449 5.0018429
27.61449 5.0018269
27.6245 5.0018077
27.6345 5.0017852
27.6445 5.0017595
27.6545 5.0017312
27.6645 5.0016998
27.6745 5.0016649
27.6845 5.0016276
27.6945 5.0015887
27.7045 5.001548
27.7145 5.001505
27.72451 5.0014596
27.73451 5.0014125
27.74451 5.0013642
27.75451 5.0013148
27.76451 5.0012645
27.77451 5.0012135
27.78451 5.0011621
27.79451 5.0011106
27.80451 5.0010592
27.81451 5.0010081
27.82452 5.0009576
27.83452 5.0009076
27.84452 5.0008579
27.85452 5.0008089
27.86452 5.0007613
27.87452 5.0007151
27.88452 5.0006702
27.89452 5.0006268
27.90452 5.0005852
27.91452 5.0005452
27.92453 5.0005066
27.93453 5.0004698
27.94453 5.0004348
27.95453 5.0004013
27.96453 5.0003695
27.97453 5.0003396
27.98453 5.0003114
27.99453 5.0002846
28.00453 5.0002596
28.01453 5.0002367
28.02453 5.0002154
28.03454 5.0001953
28.04454 5.0001766
28.05454 5.0001596
28.06454 5.0001441
28.07454 5.0001297
28.08454 5.0001161
28.09454 5.0001036
28.10454 5.0000924
28.11454 5.0000826
28.12454 5.0000738
28.13455 5.0000655
28.14455 5.0000578
28.15455 5.000051
28.16455 5.000045
28.17455 5.0000396
28.18455 5.0000346
28.19455 5.0000303
28.20455 5.0000265
28.21455 5.0000233
28.22455 5.0000205
28.23456 5.0000177
28.24456 5.0000152
28.25456 5.0000131
28.26456 5.0000114
28.27456 5.0000098
28.28456 5.0000084
28.29456 5.0000071
28.30456 5.0000061
28.31456 5.0000053
28.32456 5.0000047
28.33457 5.000004
28.34457 5.0000034
28.35457 5.0000028
28.36457 5.0000024
28.37457 5.0000021
28.38457 5.0000017
28.39457 5.0000012
28.40457 5.0000009
28.41457 5.0000009
28.42457 5.0000011
28.43458 5.000001
28.44458 5.0000007
28.45458 5.0000002
28.46458 4.9999999
28.47458 5
28.48458 5
28.49458 5
28.50458 5
28.51458 5
28.52458 5
28.53459 5
28.54459 5
28.55459 5
28.56459 5
28.57459 5
28.58459 5
28.59459 5
28.60459 5
28.61459 5
28.62459 5
28.6346 5
28.6446 5
28.6546 5
28.6646 5
28.6746 5
28.6846 5
28.6946 5
28.7046 5
28.7146 5
28.7246 5
28.73461 5
28.74461 5
28.75461 5
28.76461 5
28.77461 5
28.78461 5
28.79461 5
28.80461 5
28.81461 5
28.82461 5
28.83462 5
28.84462 5
28.85462 5
28.86462 5
28.87462 5
28.88462 5
28.89462 5
28.90462 5
28.91462 5
28.92462 5
28.93463 5
28.94463 5
28.95463 5
28.96463 5
28.97463 5
28.98463 5
28.99463 5
29.00463 5
29.01463 5
29.02463 5
29.03464 5
29.04464 5
29.05464 5
29.06464 5
29.07464 5
29.08464 5
29.09464 5
29.10464 5
29.11464 5
29.12464 5
29.13465 5.0000002
29.14465 5.0000003
29.15465 5.0000004
29.16465 5.0000006
29.17465 5.0000007
29.18465 5.0000007
29.19465 5.0000006
29.20465 5.0000007
29.21465 5.000001
29.22465 5.0000014
29.23466 5.0000016
29.24466 5.0000019
29.25466 5.0000022
29.26466 5.0000026
29.27466 5.0000031
29.28466 5.0000038
29.29466 5.0000044
29.30466 5.0000051
29.31466 5.000006
29.32466 5.0000071
29.33467 5.0000082
29.34467 5.0000093
29.35467 5.0000105
29.36467 5.000012
29.37467 5.0000134
29.38467 5.000015
29.39467 5.0000173
29.40467 5.0000201
29.41467 5.0000227
29.42467 5.0000253
29.43468 5.0000283
29.44468 5.000032
29.45468 5.0000361
29.46468 5.0000403
29.47468 5.0000448
29.48468 5.0000499
29.49468 5.0000556
29.50468 5.0000618
29.51468 5.0000685
29.52468 5.0000755
29.53469 5.0000829
29.54469 5.000091
29.55469 5.0001
29.56469 5.0001094
29.57469 5.0001193
29.58469 5.0001302
29.59469 5.0001422
29.60469 5.0001547
29.61469 5.0001676
29.62469 5.000181
29.6347 5.0001953
29.6447 5.0002102
29.6547 5.000226
29.6647 5.0002426
29.6747 5.0002599
29.6847 5.0002776
29.6947 5.0002959
29.7047 5.0003146
29.7147 5.0003338
29.7247 5.0003534
29.73471 5.0003734
29.74471 5.0003941
29.75471 5.0004153
29.76471 5.0004368
29.77471 5.0004586
29.78471 5.0004803
29.79471 5.0005017
29.80471 5.0005232
29.81471 5.0005445
29.82471 5.0005656
29.83472 5.0005866
29.84472 5.0006075
29.85472 5.000628
29.86472 5.0006478
29.87472 5.0006671
29.88472 5.0006858
29.89472 5.0007036
29.90472 5.0007208
29.91472 5.0007373
29.92472 5.0007529
29.93473 5.0007677
29.94473 5.0007816
29.95473 5.0007946
29.96473 5.0008067
29.97473 5.0008178
29.98473 5.0008275
29.99473 5.0008358
30.00473 5.0008435
30.01473 5.0008505
30.02473 5.0008564
30.03474 5.0008613
30.04474 5.0008653
30.05474 5.0008684
30.06474 5.0008703
30.07474 5.0008713
30.08474 5.0008715
30.09474 5.0008709
30.10474 5.0008693
30.11474 5.0008669
30.12474 5.000864
30.13475 5.0008608
30.14475 5.0008567
30.15475 5.0008514
30.16475 5.0008456
30.17475 5.0008397
30.18475 5.0008335
30.19475 5.0008261
30.20475 5.0008179
30.21475 5.0008097
30.22475 5.0008016
30.23476 5.0007928
30.24476 5.0007831
30.25476 5.000773
30.26476 5.0007628
30.27476 5.0007524
30.28476 5.0007411
30.29476 5.0007294
30.30476 5.0007176
30.31476 5.0007058
30.32476 5.0006937
30.33477 5.000681
30.34477 5.0006676
30.35477 5.0006538
30.36477 5.0006399
30.37477 5.0006258
30.38477 5.000611
30.39477 5.000596
30.40477 5.0005814
30.41477 5.0005665
30.42477 5.0005508
30.43478 5.000535
30.44478 5.0005194
30.45478 5.0005037
30.46478 5.0004877
30.47478 5.0004718
30.48478 5.0004561
30.49478 5.0004404
30.50478 5.0004247
30.51478 5.0004093
30.52478 5.0003944
30.53479 5.0003797
30.54479 5.0003651
30.55479 5.0003509
30.56479 5.0003373
30.57479 5.0003244
30.58479 5.0003118
30.59479 5.0002997
30.60479 5.0002885
30.61479 5.0002783
30.62479 5.0002689
30.6348 5.0002602
30.6448 5.0002523
30.6548 5.0002451
30.6648 5.0002386
30.6748 5.000233
30.6848 5.0002288
30.6948 5.0002255
30.7048 5.000223
30.7148 5.0002216
30.7248 5.0002215
30.73481 5.000222
30.74481 5.0002232
30.75481 5.0002254
30.76481 5.0002287
30.77481 5.0002332
30.78481 5.0002388
30.79481 5.0002452
30.80481 5.0002521
30.81481 5.0002598
30.82481 5.0002683
30.83482 5.0002776
30.84482 5.0002874
30.85482 5.0002978
30.86482 5.0003089
30.87482 5.0003207
30.88482 5.0003328
30.89482 5.0003448
30.90482 5.0003573
30.91482 5.0003706
30.92482 5.0003841
30.93483 5.0003971
30.94483 5.0004097
30.95483 5.0004222
30.96483 5.0004349
30.97483 5.0004477
30.98483 5.0004601
30.99483 5.0004721
31.00483 5.0004836
31.01483 5.0004947
31.02483 5.0005052
31.03484 5.0005151
31.04484 5.0005245
31.05484 5.0005331
31.06484 5.0005409
31.07484 5.0005477
31.08484 5.0005536
31.09484 5.0005586
31.10484 5.0005627
31.11484 5.0005663
31.12484 5.0005694
31.13485 5.0005712
31.14485 5.0005718
31.15485 5.0005717
31.16485 5.0005708
31.17485 5.0005689
31.18485 5.0005658
31.19485 5.0005618
31.20485 5.0005573
31.21485 5.000552
31.22485 5.0005459
31.23485 5.0005393
31.24486 5.0005322
31.25486 5.0005244
31.26486 5.0005156
31.27486 5.0005061
31.28486 5.0004961
31.29486 5.000486
31.30486 5.0004755
31.31486 5.0004642
31.32486 5.0004522
31.33486 5.0004403
31.34487 5.0004286
31.35487 5.0004165
31.36487 5.0004034
31.37487 5.00039
31.38487 5.0003769
31.39487 5.0003643
31.40487 5.0003517
31.41487 5.0003389
31.42487 5.0003259
31.43487 5.0003128
31.44488 5.0002997
31.45488 5.0002872
31.46488 5.0002751
31.47488 5.0002632
31.48488 5.000251
31.49488 5.0002389
31.50488 5.0002271
31.51488 5.0002157
31.52488 5.0002047
31.53488 5.0001939
31.54489 5.0001834
31.55489 5.0001733
31.56489 5.0001634
31.57489 5.0001538
31.58489 5.0001447
31.59489 5.000136
31.60489 5.0001274
31.61489 5.0001193
31.62489 5.0001116
31.63489 5.000104
31.6449 5.0000965
31.6549 5.0000896
31.6649 5.0000832
31.6749 5.0000772
31.6849 5.0000714
31.6949 5.0000657
31.7049 5.0000603
31.7149 5.0000554
31.7249 5.0000513
31.7349 5.0000474
31.74491 5.0000431
31.75491 5.0000388
31.76491 5.0000353
31.77491 5.0000324
31.78491 5.0000296
31.79491 5.000027
31.80491 5.0000246
31.81491 5.000022
31.82491 5.0000195
31.83491 5.0000173
31.84492 5.0000155
31.85492 5.0000139
31.86492 5.0000123
31.87492 5.0000108
31.88492 5.0000097
31.89492 5.000009
31.90492 5.0000084
31.91492 5.0000074
31.92492 5.000006
31.93492 5.000005
31.94493 5.0000045
31.95493 5.0000042
31.96493 5.0000035
31.97493 5.000003
31.98493 5.0000028
31.99493 5.0000026
32.00493 5.0000021
32.01493 5.0000017
32.02493 5.0000017
32.03493 5.0000016
32.04494 5.0000012
32.05494 5.0000007
32.06494 5.0000005
32.07494 5.0000003
32.08494 5.0000001
32.09494 5
32.10494 5
32.11494 5
32.12494 5
32.13494 5
32.14495 5
32.15495 5
32.16495 5
32.17495 5
32.18495 5
32.19495 5
32.20495 5
32.21495 5
32.22495 5
32.23495 5
32.24496 5
32.25496 5
32.26496 5
32.27496 5
32.28496 5
32.29496 5
32.30496 5
32.31496 5
32.32496 5
32.33496 5
32.34497 5
32.35497 5
32.36497 5
32.37497 5
32.38497 5
32.39497 5
32.40497 5
32.41497 5
32.42497 5
32.43497 5
32.44498 5
32.45498 5
32.46498 5
32.47498 5
32.48498 5
32.49498 5
32.50498 5
32.51498 5
32.52498 5
32.53498 5
32.54499 5
32.55499 5
32.56499 5
32.57499 5
32.58499 5
32.59499 5
32.60499 5
32.61499 5
32.62499 5
32.63499 5
32.645 5
32.655 5
32.665 5
32.675 5
32.685 5
32.695 5
32.705 5
32.715 5
32.725 5
32.735 5
32.74501 5
32.75501 5
32.76501 5
32.77501 5
32.78501 5
32.79501 5
32.80501 5
32.81501 5
32.82501 5
32.83501 5
32.84502 5
32.85502 5
32.86502 5
32.87502 5
32.88502 5
32.89502 5
32.90502 5
32.91502 5
32.92502 5
32.93502 5
32.94503 5
32.95503 5
32.96503 5
32.97503 5
32.98503 5
32.99503 5
33.00503 5
33.01503 5
33.02503 5
33.03503 5
33.04504 5
33.05504 5
33.06504 5
33.07504 5
33.08504 5
33.09504 5
33.10504 5
33.11504 5
33.12504 5
33.13504 5
33.14505 5
33.15505 5
33.16505 5
33.17505 5
33.18505 5
33.19505 5
33.20505 5
33.21505 5
33.22505 5
33.23505 5
33.24506 5
33.25506 5
33.26506 5
33.27506 5
33.28506 5
33.29506 5
33.30506 5
33.31506 5
33.32506 5
33.33506 5
33.34507 5
33.35507 5
33.36507 5
33.37507 5
33.38507 5
33.39507 5
33.40507 5
33.41507 5
33.42507 5
33.43507 5
33.44508 5
33.45508 5
33.46508 5
33.47508 5
33.48508 5
33.49508 5
33.50508 5
33.51508 5
33.52508 5
33.53508 5
33.54509 5
33.55509 5
33.56509 5
33.57509 5
33.58509 5
33.59509 5
33.60509 5
33.61509 5
33.62509 5
33.63509 5
33.6451 5
33.6551 5
33.6651 5
33.6751 5
33.6851 5
33.6951 5
33.7051 5
33.7151 5
33.7251 5
33.7351 5
33.74511 5
33.75511 5
33.76511 5
33.77511 5
33.78511 5
33.79511 5
33.80511 5
33.81511 5
33.82511 5
33.83511 5
33.84512 5
33.85512 5
33.86512 5
33.87512 5
33.88512 5
33.89512 5
33.90512 5
33.91512 5
33.92512 5
33.93512 5
33.94513 5
33.95513 5
33.96513 5
33.97513 5
33.98513 5
33.99513 5
34.00513 5
34.01513 5
34.02513 5
34.03513 5
34.04514 5
34.05514 5
34.06514 5
34.07514 5
34.08514 5
34.09514 5
34.10514 5
34.11514 5
34.12514 5
34.13514 5
34.14515 5
34.15515 5
34.16515 5
34.17515 5
34.18515 5
34.19515 5
34.20515 5
34.21515 5
34.22515 5
34.23515 5
34.24516 5
34.25516 5
34.26516 5
34.27516 5
34.28516 5
34.29516 5
34.30516 5
34.31516 5
34.32516 5
34.33516 5
34.34517 5
34.35517 5
34.36517 5
34.37517 5
34.38517 5
34.39517 5
34.40517 5
34.41517 5
&
@target G1.S2
@type xy
-0.03776 10
-0.02776 10
-0.01776 10
-0.00776 10
0.00224 10
0.01224 10
0.02224 10
0.03224 10
0.04224 10
0.05224 10
0.06224 10
0.07224 10
0.08224 10
0.09224 10
0.10223 10
0.11223 10
0.12223 10
0.13223 10
0.14223 10
0.15223 10
0.16223 10
0.17223 10
0.18223 10
0.19223 10
0.20223 10
0.21223 10
0.22223 10
0.23223 10
0.24223 10
0.25222 10
0.26222 10
0.27222 10
0.28222 10
0.29222 10
0.30222 10
0.31222 10
0.32222 10
0.33222 10
0.34222 10
0.35222 10
0.36222 10
0.37222 10
0.38222 10
0.39222 10
0.40221 10
0.41221 10
0.42221 10
0.43221 10
0.44221 10
0.45221 10
0.46221 10
0.47221 10
0.48221 10
0.49221 10
0.50221 10
0.51221 10
0.52221 10
0.53221 10
0.54221 10
0.5522 10
0.5622 10
0.5722 10
0.5822 10
0.5922 10
0.6022 10
0.6122 10
0.6222 10
0.6322 10
0.6422 10
0.6522 10
0.6622 10
0.6722 10
0.6822 10
0.6922 10
0.70219 10
0.71219 10
0.72219 10
0.73219 10
0.74219 10
0.75219 10
0.76219 10
0.77219 10
0.78219 10
0.79219 10
0.80219 10
0.81219 10
0.82219 10
0.83219 10
0.84219 10
0.85218 10
0.86218 10
0.87218 10
0.88218 10
0.89218 10
0.90218 10
0.91218 10
0.92218 10
0.93218 10
0.94218 10
0.95218 10
0.96218 10
0.97218 10
0.98218 10
0.99218 10
1.00217 10
1.01217 10
1.02217 10
1.03217 10
1.04217 10
1.05217 10
1.06217 10
1.07217 10
1.08217 10
1.09217 10
1.10217 10
1.11217 10
1.12217 10
1.13217 10
1.14217 10
1.15216 10
1.16216 10
1.17216 10
1.18216 10
1.19216 10
1.20216 10
1.21216 10
1.22216 10
1.23216 10
1.24216 10
1.25216 10
1.26216 10
1.27216 10
1.28216 10
1.29216 10
1.30215 10
1.31215 10
1.32215 10
1.33215 10
1.34215 10
1.35215 10
1.36215 10
1.37215 10
1.38215 10
1.39215 10
1.40215 10
1.41215 10
1.42215 10
1.43215 10
1.44215 10
1.45214 10
1.46214 10
1.47214 10
1.48214 10
1.49214 10
1.50214 10
1.51214 10
1.52214 10
1.53214 10
1.54214 10
1.55214 10
1.56214 10
1.57214 10
1.58214 10
1.59214 10
1.60213 10
1.61213 10
1.62213 10
1.63213 10
1.64213 10
1.65213 10
1.66213 10
1.67213 10
1.68213 10
1.69213 10
1.70213 10
1.71213 10
1.72213 10
1.73213 10
1.74213 10
1.75212 10
1.76212 10
1.77212 10
1.78212 10
1.79212 10
1.80212 10
1.81212 10
1.82212 10
1.83212 10
1.84212 10
1.85212 10
1.86212 10
1.87212 10
1.88212 10.000001
1.89212 10.000001
1.90211 10.000002
1.91211 10.000002
1.92211 10.000002
1.93211 10.000003
1.94211 10.000004
[truncated: 130,487 more chars]
